# Supplementary material for: Trypanosoma cruzi specific mRNA amplification by in vitro transcription improves parasite transcriptomics in host-parasite RNA mixtures
Source: BMC Genomics. 2017 Oct 16;18:793. doi: 10.1186/s12864-017-4163-y (PMC5644099; doi:10.1186/s12864-017-4163-y)
Supplement: Supplementary file 1 — Shows the description of each T. cruzi cluster of orthologous genes, named as Supra Genes (SG) in this article. The CDS nomenclature (TcCLB) is from T. cruzi CL Brener genome annotation. (XLSX 278 kb) [file 12864_2017_4163_MOESM1_ESM.xlsx]

## Sheet: OrtologosCL_SGDm
SG_Dm28c	# of genes	Representative ID_CLBrener	Description
SGdmA0001	559	TcCLB.510025.50	trans-sialidase, Group V, putative
SGdmA0002	421	TcCLB.506321.50	mucin-associated surface protein (MASP), putative
SGdmA0003	349	TcCLB.511077.90	mucin TcMUCII, putative
SGdmA0004	217	TcCLB.511121.11	retrotransposon hot spot (RHS) protein, putative (fragment)
SGdmA0005	172	TcCLB.510411.10	trans-sialidase, Group II, putative
SGdmA0006	161	TcCLB.510465.10	dispersed gene family protein 1 (DGF-1), putative
SGdmA0007	151	TcCLB.511635.10	histone H2B, putative
SGdmA0008	148	TcCLB.507699.37	mucin-associated surface protein (MASP, pseudogene), putative
SGdmA0009	111	TcCLB.510225.10	histone H1, putative
SGdmA0010	103	TcCLB.507541.40	casein kinase, putative
SGdmA0011	96	TcCLB.509207.11	histone H2A, putative
SGdmA0012	92	TcCLB.507757.21	hypothetical protein, conserved
SGdmA0013	85	TcCLB.509429.320	cysteine peptidase, putative,cysteine peptidase, clan CA, family C1, cathepsin L-like, putative
SGdmA0014	80	TcCLB.504539.30	mucin TcSMUGL, putative
SGdmA0015	77	TcCLB.506459.290	elongation factor 1-gamma (EF-1-gamma, pseudogene), putative
SGdmA0016	76	TcCLB.510003.41	clathrin coat assembly protein ap19, putative
SGdmA0017	70	TcCLB.507657.20	glutamamyl carboxypeptidase, putative,metallo-peptidase, clan MH, family M18, putative
SGdmA0018	67	TcCLB.506767.340	mucin-associated surface protein (MASP), putative
SGdmA0019	61	TcCLB.509333.10	trans-sialidase, Group III, putative
SGdmA0020	58	TcCLB.506459.10	mucin-associated surface protein (MASP), putative
SGdmA0021	57	TcCLB.511257.80	hypothetical protein
SGdmA0022	53	TcCLB.504039.130	mucin-associated surface protein (MASP), putative
SGdmA0023	51	TcCLB.508165.130	surface protease GP63, putative
SGdmA0024	50	TcCLB.510069.20	protein associated with differentiation 4, putative
SGdmA0025	45	TcCLB.510119.20	elongation factor 1-alpha (ef-1-alpha), putative
SGdmA0026	44	TcCLB.504239.220	mucin-associated surface protein (MASP52)
SGdmA0027	42	TcCLB.507673.60	hypothetical protein, conserved
SGdmA0028	42	TcCLB.508629.120	mucin-associated surface protein (MASP), putative
SGdmA0029	42	TcCLB.508873.30	mucin-associated surface protein (MASP), putative
SGdmA0030	41	TcCLB.510047.60	mucin-associated surface protein (MASP, pseudogene), putative
SGdmA0031	40	TcCLB.508739.60	histone H4, putative
SGdmA0032	40	TcCLB.507891.47	flagellar calcium-binding protein, putative
SGdmA0033	39	TcCLB.510275.306	mucin-associated surface protein (MASP, pseudogene), putative
SGdmA0034	38	TcCLB.509643.130	heat shock protein 85, putative
SGdmA0035	36	TcCLB.508177.110	cystathionine beta-synthase,cysteine synthase,serine sulfhydrylase
SGdmA0036	35	TcCLB.509471.68	histone H3, putative
SGdmA0037	35	TcCLB.511211.170	heat shock protein 70 (hsp70), putative
SGdmA0038	34	TcCLB.506989.300	receptor-type adenylate cyclase (pseudogene), putative,receptor-type adenylate cyclase, putative, degenerate
SGdmA0039	34	TcCLB.511233.130	mucin-associated surface protein (MASP), putative
SGdmA0040	34	TcCLB.506131.10	mucin TcMUCII, putative
SGdmA0041	34	TcCLB.507197.10	surface protease GP63, putative
SGdmA0042	33	TcCLB.506355.10	glucose transporter,hexose transporter
SGdmA0043	33	TcCLB.506361.44	mucin TcMUC (pseudogene), putative
SGdmA0044	32	TcCLB.508871.60	mucin-associated surface protein (MASP), putative
SGdmA0045	31	TcCLB.510187.420	chaperonin HSP60, mitochondrial precursor (pseudogene),groELprotein, degenerate,heat shock protein 60, degenerate,chaperonin HSP60, mitochondrial precursor, degenerate (HSP60)
SGdmA0046	31	TcCLB.505919.40	protein kinase, putative
SGdmA0047	30	TcCLB.505997.70	ATPase, putative
SGdmA0048	28	TcCLB.511451.59	mucin-associated surface protein (MASP), putative
SGdmA0049	28	TcCLB.511117.50	surface protease GP63, putative
SGdmA0050	27	TcCLB.507159.44	DNA-directed RNA polymerase III subunit, putative,DNA-directed rna polymerase II subunit, putative
SGdmA0051	26	TcCLB.504033.40	hypothetical protein
SGdmA0052	26	TcCLB.508023.50	hypothetical protein
SGdmA0053	25	TcCLB.508637.40	hypothetical protein, conserved
SGdmA0054	24	TcCLB.511217.209	hypothetical protein, conserved (fragment)
SGdmA0055	24	TcCLB.510679.40	hypothetical protein
SGdmA0056	23	TcCLB.510933.20	mucin-associated surface protein (MASP), putative
SGdmA0057	23	TcCLB.508701.20	cation transporter, putative
SGdmA0058	23	TcCLB.506337.100	surface antigen TASV, putative,hypothetical protein
SGdmA0059	23	TcCLB.505343.10	trans-sialidase (pseudogene), putative
SGdmA0060	22	TcCLB.506435.370	surface protease GP63, putative,metallopeptidase, putative
SGdmA0061	22	TcCLB.508461.80	prostaglandin F2alpha synthase (TcPGFS)
SGdmA0062	22	TcCLB.511081.30	mucin TcMUCII, putative
SGdmA0063	20	TcCLB.511797.167	mucin-associated surface protein (MASP), putative
SGdmA0064	20	TcCLB.510787.10	trans-sialidase, Group I, putative
SGdmA0065	20	TcCLB.465323.10	hypothetical protein (fragment)
SGdmA0066	20	TcCLB.510681.30	lipase, putative
SGdmA0067	20	TcCLB.509671.80	60S ribosomal protein L5, putative
SGdmA0068	19	TcCLB.504115.30	beta galactofuranosyl glycosyltransferase, putative
SGdmA0069	19	TcCLB.510627.174	hypothetical protein, conserved
SGdmA0070	19	TcCLB.510025.80	hypothetical protein, conserved (pseudogene)
SGdmA0071	19	TcCLB.508317.80	mannosyl-oligosaccharide 1,2-alpha-mannosidase IB, putative
SGdmA0072	18	TcCLB.509925.5	trans-sialidase (pseudogene), putative
SGdmA0073	17	TcCLB.508247.50	mucin-associated surface protein (MASP, pseudogene), putative
SGdmA0074	17	TcCLB.511461.20	tyrosine aminotransferase
SGdmA0075	16	TcCLB.511215.119	69 kDa paraflagellar rod protein, putative
SGdmA0076	16	TcCLB.508221.920	mucin-associated surface protein (MASP, pseudogene), putative
SGdmA0077	16	TcCLB.511255.130	mucin-associated surface protein (MASP), putative
SGdmA0078	15	TcCLB.510433.20	surface protein TolT, putative
SGdmA0079	15	TcCLB.509695.210	serine carboxypeptidase (CBP1), putative,serine peptidase, Clan SC, Family S10, putative
SGdmA0080	15	TcCLB.508931.10	hypothetical protein
SGdmA0081	15	TcCLB.506153.10	amino acid transporter, putative
SGdmA0082	14	TcCLB.506459.195	hypothetical protein, conserved
SGdmA0083	14	TcCLB.510363.130	hypothetical protein
SGdmA0084	14	TcCLB.504127.30	trans-sialidase (pseudogene), putative
SGdmA0085	14	TcCLB.507065.150	mucin TcMUCII, putative
SGdmA0086	14	TcCLB.511643.50	mucin-associated surface protein (MASP, pseudogene), putative
SGdmA0087	14	TcCLB.505763.19	P-type H+ATPase, putative
SGdmA0088	14	TcCLB.507085.150	mucin-associated surface protein (MASP), putative
SGdmA0089	14	TcCLB.507257.180	hypothetical protein
SGdmA0090	14	TcCLB.508441.20	glycosomal phosphoenolpyruvate carboxykinase, putative
SGdmA0091	14	TcCLB.511617.9	NUP-1 protein (pseudogene), putative
SGdmA0092	14	TcCLB.510963.90	elongation factor 2, putative
SGdmA0093	13	TcCLB.510385.20	hypothetical protein
SGdmA0094	13	TcCLB.508429.20	mucin-like glycoprotein, putative
SGdmA0095	13	TcCLB.510065.10	hypothetical protein, conserved
SGdmA0096	13	TcCLB.507297.30	metacaspase, putative,cysteine peptidase, Clan CD, family C13, putative
SGdmA0097	13	TcCLB.505343.10	trans-sialidase (pseudogene), putative
SGdmA0098	13	TcCLB.509527.130	hypothetical protein
SGdmA0099	13	TcCLB.507959.210	mucin-associated surface protein (MASP), putative
SGdmA0100	12	TcCLB.510477.80	mucin-associated surface protein (MASP), putative
SGdmA0101	12	TcCLB.509037.20	surface protease GP63, putative
SGdmA0102	12	TcCLB.506505.30	hypothetical protein, conserved
SGdmA0103	12	TcCLB.504239.150	hypothetical protein
SGdmA0104	12	TcCLB.511903.45	tuzin-like (pseudogene), putative
SGdmA0105	12	TcCLB.511903.45	tuzin-like (pseudogene), putative
SGdmA0106	12	TcCLB.511903.50	amastin, putative
SGdmA0107	12	TcCLB.507491.20	surface antigen TASV, putative,hypothetical protein
SGdmA0108	12	TcCLB.505363.10	trans-sialidase, Group II, putative
SGdmA0109	12	TcCLB.399389.10	hypothetical protein, conserved
SGdmA0110	11	TcCLB.506285.40	mucin-associated surface protein (MASP, pseudogene), putative
SGdmA0111	11	TcCLB.511839.20	mucin-associated surface protein (MASP), putative
SGdmA0112	11	TcCLB.506025.4	membrane-bound acid phosphatase, putative (fragment)
SGdmA0113	11	TcCLB.504421.10	serine/threonine protein kinase, putative
SGdmA0114	11	TcCLB.511575.130	folate/pteridine transporter, putative
SGdmA0115	11	TcCLB.506263.30	D-isomer specific 2-hydroxyacid dehydrogenase-protein, putative
SGdmA0116	10	TcCLB.510609.40	ATPase alpha subunit (pseudogene), putative
SGdmA0117	10	TcCLB.506489.20	monoglyceride lipase, putative
SGdmA0118	10	TcCLB.506489.10	hypothetical protein, conserved
SGdmA0119	10	TcCLB.411235.9	alpha tubulin, putative
SGdmA0120	10	TcCLB.506563.40	beta tubulin, putative
SGdmA0121	10	TcCLB.506577.90	retrotransposon hot spot protein (RHS, pseudogene), putative
SGdmA0122	10	TcCLB.507907.50	hypothetical protein, conserved
SGdmA0123	10	TcCLB.509977.30	mucin-associated surface protein (MASP), putative
SGdmA0124	10	TcCLB.510463.240	mucin-associated surface protein (MASP), putative
SGdmA0125	10	TcCLB.506617.70	glycosylphosphatidylinositol-specific phospholipase C
SGdmA0126	10	TcCLB.506841.12	hypothetical protein, conserved
SGdmA0127	10	TcCLB.506841.20	trans-sialidase, Group I, putative
SGdmA0128	9	TcCLB.511575.120	hypothetical protein, conserved
SGdmA0129	9	TcCLB.508647.20	hypothetical protein
SGdmA0130	9	TcCLB.510879.120	ribosomal protein L3, putative
SGdmA0131	9	TcCLB.506573.5	surface antigen TASV-A8, putative,surface antigen TASV, putative (TASV-A8)
SGdmA0133	9	TcCLB.506375.60	tryptophanyl-tRNA synthetase, putative
SGdmA0134	9	TcCLB.505051.10	hypothetical protein, conserved
SGdmA0135	9	TcCLB.507659.20	amino acid transporter, putative
SGdmA0136	9	TcCLB.511223.10	hypothetical protein
SGdmA0137	8	TcCLB.506967.140	mucin-associated surface protein (MASP, pseudogene), putative
SGdmA0138	8	TcCLB.508873.439	mucin TcMUCII (pseudogene), putative
SGdmA0139	8	TcCLB.510459.20	mucin-associated surface protein (MASP), putative
SGdmA0140	8	TcCLB.503809.100	GUP1, putative
SGdmA0141	8	TcCLB.507923.30	vacuolar assembly protein vps41, putative
SGdmA0142	8	TcCLB.511753.130	U3 small nuclear ribonucleoprotein (snRNP), putative,stage specific peptide 24, putative
SGdmA0143	8	TcCLB.507923.10	L-threonine 3-dehydrogenase, putative
SGdmA0144	8	TcCLB.511501.10	hypothetical protein, conserved
SGdmA0145	8	TcCLB.510895.9	hypothetical protein, conserved (fragment)
SGdmA0146	8	TcCLB.507711.90	procyclic form surface phosphoprotein, putative
SGdmA0147	8	TcCLB.510099.100	hypothetical protein, conserved
SGdmA0148	8	TcCLB.506637.120	hypothetical protein, conserved
SGdmA0149	7	TcCLB.506437.10	amastin, putative
SGdmA0150	7	TcCLB.509289.20	tuzin, putative
SGdmA0151	7	TcCLB.506243.110	expression site-associated gene (ESAG-like) protein, putative,expression site-associated gene 3 (ESAG3-like) protein, putative
SGdmA0152	7	TcCLB.508645.50	hypothetical protein, conserved
SGdmA0153	7	TcCLB.508645.40	nucleoside transporter 1, putative
SGdmA0154	7	TcCLB.503827.94	chitin binding-like protein (pseudogene), putative
SGdmA0155	7	TcCLB.509081.10	elongation factor 1-gamma (EF-1-gamma), putative
SGdmA0156	7	TcCLB.506543.40	hypothetical protein, conserved
SGdmA0157	7	TcCLB.509695.180	40S ribosomal protein S23, putative
SGdmA0158	7	TcCLB.509163.60	hypothetical protein, conserved
SGdmA0159	7	TcCLB.508741.170	glycerate kinase, putative
SGdmA0160	7	TcCLB.509967.20	mismatch repair protein MSH4, putative
SGdmA0161	7	TcCLB.506179.10	ferric reductase, putative
SGdmA0162	7	TcCLB.508933.40	hypothetical protein
SGdmA0163	7	TcCLB.508933.50	hypothetical protein, conserved
SGdmA0164	7	TcCLB.506201.70	serine/threonine-protein phosphatase PP1 alpha
SGdmA0165	7	TcCLB.508979.15	mucin-associated surface protein (MASP, pseudogene), putative
SGdmA0166	7	TcCLB.508417.10	hypothetical protein, conserved
SGdmA0167	7	TcCLB.508331.30	Checkpoint protein HUS1, putative
SGdmA0168	7	TcCLB.505615.10	surface protease GP63, putative
SGdmA0169	7	TcCLB.510785.20	pteridine reductase (pseudogene), putative
SGdmA0170	6	TcCLB.505343.10	trans-sialidase (pseudogene), putative
SGdmA0171	6	TcCLB.506139.40	mucin-associated surface protein (MASP), putative
SGdmA0172	6	TcCLB.506281.117	mucin TcMUCII (pseudogene), putative
SGdmA0173	6	TcCLB.503973.57	mucin TcMUCII (pseudogene), putative
SGdmA0174	6	TcCLB.506613.60	mucin TcMUCII (pseudogene), putative
SGdmA0175	6	TcCLB.503717.40	mucin-associated surface protein (MASP, pseudogene), putative
SGdmA0176	6	TcCLB.509195.50	mucin-associated surface protein (MASP), putative
SGdmA0177	6	TcCLB.508235.30	mucin TcMUCI, putative
SGdmA0178	6	TcCLB.506015.20	surface protease GP63, putative
SGdmA0179	6	TcCLB.511553.60	hypothetical protein
SGdmA0180	6	TcCLB.508023.120	hypothetical protein, conserved (pseudogene)
SGdmA0181	6	TcCLB.505999.20	phosphate-repressible phosphate permease, putative
SGdmA0182	6	TcCLB.508233.40	hypothetical protein
SGdmA0183	6	TcCLB.509733.199	hypothetical protein, conserved (pseudogene)
SGdmA0184	6	TcCLB.509645.19	hypothetical protein, conserved
SGdmA0185	6	TcCLB.506961.25	trans-sialidase, Group I, putative
SGdmA0186	6	TcCLB.506721.30	calpain-like cysteine peptidase, putative,cysteine peptidase, Clan CA, family C2, putative
SGdmA0187	6	TcCLB.509399.60	hypothetical protein, conserved
SGdmA0188	6	TcCLB.509445.10	tryparedoxin peroxidase, putative
SGdmA0189	6	TcCLB.511727.270	RNA-binding protein, putative
SGdmA0190	6	TcCLB.509161.135	hypothetical protein, conserved
SGdmA0191	6	TcCLB.509161.140	hypothetical protein, conserved
SGdmA0192	5	TcCLB.509161.149	hypothetical protein, conserved
SGdmA0193	5	TcCLB.504219.10	hypothetical protein, conserved (pseudogene)
SGdmA0194	5	TcCLB.507747.195	glyceraldehyde-3-phosphate dehydrogenase (pseudogene), putative
SGdmA0195	5	TcCLB.506789.334	hypothetical protein, conserved
SGdmA0196	5	TcCLB.506989.309	hypothetical protein, conserved
SGdmA0197	5	TcCLB.511325.40	amino acid permease, putative
SGdmA0198	5	TcCLB.508737.210	voltage-dependent anion-selective channel, putative
SGdmA0199	5	TcCLB.508015.30	hypothetical protein
SGdmA0200	5	TcCLB.506173.20	hypothetical protein
SGdmA0201	5	TcCLB.508979.80	hypothetical protein, conserved
SGdmA0202	5	TcCLB.507099.70	hypothetical protein, conserved
SGdmA0203	5	TcCLB.510861.40	hypothetical protein, conserved
SGdmA0204	5	TcCLB.509003.40	calpain-like cysteine peptidase, putative
SGdmA0205	5	TcCLB.509525.40	hypothetical protein, conserved
SGdmA0206	5	TcCLB.508931.50	hypothetical protein
SGdmA0207	5	TcCLB.507757.50	serine/threonine-protein phosphatase PP1, putative
SGdmA0208	5	TcCLB.508933.10	dihydrolipoamide dehydrogenase, putative
SGdmA0209	5	TcCLB.509703.10	cellulosomal scaffoldin anchoring protein, putative
SGdmA0210	5	TcCLB.506993.190	hypothetical protein
SGdmA0211	5	TcCLB.509011.20	RNA polymerase IIA largest subunit, putative
SGdmA0212	5	TcCLB.508931.40	hypothetical protein, conserved
SGdmA0213	5	TcCLB.506417.10	multidrug resistance protein A (pseudogene), putative,multidrug resistance protein A, putative, degenerate
SGdmA0214	5	TcCLB.511211.130	receptor for activated C kinase 1, putative
SGdmA0215	5	TcCLB.508221.714	retrotransposon hot spot protein (RHS, pseudogene), putative,retrotransposon hot spot protein 3 (RHS3), putative (pseudogene)
SGdmA0216	5	TcCLB.510911.50	glycine dehydrogenase [decarboxylating], putative,glycine cleavage system P-protein, putative
SGdmA0217	5	TcCLB.509259.123	hypothetical protein (pseudogene)
SGdmA0218	5	TcCLB.511593.40	trans-sialidase (pseudogene), putative
SGdmA0219	5	TcCLB.509719.20	ATP-dependent DEAD/H RNA helicase, putative
SGdmA0220	5	TcCLB.406725.10	trans-sialidase (pseudogene), putative
SGdmA0221	5	TcCLB.510755.129	60S ribosomal protein L12, putative
SGdmA0222	5	TcCLB.508415.40	ADP-ribosylation factor 1, putative (ARF1)
SGdmA0223	5	TcCLB.510669.20	Gim5A protein, putative,glycosomal membrane protein, putative
SGdmA0224	5	TcCLB.510669.30	hypothetical protein, conserved
SGdmA0225	5	TcCLB.506879.40	mucin-associated surface protein (MASP, pseudogene), putative
SGdmA0226	5	TcCLB.511255.299	mucin TcMUCII, putative
SGdmA0227	5	TcCLB.510699.50	mucin TcMUCII, putative
SGdmA0228	5	TcCLB.506923.21	mucin TcMUCII, putative
SGdmA0229	5	TcCLB.510359.580	mucin TcMUCII, putative
SGdmA0230	5	TcCLB.506303.80	hypothetical protein, conserved
SGdmA0231	5	TcCLB.508355.260	60S acidic ribosomal protein P0 (P0)
SGdmA0232	5	TcCLB.506501.80	mucin-associated surface protein (MASP, pseudogene), putative
SGdmA0233	5	TcCLB.508873.70	mucin-associated surface protein (MASP, pseudogene), putative
SGdmA0234	5	TcCLB.508873.70	mucin-associated surface protein (MASP, pseudogene), putative
SGdmA0235	5	TcCLB.506409.190	mucin-associated surface protein (MASP, pseudogene), putative
SGdmA0236	5	TcCLB.503809.40	protein kinase, putative
SGdmA0237	5	TcCLB.508943.30	RNA-binding protein, putative
SGdmA0238	5	TcCLB.503809.24	hypothetical protein, conserved
SGdmA0239	5	TcCLB.503809.20	peroxin 12, putative (PEX12)
SGdmA0240	5	TcCLB.503809.10	hypothetical protein, conserved
SGdmA0241	5	TcCLB.506213.60	40S ribosomal protein S2, putative
SGdmA0242	5	TcCLB.511263.40	hypothetical protein, conserved
SGdmA0243	5	TcCLB.510939.25	mucin TcMUCI, putative
SGdmA0244	5	TcCLB.507029.30	heat shock 70 kDa protein, mitochondrial precursor, putative
SGdmA0245	5	TcCLB.504181.10	60S ribosomal protein L9, putative
SGdmA0246	5	TcCLB.506945.230	40S ribosomal protein S14, putative
SGdmA0247	5	TcCLB.508823.20	hypothetical protein, conserved
SGdmA0248	5	TcCLB.510131.50	DNA polymerase kappa, putative,DNA polymerase IV, putative
SGdmA0249	4	TcCLB.506261.10	fatty acyl CoA synthetase 2, putative
SGdmA0250	4	TcCLB.504053.10	hypothetical protein, conserved (pseudogene)
SGdmA0251	4	TcCLB.506609.15	hypothetical protein (pseudogene)
SGdmA0252	4	TcCLB.509979.130	hypothetical protein, conserved
SGdmA0253	4	TcCLB.510349.90	Lys-63-specific deubiquitinase BRCC36, putative
SGdmA0254	4	TcCLB.506715.10	protein kinase, putative
SGdmA0255	4	TcCLB.511421.217	hypothetical protein, conserved
SGdmA0256	4	TcCLB.511421.230	Cell cycle checkpoint protein RAD1-like, putative
SGdmA0257	4	TcCLB.507949.250	hypothetical protein, conserved
SGdmA0258	4	TcCLB.508665.30	hypothetical protein, conserved
SGdmA0259	4	TcCLB.509793.40	kinetoplast-associated protein (TcKAP4)
SGdmA0260	4	TcCLB.506635.120	kinesin, putative
SGdmA0261	4	TcCLB.507907.40	hypothetical protein, conserved
SGdmA0262	4	TcCLB.511153.60	palmitoyl acyltransferase 9, putative
SGdmA0263	4	TcCLB.511767.100	hypothetical protein, conserved
SGdmA0264	4	TcCLB.503579.70	ATPase subunit 9, putative
SGdmA0265	4	TcCLB.503703.50	copper-transporting ATPase-like protein, putative
SGdmA0266	4	TcCLB.507959.240	syntaxin binding protein (pseudogene), putative
SGdmA0267	4	TcCLB.506579.20	hypothetical protein, conserved
SGdmA0268	4	TcCLB.506579.10	ABC transporter, putative
SGdmA0269	4	TcCLB.507241.30	arginine kinase
SGdmA0270	4	TcCLB.511643.20	dihydroorotate dehydrogenase, putative (DHODH)
SGdmA0271	4	TcCLB.511643.30	aspartate carbamoyltransferase, putative
SGdmA0272	4	TcCLB.510421.260	diacylglycerol acyltransferase, putative
SGdmA0273	4	TcCLB.511727.129	ribosomal protein L18, putative
SGdmA0274	4	TcCLB.511727.210	Repressor of differentiation kinase 1, putative (RDK1.1)
SGdmA0275	4	TcCLB.511727.280	hypothetical protein, conserved
SGdmA0276	4	TcCLB.509505.50	10 kDa heat shock protein, putative
SGdmA0277	4	TcCLB.503899.130	glutathione peroxidase-like protein, putative
SGdmA0278	4	TcCLB.511461.60	NADH-dependent fumarate reductase (pseudogene), putative,NADH-dependent fumarate reductase, putative, frameshift
SGdmA0279	4	TcCLB.506679.94	40S ribosomal protein S18, putative
SGdmA0280	4	TcCLB.506405.140	hypothetical protein, conserved
SGdmA0281	4	TcCLB.507251.20	ribosomal protein L21E (60S), putative
SGdmA0282	4	TcCLB.507251.10	hypothetical protein, conserved
SGdmA0283	4	TcCLB.504191.10	sterol 24-c-methyltransferase, putative
SGdmA0284	4	TcCLB.508145.10	RNA-binding protein, putative
SGdmA0285	4	TcCLB.511899.20	hypothetical protein, conserved
SGdmA0286	4	TcCLB.511899.30	hypothetical protein, conserved
SGdmA0287	4	TcCLB.509695.10	aspartyl-tRNA synthetase, putative
SGdmA0289	4	TcCLB.507395.10	dihydroceramide synthase, putative
SGdmA0290	4	TcCLB.511825.130	hypothetical protein
SGdmA0291	4	TcCLB.509287.10	hypothetical protein, conserved
SGdmA0292	4	TcCLB.506947.10	hypothetical protein, conserved
SGdmA0293	4	TcCLB.510605.19	hypothetical protein, conserved
SGdmA0294	4	TcCLB.509109.80	hypothetical protein, conserved
SGdmA0295	4	TcCLB.511301.120	hypothetical protein, conserved
SGdmA0296	4	TcCLB.507099.80	ABC transporter, putative
SGdmA0297	4	TcCLB.511249.110	kinesin K39 (pseudogene), putative
SGdmA0298	4	TcCLB.508291.71	hypothetical protein
SGdmA0299	4	TcCLB.511695.10	hypothetical protein
SGdmA0300	4	TcCLB.510065.30	translationally controlled tumor protein (TCTP), putative
SGdmA0301	4	TcCLB.510065.20	DNA repair protein, putative
SGdmA0302	4	TcCLB.509243.50	sigma-adaptin 3, putative,adaptor complex AP-3 small subunit, putative
SGdmA0303	4	TcCLB.507989.10	hypothetical protein, conserved
SGdmA0304	4	TcCLB.507213.20	protein kinase, putative
SGdmA0305	4	TcCLB.511301.140	potassium voltage-gated channel
SGdmA0306	3	TcCLB.509835.30	hypothetical protein, conserved
SGdmA0307	3	TcCLB.505163.80	oligosaccharyl transferase subunit, putative
SGdmA0309	3	TcCLB.510873.10	NAD(P)-dependent steroid dehydrogenase protein, putative (fragment)
SGdmA0310	3	TcCLB.506459.260	hypothetical protein, conserved
SGdmA0311	3	TcCLB.507757.70	dihydrolipoamide dehydrogenase, putative,acetoin dehydrogenase e3 component, putative
SGdmA0312	3	TcCLB.506391.50	polyubiquitin (pseudogene), putative
SGdmA0313	3	TcCLB.506391.20	calmodulin, putative
SGdmA0314	3	TcCLB.507951.215	hypothetical protein, conserved
SGdmA0315	3	TcCLB.509499.14	peroxidoxin
SGdmA0316	3	TcCLB.510947.50	cyclophilin, putative,PPIase, putative,rotamase, putative,peptidyl-prolyl cis-trans isomerase, putative (CYP)
SGdmA0317	3	TcCLB.508649.10	beta propeller protein, putative
SGdmA0318	3	TcCLB.504269.20	GPR1/FUN34/yaaH family, putative
SGdmA0319	3	TcCLB.418221.30	hypothetical protein, conserved
SGdmA0320	3	TcCLB.418221.20	hypothetical protein, conserved
SGdmA0321	3	TcCLB.505647.10	hypothetical protein, conserved
SGdmA0322	3	TcCLB.505647.20	hypothetical protein, conserved
SGdmA0323	3	TcCLB.505647.30	hypothetical protein, conserved
SGdmA0324	3	TcCLB.509011.100	myosin heavy chain kinase A, putative
SGdmA0325	3	TcCLB.510685.20	hypothetical protein
SGdmA0326	3	TcCLB.504425.50	hypothetical protein, conserved
SGdmA0327	3	TcCLB.511755.24	hypothetical protein, conserved (pseudogene)
SGdmA0328	3	TcCLB.510817.30	hypothetical protein, conserved (pseudogene)
SGdmA0329	3	TcCLB.511887.40	hypothetical protein, conserved
SGdmA0330	3	TcCLB.505937.132	ATP-dependent DEAD/H RNA helicase (pseudogene), putative
SGdmA0331	3	TcCLB.509763.20	hypothetical protein
SGdmA0332	3	TcCLB.508163.371	hypothetical protein, conserved (pseudogene)
SGdmA0333	3	TcCLB.509601.10	neutral sphingomyelinase activation associated factor-like protein
SGdmA0334	3	TcCLB.504069.30	60S ribosomal protein L32, putative
SGdmA0335	3	TcCLB.509671.64	ribosomal protein L36, putative
SGdmA0336	3	TcCLB.509671.70	ribosomal protein L15, putative
SGdmA0337	3	TcCLB.511903.130	60S ribosomal protein L26, putative
SGdmA0338	3	TcCLB.510663.30	60S ribosomal subunit protein L31, putative
SGdmA0339	3	TcCLB.507009.60	hypothetical protein, conserved
SGdmA0340	3	TcCLB.510669.40	hypothetical protein
SGdmA0341	3	TcCLB.508461.510	60S ribosomal protein L27A/L29, putative
SGdmA0342	3	TcCLB.508461.480	60S ribosomal protein L23, putative
SGdmA0343	3	TcCLB.508461.280	protein kinase A catalytic subunit isoform 2, putative
SGdmA0344	3	TcCLB.510731.59	dual specificity protein phosphatase, putative
SGdmA0345	3	TcCLB.510731.50	small nuclear RNA gene activation protein (SNAP) 50, putative
SGdmA0346	3	TcCLB.510731.40	katanin, putative
SGdmA0347	3	TcCLB.510731.30	hypothetical protein, conserved
SGdmA0348	3	TcCLB.510731.20	hypothetical protein, conserved
SGdmA0349	3	TcCLB.506067.110	mucin-associated surface protein (MASP, pseudogene), putative
SGdmA0350	3	TcCLB.506741.90	mucin-associated surface protein (MASP), putative
SGdmA0351	3	TcCLB.507429.10	mucin TcMUCII (pseudogene), putative
SGdmA0352	3	TcCLB.503809.50	hypothetical protein, conserved
SGdmA0353	3	TcCLB.511297.10	hypothetical protein, conserved
SGdmA0354	3	TcCLB.510027.10	GDP-mannose 4,6 dehydratase, putative
SGdmA0355	3	TcCLB.511293.60	kinesin, putative
SGdmA0356	3	TcCLB.511287.49	aldo-keto reductase (AKR)
SGdmA0357	3	TcCLB.511287.30	60S ribosomal protein L17, putative
SGdmA0358	3	TcCLB.511283.10	nuclear segregation protein, putative
SGdmA0359	3	TcCLB.511281.60	pyruvate kinase 2, putative
SGdmA0360	3	TcCLB.511281.59	hypothetical protein, conserved
SGdmA0361	3	TcCLB.507993.369	sjogren s syndrome nuclear autoantigen 1, putative
SGdmA0362	3	TcCLB.511281.40	mevalonate-diphosphate decarboxylase, putative
SGdmA0363	3	TcCLB.511281.30	hypothetical protein, conserved
SGdmA0364	3	TcCLB.511281.20	transporter, putative,major facilitator superfamily protein (MFS), putative
SGdmA0365	3	TcCLB.507993.300	hypothetical protein, conserved
SGdmA0366	3	TcCLB.508893.30	hypothetical protein, conserved
SGdmA0367	3	TcCLB.511277.160	60S ribosomal protein L10a, putative
SGdmA0368	3	TcCLB.506963.20	60S ribosomal protein L34, putative
SGdmA0369	3	TcCLB.507625.140	membrane transporter protein, putative
SGdmA0370	3	TcCLB.507787.70	hypothetical protein, conserved
SGdmA0371	3	TcCLB.507787.80	hypothetical protein, conserved
SGdmA0372	3	TcCLB.507787.90	chaperone DNAJ protein, putative
SGdmA0373	3	TcCLB.507787.100	gamma-glutamylcysteine synthetase, putative
SGdmA0374	3	TcCLB.507787.110	hypothetical protein, conserved
SGdmA0375	3	TcCLB.507787.120	hypothetical protein, conserved
SGdmA0376	3	TcCLB.507787.130	hypothetical protein, conserved
SGdmA0377	3	TcCLB.507787.140	hypothetical protein, conserved
SGdmA0378	3	TcCLB.506741.90	mucin-associated surface protein (MASP), putative
SGdmA0379	3	TcCLB.508745.20	mucin-associated surface protein (MASP), putative
SGdmA0380	3	TcCLB.504155.80	mucin-associated surface protein (MASP), putative
SGdmA0381	3	TcCLB.509373.30	mucin-associated surface protein (MASP, pseudogene), putative
SGdmA0382	3	TcCLB.511491.170	quiescin sulfhydryl oxidase, putative (QSOX)
SGdmA0383	3	TcCLB.507025.60	RNA-binding protein, putative
SGdmA0384	3	TcCLB.511511.3	zinc finger protein ZFP1
SGdmA0385	3	TcCLB.511737.6	hypothetical protein, conserved
SGdmA0386	3	TcCLB.511521.30	superoxide dismutase, putative
SGdmA0387	3	TcCLB.511521.40	hypothetical protein, conserved
SGdmA0388	3	TcCLB.511735.40	hypothetical protein, conserved
SGdmA0389	3	TcCLB.509065.60	glyceraldehyde 3-phosphate dehydrogenase, putative
SGdmA0390	3	TcCLB.510643.130	damage-specific DNA binding protein, putative
SGdmA0391	3	TcCLB.509165.40	60S acidic ribosomal protein P2 beta (H6.4), putative (P2-beta (H6.4))
SGdmA0392	3	TcCLB.509165.34	ribosomal P protein AGP2beta-1, putative
SGdmA0393	3	TcCLB.509165.30	AGP2beta-2, putative
SGdmA0394	3	TcCLB.508823.100	hypothetical protein, conserved
SGdmA0395	3	TcCLB.508823.90	hypothetical protein
SGdmA0396	3	TcCLB.508823.70	P27 protein, putative (P27)
SGdmA0397	3	TcCLB.508823.60	hypothetical protein, conserved
SGdmA0398	3	TcCLB.409117.10	hypothetical protein, conserved
SGdmA0399	3	TcCLB.507623.120	hypothetical protein, conserved
SGdmA0400	3	TcCLB.508821.50	vacuolar type h ATPase subunit, putative
SGdmA0401	3	TcCLB.508821.40	hypothetical protein, conserved
SGdmA0402	3	TcCLB.510131.60	hypothetical protein
SGdmA0403	3	TcCLB.510131.70	DNA polymerase kappa, putative,DNA polymerase IV, putative
SGdmA0404	3	TcCLB.510899.59	hypothetical protein, conserved
SGdmA0405	3	TcCLB.510899.50	palmitoyl acyltransferase 4, putative
SGdmA0406	3	TcCLB.510899.19	hypothetical protein, conserved
SGdmA0407	3	TcCLB.508701.10	ZIP Zn transporter, putative
SGdmA0408	3	TcCLB.509197.39	cation transporter, putative
SGdmA0409	3	TcCLB.508699.120	dipeptidyl-peptidase, putative
SGdmA0410	3	TcCLB.508601.130	Elongation factor G 2, mitochondrial, putative (EF-G2)
SGdmA0411	3	TcCLB.508827.79	40S ribosomal protein S17, putative
SGdmA0412	3	TcCLB.511211.49	hypothetical protein, conserved
SGdmA0413	3	TcCLB.511211.60	protein phosphatase 4 catalytic subunit, putative
SGdmA0414	3	TcCLB.511211.70	cytochrome c oxidase assembly protein (COX15)
SGdmA0415	3	TcCLB.511211.80	hypothetical protein, conserved
SGdmA0416	3	TcCLB.506593.19	ribosomal protein S7, putative
SGdmA0417	3	TcCLB.506895.5	hypothetical protein
SGdmA0418	3	TcCLB.510565.20	fatty acid desaturase, putative,sphingolipid delta 4 desaturase, putative
SGdmA0419	3	TcCLB.508503.20	cytochrome c oxidase subunit V, putative
SGdmA0420	3	TcCLB.510565.40	hypothetical protein
SGdmA0421	3	TcCLB.510565.50	hypothetical protein, conserved
SGdmA0422	3	TcCLB.508503.60	protein kinase, putative
SGdmA0423	3	TcCLB.508119.120	GDP-mannose 4,6 dehydratase, putative
SGdmA0424	3	TcCLB.510039.40	nitrilase, putative
SGdmA0425	3	TcCLB.510039.50	hypothetical protein, conserved
SGdmA0426	3	TcCLB.510039.90	60S ribosomal protein L35, putative
SGdmA0427	3	TcCLB.509979.40	hypothetical protein, conserved
SGdmA0428	3	TcCLB.509977.100	hypothetical protein, conserved
SGdmA0429	3	TcCLB.510349.70	hypothetical protein, conserved
SGdmA0430	3	TcCLB.506469.30	protein kinase, putative
SGdmA0431	3	TcCLB.511033.29	hypothetical protein
SGdmA0432	3	TcCLB.506727.90	enoyl-CoA hydratase/isomerase family protein, putative
SGdmA0433	3	TcCLB.511021.10	protein phosphatase 2A catalytic subunit, putative
SGdmA0434	3	TcCLB.508707.270	hypothetical protein, conserved
SGdmA0435	3	TcCLB.505999.100	3-phosphoglycerate kinase, glycosomal (PGKA)
SGdmA0436	3	TcCLB.509991.90	RNA editing complex protein MP90, putative,nuclease, putative
SGdmA0437	3	TcCLB.506297.330	40S ribosomal protein S15A, putative
SGdmA0438	3	TcCLB.508153.200	kinesin, putative
SGdmA0439	3	TcCLB.508153.290	60S ribosomal protein L13, putative
SGdmA0440	3	TcCLB.508153.860	hypothetical protein, conserved
SGdmA0441	3	TcCLB.506619.90	ABC transporter, putative
SGdmA0442	3	TcCLB.503415.30	hypothetical protein, conserved
SGdmA0443	3	TcCLB.503415.40	hypothetical protein
SGdmA0444	3	TcCLB.403875.10	D-alanyl-glycyl endopeptidase-like protein, putative,cysteine peptidase, Clan CA, family C51, putative
SGdmA0445	3	TcCLB.508233.40	hypothetical protein
SGdmA0446	3	TcCLB.506821.20	ATP-dependent Clp protease subunit, heat shock protein 104 (HSP104), putative,atp-dependent chaperone,ATP-dependent Clp protease subunit, heat shock protein 100 (pseudogene), putative,serine peptidase (pseudogene), putative (HSP100)
SGdmA0447	3	TcCLB.511107.10	hypothetical protein, conserved (pseudogene)
SGdmA0448	3	TcCLB.509317.40	ribosomal protein L11, putative
SGdmA0449	3	TcCLB.509317.29	hypothetical protein
SGdmA0450	3	TcCLB.509317.20	esterase, putative
SGdmA0451	3	TcCLB.504741.60	transcription initiation protein, putative
SGdmA0452	3	TcCLB.504741.50	hypothetical protein, conserved
SGdmA0453	3	TcCLB.504741.40	hypothetical protein, conserved
SGdmA0454	3	TcCLB.504741.30	protein phosphatase 2C, putative
SGdmA0455	3	TcCLB.504741.20	GTP-binding protein, putative
SGdmA0456	3	TcCLB.504741.10	hypothetical protein, conserved
SGdmA0457	3	TcCLB.511625.74	hypothetical protein, conserved
SGdmA0458	3	TcCLB.507801.179	vesicle-associated membrane protein, putative
SGdmA0459	3	TcCLB.507801.160	hypothetical protein, conserved
SGdmA0460	3	TcCLB.507801.150	hypothetical protein, conserved
SGdmA0461	3	TcCLB.507801.144	hypothetical protein, conserved
SGdmA0462	3	TcCLB.507641.240	hypothetical protein
SGdmA0463	3	TcCLB.503781.90	universal minicircle sequence binding protein (UMSBP), putative
SGdmA0464	3	TcCLB.506327.90	serine/threonine protein kinase, putative
SGdmA0465	3	TcCLB.506201.39	25 kDa translation elongation factor 1-beta, putative (EF-1-beta)
SGdmA0466	2	TcCLB.507711.200	hypothetical protein, conserved
SGdmA0467	2	TcCLB.504021.109	40S ribosomal protein S3, putative
SGdmA0468	2	TcCLB.506577.54	60S ribosomal protein L6, putative
SGdmA0469	2	TcCLB.509643.110	hypothetical protein, conserved
SGdmA0470	2	TcCLB.509643.120	hypothetical protein, conserved
SGdmA0471	2	TcCLB.503395.40	60S ribosomal protein L18, putative
SGdmA0472	2	TcCLB.509747.20	60S ribosomal protein L22, putative
SGdmA0473	2	TcCLB.509799.140	hypothetical protein, conserved
SGdmA0474	2	TcCLB.509799.130	hypothetical protein, conserved
SGdmA0475	2	TcCLB.506355.80	flagellum transition zone component, putative
SGdmA0476	2	TcCLB.506355.70	hypothetical protein, conserved
SGdmA0477	2	TcCLB.511043.20	small G-protein, putative
SGdmA0478	2	TcCLB.506355.50	chaperone DNAJ protein, putative
SGdmA0479	2	TcCLB.510877.10	antigenic protein, putative
SGdmA0480	2	TcCLB.506559.524	protein phosphatase 2C, putative
SGdmA0481	2	TcCLB.510099.20	hypothetical protein, conserved
SGdmA0482	2	TcCLB.509769.40	hypothetical protein, conserved
SGdmA0483	2	TcCLB.511153.64	histone H2B variant, putative
SGdmA0484	2	TcCLB.506779.170	haloacid dehalogenase hydrolase, putative
SGdmA0485	2	TcCLB.511151.100	myosin heavy chain MYA2-related, putative
SGdmA0486	2	TcCLB.511151.90	glycerol-3-phosphate dehydrogenase, putative
SGdmA0487	2	TcCLB.511151.80	hypothetical protein, conserved
SGdmA0488	2	TcCLB.506905.59	SNF2 DNA repair protein, putative (fragment)
SGdmA0489	2	TcCLB.508795.19	protein kinase, putative (fragment)
SGdmA0490	2	TcCLB.506777.110	hypothetical protein, conserved
SGdmA0491	2	TcCLB.504113.30	hypothetical protein, conserved
SGdmA0492	2	TcCLB.506777.90	hypothetical protein, conserved
SGdmA0493	2	TcCLB.506777.80	seryl-tRNA synthetase, putative
SGdmA0494	2	TcCLB.511163.20	protein kinase, putative,cyclin-dependent protein kinase, putative
SGdmA0495	2	TcCLB.511163.24	hypothetical protein, conserved
SGdmA0496	2	TcCLB.511163.30	NGG1 interacting factor 3, putative
SGdmA0497	2	TcCLB.511163.40	cell cycle sequence binding phosphoprotein (RBP45), putative
SGdmA0498	2	TcCLB.506777.40	hypothetical protein, conserved
SGdmA0499	2	TcCLB.511167.70	DNA repair and recombination helicase protein PIF2, putative
SGdmA0500	2	TcCLB.508799.200	hypothetical protein, conserved
SGdmA0501	2	TcCLB.507763.10	hypothetical protein, conserved
SGdmA0502	2	TcCLB.507763.20	hypothetical protein
SGdmA0503	2	TcCLB.510101.490	anion-transporting ATPase-like, putative
SGdmA0504	2	TcCLB.507765.70	40S ribosomal protein S21, putative
SGdmA0505	2	TcCLB.506297.160	40S ribosomal protein S5, putative
SGdmA0506	2	TcCLB.506297.190	pyruvate phosphate dikinase, putative
SGdmA0507	2	TcCLB.506297.270	60S ribosomal protein L28, putative
SGdmA0508	2	TcCLB.504149.20	ATP-binding cassette transporter ABCA1, putative (ABCA1)
SGdmA0509	2	TcCLB.504149.30	hypothetical protein, conserved
SGdmA0510	2	TcCLB.504149.40	tatD related deoxyribonuclease, putative
SGdmA0511	2	TcCLB.504149.50	hypothetical protein, conserved
SGdmA0512	2	TcCLB.504149.55	acyl-CoA thioesterase, putative
SGdmA0513	2	TcCLB.504149.60	hypothetical protein
SGdmA0514	2	TcCLB.504149.70	hypothetical protein, conserved
SGdmA0515	2	TcCLB.504149.80	hypothetical protein, conserved
SGdmA0516	2	TcCLB.505183.20	malic enzyme
SGdmA0517	2	TcCLB.506721.20	radial spoke protein 3, putative
SGdmA0518	2	TcCLB.506925.130	eukaryotic initiation factor 5a, putative
SGdmA0519	2	TcCLB.507093.220	RNA-binding protein, putative
SGdmA0520	2	TcCLB.510889.140	alanine aminotransferase, putative,glutamic--alanine transaminase, putative,glutamic--pyruvic transaminase, putative
SGdmA0521	2	TcCLB.510423.60	hypothetical protein, conserved
SGdmA0522	2	TcCLB.510423.50	hypothetical protein, conserved
SGdmA0523	2	TcCLB.510423.40	hypothetical protein, conserved
SGdmA0524	2	TcCLB.503719.20	40S ribosomal protein SA, putative
SGdmA0525	2	TcCLB.506509.10	hypothetical protein, conserved
SGdmA0526	2	TcCLB.507259.4	hypothetical protein, conserved
SGdmA0527	2	TcCLB.506445.110	nucleobase transporter, putative
SGdmA0528	2	TcCLB.509943.20	cAMP specific phosphodiesterase, putative
SGdmA0529	2	TcCLB.509027.70	protein kinase, putative
SGdmA0530	2	TcCLB.511401.95	hypothetical protein (pseudogene)
SGdmA0531	2	TcCLB.507059.60	orotidine-5-phosphate decarboxylase/orotate phosphoribosyltransferase, putative,OMPDCase-OPRTase, putative
SGdmA0532	2	TcCLB.507059.70	dihydroorotase, putative
SGdmA0533	2	TcCLB.509901.140	COP9 signalosome complex subunit 5, putative
SGdmA0534	2	TcCLB.511657.20	protein kinase, putative
SGdmA0535	2	TcCLB.509081.10	elongation factor 1-gamma (EF-1-gamma), putative
SGdmA0536	2	TcCLB.508541.10	elongation factor 1-gamma (EF-1-gamma, pseudogene), putative
SGdmA0537	2	TcCLB.510421.29	CAAX prenyl protease 2, putative
SGdmA0538	2	TcCLB.510421.50	hypothetical protein, conserved
SGdmA0539	2	TcCLB.510421.60	hypothetical protein, conserved
SGdmA0540	2	TcCLB.510089.64	hypothetical protein, conserved
SGdmA0541	2	TcCLB.510421.250	hypothetical protein, conserved
SGdmA0542	2	TcCLB.508173.47	microtubule-associated protein 1A/1B, light chain 3, putative
SGdmA0543	2	TcCLB.509149.60	60S ribosomal protein L19, putative
SGdmA0544	2	TcCLB.511697.40	hypothetical protein, conserved (pseudogene)
SGdmA0545	2	TcCLB.511721.10	hypothetical protein, conserved
SGdmA0546	2	TcCLB.511725.140	mitochondrial carrier protein, putative
SGdmA0547	2	TcCLB.511727.140	phenylalanyl-tRNA synthetase alpha chain, putative
SGdmA0548	2	TcCLB.511727.145	hypothetical protein
SGdmA0549	2	TcCLB.511727.150	hypothetical protein, conserved
SGdmA0550	2	TcCLB.511727.160	hypothetical protein, conserved
SGdmA0551	2	TcCLB.511727.190	hypothetical protein, conserved
SGdmA0552	2	TcCLB.511727.199	CYC2-like cyclin 6, putative (CYC6)
SGdmA0553	2	TcCLB.511727.234	hypothetical protein, conserved
SGdmA0554	2	TcCLB.511727.240	hypothetical protein
SGdmA0555	2	TcCLB.511727.250	hypothetical protein, conserved
SGdmA0556	2	TcCLB.509695.190	cell division protein kinase 2, putative
SGdmA0557	2	TcCLB.509695.200	T-complex protein 1, delta subunit, putative
SGdmA0558	2	TcCLB.511139.20	40S ribosomal protein S11, putative
SGdmA0559	2	TcCLB.510861.70	hypothetical protein, conserved
SGdmA0560	2	TcCLB.503735.40	hypothetical protein
SGdmA0561	2	TcCLB.503735.30	hypothetical protein, conserved
SGdmA0562	2	TcCLB.503735.20	hypothetical protein
SGdmA0563	2	TcCLB.503735.10	hypothetical protein, conserved
SGdmA0564	2	TcCLB.508543.30	40S ribosomal protein S9, putative
SGdmA0565	2	TcCLB.510835.40	60S ribosomal protein L7a, putative
SGdmA0566	2	TcCLB.507519.110	60S ribosomal protein L7, putative
SGdmA0567	2	TcCLB.503899.30	40S ribosomal protein S16, putative
SGdmA0568	2	TcCLB.506959.130	60S ribosomal protein L30, putative
SGdmA0569	2	TcCLB.503635.68	40S ribosomal protein S3A, putative
SGdmA0570	2	TcCLB.507305.40	hypothetical protein, conserved
SGdmA0571	2	TcCLB.511817.10	hypothetical protein, conserved
SGdmA0572	2	TcCLB.511815.170	hypothetical protein, conserved
SGdmA0573	2	TcCLB.511811.10	40S ribosomal protein S15, putative
SGdmA0574	2	TcCLB.506737.100	hypothetical protein, conserved
SGdmA0575	2	TcCLB.504105.94	ribosomal protein S25, putative
SGdmA0576	2	TcCLB.509287.50	glucose-6-phosphate 1-dehydrogenase, putative
SGdmA0577	2	TcCLB.510965.10	hypothetical protein, conserved
SGdmA0578	2	TcCLB.508661.20	ubiquitin/ribosomal protein S27a, putative
SGdmA0579	2	TcCLB.506679.140	40S ribosomal protein S10, putative
SGdmA0580	2	TcCLB.506679.230	ribosomal protein L24, putative
SGdmA0581	2	TcCLB.510301.20	fructose-bisphosphate aldolase, glycosomal, putative
SGdmA0582	2	TcCLB.414243.20	hypothetical protein, conserved
SGdmA0583	2	TcCLB.506605.180	hypothetical protein, conserved
SGdmA0584	2	TcCLB.508859.10	hypothetical protein, conserved
SGdmA0585	2	TcCLB.508859.20	hypothetical protein, conserved
SGdmA0586	2	TcCLB.508859.109	exosome complex exonuclease, putative,ribosomal RNA processing protein 4, putative
SGdmA0587	2	TcCLB.506705.60	hypothetical protein, conserved
SGdmA0588	2	TcCLB.510877.30	hypothetical protein, conserved
SGdmA0589	2	TcCLB.508111.20	hypothetical protein, conserved
SGdmA0590	2	TcCLB.508111.30	glutamate dehydrogenase, putative
SGdmA0591	2	TcCLB.510187.20	tyrosine aminotransferase, putative
SGdmA0592	2	TcCLB.508083.10	hypothetical protein, conserved
SGdmA0593	2	TcCLB.508083.20	hypothetical protein, conserved
SGdmA0594	2	TcCLB.509553.40	ribonuclease mar1, putative
SGdmA0595	2	TcCLB.511715.10	iron superoxide dismutase, putative
SGdmA0596	2	TcCLB.508385.30	CYC2-like cyclin, putative
SGdmA0597	2	TcCLB.503617.31	nuclear receptor binding factor, putative
SGdmA0598	2	TcCLB.510609.34	hypothetical protein, conserved
SGdmA0599	2	TcCLB.510609.30	GTPase, putative
SGdmA0600	2	TcCLB.510609.20	hypothetical protein, conserved
SGdmA0601	2	TcCLB.507049.119	hypothetical protein, conserved
SGdmA0602	2	TcCLB.511075.30	TFIIH basal transcription factor complex helicase subunit, putative,DNA excision repair protein, Transcription factor II H complex, XPD subunit, putative
SGdmA0603	2	TcCLB.511897.19	zinc-finger multi-pass transmembrane protein, putative
SGdmA0604	2	TcCLB.511075.20	notchless homolog, putative
SGdmA0605	2	TcCLB.509239.10	fatty acid desaturase, putative
SGdmA0606	2	TcCLB.428403.5	hypothetical protein, conserved
SGdmA0607	2	TcCLB.511071.190	hypothetical protein, conserved
SGdmA0608	2	TcCLB.511071.181	hypothetical protein, conserved
SGdmA0609	2	TcCLB.511899.40	2-amino-3-ketobutyrate coenzyme A ligase, putative
SGdmA0610	2	TcCLB.511903.110	40S ribosomal protein S8, putative
SGdmA0611	2	TcCLB.511909.10	hypothetical protein, conserved
SGdmA0612	2	TcCLB.508163.400	surface antigen TASV-B1, putative,surface antigen TASV, putative
SGdmA0613	2	TcCLB.509123.10	surface antigen TASV, putative,mucin-like glycoprotein, putative
SGdmA0614	2	TcCLB.508837.80	hypothetical protein, conserved
SGdmA0615	2	TcCLB.509537.90	hypothetical protein, conserved
SGdmA0616	2	TcCLB.507681.160	40S ribosomal protein S24E, putative
SGdmA0617	2	TcCLB.509715.80	hypothetical protein, conserved
SGdmA0618	2	TcCLB.509715.90	UDP-glucose/GDP-mannose dehydrogenase family, NAD binding domain, putative
SGdmA0619	2	TcCLB.509715.104	protein kinase, putative
SGdmA0620	2	TcCLB.509715.120	phosphatidylinositol-4-phosphate 5-kinase, putative
SGdmA0621	2	TcCLB.509715.130	hypothetical protein, conserved
SGdmA0622	2	TcCLB.509715.140	hypothetical protein, conserved
SGdmA0623	2	TcCLB.510105.160	hypothetical protein
SGdmA0624	2	TcCLB.510105.170	dihydrolipoamide acetyltransferase precursor, putative
SGdmA0625	2	TcCLB.509717.30	hypothetical protein, conserved
SGdmA0626	2	TcCLB.509717.70	transportin2-like protein, putative
SGdmA0627	2	TcCLB.509717.90	short chain 3-hydroxyacyl-CoA dehydrogenase, putative
SGdmA0628	2	TcCLB.509717.100	membrane-bound acid phosphatase 2, putative
SGdmA0629	2	TcCLB.509893.10	hypothetical protein
SGdmA0630	2	TcCLB.508141.20	hypothetical protein, conserved
SGdmA0631	2	TcCLB.508141.80	hypothetical protein, conserved
SGdmA0632	2	TcCLB.509235.20	C-5 sterol desaturase, putative
SGdmA0633	2	TcCLB.504121.30	60S ribosomal protein L4, putative
SGdmA0634	2	TcCLB.509997.73	hypothetical protein, conserved
SGdmA0635	2	TcCLB.509999.60	lipase domain protein, putative
SGdmA0636	2	TcCLB.511389.90	hypothetical protein, conserved
SGdmA0637	2	TcCLB.511389.100	hypothetical protein, conserved
SGdmA0638	2	TcCLB.511389.110	cytochrome c oxidase VIII (COX VIII), putative
SGdmA0639	2	TcCLB.511389.114	hypothetical protein, conserved
SGdmA0640	2	TcCLB.511389.120	hypothetical protein, conserved
SGdmA0641	2	TcCLB.511389.130	diphthine synthase, putative
SGdmA0642	2	TcCLB.511389.140	hypothetical protein, conserved
SGdmA0643	2	TcCLB.511389.150	thiolase protein-like protein, putative
SGdmA0644	2	TcCLB.509287.30	hypothetical protein, conserved
SGdmA0645	2	TcCLB.509287.20	protein kinase, putative
SGdmA0646	2	TcCLB.511911.94	hypothetical protein, conserved
SGdmA0647	2	TcCLB.508637.66	hypothetical protein, conserved
SGdmA0648	2	TcCLB.511911.102	hypothetical protein, conserved
SGdmA0649	2	TcCLB.508637.70	RNA helicase, putative
SGdmA0650	2	TcCLB.508637.79	DNA polymerase eta, putative
SGdmA0651	2	TcCLB.509967.160	epsilon tubulin, putative
SGdmA0652	2	TcCLB.509695.130	dynein arm light chain, putative
SGdmA0653	2	TcCLB.509695.140	hypothetical protein, conserved
SGdmA0654	2	TcCLB.509695.150	kinesin, putative
SGdmA0655	2	TcCLB.508909.150	hypothetical protein, conserved
SGdmA0656	2	TcCLB.510055.30	hypothetical protein, conserved
SGdmA0657	2	TcCLB.509437.70	hypothetical protein, conserved
SGdmA0658	2	TcCLB.508739.50	hypothetical protein
SGdmA0659	2	TcCLB.511049.10	hypothetical protein, conserved (pseudogene)
SGdmA0660	2	TcCLB.509109.90	hypothetical protein, conserved
SGdmA0661	2	TcCLB.511927.30	hypothetical protein, conserved
SGdmA0662	2	TcCLB.510603.100	hypothetical protein, conserved
SGdmA0663	2	TcCLB.509109.120	protein tyrosine phosphatase, putative
SGdmA0664	2	TcCLB.509109.130	protein tyrosine phosphatase-like protein, putative
SGdmA0665	2	TcCLB.509253.20	tubulin tyrosine ligase, putative
SGdmA0666	2	TcCLB.509109.180	hypothetical protein, conserved
SGdmA0667	2	TcCLB.511925.60	hypothetical protein, conserved
SGdmA0668	2	TcCLB.511925.50	hypothetical protein, conserved
SGdmA0669	2	TcCLB.511925.40	hypothetical protein, conserved
SGdmA0670	2	TcCLB.511925.30	fucose kinase (pseudogene), putative
SGdmA0671	2	TcCLB.511925.10	hypothetical protein, conserved
SGdmA0672	2	TcCLB.511643.10	hypothetical protein, conserved
SGdmA0673	2	TcCLB.511825.50	centrin, putative,Ca2+binding EF-hand protein, putative
SGdmA0674	2	TcCLB.511825.200	60S ribosomal protein L14, putative
SGdmA0675	2	TcCLB.511301.110	inosine-5'-monophosphate dehydrogenase, putative
SGdmA0676	2	TcCLB.511301.100	hypothetical protein, conserved
SGdmA0677	2	TcCLB.511351.30	protein kinase, putative
SGdmA0678	2	TcCLB.511301.80	choline/carnitine O-acyltransferase (pseudogene), putative
SGdmA0679	2	TcCLB.510571.30	actin, putative
SGdmA0680	2	TcCLB.510243.40	60S ribosomal protein L10, putative
SGdmA0681	2	TcCLB.506255.20	hypothetical protein, conserved
SGdmA0682	2	TcCLB.506257.80	hypothetical protein, conserved
SGdmA0683	2	TcCLB.509683.117	40S ribosomal protein S4, putative
SGdmA0684	2	TcCLB.508865.30	immunodominant antigen, putative,tc40 antigen-like, putative
SGdmA0685	2	TcCLB.508865.20	mitochondrial DNA polymerase I protein C, putative
SGdmA0686	2	TcCLB.508299.60	60S ribosomal protein L2, putative
SGdmA0687	2	TcCLB.508533.10	hypothetical protein, conserved
SGdmA0688	2	TcCLB.507649.70	nucleolar RNA-binding protein, putative
SGdmA0689	2	TcCLB.511153.90	phopshatase, putative
SGdmA0690	2	TcCLB.511153.84	hypothetical protein, conserved
SGdmA0691	2	TcCLB.511153.80	hypothetical protein
SGdmA0692	2	TcCLB.511153.70	hypothetical protein, conserved
SGdmA0693	2	TcCLB.510359.360	hypothetical protein, conserved
SGdmA0694	2	TcCLB.511821.20	hypothetical protein, conserved
SGdmA0695	2	TcCLB.509631.140	hypothetical protein, conserved
SGdmA0696	2	TcCLB.509003.50	hypothetical protein, conserved
SGdmA0697	2	TcCLB.509003.20	calpain-like cysteine peptidase, putative
SGdmA0698	2	TcCLB.509003.10	hypothetical protein, conserved
SGdmA0699	2	TcCLB.506815.60	60S ribosomal protein L44, putative
SGdmA0700	2	TcCLB.506983.39	calpain-like cysteine peptidase, putative
SGdmA0701	2	TcCLB.511245.150	fatty acid elongase, putative
SGdmA0702	2	TcCLB.508863.20	hypothetical protein, conserved
SGdmA0703	2	TcCLB.508857.40	UDP-glucoronosyl and UDP-glucosyl transferase, putative
SGdmA0704	2	TcCLB.508857.50	hypothetical protein, conserved
SGdmA0705	2	TcCLB.511237.50	40S ribosomal protein S33, putative
SGdmA0706	2	TcCLB.511237.10	thimet oligopeptidase, putative,metallo-peptidase, clan MA(E), family M3, putative
SGdmA0707	2	TcCLB.506315.50	60S ribosomal protein L13a, putative
SGdmA0708	2	TcCLB.503723.80	hypothetical protein, conserved
SGdmA0709	2	TcCLB.507747.220	protein farnesyltransferase, putative
SGdmA0710	2	TcCLB.503723.60	tartrate-resistant acid phosphatase type 5 precursor, putative,tartrate-resistant acid ATPase, putative
SGdmA0711	2	TcCLB.508881.10	hypothetical protein, conserved
SGdmA0712	2	TcCLB.506289.80	small GTP-binding protein Rab32, putative
SGdmA0713	2	TcCLB.511893.30	hypothetical protein, conserved (pseudogene)
SGdmA0714	2	TcCLB.507603.250	hypothetical protein, conserved
SGdmA0715	2	TcCLB.506625.120	hypothetical protein, conserved
SGdmA0716	2	TcCLB.506627.50	mitochondrial exoribonuclease DSS-1, putative
SGdmA0717	2	TcCLB.506627.60	ADP-ribosylation factor, putative
SGdmA0718	2	TcCLB.506627.70	hypothetical protein
SGdmA0719	2	TcCLB.506627.80	hypothetical protein, conserved
SGdmA0720	2	TcCLB.506627.90	hypothetical protein
SGdmA0721	2	TcCLB.506627.100	hypothetical protein, conserved
SGdmA0722	2	TcCLB.506627.110	hypothetical protein, conserved
SGdmA0723	2	TcCLB.506817.50	ribosomal protein L27, putative
SGdmA0724	2	TcCLB.503827.94	chitin binding-like protein (pseudogene), putative
SGdmA0725	2	TcCLB.510481.90	hypothetical protein, conserved
SGdmA0726	2	TcCLB.511179.100	monothiol glutaredoxin, putative
SGdmA0727	2	TcCLB.508303.50	hypothetical protein, conserved
SGdmA0728	2	TcCLB.508303.44	hypothetical protein, conserved
SGdmA0729	2	TcCLB.508303.40	hypothetical protein, conserved
SGdmA0730	2	TcCLB.511179.130	hypothetical protein, conserved
SGdmA0731	2	TcCLB.511179.140	hypothetical protein, conserved
SGdmA0732	2	TcCLB.508303.10	alanine racemase 2, putative
SGdmA0733	2	TcCLB.508805.30	choline/ethanolamine kinase (pseudogene), putative,choline/ethanolamine kinase, putative, point mutation
SGdmA0734	2	TcCLB.510339.80	hypothetical protein, conserved
SGdmA0735	2	TcCLB.510339.74	mitochondrial carrier protein, putative
SGdmA0736	2	TcCLB.510339.70	hypothetical protein, conserved
SGdmA0737	2	TcCLB.510339.50	spermidine synthase, putative
SGdmA0738	2	TcCLB.508199.10	ADP-ribosylation factor, putative
SGdmA0739	2	TcCLB.508197.10	60S ribosomal protein L11, putative
SGdmA0740	2	TcCLB.508197.30	hypothetical protein, conserved
SGdmA0741	2	TcCLB.506975.30	aminoacylase, putative,N-acyl-L-amino acid amidohydrolase, putative
SGdmA0742	2	TcCLB.511355.24	hypothetical protein, conserved
SGdmA0743	2	TcCLB.506483.10	class 3 lipase, putative
SGdmA0744	2	TcCLB.511299.60	hypothetical protein, conserved
SGdmA0745	2	TcCLB.511299.70	mitogen-activated protein kinase, putative
SGdmA0746	2	TcCLB.511353.69	oxidoreductase-protein, putative
SGdmA0747	2	TcCLB.511301.20	hypothetical protein, conserved
SGdmA0748	2	TcCLB.511301.30	hypothetical protein, conserved
SGdmA0749	2	TcCLB.511353.40	eukaryotic translation initiation factor 4E (eIF4E) interacting protein, putative
SGdmA0750	2	TcCLB.509835.20	translation initiation factor eIF2B subunit-like protein, putative
SGdmA0751	2	TcCLB.509331.70	3-oxo-5-alpha-steroid 4-dehydrogenase, putative
SGdmA0752	2	TcCLB.509331.80	hypothetical protein, conserved
SGdmA0753	2	TcCLB.509331.90	hypothetical protein, conserved
SGdmA0754	2	TcCLB.509331.100	hypothetical protein, conserved
SGdmA0755	2	TcCLB.509331.110	hypothetical protein, conserved
SGdmA0756	2	TcCLB.509331.120	hypothetical protein, conserved
SGdmA0757	2	TcCLB.509331.150	permease-like protein, putative
SGdmA0758	2	TcCLB.504425.100	hypothetical protein, conserved
SGdmA0759	2	TcCLB.509331.180	aldose 1-epimerase-like protein, putative
SGdmA0760	2	TcCLB.509331.189	hypothetical protein, conserved
SGdmA0761	2	TcCLB.509911.120	hypothetical protein
SGdmA0762	2	TcCLB.508231.170	hypothetical protein, conserved
SGdmA0763	2	TcCLB.505037.20	ribosomal RNA processing protein 41B, putative,3' exoribonuclease, putative (RRP41B)
SGdmA0764	2	TcCLB.503653.20	hypothetical protein, conserved
SGdmA0765	2	TcCLB.505037.40	hypothetical protein, conserved
SGdmA0766	2	TcCLB.505037.50	small GTP-binding protein RAB6, putative
SGdmA0767	2	TcCLB.505037.60	protein kinase, putative,NIMA/Nek Serine/threonine-protein kinase family, putative
SGdmA0768	2	TcCLB.508823.120	ribosomal protein S20, putative
SGdmA0769	2	TcCLB.506459.280	hypothetical protein, conserved
SGdmA0770	2	TcCLB.506459.270	hypothetical protein, conserved
SGdmA0771	2	TcCLB.506459.250	hypothetical protein, conserved
SGdmA0772	2	TcCLB.507895.69	hypothetical protein, conserved
SGdmA0773	2	TcCLB.507895.80	hypothetical protein, conserved
SGdmA0774	2	TcCLB.507895.100	hypothetical protein, conserved (pseudogene)
SGdmA0775	2	TcCLB.511317.20	hypothetical protein, conserved
SGdmA0776	2	TcCLB.511317.30	regulator of nonsense transcripts UPF1, putative
SGdmA0777	2	TcCLB.511317.40	hypothetical protein, conserved
SGdmA0778	2	TcCLB.510629.410	hypothetical protein, conserved
SGdmA0779	2	TcCLB.510629.420	protein phosphatase 1, regulatory subunit, putative
SGdmA0780	2	TcCLB.510629.430	prefoldin subunit, putative
SGdmA0781	2	TcCLB.510629.440	hypothetical protein, conserved
SGdmA0783	2	TcCLB.508981.20	hypothetical protein, conserved
SGdmA0784	2	TcCLB.508981.30	hypothetical protein, conserved
SGdmA0785	2	TcCLB.508981.39	trifunctional enzyme alpha subunit, mitochondrial precursor-like protein
SGdmA0786	2	TcCLB.504149.140	hypothetical protein, conserved
SGdmA0787	2	TcCLB.504149.150	hypothetical protein, conserved
SGdmA0788	2	TcCLB.504149.160	phosphoinositide-specific phospholipase C, putative
SGdmA0789	2	TcCLB.511439.70	hypothetical protein, conserved
SGdmA0790	2	TcCLB.511439.60	hypothetical protein, conserved
SGdmA0791	2	TcCLB.510679.30	metal-ion transporter, putative
SGdmA0792	2	TcCLB.510481.30	hypothetical protein, conserved
SGdmA0793	2	TcCLB.509499.4	hypothetical protein, conserved
SGdmA0794	2	TcCLB.510947.20	hypothetical protein, conserved
SGdmA0795	2	TcCLB.510947.40	agmatinase, putative
SGdmA0796	2	TcCLB.510947.10	GDP-mannose pyrophosphorylase
SGdmA0797	2	TcCLB.508649.20	hypothetical protein, conserved
SGdmA0798	2	TcCLB.510947.30	hypothetical protein, conserved
SGdmA0799	2	TcCLB.508479.480	N-acetyltransferase complex ARD1 subunit (pseudogene), putative
SGdmA0801	2	TcCLB.504575.40	adrenodoxin precursor, putative
SGdmA0802	2	TcCLB.510683.20	hypothetical protein, conserved
SGdmA0803	2	TcCLB.509011.50	hypothetical protein, conserved
SGdmA0804	2	TcCLB.510685.10	calreticulin, putative
SGdmA0805	2	TcCLB.511211.150	gamma-tubulin complex subunit, putative
SGdmA0806	2	TcCLB.511211.140	hypothetical protein, conserved
SGdmA0807	2	TcCLB.509331.210	NADP-dependent alcohol hydrogenase, putative
SGdmA0808	2	TcCLB.505647.40	endoribonuclease L-PSP (pb5), putative
SGdmA0809	2	TcCLB.508907.10	hypothetical protein, conserved
SGdmA0810	2	TcCLB.506001.40	trans-sialidase, Group V, putative
SGdmA0812	2	TcCLB.511771.199	hypothetical protein
SGdmA0813	2	TcCLB.511183.230	trans-sialidase, Group V, putative
SGdmA0814	2	TcCLB.466965.10	trans-sialidase (pseudogene), putative
SGdmA0815	2	TcCLB.510499.20	hypothetical protein
SGdmA0816	2	TcCLB.506241.40	hypothetical protein, conserved
SGdmA0817	2	TcCLB.506241.50	hypothetical protein, conserved
SGdmA0818	2	TcCLB.506241.60	kinesin, putative
SGdmA0819	2	TcCLB.506241.70	calcium motive p-type ATPase, putative
SGdmA0820	2	TcCLB.506241.80	hypothetical protein, conserved
SGdmA0821	2	TcCLB.506241.90	hypothetical protein, conserved
SGdmA0822	2	TcCLB.506241.124	ankyrin repeat protein, putative
SGdmA0823	2	TcCLB.510769.70	hypothetical protein
SGdmA0824	2	TcCLB.506241.160	hypothetical protein, conserved
SGdmA0825	2	TcCLB.506241.170	40S ribosomal protein S6, putative
SGdmA0826	2	TcCLB.506241.190	hypothetical protein, conserved
SGdmA0827	2	TcCLB.506241.200	hypothetical protein, conserved
SGdmA0828	2	TcCLB.509671.10	hypothetical protein, conserved
SGdmA0829	2	TcCLB.509671.20	hypothetical protein, conserved
SGdmA0830	2	TcCLB.509671.30	hypothetical protein, conserved
SGdmA0831	2	TcCLB.509671.40	hypothetical protein, conserved
SGdmA0832	2	TcCLB.509671.50	hypothetical protein, conserved
SGdmA0833	2	TcCLB.509671.60	hypothetical protein
SGdmA0834	2	TcCLB.509671.84	hypothetical protein, conserved
SGdmA0835	2	TcCLB.509671.90	COP-coated vesicle membrane protein gp25L precursor, putative,ER--golgi transport protein gp25L, putative
SGdmA0836	2	TcCLB.509671.99	hypothetical protein, conserved
SGdmA0837	2	TcCLB.509671.110	hypothetical protein, conserved
SGdmA0838	2	TcCLB.509671.120	rRNA processing protein, putative
SGdmA0839	2	TcCLB.509671.130	trypanin-like protein (pseudogene), putative,trypanin-like protein, putative, frameshift
SGdmA0840	2	TcCLB.509671.150	hypothetical protein, conserved
SGdmA0841	2	TcCLB.509671.160	DNA polymerase epsilon subunit b, putative
SGdmA0842	2	TcCLB.509671.164	hypothetical protein, conserved
SGdmA0843	2	TcCLB.510763.60	hypothetical protein, conserved
SGdmA0844	2	TcCLB.509671.172	hypothetical protein, conserved
SGdmA0845	2	TcCLB.509671.180	hypothetical protein, conserved
SGdmA0846	2	TcCLB.509671.189	hypothetical protein, conserved
SGdmA0847	2	TcCLB.510761.76	UDP-glucoronosyl and UDP-glucosyl transferase, putative
SGdmA0848	2	TcCLB.510761.70	ubiquitin hydrolase, putative,cysteine peptidase, Clan CA, family C19, putative
SGdmA0849	2	TcCLB.510761.60	casein kinase II, putative
SGdmA0850	2	TcCLB.510761.44	cyclophilin-like protein, putative
SGdmA0851	2	TcCLB.510761.30	RNA 3'-terminal phosphate cyclase-like protein, putative
SGdmA0852	2	TcCLB.510761.22	hypothetical protein, conserved
SGdmA0853	2	TcCLB.510761.18	hypothetical protein, conserved
SGdmA0854	2	TcCLB.510761.10	mismatch repair protein PMS1, putative,mismatch repair protein, putative
SGdmA0855	2	TcCLB.510761.4	hypothetical protein, conserved
SGdmA0856	2	TcCLB.503651.40	hypothetical protein
SGdmA0857	2	TcCLB.503651.30	hypothetical protein
SGdmA0858	2	TcCLB.503651.20	hypothetical protein
SGdmA0859	2	TcCLB.503651.10	hypothetical protein, conserved
SGdmA0860	2	TcCLB.503651.4	hypothetical protein, conserved (fragment)
SGdmA0861	2	TcCLB.510759.190	hypothetical protein, conserved
SGdmA0862	2	TcCLB.506999.20	hypothetical protein, conserved
SGdmA0863	2	TcCLB.506999.30	hypothetical protein, conserved
SGdmA0864	2	TcCLB.506999.40	metacaspase 5, putative
SGdmA0865	2	TcCLB.506999.50	hypothetical protein, conserved
SGdmA0866	2	TcCLB.506999.60	hypothetical protein, conserved
SGdmA0867	2	TcCLB.506999.70	chaperone DNAJ protein, putative
SGdmA0868	2	TcCLB.506999.80	hypothetical protein, conserved
SGdmA0869	2	TcCLB.506999.90	rieske iron-sulfur protein, mitochondrial precursor, putative (RISP)
SGdmA0870	2	TcCLB.506999.100	hypothetical protein, conserved
SGdmA0871	2	TcCLB.506999.110	hypothetical protein, conserved
SGdmA0872	2	TcCLB.506999.120	hypothetical protein, conserved
SGdmA0873	2	TcCLB.506999.130	hypothetical protein, conserved
SGdmA0874	2	TcCLB.506999.140	hypothetical protein, conserved
SGdmA0875	2	TcCLB.506999.150	vesicle-associated membrane protein, putative
SGdmA0876	2	TcCLB.506999.170	hypothetical protein
SGdmA0877	2	TcCLB.506999.180	hypothetical protein
SGdmA0878	2	TcCLB.510763.30	hypothetical protein, conserved
SGdmA0879	2	TcCLB.508413.10	hypothetical protein, conserved
SGdmA0880	2	TcCLB.508413.20	hypothetical protein, conserved
SGdmA0881	2	TcCLB.508413.30	hypothetical protein, conserved
SGdmA0882	2	TcCLB.508413.40	serine/threonine protein phosphatase, putative
SGdmA0883	2	TcCLB.508413.50	RNA-binding protein, putative
SGdmA0884	2	TcCLB.508413.60	hypothetical protein, conserved
SGdmA0885	2	TcCLB.510755.80	hypothetical protein, conserved
SGdmA0886	2	TcCLB.508415.20	hypothetical protein, conserved
SGdmA0887	2	TcCLB.508415.30	hypothetical protein
SGdmA0888	2	TcCLB.510755.40	hypothetical protein, conserved
SGdmA0889	2	TcCLB.510755.19	hypothetical protein, conserved
SGdmA0890	2	TcCLB.510655.20	hypothetical protein, conserved
SGdmA0891	2	TcCLB.510655.30	helicase, putative
SGdmA0892	2	TcCLB.510655.40	hypothetical protein, conserved
SGdmA0893	2	TcCLB.510655.60	hypothetical protein, conserved
SGdmA0894	2	TcCLB.510655.70	hypothetical protein, conserved
SGdmA0895	2	TcCLB.510655.80	hypothetical protein, conserved
SGdmA0896	2	TcCLB.510655.90	hypothetical protein, conserved
SGdmA0897	2	TcCLB.510655.100	hypothetical protein
SGdmA0898	2	TcCLB.510655.110	poly(A)-specific ribonuclease PARN, putative
SGdmA0899	2	TcCLB.510655.120	aminopeptidase P, putative,metallo-peptidase, Clan MG, Family M24, putative
SGdmA0900	2	TcCLB.510655.130	hypothetical protein, conserved
SGdmA0901	2	TcCLB.510655.140	hypothetical protein, conserved
SGdmA0902	2	TcCLB.510655.150	hypothetical protein, conserved
SGdmA0903	2	TcCLB.510749.50	hypothetical protein, conserved
SGdmA0904	2	TcCLB.510657.20	ubiquitin hydrolase, putative,cysteine peptidase, Clan CA, family C19, putative
SGdmA0905	2	TcCLB.510749.30	phosphoinositide-binding protein, putative
SGdmA0906	2	TcCLB.510657.40	hypothetical protein, conserved
SGdmA0907	2	TcCLB.510657.50	hypothetical protein, conserved
SGdmA0908	2	TcCLB.510657.70	hypothetical protein, conserved (pseudogene)
SGdmA0909	2	TcCLB.510657.80	hypothetical protein, conserved
SGdmA0910	2	TcCLB.510657.90	hypothetical protein, conserved
SGdmA0911	2	TcCLB.510657.100	hypothetical protein, conserved
SGdmA0912	2	TcCLB.510657.110	hypothetical protein, conserved
SGdmA0913	2	TcCLB.510657.120	hypothetical protein, conserved
SGdmA0914	2	TcCLB.510657.130	hypothetical protein, conserved
SGdmA0915	2	TcCLB.510657.140	hypothetical protein, conserved
SGdmA0916	2	TcCLB.510657.150	hypothetical protein
SGdmA0917	2	TcCLB.510657.160	Double RNA binding domain protein 9 (DRBD9)
SGdmA0918	2	TcCLB.510657.170	cytochrome P450 reductase, putative
SGdmA0919	2	TcCLB.510747.34	hypothetical protein, conserved
SGdmA0920	2	TcCLB.510747.26	hypothetical protein, conserved
SGdmA0921	2	TcCLB.504185.20	hypothetical protein, conserved
SGdmA0922	2	TcCLB.510747.10	hypothetical protein, conserved
SGdmA0923	2	TcCLB.504185.40	hypothetical protein, conserved
SGdmA0924	2	TcCLB.507001.10	hypothetical protein, conserved
SGdmA0925	2	TcCLB.507001.14	hypothetical protein, conserved
SGdmA0926	2	TcCLB.507001.20	hypothetical protein, conserved
SGdmA0927	2	TcCLB.503557.20	ankyrin repeat protein, putative
SGdmA0928	2	TcCLB.507001.40	hypothetical protein, conserved
SGdmA0929	2	TcCLB.507001.50	hypothetical protein, conserved
SGdmA0930	2	TcCLB.507001.60	hypothetical protein, conserved
SGdmA0931	2	TcCLB.508465.120	syntaxin, putative
SGdmA0932	2	TcCLB.508465.110	acyl-CoA dehydrogenase, putative
SGdmA0933	2	TcCLB.507001.100	transporter, putative
SGdmA0934	2	TcCLB.507001.110	galactokinase-like protein, putative
SGdmA0935	2	TcCLB.507001.120	hypothetical protein, conserved
SGdmA0936	2	TcCLB.507001.130	hypothetical protein, conserved
SGdmA0937	2	TcCLB.507001.140	hypothetical protein, conserved
SGdmA0938	2	TcCLB.508465.60	hypothetical protein, conserved
SGdmA0939	2	TcCLB.508465.50	hypothetical protein, conserved
SGdmA0940	2	TcCLB.510659.20	hypothetical protein, conserved
SGdmA0941	2	TcCLB.510659.28	hypothetical protein, conserved
SGdmA0942	2	TcCLB.510659.36	hypothetical protein, conserved
SGdmA0943	2	TcCLB.510659.44	cysteine desulfurase, putative
SGdmA0944	2	TcCLB.510659.50	RNA polymerase-associated protein LEO1, putative
SGdmA0945	2	TcCLB.510659.60	hypothetical protein, conserved
SGdmA0946	2	TcCLB.510659.70	protein kinase-like protein, putative
SGdmA0947	2	TcCLB.510659.74	hypothetical protein, conserved
SGdmA0948	2	TcCLB.510659.80	hypothetical protein, conserved
SGdmA0949	2	TcCLB.510659.90	hypothetical protein, conserved
SGdmA0950	2	TcCLB.510659.100	hypothetical protein, conserved
SGdmA0951	2	TcCLB.510659.104	poly(ADP-ribose) glycohydrolase, putative
SGdmA0952	2	TcCLB.510659.110	hypothetical protein, conserved
SGdmA0953	2	TcCLB.510659.120	dolichol kinase, putative
SGdmA0954	2	TcCLB.510659.130	hypothetical protein, conserved
SGdmA0955	2	TcCLB.510659.140	hypothetical protein, conserved (pseudogene)
SGdmA0956	2	TcCLB.510659.170	hypothetical protein, conserved
SGdmA0957	2	TcCLB.510659.180	hypothetical protein, conserved
SGdmA0958	2	TcCLB.510659.194	hypothetical protein, conserved
SGdmA0959	2	TcCLB.510659.210	chaperone DNAJ protein, putative
SGdmA0960	2	TcCLB.510743.90	hypothetical protein, conserved
SGdmA0961	2	TcCLB.510659.230	hypothetical protein, conserved
SGdmA0962	2	TcCLB.510743.70	lactoylglutathione lyase-like protein, putative
SGdmA0963	2	TcCLB.510659.250	phospholipase A1, putative
SGdmA0964	2	TcCLB.510659.257	phospholipase A2-like protein, putative
SGdmA0965	2	TcCLB.510659.264	prenyl protein specific carboxyl methyltransferase, putative
SGdmA0966	2	TcCLB.510743.30	hypothetical protein, conserved
SGdmA0967	2	TcCLB.510659.279	nucleic acid binding protein, putative
SGdmA0968	2	TcCLB.510661.19	ubiquitin-activating enzyme E1, putative (fragment)
SGdmA0969	2	TcCLB.510661.40	hypothetical protein, conserved
SGdmA0970	2	TcCLB.510661.60	glycerol kinase, glycosomal, putative
SGdmA0971	2	TcCLB.510661.70	hypothetical protein, conserved
SGdmA0972	2	TcCLB.510661.90	ATP-dependent RNA helicase, putative
SGdmA0973	2	TcCLB.510661.100	hypothetical protein
SGdmA0974	2	TcCLB.510661.110	hypothetical protein, conserved
SGdmA0975	2	TcCLB.510661.120	hypothetical protein, conserved
SGdmA0976	2	TcCLB.510661.129	hypothetical protein, conserved
SGdmA0977	2	TcCLB.510661.140	hypothetical protein, conserved
SGdmA0978	2	TcCLB.510661.150	hypothetical protein, conserved
SGdmA0979	2	TcCLB.510661.160	hypothetical protein, conserved
SGdmA0980	2	TcCLB.510661.174	riboflavin kinase, putative
SGdmA0981	2	TcCLB.510661.190	protein kinase, putative
SGdmA0982	2	TcCLB.510661.200	hypothetical protein, conserved
SGdmA0983	2	TcCLB.510661.220	hypothetical protein, conserved
SGdmA0984	2	TcCLB.510661.230	hypothetical protein, conserved
SGdmA0985	2	TcCLB.510661.240	hypothetical protein, conserved
SGdmA0986	2	TcCLB.510661.244	hypothetical protein, conserved
SGdmA0987	2	TcCLB.510661.250	cystathione gamma lyase, putative
SGdmA0988	2	TcCLB.510661.260	hypothetical protein, conserved
SGdmA0989	2	TcCLB.510661.270	replication factor C, subunit 3, putative
SGdmA0990	2	TcCLB.510737.100	hypothetical protein, conserved
SGdmA0991	2	TcCLB.510663.10	hypothetical protein, conserved
SGdmA0992	2	TcCLB.510663.40	hypothetical protein, conserved
SGdmA0993	2	TcCLB.510663.50	hypothetical protein, conserved
SGdmA0994	2	TcCLB.510663.57	transport protein particle (TRAPP) subunit, putative
SGdmA0995	2	TcCLB.510663.64	mitochondrial carrier protein, putative
SGdmA0996	2	TcCLB.510663.70	6-phosphogluconate dehydrogenase, decarboxylating, putative
SGdmA0997	2	TcCLB.510663.80	hypothetical protein, conserved
SGdmA0998	2	TcCLB.507003.24	hypothetical protein, conserved (fragment)
SGdmA0999	2	TcCLB.507003.50	hypothetical protein, conserved
SGdmA1000	2	TcCLB.507003.60	hypothetical protein, conserved
SGdmA1001	2	TcCLB.507011.210	hypothetical protein, conserved
SGdmA1002	2	TcCLB.503983.20	dihydroxyacetone kinase 1-like, putative
SGdmA1003	2	TcCLB.503983.10	hypothetical protein, conserved
SGdmA1004	2	TcCLB.507011.180	hypothetical protein, conserved
SGdmA1005	2	TcCLB.510665.10	hypothetical protein, conserved
SGdmA1006	2	TcCLB.510665.20	hypothetical protein, conserved
SGdmA1007	2	TcCLB.510665.30	hypothetical protein, conserved
SGdmA1008	2	TcCLB.510665.40	DNA-repair protein, putative
SGdmA1009	2	TcCLB.507011.130	hypothetical protein, conserved
SGdmA1010	2	TcCLB.507011.120	acyl transferase-like protein, putative
SGdmA1011	2	TcCLB.507011.110	hypothetical protein
SGdmA1012	2	TcCLB.507005.20	hypothetical protein, conserved
SGdmA1013	2	TcCLB.507005.30	hypothetical protein, conserved
SGdmA1014	2	TcCLB.507005.40	zinc finger protein, putative
SGdmA1015	2	TcCLB.507005.50	hypothetical protein
SGdmA1016	2	TcCLB.507005.60	structural maintenance of chromosome (SMC) family protein, putative
SGdmA1017	2	TcCLB.507005.70	Pre-rRNA-processing protein PNO1, putative (PNO1)
SGdmA1018	2	TcCLB.507011.40	hypothetical protein, conserved
SGdmA1019	2	TcCLB.510667.10	hypothetical protein, conserved
SGdmA1020	2	TcCLB.510667.14	membrane transporter protein, putative
SGdmA1021	2	TcCLB.510667.20	hypothetical protein, conserved
SGdmA1022	2	TcCLB.510667.30	hypothetical protein, conserved
SGdmA1023	2	TcCLB.510667.40	DNA repair protein RAD2, putative
SGdmA1024	2	TcCLB.510667.50	hypothetical protein, conserved
SGdmA1025	2	TcCLB.510667.60	peptidyl-prolyl cis-trans isomerase (cyclophilin), putative,PPIase, putative,rotamase, putative,peptidyl-prolyl cis-trans isomerase, putative
SGdmA1026	2	TcCLB.510667.70	iron-sulfur cluster assembly protein, putative
SGdmA1027	2	TcCLB.510667.80	hypothetical protein, conserved
SGdmA1028	2	TcCLB.510667.90	hypothetical protein, conserved
SGdmA1029	2	TcCLB.510667.110	hypothetical protein, conserved
SGdmA1030	2	TcCLB.510667.120	galactokinase, putative
SGdmA1031	2	TcCLB.507009.30	ribulose-phosphate 3-epimerase, putative
SGdmA1032	2	TcCLB.510669.9	hypothetical protein, conserved
SGdmA1033	2	TcCLB.508461.550	hypothetical protein, conserved
SGdmA1034	2	TcCLB.508461.540	hypothetical protein, conserved
SGdmA1035	2	TcCLB.508461.530	hypothetical protein, conserved
SGdmA1036	2	TcCLB.508461.520	hypothetical protein, conserved
SGdmA1037	2	TcCLB.508461.470	hypothetical protein, conserved
SGdmA1038	2	TcCLB.508461.460	hypothetical protein, conserved
SGdmA1039	2	TcCLB.508461.450	hypothetical protein, conserved
SGdmA1040	2	TcCLB.508461.440	hypothetical protein, conserved
SGdmA1041	2	TcCLB.508461.430	proteasome beta 2 subunit, putative
SGdmA1042	2	TcCLB.508461.420	30S Ribosomal protein S17, putative
SGdmA1043	2	TcCLB.508461.410	T-complex protein 1, eta subunit, putative
SGdmA1044	2	TcCLB.508461.400	nucleoside diphosphate kinase (NDPK2)
SGdmA1045	2	TcCLB.508461.390	hypothetical protein, conserved
SGdmA1046	2	TcCLB.508461.380	calmodulin, putative,calcium-binding EF hand protein, putative
SGdmA1047	2	TcCLB.508461.370	hypothetical protein, conserved
SGdmA1048	2	TcCLB.508461.360	hypothetical protein, conserved
SGdmA1049	2	TcCLB.508461.350	hypothetical protein, conserved
SGdmA1050	2	TcCLB.508461.344	hypothetical protein, conserved
SGdmA1051	2	TcCLB.508461.340	hypothetical protein, conserved
SGdmA1052	2	TcCLB.508461.330	hypothetical protein
SGdmA1053	2	TcCLB.508461.320	PRP8 protein homologue, putative,U5 snRNA-associated splicing factor, putative
SGdmA1054	2	TcCLB.508461.300	hypothetical protein, conserved
SGdmA1055	2	TcCLB.508461.290	4E-interacting protein, putative
SGdmA1056	2	TcCLB.508461.284	mitochondrial carrier protein, putative
SGdmA1057	2	TcCLB.508461.270	rab7 GTP binding protein, putative
SGdmA1058	2	TcCLB.508461.260	Bem46-like serine peptidase, putative,Serine peptidase, Clan SC, Family S09X, putative
SGdmA1059	2	TcCLB.508461.250	ATP-dependent RNA helicase, putative
SGdmA1060	2	TcCLB.508461.240	chaperone protein DNAJ, putatative
SGdmA1061	2	TcCLB.508461.234	hypothetical protein, conserved
SGdmA1062	2	TcCLB.508461.230	kinetoplastid kinetochore protein 3, putative (kkt3)
SGdmA1063	2	TcCLB.508461.210	hypothetical protein, conserved
SGdmA1064	2	TcCLB.508461.200	hypothetical protein, conserved
SGdmA1065	2	TcCLB.508461.190	hypothetical protein, conserved
SGdmA1066	2	TcCLB.508461.160	hypothetical protein, conserved
SGdmA1067	2	TcCLB.508461.150	hypothetical protein, conserved
SGdmA1068	2	TcCLB.508461.149	hypothetical protein, conserved
SGdmA1069	2	TcCLB.508461.146	hypothetical protein, conserved
SGdmA1070	2	TcCLB.508461.140	poly(A)-binding protein, putative,polyadenylate-binding protein, putative
SGdmA1071	2	TcCLB.508461.130	elongation factor 1-alpha (ef-1-alpha), putative,HSP70 subfamily B suppressor 1, putative
SGdmA1072	2	TcCLB.508461.120	hypothetical protein, conserved
SGdmA1073	2	TcCLB.508461.110	hypothetical protein, conserved
SGdmA1074	2	TcCLB.508461.100	Bardet-Biedl syndrome 1 protein homolog (BBS1-like protein 1), putative
SGdmA1075	2	TcCLB.508461.90	hypothetical protein, conserved
SGdmA1076	2	TcCLB.508461.84	hypothetical protein
SGdmA1077	2	TcCLB.506147.20	hypothetical protein
SGdmA1078	2	TcCLB.508461.60	synaptojanin (N-terminal domain), putative,inositol/phosphatidylinositol phosphatase, putative
SGdmA1079	2	TcCLB.506147.40	hypothetical protein
SGdmA1080	2	TcCLB.508461.40	hypothetical protein, conserved
SGdmA1081	2	TcCLB.508461.30	3-demethylubiquinone-9 3-methyltransferase, putative
SGdmA1082	2	TcCLB.508461.19	hypothetical protein, conserved
SGdmA1083	2	TcCLB.508461.10	hypothetical protein, conserved
SGdmA1084	2	TcCLB.506147.100	hypothetical protein, conserved
SGdmA1085	2	TcCLB.510735.90	hypothetical protein, conserved
SGdmA1086	2	TcCLB.510735.70	hypothetical protein, conserved
SGdmA1087	2	TcCLB.510735.60	hypothetical protein, conserved
SGdmA1088	2	TcCLB.510735.50	hypothetical protein, conserved
SGdmA1089	2	TcCLB.506147.150	hypothetical protein, conserved
SGdmA1090	2	TcCLB.510735.20	hypothetical protein, conserved
SGdmA1091	2	TcCLB.510735.9	hypothetical protein, conserved
SGdmA1092	2	TcCLB.510733.60	DNA polymerase epsilon catalytic subunit, putative
SGdmA1093	2	TcCLB.510733.54	hypothetical protein, conserved
SGdmA1094	2	TcCLB.510733.50	hypothetical protein, conserved
SGdmA1095	2	TcCLB.510733.40	hypothetical protein, conserved
SGdmA1096	2	TcCLB.510733.30	hypothetical protein, conserved
SGdmA1097	2	TcCLB.510733.20	hypothetical protein, conserved
SGdmA1098	2	TcCLB.510733.10	p21-activated kinase 3, putative
SGdmA1099	2	TcCLB.509551.20	amino acid permease, putative
SGdmA1100	2	TcCLB.507007.99	mitochondrial carrier protein (pseudogene), putative,mitochondrial carrier protein, putative, frameshift
SGdmA1101	2	TcCLB.507007.90	hypothetical protein, conserved
SGdmA1102	2	TcCLB.507007.80	hypothetical protein
SGdmA1103	2	TcCLB.507007.77	hypothetical protein, conserved
SGdmA1104	2	TcCLB.507007.76	receptor protein kinase, putative
SGdmA1105	2	TcCLB.507007.70	hypothetical protein, conserved
SGdmA1106	2	TcCLB.507007.60	hypothetical protein, conserved
SGdmA1107	2	TcCLB.507007.50	hypothetical protein, conserved
SGdmA1108	2	TcCLB.509551.95	anaphase promoting complex subunit protein, putative
SGdmA1109	2	TcCLB.507007.40	hypothetical protein, conserved
SGdmA1110	2	TcCLB.507007.34	hypothetical protein, conserved
SGdmA1111	2	TcCLB.507007.30	hypothetical protein
SGdmA1112	2	TcCLB.507007.20	hypothetical protein, conserved
SGdmA1113	2	TcCLB.507007.9	hypothetical protein, conserved (pseudogene)
SGdmA1114	2	TcCLB.509551.140	hypothetical protein, conserved
SGdmA1115	2	TcCLB.407335.9	phosphatidylserine decarboxylase, putative
SGdmA1116	2	TcCLB.503669.10	hypothetical protein, conserved
SGdmA1117	2	TcCLB.510731.120	hypothetical protein, conserved
SGdmA1118	2	TcCLB.510731.110	hypothetical protein, conserved
SGdmA1119	2	TcCLB.510731.104	hypothetical protein, conserved
SGdmA1120	2	TcCLB.510731.100	hypothetical protein, conserved
SGdmA1121	2	TcCLB.510731.90	protein kinase, putative
SGdmA1122	2	TcCLB.510731.80	hypothetical protein, conserved
SGdmA1123	2	TcCLB.510731.68	hypothetical protein, conserved
SGdmA1124	2	TcCLB.508457.10	MCAK-like kinesin, putative
SGdmA1125	2	TcCLB.508457.20	hypothetical protein, conserved
SGdmA1126	2	TcCLB.506885.430	lipoic acid containing carrier protein, putative (GCVH)
SGdmA1127	2	TcCLB.508457.40	hypothetical protein
SGdmA1128	2	TcCLB.503687.10	regulator of chromosome condensation (RCC1), putative
SGdmA1129	2	TcCLB.503687.20	glyceraldehyde-3-phosphate dehydrogenase, putative
SGdmA1130	2	TcCLB.503687.30	hypothetical protein, conserved
SGdmA1131	2	TcCLB.506885.400	40 kDa cyclophilin, putative,PPIase, putative,rotamase, putative,peptidyl-prolyl cis-trans isomerase, putative (CYP40)
SGdmA1132	2	TcCLB.503687.49	hypothetical protein, conserved
SGdmA1133	2	TcCLB.506885.390	AMP deaminase, putative
SGdmA1134	2	TcCLB.510729.20	hypothetical protein, conserved
SGdmA1135	2	TcCLB.510729.30	hypothetical protein, conserved
SGdmA1136	2	TcCLB.510729.40	hypothetical protein, conserved
SGdmA1137	2	TcCLB.510729.50	hypothetical protein, conserved
SGdmA1138	2	TcCLB.510729.60	hypothetical protein, conserved
SGdmA1139	2	TcCLB.506885.350	proteasome alpha 1 subunit, putative
SGdmA1140	2	TcCLB.506885.340	hypothetical protein, conserved
SGdmA1141	2	TcCLB.510729.90	hypothetical protein, conserved
SGdmA1142	2	TcCLB.510729.100	hypothetical protein, conserved
SGdmA1143	2	TcCLB.506885.310	meiotic recombination protein DMC1, putative (dmc1)
SGdmA1144	2	TcCLB.510729.115	hypothetical protein
SGdmA1145	2	TcCLB.510729.119	hypothetical protein, conserved
SGdmA1146	2	TcCLB.510729.130	DNA replication licensing factor MCM9, putative
SGdmA1147	2	TcCLB.510729.140	NIMA-related kinase, putative
SGdmA1148	2	TcCLB.510729.150	tubulin tyrosine ligase, putative
SGdmA1149	2	TcCLB.510729.160	hypothetical protein, conserved
SGdmA1150	2	TcCLB.510729.180	hypothetical protein
SGdmA1151	2	TcCLB.510729.210	hypothetical protein, conserved
SGdmA1152	2	TcCLB.510729.220	hypothetical protein, conserved
SGdmA1153	2	TcCLB.510729.230	hypothetical protein, conserved
SGdmA1154	2	TcCLB.510729.240	hypothetical protein, conserved
SGdmA1155	2	TcCLB.510729.290	phosphatidylcholine:ceramide cholinephosphotransferase 2, putative
SGdmA1156	2	TcCLB.506885.120	protein kinase, putative
SGdmA1157	2	TcCLB.506885.110	hypothetical protein, conserved
SGdmA1158	2	TcCLB.506885.90	hypothetical protein, conserved
SGdmA1159	2	TcCLB.506885.80	hypothetical protein
SGdmA1160	2	TcCLB.506885.70	polyadenylate-binding protein 1, putative
SGdmA1161	2	TcCLB.506885.60	hypothetical protein, conserved
SGdmA1162	2	TcCLB.506885.50	hypothetical protein, conserved
SGdmA1163	2	TcCLB.506885.40	hypothetical protein, conserved
SGdmA1164	2	TcCLB.506885.30	hypothetical protein, conserved
SGdmA1165	2	TcCLB.506885.20	hypothetical protein, conserved
SGdmA1166	2	TcCLB.506885.10	alpha-1,2-mannosyltransferase, putative
SGdmA1167	2	TcCLB.506885.4	hypothetical protein, conserved (fragment)
SGdmA1168	2	TcCLB.504123.20	hypothetical protein, conserved
SGdmA1169	2	TcCLB.504123.30	map kinase, putative
SGdmA1170	2	TcCLB.504123.40	hypothetical protein, conserved
SGdmA1171	2	TcCLB.504123.50	hypothetical protein, conserved (pseudogene)
SGdmA1172	2	TcCLB.506883.120	hypothetical protein, conserved
SGdmA1173	2	TcCLB.506883.100	GTP-binding protein, putative
SGdmA1174	2	TcCLB.506883.90	hypothetical protein, conserved
SGdmA1175	2	TcCLB.506883.80	tRNA (guanine-N(7)-)-methyltransferase, putative,methyltransferase, putative
SGdmA1176	2	TcCLB.506883.60	hypothetical protein, conserved
SGdmA1177	2	TcCLB.506883.50	hypothetical protein, conserved
SGdmA1178	2	TcCLB.510429.50	Lsm12 protein, putative
SGdmA1179	2	TcCLB.506883.34	hypothetical protein, conserved
SGdmA1180	2	TcCLB.506883.30	ribosome-interacting GTPase 2, putative
SGdmA1181	2	TcCLB.506883.20	hypothetical protein, conserved
SGdmA1182	2	TcCLB.510431.10	isopentenyl-diphosphate delta-isomerase (fragment) (idi1)
SGdmA1183	2	TcCLB.510431.20	hypothetical protein, conserved
SGdmA1184	2	TcCLB.510431.30	amino acid permease, putative
SGdmA1185	2	TcCLB.460127.20	CAAX prenyl protease 1, putative,metallo-peptidase, clan M-, family M48, putative
SGdmA1186	2	TcCLB.510431.70	hypothetical protein, conserved
SGdmA1187	2	TcCLB.510431.80	hypothetical protein, conserved
SGdmA1188	2	TcCLB.510431.90	hypothetical protein, conserved
SGdmA1189	2	TcCLB.510431.100	hypothetical protein, conserved
SGdmA1190	2	TcCLB.510431.110	hypothetical protein
SGdmA1191	2	TcCLB.510431.120	hypothetical protein, conserved
SGdmA1192	2	TcCLB.510431.130	hypothetical protein, conserved
SGdmA1193	2	TcCLB.510431.140	protein kinase, putative
SGdmA1194	2	TcCLB.510431.150	glycosomal transporter (GAT2), putative (GAT2)
SGdmA1195	2	TcCLB.510431.160	nucleolar GTP-binding protein 1, putative
SGdmA1196	2	TcCLB.510431.170	hypothetical protein, conserved
SGdmA1197	2	TcCLB.510431.180	hypothetical protein, conserved
SGdmA1198	2	TcCLB.510431.190	hypothetical protein
SGdmA1199	2	TcCLB.510431.200	LisH domain-containing protein FOPNL, putative (fopnl)
SGdmA1200	2	TcCLB.510431.210	vesicular protein trafficking mediator, putative
SGdmA1201	2	TcCLB.510431.220	Ribosome assembly protein rrb1, putative
SGdmA1202	2	TcCLB.510431.230	hypothetical protein, conserved
SGdmA1203	2	TcCLB.510431.240	hypothetical protein, conserved
SGdmA1204	2	TcCLB.510431.250	phosphoribosylpyrophosphate synthetase, putative
SGdmA1205	2	TcCLB.510431.260	hypothetical protein, conserved
SGdmA1206	2	TcCLB.507773.40	hypothetical protein, conserved
SGdmA1207	2	TcCLB.510431.280	RNA editing complex protein MP46, putative
SGdmA1208	2	TcCLB.504205.10	hypothetical protein
SGdmA1209	2	TcCLB.510431.310	hypothetical protein, conserved
SGdmA1210	2	TcCLB.507771.110	hypothetical protein, conserved
SGdmA1211	2	TcCLB.510431.330	hypothetical protein, conserved
SGdmA1212	2	TcCLB.507771.90	hypothetical protein, conserved
SGdmA1213	2	TcCLB.507771.85	hypothetical protein
SGdmA1214	2	TcCLB.503887.30	hypothetical protein, conserved
SGdmA1215	2	TcCLB.507771.70	hypothetical protein, conserved
SGdmA1216	2	TcCLB.507771.60	hypothetical protein, conserved
SGdmA1217	2	TcCLB.507771.50	glycerolphosphate mutase, putative
SGdmA1218	2	TcCLB.503887.70	phosphoglycerate mutase, putative (iPGAM)
SGdmA1219	2	TcCLB.507771.30	hypothetical protein, conserved
SGdmA1220	2	TcCLB.507771.20	hypothetical protein, conserved
SGdmA1221	2	TcCLB.506811.10	kinesin, putative
SGdmA1222	2	TcCLB.506305.29	hypothetical protein, conserved
SGdmA1223	2	TcCLB.506305.20	hypothetical protein, conserved
SGdmA1224	2	TcCLB.506305.10	hypothetical protein, conserved
SGdmA1225	2	TcCLB.506811.50	hypothetical protein, conserved
SGdmA1226	2	TcCLB.506303.160	hypothetical protein
SGdmA1227	2	TcCLB.506303.150	hypothetical protein, conserved
SGdmA1228	2	TcCLB.506303.140	hypothetical protein, conserved
SGdmA1229	2	TcCLB.506303.130	hypothetical protein, conserved
SGdmA1230	2	TcCLB.506303.120	hypothetical protein, conserved
SGdmA1231	2	TcCLB.506303.111	hypothetical protein, conserved
SGdmA1232	2	TcCLB.506303.100	hypothetical protein, conserved
SGdmA1233	2	TcCLB.506303.90	hypothetical protein, conserved
SGdmA1234	2	TcCLB.506303.70	hypothetical protein, conserved
SGdmA1235	2	TcCLB.506303.60	protein kinase, putative
SGdmA1236	2	TcCLB.506303.50	UDP-galactose 4-epimerase, putative
SGdmA1237	2	TcCLB.506303.30	hypothetical protein, conserved
SGdmA1238	2	TcCLB.506303.20	cell division cycle protein 45 (CDC45), putative
SGdmA1239	2	TcCLB.506303.10	hypothetical protein, conserved
SGdmA1240	2	TcCLB.506301.60	hypothetical protein
SGdmA1241	2	TcCLB.506301.50	succinyl-coA:3-ketoacid-coenzyme A transferase, mitochondrial precursor, putative
SGdmA1242	2	TcCLB.506301.40	hypothetical protein, conserved
SGdmA1243	2	TcCLB.506301.30	hypothetical protein, conserved
SGdmA1244	2	TcCLB.506301.20	Golgi reassembly stacking protein (GRASP homologue), putative
SGdmA1245	2	TcCLB.504153.310	heat shock protein, putative
SGdmA1246	2	TcCLB.504153.300	GTPase protein, putative
SGdmA1247	2	TcCLB.504153.290	hypothetical protein, conserved
SGdmA1248	2	TcCLB.504153.280	hypothetical protein, conserved
SGdmA1249	2	TcCLB.504153.270	hypothetical protein, conserved
SGdmA1250	2	TcCLB.504153.260	hypothetical protein, conserved
SGdmA1251	2	TcCLB.504153.250	hypothetical protein, conserved
SGdmA1252	2	TcCLB.504153.240	hypothetical protein, conserved
SGdmA1253	2	TcCLB.504153.230	hypothetical protein, conserved
SGdmA1254	2	TcCLB.504153.220	DNA recombination and repair protein RAD51, putative
SGdmA1255	2	TcCLB.504153.210	hypothetical protein
SGdmA1256	2	TcCLB.504153.200	hypothetical protein, conserved
SGdmA1257	2	TcCLB.504153.190	kinteoplast poly(A) polymerase complex 1 subunit, putative,mitochondrial edited mRNA stability factor 1 subunit, putative,mitochondrial RNA binding complex 1 subunit, putative
SGdmA1258	2	TcCLB.504153.180	UDP-N-acetylglucosamine pyrophosphorylase, putative
SGdmA1259	2	TcCLB.504153.170	hypothetical protein, conserved
SGdmA1260	2	TcCLB.504153.160	metallo-peptidase, clan MA(E), family M32, putative,carboxypeptidase, putative
SGdmA1261	2	TcCLB.504153.150	Unc104-like kinesin, putative
SGdmA1262	2	TcCLB.504153.140	aminopeptidase, putative,metallo-peptidase, Clan MF, Family M17, putative
SGdmA1263	2	TcCLB.504153.120	hypothetical protein, conserved
SGdmA1264	2	TcCLB.504153.110	hypothetical protein, conserved
SGdmA1265	2	TcCLB.504153.100	Tubulin cofactor C domain-containing protein 1, putative (tbccd1)
SGdmA1266	2	TcCLB.504153.90	Cytoplasmic dynein 2 heavy chain (DYNC2H1), putative,Cytoplasmic dynein 2 heavy chain (DYNC2H2), putative,dynein heavy chain (pseudogene), putative
SGdmA1267	2	TcCLB.504153.70	hypothetical protein, conserved
SGdmA1268	2	TcCLB.506125.20	hypothetical protein, conserved
SGdmA1269	2	TcCLB.504153.20	phosphoglycerate kinase, putative
SGdmA1270	2	TcCLB.506127.20	hypothetical protein, conserved
SGdmA1271	2	TcCLB.506127.30	phenylalanyl-tRNA synthetase, putative
SGdmA1272	2	TcCLB.506127.40	hypothetical protein, conserved
SGdmA1273	2	TcCLB.506127.50	hypothetical protein, conserved
SGdmA1274	2	TcCLB.506127.70	hypothetical protein
SGdmA1275	2	TcCLB.506127.80	molybdopterin synthase sulphurylase-like protein, putative
SGdmA1276	2	TcCLB.506127.90	hypothetical protein, conserved
SGdmA1277	2	TcCLB.506127.100	hypothetical protein, conserved
SGdmA1278	2	TcCLB.506127.110	eukaryotic peptide chain release factor subunit 1, putative
SGdmA1279	2	TcCLB.503593.60	hypothetical protein, conserved
SGdmA1280	2	TcCLB.503593.50	hypothetical protein, conserved
SGdmA1281	2	TcCLB.503593.40	hypothetical protein
SGdmA1282	2	TcCLB.503593.30	hypothetical protein, conserved
SGdmA1283	2	TcCLB.503593.20	hypothetical protein, conserved
SGdmA1284	2	TcCLB.503593.10	eukaryotic translation initiation factor eIF-4E, putative
SGdmA1285	2	TcCLB.508355.10	hypothetical protein, conserved
SGdmA1286	2	TcCLB.508355.20	hypothetical protein, conserved
SGdmA1287	2	TcCLB.508355.40	choline/carnitine O-acetyltransferase, putative
SGdmA1288	2	TcCLB.508355.50	hypothetical protein, conserved
SGdmA1289	2	TcCLB.508355.70	diacylglycerol acyltransferase, putative
SGdmA1290	2	TcCLB.508355.100	diacylglycerol acyltransferase, putative
SGdmA1291	2	TcCLB.507467.94	hypothetical protein, conserved
SGdmA1292	2	TcCLB.508355.110	hypothetical protein
SGdmA1293	2	TcCLB.507467.110	hypothetical protein, conserved
SGdmA1294	2	TcCLB.508355.124	hypothetical protein, conserved
SGdmA1295	2	TcCLB.508355.127	hypothetical protein, conserved
SGdmA1296	2	TcCLB.503433.20	hypothetical protein, conserved
SGdmA1297	2	TcCLB.508355.140	hypothetical protein, conserved
SGdmA1298	2	TcCLB.508355.150	proteasome regulatory non-ATPase subunit 3, putative
SGdmA1299	2	TcCLB.508355.160	hypothetical protein, conserved
SGdmA1300	2	TcCLB.508355.170	hypothetical protein, conserved
SGdmA1301	2	TcCLB.508355.180	hypothetical protein, conserved
SGdmA1302	2	TcCLB.508355.190	choline kinase
SGdmA1303	2	TcCLB.508355.200	vacuolar protein sorting protein 16, putative
SGdmA1304	2	TcCLB.508355.210	hypothetical protein, conserved
SGdmA1305	2	TcCLB.508355.230	hypothetical protein
SGdmA1306	2	TcCLB.508355.240	hypothetical protein, conserved
SGdmA1307	2	TcCLB.508355.270	hypothetical protein
SGdmA1308	2	TcCLB.508355.280	hypothetical protein, conserved
SGdmA1309	2	TcCLB.508355.290	hypothetical protein, conserved
SGdmA1310	2	TcCLB.508355.300	hypothetical protein, conserved
SGdmA1311	2	TcCLB.508355.310	hypothetical protein, conserved
SGdmA1312	2	TcCLB.508355.320	arginyl-tRNA synthetase, putative
SGdmA1313	2	TcCLB.508355.330	hypothetical protein, conserved
SGdmA1314	2	TcCLB.508355.340	hypothetical protein, conserved
SGdmA1315	2	TcCLB.508355.350	hypothetical protein, conserved
SGdmA1316	2	TcCLB.508355.360	hypothetical protein, conserved
SGdmA1317	2	TcCLB.508355.370	hypothetical protein, conserved
SGdmA1318	2	TcCLB.508355.380	ubiquitin hydrolase, putative,cysteine peptidase, Clan CA, family C19, putative
SGdmA1319	2	TcCLB.508355.420	cation transporter protein, putative
SGdmA1320	2	TcCLB.508357.90	T-complex protein 1, beta subunit, putative
SGdmA1321	2	TcCLB.508357.100	hypothetical protein, conserved
SGdmA1322	2	TcCLB.508901.20	RNA-binding protein 4, putative
SGdmA1323	2	TcCLB.508901.10	hypothetical protein, conserved
SGdmA1324	2	TcCLB.511361.10	kinesin-like protein (pseudogene), putative
SGdmA1325	2	TcCLB.508899.130	hypothetical protein, conserved
SGdmA1326	2	TcCLB.508899.120	hypothetical protein, conserved
SGdmA1327	2	TcCLB.511361.40	actin-related protein 2, putative
SGdmA1328	2	TcCLB.508899.100	hypothetical protein, conserved
SGdmA1329	2	TcCLB.508899.90	hypothetical protein
SGdmA1330	2	TcCLB.508899.80	hypothetical protein, conserved
SGdmA1331	2	TcCLB.508899.70	hypothetical protein, conserved
SGdmA1332	2	TcCLB.508899.54	hypothetical protein, conserved
SGdmA1333	2	TcCLB.508899.40	hypothetical protein, conserved
SGdmA1334	2	TcCLB.508899.30	hypothetical protein, conserved
SGdmA1335	2	TcCLB.508899.20	hypothetical protein, conserved
SGdmA1336	2	TcCLB.511365.70	proteasome regulatory non-ATPase subunit, putative
SGdmA1337	2	TcCLB.511365.80	mitochondrial carrier protein, putative
SGdmA1338	2	TcCLB.511365.90	hypothetical protein, conserved
SGdmA1339	2	TcCLB.511297.20	anaphase promoting complex subunit 10, putative
SGdmA1340	2	TcCLB.511295.60	hypothetical protein, conserved (pseudogene)
SGdmA1341	2	TcCLB.511295.50	hypothetical protein, conserved
SGdmA1342	2	TcCLB.511295.40	tRNA pseudouridine synthase A-like protein, putative
SGdmA1343	2	TcCLB.511295.30	hypothetical protein, conserved
SGdmA1344	2	TcCLB.511295.20	hypothetical protein, conserved
SGdmA1345	2	TcCLB.511295.10	FKBP-type peptidyl-prolyl cis-trans isomerase, putative
SGdmA1346	2	TcCLB.508897.110	macrophage infectivity potentiator, precursor, putative,PPIase, putative,rotamase, putative,peptidyl-prolylcis-trans isomerase, putative (MIP)
SGdmA1347	2	TcCLB.508897.100	dynein light chain, putative
SGdmA1348	2	TcCLB.508897.90	hypothetical protein, conserved
SGdmA1349	2	TcCLB.508897.80	hypothetical protein, conserved
SGdmA1350	2	TcCLB.508897.70	ADP-ribosylation factor family, putative
SGdmA1351	2	TcCLB.508897.50	hypothetical protein, conserved
SGdmA1352	2	TcCLB.508897.40	hypothetical protein, conserved
SGdmA1353	2	TcCLB.508897.30	ABC transport system ATP-binding protein, putative
SGdmA1354	2	TcCLB.508897.20	signal recognition particle protein, putative
SGdmA1355	2	TcCLB.471901.10	hypothetical protein, conserved
SGdmA1356	2	TcCLB.471901.20	SNARE protein, putative
SGdmA1357	2	TcCLB.510027.20	transporter, putative
SGdmA1358	2	TcCLB.506503.4	transporter, putative
SGdmA1359	2	TcCLB.504161.50	hypothetical protein, conserved
SGdmA1360	2	TcCLB.504161.40	hypothetical protein, conserved
SGdmA1361	2	TcCLB.504161.30	hypothetical protein, conserved
SGdmA1362	2	TcCLB.504161.20	hypothetical protein, conserved
SGdmA1363	2	TcCLB.506503.53	hypothetical protein
SGdmA1364	2	TcCLB.511293.90	hypothetical protein, conserved
SGdmA1365	2	TcCLB.511293.80	hypothetical protein, conserved
SGdmA1366	2	TcCLB.511293.69	glycosomal malate dehydrogenase, putative
SGdmA1367	2	TcCLB.506503.100	U3 snoRNA-associated protein UTP11, putative
SGdmA1368	2	TcCLB.506503.110	RNA-binding protein RPC40, putative,DNA-directed RNA polymerase, alpha subunit, putative
SGdmA1369	2	TcCLB.511293.20	hypothetical protein, conserved
SGdmA1370	2	TcCLB.506503.140	extracellular receptor, putative
SGdmA1371	2	TcCLB.507033.20	histone H3 variant, putative
SGdmA1372	2	TcCLB.507033.10	hypothetical protein, conserved
SGdmA1373	2	TcCLB.506505.10	hypothetical protein, conserved
SGdmA1374	2	TcCLB.507031.170	protein kinase (pseudogene), putative
SGdmA1375	2	TcCLB.507031.150	hypothetical protein, conserved
SGdmA1376	2	TcCLB.507031.140	hypothetical protein, conserved (pseudogene)
SGdmA1377	2	TcCLB.507031.130	hypothetical protein, conserved
SGdmA1378	2	TcCLB.507031.120	methionine aminopeptidase, putative,metallo-peptidase, Clan MG, Family M24, putative
SGdmA1379	2	TcCLB.507031.110	hypothetical protein, conserved
SGdmA1380	2	TcCLB.507031.100	hypothetical protein, conserved
SGdmA1381	2	TcCLB.507031.90	arginase, putative
SGdmA1382	2	TcCLB.507031.80	hypothetical protein, conserved
SGdmA1383	2	TcCLB.507031.70	hypothetical protein, conserved
SGdmA1384	2	TcCLB.507031.64	hypothetical protein, conserved
SGdmA1385	2	TcCLB.507031.60	nuclear cap binding complex subunit CBP30, putative (CBP30)
SGdmA1386	2	TcCLB.507031.50	hypothetical protein, conserved
SGdmA1387	2	TcCLB.507031.40	hypothetical protein, conserved
SGdmA1388	2	TcCLB.507031.29	nucleosome assembly protein, putative
SGdmA1389	2	TcCLB.507031.20	hypothetical protein, conserved
SGdmA1390	2	TcCLB.510029.30	hypothetical protein, conserved
SGdmA1391	2	TcCLB.511291.120	RNA polymerase III C11 subunit, putative
SGdmA1392	2	TcCLB.511291.110	hypothetical protein, conserved
SGdmA1393	2	TcCLB.510029.60	synaptobrevin-type transport protein, putative
SGdmA1394	2	TcCLB.511291.90	40S ribosomal protein S13, putative
SGdmA1395	2	TcCLB.510029.80	hypothetical protein, conserved
SGdmA1396	2	TcCLB.511291.70	hypothetical protein, conserved
SGdmA1397	2	TcCLB.511291.50	hypothetical protein, conserved
SGdmA1398	2	TcCLB.511291.40	protein kinase, putative
SGdmA1399	2	TcCLB.511291.30	lipoic acid synthetase, mitochondrial precursor, putative
SGdmA1400	2	TcCLB.511291.20	hypothetical protein, conserved
SGdmA1401	2	TcCLB.506211.30	hypothetical protein, conserved
SGdmA1402	2	TcCLB.508895.80	intraflagellar transport protein component, putative
SGdmA1403	2	TcCLB.508895.70	membrane protein, putative
SGdmA1404	2	TcCLB.506211.60	RNA-binding protein, putative
SGdmA1405	2	TcCLB.508895.50	RNA-binding protein, putative
SGdmA1406	2	TcCLB.508895.40	hypothetical protein, conserved
SGdmA1407	2	TcCLB.508895.30	sarcoplasmic reticulum glycoprotein, putative,sarcalumenin precursor, putative
SGdmA1408	2	TcCLB.508895.20	hypothetical protein, conserved
SGdmA1409	2	TcCLB.506211.114	C-terminal motor kinesin, putative
SGdmA1410	2	TcCLB.511289.110	hypothetical protein, conserved
SGdmA1411	2	TcCLB.511289.100	hypothetical protein, conserved
SGdmA1412	2	TcCLB.506211.140	hypothetical protein, conserved
SGdmA1413	2	TcCLB.511289.80	polyprenyl synthase, putative
SGdmA1414	2	TcCLB.511289.70	ADP,ATP carrier protein 1, mitochondrial precursor, putative,ADP/ATP translocase 1, putative
SGdmA1415	2	TcCLB.511289.59	Multiprotein-bridging factor 1, putative (mbf1)
SGdmA1416	2	TcCLB.511289.50	protein kinase, putative
SGdmA1417	2	TcCLB.506211.190	hypothetical protein, conserved
SGdmA1418	2	TcCLB.511289.30	aminopeptidase, putative,metallo-peptidase, Clan MG, Family M24, putative
SGdmA1419	2	TcCLB.506211.210	protein kinase, putative,mitogen-activated protein kinase, putative
SGdmA1420	2	TcCLB.506211.220	protein kinase, putative
SGdmA1421	2	TcCLB.511287.170	hypothetical protein, conserved
SGdmA1422	2	TcCLB.511287.160	hypothetical protein, conserved
SGdmA1423	2	TcCLB.511287.150	fibrillarin, putative
SGdmA1424	2	TcCLB.511287.140	hypothetical protein, conserved
SGdmA1425	2	TcCLB.511287.130	hypothetical protein, conserved
SGdmA1426	2	TcCLB.503833.30	peroxin 13, putative (PEX13)
SGdmA1427	2	TcCLB.503833.50	hypothetical protein, conserved
SGdmA1428	2	TcCLB.511287.100	hypothetical protein, conserved
SGdmA1429	2	TcCLB.511287.90	ribosome biogenesis protein, putative
SGdmA1430	2	TcCLB.506213.10	hypothetical protein, conserved
SGdmA1431	2	TcCLB.511287.70	hypothetical protein, conserved
SGdmA1432	2	TcCLB.511287.64	hypothetical protein, conserved
SGdmA1433	2	TcCLB.511287.60	hypothetical protein, conserved
SGdmA1434	2	TcCLB.511287.60	hypothetical protein, conserved
SGdmA1435	2	TcCLB.511287.34	hypothetical protein, conserved
SGdmA1436	2	TcCLB.511287.20	hypothetical protein, conserved
SGdmA1437	2	TcCLB.511287.10	hypothetical protein, conserved
SGdmA1438	2	TcCLB.506213.110	hypothetical protein
SGdmA1439	2	TcCLB.511285.120	ATP-dependent RNA helicase, putative
SGdmA1440	2	TcCLB.509649.20	hypothetical protein
SGdmA1441	2	TcCLB.509649.30	proteasome regulatory non-ATPase subunit 8, putative,26S proteasome regulatory subunit, putative
SGdmA1442	2	TcCLB.511285.80	hypothetical protein
SGdmA1443	2	TcCLB.511285.70	hypothetical protein, conserved
SGdmA1444	2	TcCLB.511285.50	hypothetical protein, conserved
SGdmA1445	2	TcCLB.511285.40	hypothetical protein, conserved
SGdmA1446	2	TcCLB.511285.30	hypothetical protein, conserved
SGdmA1447	2	TcCLB.511285.20	hypothetical protein, conserved
SGdmA1448	2	TcCLB.511285.10	hypothetical protein
SGdmA1449	2	TcCLB.511285.10	hypothetical protein
SGdmA1450	2	TcCLB.506215.19	hypothetical protein, conserved
SGdmA1451	2	TcCLB.511283.310	hypothetical protein, conserved
SGdmA1452	2	TcCLB.511283.300	hypothetical protein, conserved
SGdmA1453	2	TcCLB.511283.294	b9 domain-containing protein 1 (b9d1)
SGdmA1454	2	TcCLB.511283.290	hypothetical protein, conserved
SGdmA1455	2	TcCLB.511283.280	protein kinase, putative,serine/threonine-protein kinase Nek1, putative
SGdmA1456	2	TcCLB.511283.260	hypothetical protein, conserved
SGdmA1457	2	TcCLB.511283.240	hypothetical protein, conserved
SGdmA1458	2	TcCLB.511283.230	hypothetical protein, conserved
SGdmA1459	2	TcCLB.511283.220	hypothetical protein, conserved
SGdmA1460	2	TcCLB.511283.210	hypothetical protein, conserved
SGdmA1461	2	TcCLB.511283.200	hypothetical protein, conserved
SGdmA1462	2	TcCLB.511283.194	hypothetical protein, conserved
SGdmA1463	2	TcCLB.511283.190	U2 small nuclear ribonucleoprotein 40K, putative
SGdmA1464	2	TcCLB.511283.184	hypothetical protein, conserved
SGdmA1465	2	TcCLB.511283.180	hypothetical protein, conserved
SGdmA1466	2	TcCLB.511283.170	hypothetical protein, conserved
SGdmA1467	2	TcCLB.511283.160	hypothetical protein, conserved
SGdmA1468	2	TcCLB.511283.140	hypothetical protein, conserved
SGdmA1469	2	TcCLB.511283.130	protein kinase, putative,serine/threonine protein kinase, putative
SGdmA1470	2	TcCLB.506525.130	mitochondrial carrier protein, putative
SGdmA1471	2	TcCLB.511283.120	hypothetical protein, conserved
SGdmA1472	2	TcCLB.511283.109	clathrin assembly sigma-adaptin protein complex 4, putative
SGdmA1473	2	TcCLB.511283.100	hypothetical protein, conserved
SGdmA1474	2	TcCLB.511283.90	N-myristoyl transferase, putative
SGdmA1475	2	TcCLB.511283.80	hypothetical protein, conserved
SGdmA1476	2	TcCLB.511283.60	hypothetical protein, conserved
SGdmA1477	2	TcCLB.511283.50	hypothetical protein, conserved
SGdmA1478	2	TcCLB.511283.40	syntaxin 5, putative
SGdmA1479	2	TcCLB.511283.30	hypothetical protein, conserved
SGdmA1480	2	TcCLB.506525.20	protein transport protein SEC13, putative
SGdmA1481	2	TcCLB.508893.20	hypothetical protein, conserved
SGdmA1482	1	TcCLB.508893.10	hypothetical protein, conserved
SGdmA1483	1	TcCLB.511279.60	hypothetical protein, conserved
SGdmA1484	1	TcCLB.511279.50	hypothetical protein, conserved
SGdmA1485	1	TcCLB.511279.40	hypothetical protein, conserved
SGdmA1486	1	TcCLB.511279.30	ARF-like 2-binding protein, putative
SGdmA1487	1	TcCLB.511279.20	hypothetical protein, conserved
SGdmA1488	1	TcCLB.507993.200	hypothetical protein, conserved
SGdmA1489	1	TcCLB.507993.190	serine/threonine protein phosphatase type 5, putative
SGdmA1490	1	TcCLB.511277.620	hypothetical protein, conserved
SGdmA1491	1	TcCLB.511277.600	UDP-galactopyranose mutase (GLF)
SGdmA1492	1	TcCLB.511277.590	hypothetical protein, conserved
SGdmA1493	1	TcCLB.511277.580	RNA-binding protein 29, putative (RBP29)
SGdmA1494	1	TcCLB.511277.570	60S ribosomal protein L7, putative
SGdmA1495	1	TcCLB.511277.560	calcium-dependent lipid binding protein, putative,synaptotagmin, putative
SGdmA1496	1	TcCLB.511277.554	hypothetical protein, conserved
SGdmA1497	1	TcCLB.511277.550	hypothetical protein, conserved
SGdmA1498	1	TcCLB.507993.89	hypothetical protein, conserved
SGdmA1499	1	TcCLB.511277.520	protein kinase (pseudogene), putative,glycogen synthase kinase, frameshift
SGdmA1500	1	TcCLB.511277.510	hypothetical protein, conserved
SGdmA1501	1	TcCLB.511277.500	hypothetical protein, conserved
SGdmA1502	1	TcCLB.511277.490	hypothetical protein, conserved
SGdmA1503	1	TcCLB.511277.486	hypothetical protein, conserved
SGdmA1504	1	TcCLB.511277.483	hypothetical protein, conserved
SGdmA1505	1	TcCLB.507993.30	hypothetical protein, conserved
SGdmA1506	1	TcCLB.511277.470	hypothetical protein, conserved
SGdmA1507	1	TcCLB.511277.460	hypothetical protein, conserved
SGdmA1508	1	TcCLB.511277.450	GPI-anchor transamidase subunit 8, putative,cysteine peptidase, Clan CD, family C13, putative (GPI8)
SGdmA1509	1	TcCLB.511277.440	tubulin tyrosine ligase protein, putative
SGdmA1510	1	TcCLB.511277.420	hypothetical protein, conserved
SGdmA1511	1	TcCLB.511277.410	hypothetical protein, conserved
SGdmA1512	1	TcCLB.511277.400	UDP-galactose transporter
SGdmA1513	1	TcCLB.511277.390	hypothetical protein, conserved
SGdmA1514	1	TcCLB.511277.380	hypothetical protein, conserved
SGdmA1515	1	TcCLB.511277.370	phosphatidic acid phosphatase, putative
SGdmA1516	1	TcCLB.511277.359	phosphatidic acid phosphatase, putative
SGdmA1517	1	TcCLB.511277.350	tubulin-specific chaperone, putative
SGdmA1518	1	TcCLB.511277.340	hypothetical protein, conserved
SGdmA1519	1	TcCLB.511277.330	uracil-DNA glycosylase
SGdmA1520	1	TcCLB.511277.320	hypothetical protein, conserved
SGdmA1521	1	TcCLB.511277.310	hypothetical protein, conserved
SGdmA1522	1	TcCLB.511277.300	hypothetical protein
SGdmA1523	1	TcCLB.511277.290	aconitase, putative
SGdmA1524	1	TcCLB.511277.280	hypothetical protein, conserved
SGdmA1525	1	TcCLB.511277.270	tubulin cofactor C domain-containing protein RP2, putative (rp2)
SGdmA1526	1	TcCLB.511277.260	hypothetical protein, conserved
SGdmA1527	1	TcCLB.511277.250	hypothetical protein, conserved
SGdmA1528	1	TcCLB.511277.240	vacuolar ATP synthase subunit c, putative
SGdmA1529	1	TcCLB.511277.220	hypothetical protein, conserved
SGdmA1530	1	TcCLB.511277.210	peroxisomal enoyl-coa hydratase, putative
SGdmA1531	1	TcCLB.511277.200	RNA-binding protein, putative
SGdmA1532	1	TcCLB.511277.190	ras-related GTP-binding protein, putative
SGdmA1533	1	TcCLB.511277.180	hypothetical protein, conserved
SGdmA1534	1	TcCLB.511277.170	ATP-dependent zinc metallopeptidase, putative,metallo-peptidase, clan MA(E), family M41, putative
SGdmA1535	1	TcCLB.511277.150	hypothetical protein
SGdmA1536	1	TcCLB.511277.140	serine/threonine protein kinase, putative
SGdmA1537	1	TcCLB.511277.130	hypothetical protein, conserved
SGdmA1538	1	TcCLB.511277.120	hypothetical protein, conserved
SGdmA1539	1	TcCLB.511277.115	hypothetical protein, conserved
SGdmA1540	1	TcCLB.511277.110	citrate synthase, putative
SGdmA1541	1	TcCLB.511277.100	hypothetical protein, conserved
SGdmA1542	1	TcCLB.511277.92	hypothetical protein, conserved
SGdmA1543	1	TcCLB.511277.84	dynein light chain, putative
SGdmA1544	1	TcCLB.511277.70	Elongation factor Tu, mitochondrial, putative (EF-Tu)
SGdmA1545	1	TcCLB.511277.60	alcohol dehydrogenase, putative
SGdmA1546	1	TcCLB.511277.50	hypothetical protein, conserved
SGdmA1547	1	TcCLB.511277.30	hypothetical protein, conserved (pseudogene)
SGdmA1548	1	TcCLB.506357.90	DNA-directed RNA polymerase II/III subunit, putative
SGdmA1549	1	TcCLB.506357.100	RNA polymerase subunit, putative,DNA-directed RNA polymerase I subunit, putative
SGdmA1550	1	TcCLB.506357.110	hypothetical protein, conserved
SGdmA1551	1	TcCLB.503681.20	ethanolamine phosphotransferase, putative
SGdmA1552	1	TcCLB.506357.130	hypothetical protein, conserved
SGdmA1553	1	TcCLB.508891.120	periodic tryptophan protein 2 (pseudogene), putative
SGdmA1554	1	TcCLB.508891.90	hypothetical protein, conserved
SGdmA1555	1	TcCLB.508891.80	hypothetical protein, conserved (pseudogene)
SGdmA1556	1	TcCLB.508891.60	serine/threonine protein phosphatase, putative
SGdmA1557	1	TcCLB.506357.180	hypothetical protein
SGdmA1558	1	TcCLB.508891.40	hypothetical protein, conserved
SGdmA1559	1	TcCLB.508891.30	hypothetical protein, conserved
SGdmA1560	1	TcCLB.508891.20	hypothetical protein, conserved
SGdmA1561	1	TcCLB.504215.20	dolichyl-P-Man:GDP-ManGlcNAc2-PP-dolichyl beta-1,4-mannosyltransferase, putative
SGdmA1562	1	TcCLB.504215.30	hypothetical protein, conserved
SGdmA1563	1	TcCLB.511275.30	ARP2/3 complex subunit, putative
SGdmA1564	1	TcCLB.511275.20	hypothetical protein, conserved
SGdmA1565	1	TcCLB.511275.10	hypothetical protein, conserved (pseudogene)
SGdmA1566	1	TcCLB.506359.10	hypothetical protein, conserved
SGdmA1567	1	TcCLB.503521.89	mannosyltransferase-II, putative
SGdmA1568	1	TcCLB.503521.80	hypothetical protein, conserved
SGdmA1569	1	TcCLB.503521.60	hypothetical protein, conserved
SGdmA1570	1	TcCLB.503521.50	UTP-glucose-1-phosphate uridylyltransferase 2, putative
SGdmA1571	1	TcCLB.503521.39	mitochondrial carrier protein, putative
SGdmA1572	1	TcCLB.503521.30	dynein light chain, putative
SGdmA1573	1	TcCLB.506359.90	hypothetical protein, conserved
SGdmA1574	1	TcCLB.503521.10	hypothetical protein
SGdmA1575	1	TcCLB.508889.19	hypothetical protein
SGdmA1576	1	TcCLB.508889.10	hypothetical protein, conserved
SGdmA1577	1	TcCLB.509803.40	5-oxoprolinase, putative
SGdmA1578	1	TcCLB.511273.50	hypothetical protein, conserved
SGdmA1579	1	TcCLB.511269.70	calpain-like cysteine peptidase, putative,cysteine peptidase, Clan CA, family C2, putative
SGdmA1580	1	TcCLB.511269.60	vacuolar protein sorting complex subunit, putative
SGdmA1581	1	TcCLB.511269.50	protein kinase A catalytic subunit, putative (PKAC3)
SGdmA1582	1	TcCLB.511269.40	cAMP phosphodiesterase A, putative (PDEA)
SGdmA1583	1	TcCLB.511269.30	hypothetical protein, conserved
SGdmA1584	1	TcCLB.511269.20	methyltransferase, putative
SGdmA1585	1	TcCLB.511269.10	hypothetical protein, conserved
SGdmA1586	1	TcCLB.509805.60	ras-related protein rab-5, putative
SGdmA1587	1	TcCLB.503939.130	hypothetical protein, conserved
SGdmA1588	1	TcCLB.509805.80	hypothetical protein, conserved
SGdmA1589	1	TcCLB.503939.114	hypothetical protein, conserved
SGdmA1590	1	TcCLB.503939.110	hypothetical protein, conserved
SGdmA1591	1	TcCLB.503939.100	hypothetical protein, conserved
SGdmA1592	1	TcCLB.503939.90	hypothetical protein, conserved
SGdmA1593	1	TcCLB.503939.84	hypothetical protein, conserved
SGdmA1594	1	TcCLB.503939.80	prolyl-tRNA synthetase, putative,bifunctional aminoacyl-tRNA synthetase, putative
SGdmA1595	1	TcCLB.503939.70	hypothetical protein
SGdmA1596	1	TcCLB.503939.60	hypothetical protein, conserved
SGdmA1597	1	TcCLB.503939.50	hypothetical protein, conserved
SGdmA1598	1	TcCLB.503939.40	hypothetical protein, conserved
SGdmA1599	1	TcCLB.509805.180	ttaggg binding factor, putative
SGdmA1600	1	TcCLB.503939.20	hypothetical protein, conserved
SGdmA1601	1	TcCLB.503939.10	acetyltransferase, putative
SGdmA1602	1	TcCLB.509805.210	hypothetical protein, conserved
SGdmA1603	1	TcCLB.511267.30	cholinephosphate cytidylyltransferase A, putative
SGdmA1604	1	TcCLB.511267.24	hypothetical protein, conserved
SGdmA1605	1	TcCLB.507831.10	hypothetical protein
SGdmA1606	1	TcCLB.511263.30	hypothetical protein, conserved
SGdmA1607	1	TcCLB.511263.20	hypothetical protein, conserved
SGdmA1608	1	TcCLB.507831.60	heat shock protein 110, putative
SGdmA1609	1	TcCLB.507831.70	pyruvate dehydrogenase E1 component alpha subunit, putative
SGdmA1610	1	TcCLB.511261.150	hypothetical protein, conserved
SGdmA1611	1	TcCLB.511261.130	hypothetical protein, conserved
SGdmA1612	1	TcCLB.511261.120	pumilio/PUF RNA binding protein 2, putative (PUF2)
SGdmA1613	1	TcCLB.511261.100	chaperone DNAJ protein, putative
SGdmA1614	1	TcCLB.511261.90	hypothetical protein, conserved
SGdmA1615	1	TcCLB.511261.80	hypothetical protein, conserved
SGdmA1616	1	TcCLB.511261.60	hypothetical protein, conserved
SGdmA1617	1	TcCLB.511261.50	hypothetical protein, conserved
SGdmA1618	1	TcCLB.511261.40	hypothetical protein
SGdmA1619	1	TcCLB.511261.30	electron transfer protein, putative
SGdmA1620	1	TcCLB.511261.20	chaperone DNAJ protein, putative
SGdmA1621	1	TcCLB.511261.10	hypothetical protein, conserved
SGdmA1622	1	TcCLB.507627.9	kinesin, putative
SGdmA1623	1	TcCLB.507625.200	hypothetical protein, conserved
SGdmA1624	1	TcCLB.509741.30	hypothetical protein, conserved
SGdmA1625	1	TcCLB.509741.34	hypothetical protein, conserved
SGdmA1626	1	TcCLB.509741.40	hypothetical protein, conserved
SGdmA1627	1	TcCLB.507625.180	kinesin, putative
SGdmA1628	1	TcCLB.507787.20	hypothetical protein, conserved
SGdmA1629	1	TcCLB.507787.30	hypothetical protein, conserved
SGdmA1630	1	TcCLB.507787.40	hypothetical protein, conserved
SGdmA1631	1	TcCLB.507637.45	mucin-associated surface protein (MASP, pseudogene), putative
SGdmA1632	1	TcCLB.510355.104	ATP-dependent DEAD/H RNA helicase (pseudogene), putative
SGdmA1633	1	TcCLB.509033.30	cyclophilin, putative
SGdmA1634	1	TcCLB.509033.40	hypothetical protein, conserved
SGdmA1635	1	TcCLB.509033.44	hypothetical protein, conserved
SGdmA1636	1	TcCLB.509033.50	hypothetical protein, conserved
SGdmA1637	1	TcCLB.509033.60	hypothetical protein, conserved
SGdmA1638	1	TcCLB.509033.70	hypothetical protein, conserved
SGdmA1639	1	TcCLB.509033.80	hypothetical protein, conserved
SGdmA1640	1	TcCLB.509033.100	hypothetical protein, conserved
SGdmA1641	1	TcCLB.505807.100	hypothetical protein, conserved
SGdmA1642	1	TcCLB.503815.10	alkyl-dihydroxyacetone phosphate synthase, putative
SGdmA1643	1	TcCLB.503815.20	lysyl-tRNA synthetase, putative
SGdmA1644	1	TcCLB.505807.130	hypothetical protein, conserved
SGdmA1645	1	TcCLB.507017.10	hypothetical protein, conserved
SGdmA1646	1	TcCLB.507017.20	leucine-rich repeat protein, putative
SGdmA1647	1	TcCLB.507017.30	hypothetical protein, conserved
SGdmA1648	1	TcCLB.507017.40	2-hydroxy-3-oxopropionate reductase, putative
SGdmA1649	1	TcCLB.507017.50	polynucleotide kinase 3'-phosphatase, putative
SGdmA1650	1	TcCLB.507017.60	hypothetical protein, conserved
SGdmA1651	1	TcCLB.507017.64	hypothetical protein, conserved
SGdmA1652	1	TcCLB.507017.70	ribosomal RNA adenine dimethylase family protein, putative
SGdmA1653	1	TcCLB.507017.80	hypothetical protein
SGdmA1654	1	TcCLB.507017.90	hypothetical protein, conserved
SGdmA1655	1	TcCLB.507017.100	hypothetical protein, conserved
SGdmA1656	1	TcCLB.507017.104	hypothetical protein
SGdmA1657	1	TcCLB.507017.110	hypothetical protein, conserved
SGdmA1658	1	TcCLB.507017.120	ubiquitin hydrolase, putative,cysteine peptidase, Clan CA, family C19, putative
SGdmA1659	1	TcCLB.507017.130	hypothetical protein
SGdmA1660	1	TcCLB.509443.20	mitochondrial RNA binding protein 1, putative
SGdmA1661	1	TcCLB.507017.150	AUT2/APG4/ATG4 cysteine peptidase, putative,cysteine peptidase, Clan CA, family C54, putative
SGdmA1662	1	TcCLB.507017.159	hypothetical protein, conserved
SGdmA1663	1	TcCLB.507017.170	hypothetical protein, conserved
SGdmA1664	1	TcCLB.511491.9	hypothetical protein, conserved
SGdmA1665	1	TcCLB.511491.20	hypothetical protein, conserved
SGdmA1666	1	TcCLB.511491.30	hypothetical protein, conserved
SGdmA1667	1	TcCLB.511491.40	hypothetical protein, conserved
SGdmA1668	1	TcCLB.511491.50	KU80 protein, putative
SGdmA1669	1	TcCLB.511491.60	kinesin, putative
SGdmA1670	1	TcCLB.511491.70	endosomal integral membrane protein, putative
SGdmA1671	1	TcCLB.511491.80	mitogen-activated protein kinase, putative,protein kinase, putative
SGdmA1672	1	TcCLB.511491.90	hypothetical protein
SGdmA1673	1	TcCLB.511491.100	phosphatase 2C, putative
SGdmA1674	1	TcCLB.511491.110	rab6 GTPase activating protein, putative
SGdmA1675	1	TcCLB.511491.120	hypothetical protein, conserved
SGdmA1676	1	TcCLB.511491.130	dolichyl pyrophosphate phosphatase, putative
SGdmA1677	1	TcCLB.511491.140	hypothetical protein, conserved
SGdmA1678	1	TcCLB.511491.150	hypothetical protein, conserved
SGdmA1679	1	TcCLB.509037.30	hypothetical protein, conserved
SGdmA1680	1	TcCLB.509037.40	eukaryotic translation initiation factor 4e, putative
SGdmA1681	1	TcCLB.510777.20	aspartyl-tRNA synthetase, putative
SGdmA1682	1	TcCLB.509039.10	hypothetical protein, conserved
SGdmA1683	1	TcCLB.509039.20	bystin, putative
SGdmA1684	1	TcCLB.508489.40	hypothetical protein, conserved
SGdmA1685	1	TcCLB.509039.40	hypothetical protein
SGdmA1686	1	TcCLB.508489.30	hypothetical protein, conserved
SGdmA1687	1	TcCLB.511495.20	hypothetical protein, conserved
SGdmA1688	1	TcCLB.511495.30	hypothetical protein, conserved
SGdmA1689	1	TcCLB.504071.110	ama1 protein, putative
SGdmA1690	1	TcCLB.504071.100	hypothetical protein, conserved
SGdmA1691	1	TcCLB.504071.90	glycosyltransferase family 28 protein, putative
SGdmA1692	1	TcCLB.504071.80	nuclear cap binding protein, putative
SGdmA1693	1	TcCLB.504071.70	hypothetical protein, conserved
SGdmA1694	1	TcCLB.504071.60	hypothetical protein, conserved
SGdmA1695	1	TcCLB.504071.50	spliceosome-associated protein, putative
SGdmA1696	1	TcCLB.504071.40	hypothetical protein
SGdmA1697	1	TcCLB.504071.30	hypothetical protein, conserved
SGdmA1698	1	TcCLB.504071.20	hypothetical protein, conserved
SGdmA1699	1	TcCLB.507019.10	protein kinase, putative
SGdmA1700	1	TcCLB.507019.20	nitrate reductase, putative
SGdmA1701	1	TcCLB.507019.30	ribosome biogenesis regulatory protein (RRS1), putative
SGdmA1702	1	TcCLB.507019.40	histidyl-tRNA synthetase
SGdmA1703	1	TcCLB.507019.45	hypothetical protein
SGdmA1704	1	TcCLB.507019.50	hypothetical protein, conserved
SGdmA1705	1	TcCLB.507019.60	hypothetical protein, conserved
SGdmA1706	1	TcCLB.507019.80	hypothetical protein, conserved
SGdmA1707	1	TcCLB.507019.86	40S ribosomal protein S30, putative
SGdmA1708	1	TcCLB.507019.90	hypothetical protein, conserved
SGdmA1709	1	TcCLB.507019.100	nuclear movement protein, putative,NUDC-like protein, putative
SGdmA1710	1	TcCLB.507019.110	hypothetical protein
SGdmA1711	1	TcCLB.507019.120	hypothetical protein, conserved
SGdmA1712	1	TcCLB.507019.130	hypothetical protein
SGdmA1713	1	TcCLB.507019.140	CDC16, putative
SGdmA1714	1	TcCLB.507929.30	hypothetical protein, conserved
SGdmA1715	1	TcCLB.507929.20	co-chaperone GrpE, putative
SGdmA1716	1	TcCLB.507927.100	hypothetical protein
SGdmA1717	1	TcCLB.509047.14	hypothetical protein, conserved
SGdmA1718	1	TcCLB.509047.20	hypothetical protein
SGdmA1719	1	TcCLB.507927.70	hypothetical protein, conserved
SGdmA1720	1	TcCLB.509047.40	hypothetical protein, conserved
SGdmA1721	1	TcCLB.509047.50	metallo-beta-lactamase superfamily, putative
SGdmA1722	1	TcCLB.507927.40	hypothetical protein, conserved
SGdmA1723	1	TcCLB.507927.30	hypothetical protein, conserved
SGdmA1724	1	TcCLB.509047.80	mitochondrial oligo_U binding protein TBRGG1 (pseudogene), putative,mitochondrial oligo_U binding protein TBRGG1, putative, degenerate
SGdmA1725	1	TcCLB.507927.10	hypothetical protein, conserved
SGdmA1726	1	TcCLB.509047.110	rac serine-threonine kinase, putative,protein kinase, putative
SGdmA1727	1	TcCLB.503835.10	hypothetical protein, conserved
SGdmA1728	1	TcCLB.509049.10	hypothetical protein, conserved
SGdmA1729	1	TcCLB.509049.20	hypothetical protein, conserved
SGdmA1730	1	TcCLB.509049.30	hypothetical protein, conserved
SGdmA1731	1	TcCLB.509049.40	hypothetical protein, conserved
SGdmA1732	1	TcCLB.509965.400	hypothetical protein, conserved
SGdmA1733	1	TcCLB.509965.394	amastin, putative
SGdmA1734	1	TcCLB.509051.20	amastin, putative
SGdmA1735	1	TcCLB.509051.30	dTDP-glucose 4,6-dehydratase, putative
SGdmA1736	1	TcCLB.509965.370	adenosine kinase, putative
SGdmA1737	1	TcCLB.509051.50	hypothetical protein, conserved
SGdmA1738	1	TcCLB.509965.350	ubiquitin-protein ligase, putative
SGdmA1739	1	TcCLB.509053.20	hypothetical protein, conserved
SGdmA1740	1	TcCLB.509965.330	hypothetical protein, conserved
SGdmA1741	1	TcCLB.509053.40	hypothetical protein, conserved
SGdmA1742	1	TcCLB.509053.60	hypothetical protein, conserved
SGdmA1743	1	TcCLB.509965.290	p22 protein precursor, putative
SGdmA1744	1	TcCLB.509053.80	hypothetical protein, conserved
SGdmA1745	1	TcCLB.509053.90	hypothetical protein, conserved
SGdmA1746	1	TcCLB.509053.100	protein kinase, putative
SGdmA1747	1	TcCLB.509053.110	ubiquitin fusion degradation protein 2, putative,ubiquitin conjugation factor E4 B, putative
SGdmA1748	1	TcCLB.509053.120	hypothetical protein, conserved
SGdmA1749	1	TcCLB.509053.130	DnaJ chaperone protein, putative
SGdmA1750	1	TcCLB.509053.140	succinate dehydrogenase subunit (SDH7)
SGdmA1751	1	TcCLB.509053.150	hypothetical protein, conserved
SGdmA1752	1	TcCLB.509053.160	hypothetical protein, conserved
SGdmA1753	1	TcCLB.509053.170	DREV methyltransferase, putative
SGdmA1754	1	TcCLB.509965.180	RNA-binding protein, putative
SGdmA1755	1	TcCLB.509055.20	hypothetical protein, conserved
SGdmA1756	1	TcCLB.509055.30	hypothetical protein, conserved
SGdmA1757	1	TcCLB.509055.40	hypothetical protein, conserved
SGdmA1758	1	TcCLB.509055.44	hypothetical protein, conserved
SGdmA1759	1	TcCLB.509055.50	hypothetical protein, conserved
SGdmA1760	1	TcCLB.509055.60	hypothetical protein, conserved
SGdmA1761	1	TcCLB.509965.120	hypothetical protein, conserved
SGdmA1762	1	TcCLB.509057.20	importin alpha, putative
SGdmA1763	1	TcCLB.511499.10	hypothetical protein, conserved
SGdmA1764	1	TcCLB.511499.20	hypothetical protein, conserved
SGdmA1765	1	TcCLB.509965.60	NUDIX hydrolase dihydroneopterin triphosphate pyrophosphohydrolase/hydrolase, putative
SGdmA1766	1	TcCLB.511499.40	hypothetical protein, conserved
SGdmA1767	1	TcCLB.511499.50	ubiquitin hydrolase, putative,cysteine peptidase, Clan CA, family C19, putative
SGdmA1768	1	TcCLB.509965.20	hypothetical protein
SGdmA1769	1	TcCLB.509059.20	hypothetical protein, conserved
SGdmA1770	1	TcCLB.509059.30	calcium-binding protein, putative
SGdmA1771	1	TcCLB.509059.40	hypothetical protein, conserved
SGdmA1772	1	TcCLB.509059.50	pyridoxal kinase, putative
SGdmA1773	1	TcCLB.509059.60	hypothetical protein, conserved
SGdmA1774	1	TcCLB.507925.20	hypothetical protein, conserved
SGdmA1775	1	TcCLB.509059.80	hypothetical protein, conserved
SGdmA1776	1	TcCLB.511753.110	hypothetical protein, conserved
SGdmA1777	1	TcCLB.511501.30	ABC transporter, putative
SGdmA1778	1	TcCLB.511753.90	hypothetical protein, conserved
SGdmA1779	1	TcCLB.511753.90	hypothetical protein, conserved
SGdmA1780	1	TcCLB.511501.50	GTPase activating protein, putative
SGdmA1781	1	TcCLB.511753.70	hypothetical protein, conserved
SGdmA1782	1	TcCLB.507021.20	ESAG8-associated protein, putative (PIE8)
SGdmA1783	1	TcCLB.511753.50	hypothetical protein, conserved
SGdmA1784	1	TcCLB.507021.40	hypothetical protein, conserved
SGdmA1785	1	TcCLB.507021.50	kinesin, putative
SGdmA1786	1	TcCLB.507021.60	p1/s1 nuclease, putative
SGdmA1787	1	TcCLB.507021.70	hypothetical protein, conserved
SGdmA1788	1	TcCLB.507021.80	hypothetical protein, conserved
SGdmA1789	1	TcCLB.507021.90	hypothetical protein, conserved
SGdmA1790	1	TcCLB.507021.100	hypothetical protein, conserved
SGdmA1791	1	TcCLB.507021.110	phosphopantothenoylcysteine decarboxylase, putative (PPCDC)
SGdmA1792	1	TcCLB.511751.205	hypothetical protein
SGdmA1793	1	TcCLB.507023.10	epsilon-adaptin, putative,AP-1/4 adapter complex gamma/epsilon subunit, putative
SGdmA1794	1	TcCLB.507023.20	hypothetical protein
SGdmA1795	1	TcCLB.507023.30	pseudouridine synthase A-like protein, putative
SGdmA1796	1	TcCLB.507023.40	protein kinase, putative
SGdmA1797	1	TcCLB.507023.50	hypothetical protein, conserved
SGdmA1798	1	TcCLB.507023.60	hypothetical protein, conserved
SGdmA1799	1	TcCLB.507023.70	hypothetical protein, conserved
SGdmA1800	1	TcCLB.507023.80	hypothetical protein, conserved
SGdmA1801	1	TcCLB.507023.90	hypothetical protein, conserved
SGdmA1802	1	TcCLB.507023.100	hypothetical protein
SGdmA1803	1	TcCLB.507023.110	small GTP-binding protein Rab28, putative
SGdmA1804	1	TcCLB.507023.120	aldehyde dehydrogenase family, putative
SGdmA1805	1	TcCLB.507023.124	hypothetical protein, conserved
SGdmA1806	1	TcCLB.507023.130	hypothetical protein, conserved
SGdmA1807	1	TcCLB.507023.140	hypothetical protein
SGdmA1808	1	TcCLB.507023.150	hypothetical protein
SGdmA1809	1	TcCLB.507023.160	hypothetical protein, conserved
SGdmA1810	1	TcCLB.507023.170	hypothetical protein, conserved
SGdmA1811	1	TcCLB.507023.180	protein kinase, putative,cdc2, putative
SGdmA1812	1	TcCLB.507023.190	DNA-J protein, putative
SGdmA1813	1	TcCLB.507023.200	queuine tRNA-ribosyltransferase, putative
SGdmA1814	1	TcCLB.507023.210	hypothetical protein, conserved
SGdmA1815	1	TcCLB.507023.220	hypothetical protein, conserved
SGdmA1816	1	TcCLB.507023.230	splicing factor 3a, putative
SGdmA1817	1	TcCLB.507023.240	hypothetical protein, conserved
SGdmA1818	1	TcCLB.507023.250	hypothetical protein, conserved
SGdmA1819	1	TcCLB.507023.260	hypothetical protein, conserved
SGdmA1820	1	TcCLB.507023.270	hypothetical protein, conserved
SGdmA1821	1	TcCLB.509171.47	hypothetical protein, conserved
SGdmA1822	1	TcCLB.509171.40	hypothetical protein, conserved
SGdmA1823	1	TcCLB.511505.10	RNA pseudouridylate synthase, putative
SGdmA1824	1	TcCLB.511505.20	hypothetical protein, conserved
SGdmA1825	1	TcCLB.509171.10	hypothetical protein, conserved
SGdmA1826	1	TcCLB.511747.30	hypothetical protein, conserved
SGdmA1827	1	TcCLB.511507.20	hypothetical protein, conserved
SGdmA1828	1	TcCLB.511507.24	hypothetical protein, conserved
SGdmA1829	1	TcCLB.511507.30	cyclosome subunit, putative
SGdmA1830	1	TcCLB.511507.39	intraflagellar transport (IFT) protein, putative
SGdmA1831	1	TcCLB.511507.50	mannosyltransferase, putative
SGdmA1832	1	TcCLB.511507.60	hypothetical protein
SGdmA1833	1	TcCLB.511507.70	calpain-like cysteine peptidase, putative,cysteine peptidase, Clan CA, family C2, putative
SGdmA1834	1	TcCLB.511507.80	ferric reductase transmembrane protein, putative
SGdmA1835	1	TcCLB.511507.90	hypothetical protein, conserved
SGdmA1836	1	TcCLB.511507.100	hypothetical protein, conserved
SGdmA1837	1	TcCLB.511507.110	hypothetical protein, conserved (YCF45)
SGdmA1838	1	TcCLB.511507.120	hypothetical protein, conserved
SGdmA1839	1	TcCLB.511509.5	hypothetical protein, conserved
SGdmA1840	1	TcCLB.511509.10	hypothetical protein, conserved
SGdmA1841	1	TcCLB.511509.21	hypothetical protein, conserved
SGdmA1842	1	TcCLB.511509.30	protein kinase, putative
SGdmA1843	1	TcCLB.511509.40	hypothetical protein, conserved
SGdmA1844	1	TcCLB.509169.20	hypothetical protein, conserved
SGdmA1845	1	TcCLB.507025.10	hypothetical protein, conserved
SGdmA1846	1	TcCLB.507025.20	hypothetical protein, conserved
SGdmA1847	1	TcCLB.469785.20	hypothetical protein, conserved
SGdmA1848	1	TcCLB.507025.40	hypothetical protein
SGdmA1849	1	TcCLB.511511.10	endosomal trafficking protein RME-8, putative
SGdmA1850	1	TcCLB.511511.20	tRNA modification enzyme, putative
SGdmA1851	1	TcCLB.511511.30	hypothetical protein, conserved
SGdmA1852	1	TcCLB.506941.40	hypothetical protein, conserved
SGdmA1853	1	TcCLB.511511.50	hypothetical protein, conserved
SGdmA1854	1	TcCLB.506941.60	phospholipid-translocating P-type ATPase (flippase), putative
SGdmA1855	1	TcCLB.511511.70	hypothetical protein, conserved
SGdmA1856	1	TcCLB.511511.80	tubulin-tyrosine ligase-like protein, putative
SGdmA1857	1	TcCLB.511511.90	ATP-dependent DEAD/H DNA helicase recQ family, putative
SGdmA1858	1	TcCLB.506941.100	hypothetical protein, conserved
SGdmA1859	1	TcCLB.511511.120	hypothetical protein, conserved
SGdmA1860	1	TcCLB.511511.130	hypothetical protein, conserved
SGdmA1861	1	TcCLB.511511.139	zinc finger protein, putative
SGdmA1862	1	TcCLB.511511.150	sphingosine 1-phosphate lyase, putative (SPL)
SGdmA1863	1	TcCLB.511511.159	zinc finger protein, putative
SGdmA1864	1	TcCLB.511511.170	ADP-ribosylation factor-like protein, putative
SGdmA1865	1	TcCLB.506941.180	hypothetical protein, conserved
SGdmA1866	1	TcCLB.506941.194	hypothetical protein, conserved
SGdmA1867	1	TcCLB.507027.40	hypothetical protein, conserved
SGdmA1868	1	TcCLB.507027.50	hypothetical protein, conserved
SGdmA1869	1	TcCLB.507027.59	pre-mRNA cleavage complex II Clp1 protein, putative
SGdmA1870	1	TcCLB.507027.70	hypothetical protein, conserved
SGdmA1871	1	TcCLB.507027.80	hypothetical protein, conserved
SGdmA1872	1	TcCLB.507029.10	hypothetical protein, conserved
SGdmA1873	1	TcCLB.507029.20	DNA-J protein, putative
SGdmA1874	1	TcCLB.507029.41	hypothetical protein
SGdmA1875	1	TcCLB.507029.50	hypothetical protein, conserved
SGdmA1876	1	TcCLB.507029.60	hypothetical protein, conserved
SGdmA1877	1	TcCLB.511745.30	RING finger protein, putative
SGdmA1878	1	TcCLB.511515.20	AAA ATPase (pseudogene), putative,AAA ATPase, putative, frameshift
SGdmA1879	1	TcCLB.511743.30	hypothetical protein, conserved
SGdmA1880	1	TcCLB.511517.20	hypothetical protein, conserved
SGdmA1881	1	TcCLB.511517.30	hypothetical protein, conserved
SGdmA1882	1	TcCLB.511517.37	reticulon domain protein, putative
SGdmA1883	1	TcCLB.511517.44	chaperone DNAJ protein, putative
SGdmA1884	1	TcCLB.511517.50	hypothetical protein, conserved
SGdmA1885	1	TcCLB.511517.60	C-1-tetrahydrofolate synthase, cytoplasmic, putative
SGdmA1886	1	TcCLB.511517.70	RNA-binding protein, putative
SGdmA1887	1	TcCLB.511517.80	replication factor C, subunit 2, putative
SGdmA1888	1	TcCLB.511517.90	hypothetical protein, conserved
SGdmA1889	1	TcCLB.511741.10	hypothetical protein, conserved
SGdmA1890	1	TcCLB.511739.30	hypothetical protein, conserved
SGdmA1891	1	TcCLB.511739.20	hypothetical protein, conserved
SGdmA1892	1	TcCLB.511517.120	hypothetical protein, conserved
SGdmA1893	1	TcCLB.511517.130	hypothetical protein, conserved
SGdmA1894	1	TcCLB.511517.140	hypothetical protein
SGdmA1895	1	TcCLB.511517.150	hypothetical protein, conserved
SGdmA1896	1	TcCLB.511517.153	SH3 domain protein, putative
SGdmA1897	1	TcCLB.511517.156	hypothetical protein, conserved
SGdmA1898	1	TcCLB.511517.160	hypothetical protein, conserved
SGdmA1899	1	TcCLB.511517.164	hypothetical protein, conserved
SGdmA1900	1	TcCLB.511517.170	hypothetical protein, conserved
SGdmA1901	1	TcCLB.511737.10	small glutamine-rich tetratricopeptide repeat protein, putative (SGT)
SGdmA1902	1	TcCLB.509063.4	hypothetical protein, conserved
SGdmA1903	1	TcCLB.509063.10	hypothetical protein, conserved
SGdmA1904	1	TcCLB.509063.20	hypothetical protein, conserved
SGdmA1905	1	TcCLB.509063.30	chaperonin HSP60/CNP60, putative
SGdmA1906	1	TcCLB.511733.120	hypothetical protein, conserved
SGdmA1907	1	TcCLB.511523.10	GTPase activating protein of Rab-like GTPase, putative
SGdmA1908	1	TcCLB.511733.100	hypothetical protein, conserved
SGdmA1909	1	TcCLB.511733.90	hypothetical protein, conserved
SGdmA1910	1	TcCLB.511523.30	hypothetical protein
SGdmA1911	1	TcCLB.511523.40	hypothetical protein, conserved
SGdmA1912	1	TcCLB.511523.50	hypothetical protein, conserved
SGdmA1913	1	TcCLB.511523.60	hypothetical protein, conserved
SGdmA1914	1	TcCLB.511523.70	hypothetical protein, conserved
SGdmA1915	1	TcCLB.511523.80	hypothetical protein, conserved
SGdmA1916	1	TcCLB.511523.90	hypothetical protein, conserved
SGdmA1917	1	TcCLB.509065.9	aldehyde dehydrogenase, putative (fragment)
SGdmA1918	1	TcCLB.509065.20	mitogen-activated protein kinase 5, putative,protein kinase, putative
SGdmA1919	1	TcCLB.509065.30	hypothetical protein, conserved
SGdmA1920	1	TcCLB.509065.33	hypothetical protein, conserved
SGdmA1921	1	TcCLB.509065.40	hypothetical protein, conserved
SGdmA1922	1	TcCLB.509065.50	hypothetical protein, conserved
SGdmA1923	1	TcCLB.509065.79	hypothetical protein, conserved
SGdmA1924	1	TcCLB.509065.90	hypothetical protein, conserved
SGdmA1925	1	TcCLB.509065.100	hypothetical protein, conserved
SGdmA1926	1	TcCLB.506943.100	hypothetical protein, conserved
SGdmA1927	1	TcCLB.509065.120	hypothetical protein
SGdmA1928	1	TcCLB.509065.124	U6 snRNA-associated Sm-like protein LSm5p
SGdmA1929	1	TcCLB.509065.130	hypothetical protein, conserved
SGdmA1930	1	TcCLB.509065.140	hypothetical protein, conserved
SGdmA1931	1	TcCLB.509065.150	hypothetical protein, conserved
SGdmA1932	1	TcCLB.509065.160	eukaryotic translation initiation factor 3 subunit 7-like protein, putative
SGdmA1933	1	TcCLB.509065.170	hypothetical protein, conserved
SGdmA1934	1	TcCLB.509167.190	protein kinase-like protein, putative
SGdmA1935	1	TcCLB.509167.180	kinesin, putative
SGdmA1936	1	TcCLB.509167.170	hypothetical protein, conserved
SGdmA1937	1	TcCLB.509167.160	hypothetical protein
SGdmA1938	1	TcCLB.509167.150	homoserine kinase, putative
SGdmA1939	1	TcCLB.509167.140	RNA-binding protein 42 (RNA-binding motif protein 42), putative
SGdmA1940	1	TcCLB.509167.130	hypothetical protein, conserved
SGdmA1941	1	TcCLB.504257.30	S-adenosylmethionine decarboxylase proenzyme, putative
SGdmA1942	1	TcCLB.509167.110	S-adenosylmethionine decarboxylase proenzyme, putative
SGdmA1943	1	TcCLB.509167.100	valyl-tRNA synthetase, putative
SGdmA1944	1	TcCLB.509167.90	hypothetical protein, conserved
SGdmA1945	1	TcCLB.509167.80	hypothetical protein, conserved
SGdmA1946	1	TcCLB.509167.70	hypothetical protein, conserved
SGdmA1947	1	TcCLB.509167.60	hypothetical protein, conserved
SGdmA1948	1	TcCLB.509167.50	hypothetical protein
SGdmA1949	1	TcCLB.509167.40	amino acid permease, putative
SGdmA1950	1	TcCLB.509167.30	hypothetical protein, conserved
SGdmA1951	1	TcCLB.509167.20	3-hydroxy-3-methylglutaryl-CoA reductase, putative
SGdmA1952	1	TcCLB.506831.50	hypothetical protein, conserved
SGdmA1953	1	TcCLB.511731.80	hypothetical protein, conserved
SGdmA1954	1	TcCLB.506831.63	hypothetical protein, conserved
SGdmA1955	1	TcCLB.506831.66	hypothetical protein, conserved
SGdmA1956	1	TcCLB.511731.60	glutamyl-tRNA synthetase, putative
SGdmA1957	1	TcCLB.511731.50	ATP-dependent RNA helicase, putative
SGdmA1958	1	TcCLB.511731.40	hypothetical protein, conserved
SGdmA1959	1	TcCLB.511731.35	hypothetical protein, conserved
SGdmA1960	1	TcCLB.511731.30	serine/threonine protein phosphatase, putative
SGdmA1961	1	TcCLB.511731.24	hypothetical protein
SGdmA1962	1	TcCLB.511731.20	hypothetical protein, conserved
SGdmA1963	1	TcCLB.511731.10	UV excision repair RAD23-like protein, putative
SGdmA1964	1	TcCLB.506833.70	cationic amino acid transporter, putative
SGdmA1965	1	TcCLB.511729.60	hypothetical protein, conserved
SGdmA1966	1	TcCLB.511729.50	hypothetical protein, conserved
SGdmA1967	1	TcCLB.506835.20	hypothetical protein
SGdmA1968	1	TcCLB.511729.30	hypothetical protein, conserved
SGdmA1969	1	TcCLB.511729.20	hypothetical protein
SGdmA1970	1	TcCLB.506835.60	calmodulin, putative
SGdmA1971	1	TcCLB.506945.20	PAS-domain containing phosphoglycerate kinase, putative
SGdmA1972	1	TcCLB.506945.30	CAS/CSE/importin domain protein, putative
SGdmA1973	1	TcCLB.506945.40	hypothetical protein, conserved
SGdmA1974	1	TcCLB.506945.50	hypothetical protein, conserved
SGdmA1975	1	TcCLB.506945.70	protein mkt1, putative
SGdmA1976	1	TcCLB.506945.80	DNA ligase I, putative
SGdmA1977	1	TcCLB.506835.131	hypothetical protein, conserved
SGdmA1978	1	TcCLB.506945.100	hypothetical protein, conserved
SGdmA1979	1	TcCLB.506945.105	zinc-binding protein (Yippee), putative
SGdmA1980	1	TcCLB.506945.110	casein kinase 1 isoform 2, putative
SGdmA1981	1	TcCLB.510445.20	chromosomal passenger protein, putative (CPC1)
SGdmA1982	1	TcCLB.506945.140	hypothetical protein, conserved (pseudogene),hypothetical protein, conserved, frameshift
SGdmA1983	1	TcCLB.506945.150	hypothetical protein
SGdmA1984	1	TcCLB.506945.160	S-adenosylmethionine synthetase, putative (METK1)
SGdmA1985	1	TcCLB.506945.170	thiosulfate sulfurtransferase, mitochondrial, putative
SGdmA1986	1	TcCLB.506945.180	hypothetical protein, conserved
SGdmA1987	1	TcCLB.506945.190	cytochrome p450-like protein, putative
SGdmA1988	1	TcCLB.506945.200	mago nashi-like protein, putative
SGdmA1989	1	TcCLB.506945.210	Zinc finger CCCH domain-containing protein 47 (zc3h47)
SGdmA1990	1	TcCLB.506945.220	serine/arginine-rich protein specific kinase SRPK, putative,protein kinase, putative
SGdmA1991	1	TcCLB.506945.240	ATP synthase, epsilon chain, putative
SGdmA1992	1	TcCLB.506945.250	hypothetical protein, conserved
SGdmA1993	1	TcCLB.506945.260	hypothetical protein, conserved
SGdmA1994	1	TcCLB.506945.270	cyclin, putative
SGdmA1995	1	TcCLB.506945.280	hypothetical protein, conserved
SGdmA1996	1	TcCLB.506945.300	V-type ATPase, C subunit, putative
SGdmA1997	1	TcCLB.506945.310	hypothetical protein, conserved
SGdmA1998	1	TcCLB.506945.320	hypothetical protein, conserved
SGdmA1999	1	TcCLB.506945.330	hypothetical protein, conserved
SGdmA2000	1	TcCLB.506945.340	hypothetical protein, conserved
SGdmA2001	1	TcCLB.506945.350	serine/threonine protein kinase, putative
SGdmA2002	1	TcCLB.508821.30	hypothetical protein
SGdmA2003	1	TcCLB.508821.20	hypothetical protein, conserved
SGdmA2004	1	TcCLB.506163.80	katanin, putative
SGdmA2005	1	TcCLB.508819.40	hypothetical protein, conserved
[truncated: 5,767 more rows]
