# Supplementary material for: Trypanosoma cruzi specific mRNA amplification by in vitro transcription improves parasite transcriptomics in host-parasite RNA mixtures
Source: BMC Genomics. 2017 Oct 16;18:793. doi: 10.1186/s12864-017-4163-y (PMC5644099; doi:10.1186/s12864-017-4163-y)
Supplement: Supplementary file 2 — Shows the correspondence of each Dm28c Supra Gene to CL Brener Esmeraldo haplotype ID here used to compare the present work with that of Li and collaborators [44]. (XLSX 589 kb) [file 12864_2017_4163_MOESM2_ESM.xlsx]

## Sheet: Correlacao_Li2016_SGDm28c_SemRe
SG_Dm28c	Representative ID_CLBrener	Description	ID_Esm_Li2016	Query length	Hit ID	Hit Length	Score	E	Identity	Hit length	Hit Matches
SGdmA0001	TcCLB.510025.50	trans-sialidase, Group V, putative	TcCLB.510025.50	2583	TcCLB.510025.50	2583	89.4	1.2e-273	1	2583	2583
SGdmA0002	TcCLB.506321.50	mucin-associated surface protein (MASP), putative	TcCLB.511875.80	1686	TcCLB.506321.50	1680	66.1	5.2e-120	0.854	1698	1440
SGdmA0003	TcCLB.511077.90	mucin TcMUCII, putative	TcCLB.511175.50	996	TcCLB.511077.90	1104	66.1	1.8e-127	0.891	1104	887
SGdmA0004	TcCLB.511121.11	retrotransposon hot spot (RHS) protein, putative (fragment)	TcCLB.511121.11	2739	TcCLB.511121.11	2739	104.7	0	1	2739	2739
SGdmA0005	TcCLB.510411.10	trans-sialidase, Group II, putative	TcCLB.506345.90	2568	TcCLB.510411.10	2562	85	1.1e-238	0.926	2580	2379
SGdmA0006	TcCLB.510465.10	dispersed gene family protein 1 (DGF-1), putative	TcCLB.511797.220	10260	TcCLB.510465.10	10440	86.7	2.6e-221	0.929	10443	9534
SGdmA0008	TcCLB.507699.37	mucin-associated surface protein (MASP, pseudogene), putative	TcCLB.507699.37	1548	TcCLB.507699.37	1548	81.1	1.1e-219	1	1548	1548
SGdmA0009	TcCLB.510225.10	histone H1, putative	TcCLB.506369.70	423	TcCLB.510225.10	435	65.6	2.3e-139	0.965	438	408
SGdmA0010	TcCLB.507541.40	casein kinase, putative	TcCLB.508541.230	993	TcCLB.507541.40	993	84	3.3e-252	0.99	993	983
SGdmA0011	TcCLB.509207.11	histone H2A, putative	TcCLB.508321.21	408	TcCLB.509207.11	408	64.9	3.4e-136	0.995	408	406
SGdmA0012	TcCLB.507757.21	hypothetical protein, conserved	TcCLB.507757.21	1134	TcCLB.507757.21	1134	86.5	2.7e-269	1	1134	1134
SGdmA0013	TcCLB.509429.320	cysteine peptidase, putative,cysteine peptidase, clan CA, family C1, cathepsin L-like, putative	TcCLB.507603.260	1404	TcCLB.509429.320	1404	84.6	1.7e-248	0.982	1404	1379
SGdmA0014	TcCLB.504539.30	mucin TcSMUGL, putative	TcCLB.509147.50	315	TcCLB.504539.30	315	60.5	3.8e-115	0.994	315	313
SGdmA0015	TcCLB.506459.290	elongation factor 1-gamma (EF-1-gamma, pseudogene), putative	TcCLB.510163.20	1236	TcCLB.506459.290	1248	80.2	2e-217	0.993	1248	1227
SGdmA0016	TcCLB.510003.41	clathrin coat assembly protein ap19, putative	TcCLB.507721.20	507	TcCLB.510003.41	504	76.3	1e-207	0.972	507	493
SGdmA0017	TcCLB.507657.20	glutamamyl carboxypeptidase, putative,metallo-peptidase, clan MH, family M18, putative	TcCLB.507689.30	1191	TcCLB.507657.20	1191	84.5	5.3e-252	0.973	1191	1159
SGdmA0018	TcCLB.506767.340	mucin-associated surface protein (MASP), putative	TcCLB.506767.340	1323	TcCLB.506767.340	1323	83.2	4.1e-239	1	1323	1323
SGdmA0019	TcCLB.509333.10	trans-sialidase, Group III, putative	TcCLB.504425.10	3009	TcCLB.509333.10	3021	84.1	9.4e-228	0.937	3027	2818
SGdmA0020	TcCLB.506459.10	mucin-associated surface protein (MASP), putative	TcCLB.506409.30	1143	TcCLB.506459.10	1077	60.9	2.3e-98	0.808	1146	923
SGdmA0021	TcCLB.511257.80	hypothetical protein	TcCLB.506291.20	981	TcCLB.511257.80	1239	64.9	6.4e-120	0.94	1239	922
SGdmA0022	TcCLB.504039.130	mucin-associated surface protein (MASP), putative	TcCLB.504039.130	1605	TcCLB.504039.130	1605	82.6	4.4e-230	1	1605	1605
SGdmA0023	TcCLB.508165.130	surface protease GP63, putative	TcCLB.508165.130	2118	TcCLB.508165.130	2118	91.3	8.9e-295	1	2118	2118
SGdmA0024	TcCLB.510069.20	protein associated with differentiation 4, putative	TcCLB.510811.20	1707	TcCLB.510069.20	1854	84.7	2.7e-244	0.973	1854	1661
SGdmA0025	TcCLB.510119.20	elongation factor 1-alpha (ef-1-alpha), putative	TcCLB.511369.20	1350	TcCLB.510119.20	1350	85.8	2e-259	0.993	1350	1341
SGdmA0026	TcCLB.504239.220	mucin-associated surface protein (MASP52)	TcCLB.504239.220	1524	TcCLB.504239.220	1524	75	1.3e-176	1	1524	1524
SGdmA0027	TcCLB.507673.60	hypothetical protein, conserved	TcCLB.507673.60	723	TcCLB.507673.60	723	86.8	2.4e-282	1	723	723
SGdmA0028	TcCLB.508629.120	mucin-associated surface protein (MASP), putative	TcCLB.506499.190	1740	TcCLB.508629.120	1365	35.2	1.5e-08	0.549	1761	956
SGdmA0029	TcCLB.508873.30	mucin-associated surface protein (MASP), putative	TcCLB.506499.160	1074	TcCLB.508873.30	1095	66.7	1.6e-130	0.888	1098	954
SGdmA0030	TcCLB.510047.60	mucin-associated surface protein (MASP, pseudogene), putative	TcCLB.510015.30	1935	TcCLB.510047.60	1911	82.6	3.4e-226	0.921	1938	1783
SGdmA0031	TcCLB.508739.60	histone H4, putative	TcCLB.511681.20	303	TcCLB.508739.60	303	59	1.2e-107	0.993	303	301
SGdmA0032	TcCLB.507891.47	flagellar calcium-binding protein, putative	TcCLB.509391.10	636	TcCLB.507891.47	636	74	2.3e-186	0.992	636	631
SGdmA0033	TcCLB.510275.306	mucin-associated surface protein (MASP, pseudogene), putative	TcCLB.510275.306	1113	TcCLB.510275.306	1113	76.4	2.2e-192	1	1113	1113
SGdmA0034	TcCLB.509643.130	heat shock protein 85, putative	TcCLB.507713.30	2115	TcCLB.509643.130	2115	91	1.1e-292	0.995	2115	2104
SGdmA0035	TcCLB.508177.110	cystathionine beta-synthase,cysteine synthase,serine sulfhydrylase	TcCLB.508241.140	1155	TcCLB.508177.110	1155	87.1	3.6e-274	0.99	1155	1143
SGdmA0036	TcCLB.509471.68	histone H3, putative	TcCLB.507817.9	570	TcCLB.509471.68	597	71.6	4.2e-172	0.986	597	562
SGdmA0037	TcCLB.511211.170	heat shock protein 70 (hsp70), putative	TcCLB.511211.170	2034	TcCLB.511211.170	2034	90.7	6.7e-291	1	2034	2034
SGdmA0038	TcCLB.506989.300	receptor-type adenylate cyclase (pseudogene), putative,receptor-type adenylate cyclase, putative, degenerate	TcCLB.510149.80	5598	TcCLB.506989.30	5601	105.2	0	0.982	5601	5500
SGdmA0039	TcCLB.511233.130	mucin-associated surface protein (MASP), putative	TcCLB.511591.10	1605	TcCLB.511233.130	1611	72.9	6.2e-162	0.923	1611	1481
SGdmA0040	TcCLB.506131.10	mucin TcMUCII, putative	TcCLB.508121.120	582	TcCLB.506131.10	573	63.9	1.5e-124	0.878	588	511
SGdmA0041	TcCLB.507197.10	surface protease GP63, putative	TcCLB.507747.10	1989	TcCLB.507197.10	2094	37.3	4.1e-11	0.588	2153	1169
SGdmA0042	TcCLB.506355.10	glucose transporter,hexose transporter	TcCLB.508551.30	1635	TcCLB.506355.10	1635	91.7	0	0.987	1635	1614
SGdmA0043	TcCLB.506361.44	mucin TcMUC (pseudogene), putative	TcCLB.509293.10	1062	TcCLB.506361.44	1200	35.1	5.6e-10	0.665	1235	706
SGdmA0044	TcCLB.508871.60	mucin-associated surface protein (MASP), putative	TcCLB.505025.130	645	TcCLB.508871.60	648	64.1	3.7e-124	0.952	651	614
SGdmA0045	TcCLB.510187.420	chaperonin HSP60, mitochondrial precursor (pseudogene),groELprotein, degenerate,heat shock protein 60, degenerate,chaperonin HSP60, mitochondrial precursor, degenerate (HSP60)	TcCLB.507641.260	1683	TcCLB.510187.420	1689	84.4	1.7e-243	0.994	1690	1673
SGdmA0046	TcCLB.505919.40	protein kinase, putative	TcCLB.508325.130	1020	TcCLB.505919.40	1020	85.5	1.4e-263	0.966	1020	985
SGdmA0047	TcCLB.505997.70	ATPase, putative	TcCLB.510275.355	708	TcCLB.505997.70	612	56.5	3.6e-84	0.761	730	539
SGdmA0048	TcCLB.511451.59	mucin-associated surface protein (MASP), putative	TcCLB.511173.24	1758	TcCLB.511451.59	1812	64.6	3.7e-111	0.829	1845	1458
SGdmA0049	TcCLB.511117.50	surface protease GP63, putative	TcCLB.510307.10	2511	TcCLB.511117.50	2745	84.9	2.1e-237	0.954	2745	2396
SGdmA0050	TcCLB.507159.44	DNA-directed RNA polymerase III subunit, putative,DNA-directed rna polymerase II subunit, putative	TcCLB.507485.15	435	TcCLB.507159.44	435	67.2	7.1e-149	0.991	435	431
SGdmA0051	TcCLB.504033.40	hypothetical protein	TcCLB.504033.40	1113	TcCLB.504033.40	1113	84.8	1.9e-255	1	1113	1113
SGdmA0052	TcCLB.508023.50	hypothetical protein	TcCLB.510591.20	780	TcCLB.508023.50	777	64.1	6.8e-121	0.841	802	656
SGdmA0053	TcCLB.508637.40	hypothetical protein, conserved	TcCLB.510249.30	1107	TcCLB.508637.40	1104	81.4	5.3e-229	0.928	1107	1027
SGdmA0054	TcCLB.511217.209	hypothetical protein, conserved (fragment)	TcCLB.511217.20	2001	TcCLB.511217.20	2001	96.4	0	1	2001	2001
SGdmA0055	TcCLB.510679.40	hypothetical protein	TcCLB.511439.40	1368	TcCLB.510679.40	1368	89.7	1e-291	0.973	1368	1331
SGdmA0056	TcCLB.510933.20	mucin-associated surface protein (MASP), putative	TcCLB.511603.80	837	TcCLB.510933.20	837	66.6	5.8e-134	0.913	843	764
SGdmA0057	TcCLB.508701.20	cation transporter, putative	TcCLB.509197.20	1113	TcCLB.508701.20	1113	83.2	5.9e-243	0.988	1113	1100
SGdmA0058	TcCLB.506337.100	surface antigen TASV, putative,hypothetical protein	TcCLB.510719.10	1029	TcCLB.506337.10	1029	88.3	2.6e-286	0.976	1029	1004
SGdmA0060	TcCLB.506435.370	surface protease GP63, putative,metallopeptidase, putative	TcCLB.505989.70	1632	TcCLB.506435.370	1797	77.6	2.2e-192	0.9	1797	1468
SGdmA0062	TcCLB.511081.30	mucin TcMUCII, putative	TcCLB.507699.90	960	TcCLB.511081.30	930	54.5	1.5e-70	0.773	966	742
SGdmA0063	TcCLB.511797.167	mucin-associated surface protein (MASP), putative	TcCLB.511797.167	1011	TcCLB.511797.167	1011	72.1	6.8e-165	1	1011	1011
SGdmA0065	TcCLB.465323.10	hypothetical protein (fragment)	TcCLB.510015.10	603	TcCLB.465323.10	519	46.3	1.4e-44	0.706	644	426
SGdmA0066	TcCLB.510681.30	lipase, putative	TcCLB.509011.90	1044	TcCLB.510681.30	1047	84.3	2.3e-253	0.946	1047	988
SGdmA0067	TcCLB.509671.80	60S ribosomal protein L5, putative	TcCLB.510765.60	930	TcCLB.509671.80	930	80.6	1.1e-226	0.991	930	922
SGdmA0068	TcCLB.504115.30	beta galactofuranosyl glycosyltransferase, putative	TcCLB.506341.30	1329	TcCLB.504115.30	1329	87.1	8.8e-271	0.941	1329	1251
SGdmA0070	TcCLB.510025.80	hypothetical protein, conserved (pseudogene)	TcCLB.510025.80	1455	TcCLB.510025.80	1455	94.4	0	1	1455	1455
SGdmA0071	TcCLB.508317.80	mannosyl-oligosaccharide 1,2-alpha-mannosidase IB, putative	TcCLB.508317.80	1890	TcCLB.508317.80	1890	92.5	0	1	1890	1890
SGdmA0072	TcCLB.509925.5	trans-sialidase (pseudogene), putative	TcCLB.509925.5	1194	TcCLB.509925.5	1194	90.4	3e-301	1	1194	1194
SGdmA0073	TcCLB.508247.50	mucin-associated surface protein (MASP, pseudogene), putative	TcCLB.506965.20	975	TcCLB.508247.50	1212	59.3	4.5e-91	0.936	1230	913
SGdmA0075	TcCLB.511215.119	69 kDa paraflagellar rod protein, putative	TcCLB.511215.119	1803	TcCLB.511215.119	1803	85.4	1.1e-249	1	1803	1803
SGdmA0076	TcCLB.508221.920	mucin-associated surface protein (MASP, pseudogene), putative	TcCLB.506763.150	1404	TcCLB.508221.920	1398	74.9	2.7e-177	0.929	1407	1304
SGdmA0077	TcCLB.511255.130	mucin-associated surface protein (MASP), putative	TcCLB.511603.250	1104	TcCLB.511255.130	1083	42.2	3.7e-26	0.638	1129	704
SGdmA0078	TcCLB.510433.20	surface protein TolT, putative	TcCLB.504277.20	855	TcCLB.510433.20	918	63.4	5e-115	0.892	930	763
SGdmA0079	TcCLB.509695.210	serine carboxypeptidase (CBP1), putative,serine peptidase, Clan SC, Family S10, putative	TcCLB.508671.20	1593	TcCLB.509695.210	1401	79.8	6.1e-211	0.866	1593	1380
SGdmA0081	TcCLB.506153.10	amino acid transporter, putative	TcCLB.511411.30	1347	TcCLB.506153.10	1347	91.7	0	0.99	1347	1334
SGdmA0082	TcCLB.506459.195	hypothetical protein, conserved	TcCLB.510021.185	744	TcCLB.506459.195	744	84.6	2.2e-263	0.969	744	721
SGdmA0084	TcCLB.504127.30	trans-sialidase (pseudogene), putative	TcCLB.504127.30	1899	TcCLB.504127.30	1899	96.3	0	1	1899	1899
SGdmA0085	TcCLB.507065.150	mucin TcMUCII, putative	TcCLB.511173.110	672	TcCLB.507065.150	669	66.2	3.1e-135	0.884	675	594
SGdmA0086	TcCLB.511643.50	mucin-associated surface protein (MASP, pseudogene), putative	TcCLB.508375.10	1428	TcCLB.511643.50	1152	54.5	5.6e-67	0.735	1429	1050
SGdmA0088	TcCLB.507085.150	mucin-associated surface protein (MASP), putative	TcCLB.504769.10	864	TcCLB.507085.150	891	49	8.6e-50	0.749	905	647
SGdmA0089	TcCLB.507257.180	hypothetical protein	TcCLB.507257.180	984	TcCLB.507257.180	984	88.5	3.4e-289	1	984	984
SGdmA0090	TcCLB.508441.20	glycosomal phosphoenolpyruvate carboxykinase, putative	TcCLB.507547.90	1578	TcCLB.508441.20	1578	87.8	1.4e-272	0.997	1578	1573
SGdmA0091	TcCLB.511617.9	NUP-1 protein (pseudogene), putative	TcCLB.511617.9	2748	TcCLB.511617.9	2748	96.5	0	1	2748	2748
SGdmA0092	TcCLB.510963.90	elongation factor 2, putative	TcCLB.510963.90	2541	TcCLB.510963.90	2541	99.9	0	1	2541	2541
SGdmA0094	TcCLB.508429.20	mucin-like glycoprotein, putative	TcCLB.506801.60	1260	TcCLB.508429.20	1257	72.2	2.2e-161	0.876	1275	1104
SGdmA0095	TcCLB.510065.10	hypothetical protein, conserved	TcCLB.505789.10	1488	TcCLB.510065.10	1497	90.1	2.3e-293	0.973	1497	1448
SGdmA0096	TcCLB.507297.30	metacaspase, putative,cysteine peptidase, Clan CD, family C13, putative	TcCLB.507537.40	1077	TcCLB.507297.30	1077	84.3	1.7e-252	0.962	1077	1036
SGdmA0099	TcCLB.507959.210	mucin-associated surface protein (MASP), putative	TcCLB.507959.210	1149	TcCLB.507959.210	1149	81	7e-225	1	1149	1149
SGdmA0100	TcCLB.510477.80	mucin-associated surface protein (MASP), putative	TcCLB.510279.90	1626	TcCLB.510477.80	1449	32.7	0.0001	0.552	1668	897
SGdmA0101	TcCLB.509037.20	surface protease GP63, putative	TcCLB.506779.180	2286	TcCLB.509037.20	2310	79.2	9.8e-198	0.911	2331	2082
SGdmA0102	TcCLB.506505.30	hypothetical protein, conserved	TcCLB.506505.30	1818	TcCLB.506505.30	1818	91.3	2.6e-298	1	1818	1818
SGdmA0103	TcCLB.504239.150	hypothetical protein	TcCLB.504239.150	825	TcCLB.504239.150	825	84	2.4e-256	1	825	825
SGdmA0105	TcCLB.511903.45	tuzin-like (pseudogene), putative	TcCLB.511071.45	1227	TcCLB.511903.45	1377	73.8	7.9e-172	0.908	1439	1114
SGdmA0106	TcCLB.511903.50	amastin, putative	TcCLB.511071.40	585	TcCLB.511903.50	585	75.4	4.3e-198	0.933	585	546
SGdmA0108	TcCLB.505363.10	trans-sialidase, Group II, putative	TcCLB.506413.89	2103	TcCLB.505363.10	2199	86.6	1.5e-255	0.997	2199	2096
SGdmA0110	TcCLB.506285.40	mucin-associated surface protein (MASP, pseudogene), putative	TcCLB.506285.40	1695	TcCLB.506285.40	1695	84.2	7.8e-242	1	1695	1695
SGdmA0111	TcCLB.511839.20	mucin-associated surface protein (MASP), putative	TcCLB.508165.150	1467	TcCLB.511839.20	1506	74.1	3.8e-171	0.948	1509	1391
SGdmA0112	TcCLB.506025.4	membrane-bound acid phosphatase, putative (fragment)	TcCLB.506025.4	963	TcCLB.506025.4	963	80.3	1.5e-223	1	963	963
SGdmA0113	TcCLB.504421.10	serine/threonine protein kinase, putative	TcCLB.504421.10	2820	TcCLB.504421.10	2820	99.4	0	1	2820	2820
SGdmA0114	TcCLB.511575.130	folate/pteridine transporter, putative	TcCLB.511575.130	1890	TcCLB.511575.130	1890	90.9	3e-294	1	1890	1890
SGdmA0116	TcCLB.510609.40	ATPase alpha subunit (pseudogene), putative	TcCLB.510609.40	1740	TcCLB.510609.40	1740	90.2	2.5e-290	1	1740	1740
SGdmA0119	TcCLB.411235.9	alpha tubulin, putative	TcCLB.506563.40	1329	TcCLB.411235.9	1356	40.6	1.2e-20	0.592	1369	787
SGdmA0120	TcCLB.506563.40	beta tubulin, putative	TcCLB.506563.40	1329	TcCLB.506563.40	1329	89.4	8.1e-290	1	1329	1329
SGdmA0121	TcCLB.506577.90	retrotransposon hot spot protein (RHS, pseudogene), putative	TcCLB.506365.20	2325	TcCLB.506577.90	2313	81.6	9.4e-215	0.871	2353	2026
SGdmA0122	TcCLB.507907.50	hypothetical protein, conserved	TcCLB.507907.50	2889	TcCLB.507907.50	2889	103.8	0	1	2889	2889
SGdmA0123	TcCLB.509977.30	mucin-associated surface protein (MASP), putative	TcCLB.509977.30	810	TcCLB.509977.30	810	73.6	4.7e-179	1	810	810
SGdmA0124	TcCLB.510463.240	mucin-associated surface protein (MASP), putative	TcCLB.510621.20	1320	TcCLB.510463.240	1311	73.6	7e-170	0.928	1329	1225
SGdmA0125	TcCLB.506617.70	glycosylphosphatidylinositol-specific phospholipase C	TcCLB.508765.30	1143	TcCLB.506617.70	1143	84.9	6.2e-256	0.942	1143	1077
SGdmA0126	TcCLB.506841.12	hypothetical protein, conserved	TcCLB.508717.56	1101	TcCLB.506841.12	978	75.2	4.9e-185	0.866	1101	953
SGdmA0127	TcCLB.506841.20	trans-sialidase, Group I, putative	TcCLB.508717.60	2358	TcCLB.506841.20	2358	72	6.4e-149	0.955	2358	2252
SGdmA0128	TcCLB.511575.120	hypothetical protein, conserved	TcCLB.511575.120	1188	TcCLB.511575.120	1188	88.6	3.5e-286	1	1188	1188
SGdmA0129	TcCLB.508647.20	hypothetical protein	TcCLB.508647.20	1719	TcCLB.508647.20	1719	94.2	0	1	1719	1719
SGdmA0130	TcCLB.510879.120	ribosomal protein L3, putative	TcCLB.510879.110	1287	TcCLB.510879.120	1287	88.9	4.7e-286	1	1287	1287
SGdmA0131	TcCLB.506573.5	surface antigen TASV-A8, putative,surface antigen TASV, putative (TASV-A8)	TcCLB.510717.20	693	TcCLB.506573.5	525	31	9.9e-06	0.58	697	402
SGdmA0133	TcCLB.506375.60	tryptophanyl-tRNA synthetase, putative	TcCLB.506375.60	1476	TcCLB.506375.60	1476	92.1	0	1	1476	1476
SGdmA0135	TcCLB.507659.20	amino acid transporter, putative	TcCLB.507585.10	1452	TcCLB.507659.20	1452	90.4	2e-296	0.981	1452	1424
SGdmA0136	TcCLB.511223.10	hypothetical protein	TcCLB.511587.75	525	TcCLB.511223.10	510	52.2	4.4e-68	0.813	577	427
SGdmA0137	TcCLB.506967.140	mucin-associated surface protein (MASP, pseudogene), putative	TcCLB.506967.140	783	TcCLB.506967.140	783	74.7	1.4e-187	1	783	783
SGdmA0138	TcCLB.508873.439	mucin TcMUCII (pseudogene), putative	TcCLB.506973.14	627	TcCLB.508873.439	627	59.6	2.7e-100	0.836	648	524
SGdmA0139	TcCLB.510459.20	mucin-associated surface protein (MASP), putative	TcCLB.508389.100	1476	TcCLB.510459.20	1449	73	2.7e-164	0.925	1476	1365
SGdmA0140	TcCLB.503809.100	GUP1, putative	TcCLB.503641.10	2595	TcCLB.503809.10	2589	105	0	0.979	2595	2541
SGdmA0141	TcCLB.507923.30	vacuolar assembly protein vps41, putative	TcCLB.507923.30	3255	TcCLB.507923.30	3255	113.1	0	1	3255	3255
SGdmA0142	TcCLB.511753.130	U3 small nuclear ribonucleoprotein (snRNP), putative,stage specific peptide 24, putative	TcCLB.511753.130	864	TcCLB.511753.130	864	79	4.3e-216	1	864	864
SGdmA0143	TcCLB.507923.10	L-threonine 3-dehydrogenase, putative	TcCLB.511753.120	999	TcCLB.507923.10	999	84.9	2.1e-259	1	999	999
SGdmA0144	TcCLB.511501.10	hypothetical protein, conserved	TcCLB.511753.110	3252	TcCLB.511501.10	2568	78	1.8e-184	0.768	3252	2498
SGdmA0145	TcCLB.510895.9	hypothetical protein, conserved (fragment)	TcCLB.509201.10	2241	TcCLB.510895.9	2571	84.4	2.1e-235	0.969	2598	2172
SGdmA0146	TcCLB.507711.90	procyclic form surface phosphoprotein, putative	TcCLB.507711.90	1206	TcCLB.507711.90	1206	93.7	0	1	1206	1206
SGdmA0147	TcCLB.510099.100	hypothetical protein, conserved	TcCLB.506637.30	2034	TcCLB.510099.10	2031	96.7	0	0.986	2034	2006
SGdmA0148	TcCLB.506637.120	hypothetical protein, conserved	TcCLB.506637.120	774	TcCLB.506637.120	774	84	1.8e-257	1	774	774
SGdmA0149	TcCLB.506437.10	amastin, putative	TcCLB.507739.120	525	TcCLB.506437.10	525	78.7	1.2e-224	0.979	525	514
SGdmA0150	TcCLB.509289.20	tuzin, putative	TcCLB.507485.140	1344	TcCLB.509289.20	1344	92	0	0.991	1344	1332
SGdmA0151	TcCLB.506243.110	expression site-associated gene (ESAG-like) protein, putative,expression site-associated gene 3 (ESAG3-like) protein, putative	TcCLB.507611.120	1269	TcCLB.506243.110	1269	92.5	0	0.983	1269	1247
SGdmA0152	TcCLB.508645.50	hypothetical protein, conserved	TcCLB.508647.10	1071	TcCLB.508645.50	1071	85.6	9.4e-263	1	1071	1071
SGdmA0153	TcCLB.508645.40	nucleoside transporter 1, putative	TcCLB.511051.30	1374	TcCLB.508645.40	1407	35.4	2.1e-09	0.551	1433	757
SGdmA0156	TcCLB.506543.40	hypothetical protein, conserved	TcCLB.506543.40	888	TcCLB.506543.40	888	84.5	4.1e-258	1	888	888
SGdmA0157	TcCLB.509695.180	40S ribosomal protein S23, putative	TcCLB.504181.20	432	TcCLB.509695.180	432	69.3	1.4e-162	0.988	432	427
SGdmA0159	TcCLB.508741.170	glycerate kinase, putative	TcCLB.509139.10	1578	TcCLB.508741.170	1578	86.4	2e-260	0.98	1578	1546
SGdmA0160	TcCLB.509967.20	mismatch repair protein MSH4, putative	TcCLB.509967.20	3795	TcCLB.509967.20	3795	107.7	0	1	3795	3795
SGdmA0161	TcCLB.506179.10	ferric reductase, putative	TcCLB.506179.10	2439	TcCLB.506179.10	2439	101.1	0	1	2439	2439
SGdmA0164	TcCLB.506201.70	serine/threonine-protein phosphatase PP1 alpha	TcCLB.509633.50	885	TcCLB.506201.70	894	78.3	3.1e-210	0.968	894	857
SGdmA0165	TcCLB.508979.15	mucin-associated surface protein (MASP, pseudogene), putative	TcCLB.507953.170	1077	TcCLB.508979.15	822	51.8	1.9e-59	0.692	1078	745
SGdmA0166	TcCLB.508417.10	hypothetical protein, conserved	TcCLB.506375.20	1509	TcCLB.508417.10	1521	84.4	3.2e-245	0.982	1523	1482
SGdmA0167	TcCLB.508331.30	Checkpoint protein HUS1, putative	TcCLB.466823.10	915	TcCLB.508331.30	915	78.3	1.4e-209	0.96	915	878
SGdmA0168	TcCLB.505615.10	surface protease GP63, putative	TcCLB.509011.80	1779	TcCLB.505615.10	1779	88.8	1.1e-277	0.98	1779	1743
SGdmA0171	TcCLB.506139.40	mucin-associated surface protein (MASP), putative	TcCLB.511603.200	669	TcCLB.506139.4	648	57.6	2.1e-89	0.804	675	538
SGdmA0172	TcCLB.506281.117	mucin TcMUCII (pseudogene), putative	TcCLB.506409.200	621	TcCLB.506281.117	618	59	2.2e-97	0.839	633	521
SGdmA0173	TcCLB.503973.57	mucin TcMUCII (pseudogene), putative	TcCLB.506501.70	561	TcCLB.503973.57	540	57.3	1.6e-90	0.793	561	445
SGdmA0174	TcCLB.506613.60	mucin TcMUCII (pseudogene), putative	TcCLB.510275.50	606	TcCLB.506613.60	609	69	2e-154	0.937	612	568
SGdmA0175	TcCLB.503717.40	mucin-associated surface protein (MASP, pseudogene), putative	TcCLB.503717.40	1251	TcCLB.503717.40	1251	82.3	3.6e-233	1	1251	1251
SGdmA0176	TcCLB.509195.50	mucin-associated surface protein (MASP), putative	TcCLB.509195.50	792	TcCLB.509195.50	792	74.1	1.2e-182	1	792	792
SGdmA0177	TcCLB.508235.30	mucin TcMUCI, putative	TcCLB.504167.20	522	TcCLB.508235.30	453	53.2	4.3e-73	0.795	525	415
SGdmA0178	TcCLB.506015.20	surface protease GP63, putative	TcCLB.507747.10	1989	TcCLB.506015.20	1716	70.6	1.8e-144	0.822	1991	1635
SGdmA0179	TcCLB.511553.60	hypothetical protein	TcCLB.511553.60	708	TcCLB.511553.60	708	81	6.5e-236	1	708	708
SGdmA0180	TcCLB.508023.120	hypothetical protein, conserved (pseudogene)	TcCLB.507477.20	5964	TcCLB.508023.120	6909	98	0	0.963	6919	5743
SGdmA0181	TcCLB.505999.20	phosphate-repressible phosphate permease, putative	TcCLB.511417.90	1566	TcCLB.505999.20	1566	88.4	1.8e-277	0.984	1566	1541
SGdmA0183	TcCLB.509733.199	hypothetical protein, conserved (pseudogene)	TcCLB.509645.5	582	TcCLB.509733.199	759	63.8	1.2e-121	0.997	761	580
SGdmA0184	TcCLB.509645.19	hypothetical protein, conserved	TcCLB.509645.19	603	TcCLB.509645.19	603	84.2	8.8e-265	1	603	603
SGdmA0185	TcCLB.506961.25	trans-sialidase, Group I, putative	TcCLB.506961.25	3135	TcCLB.506961.25	3135	89.7	5.3e-272	1	3135	3135
SGdmA0186	TcCLB.506721.30	calpain-like cysteine peptidase, putative,cysteine peptidase, Clan CA, family C2, putative	TcCLB.511421.80	13803	TcCLB.506721.30	13716	106.5	0	0.504	14704	6955
SGdmA0187	TcCLB.509399.60	hypothetical protein, conserved	TcCLB.506531.40	6249	TcCLB.509399.60	6246	100.4	0	0.978	6249	6112
SGdmA0188	TcCLB.509445.10	tryparedoxin peroxidase, putative	TcCLB.505983.9	600	TcCLB.509445.10	600	78.6	3.6e-221	1	600	600
SGdmA0192	TcCLB.509161.149	hypothetical protein, conserved	TcCLB.438147.18	366	TcCLB.509161.149	429	67.9	4.8e-155	0.981	429	359
SGdmA0193	TcCLB.504219.10	hypothetical protein, conserved (pseudogene)	TcCLB.504219.10	495	TcCLB.504219.10	495	73	1.3e-184	1	495	495
SGdmA0194	TcCLB.507747.195	glyceraldehyde-3-phosphate dehydrogenase (pseudogene), putative	TcCLB.507747.195	1083	TcCLB.507747.195	1083	81.2	2.3e-228	1	1083	1083
SGdmA0195	TcCLB.506789.334	hypothetical protein, conserved	TcCLB.510615.4	447	TcCLB.506789.334	447	65.3	8.7e-137	0.953	447	426
SGdmA0196	TcCLB.506989.309	hypothetical protein, conserved	TcCLB.510149.80	5598	TcCLB.506989.30	5601	105.2	0	0.982	5601	5500
SGdmA0197	TcCLB.511325.40	amino acid permease, putative	TcCLB.511325.40	1425	TcCLB.511325.40	1425	93.4	0	1	1425	1425
SGdmA0198	TcCLB.508737.210	voltage-dependent anion-selective channel, putative	TcCLB.509141.40	819	TcCLB.508737.210	819	78.8	3.1e-216	0.976	819	799
SGdmA0199	TcCLB.508015.30	hypothetical protein	TcCLB.509433.30	690	TcCLB.508015.30	720	62.6	2.2e-114	0.897	729	619
SGdmA0200	TcCLB.506173.20	hypothetical protein	TcCLB.506409.220	1443	TcCLB.506173.20	1443	91.2	1.2e-303	0.963	1443	1390
SGdmA0201	TcCLB.508979.80	hypothetical protein, conserved	TcCLB.506409.230	1110	TcCLB.508979.80	1110	85.7	1e-262	0.972	1110	1079
SGdmA0202	TcCLB.507099.70	hypothetical protein, conserved	TcCLB.507099.70	3198	TcCLB.507099.70	3198	113.4	0	1	3198	3198
SGdmA0203	TcCLB.510861.40	hypothetical protein, conserved	TcCLB.510861.40	1653	TcCLB.510861.40	1653	94.2	0	1	1653	1653
SGdmA0204	TcCLB.509003.40	calpain-like cysteine peptidase, putative	TcCLB.506563.70	402	TcCLB.509003.40	402	72.2	1e-182	0.995	402	400
SGdmA0205	TcCLB.509525.40	hypothetical protein, conserved	TcCLB.508109.70	852	TcCLB.509525.40	750	57.7	2.6e-87	0.778	855	663
SGdmA0206	TcCLB.508931.50	hypothetical protein	TcCLB.507757.40	2121	TcCLB.508931.50	2115	89.7	8.5e-281	0.972	2121	2062
SGdmA0207	TcCLB.507757.50	serine/threonine-protein phosphatase PP1, putative	TcCLB.507757.50	1056	TcCLB.507757.50	1056	90.5	0	1	1056	1056
SGdmA0208	TcCLB.508933.10	dihydrolipoamide dehydrogenase, putative	TcCLB.507757.60	1656	TcCLB.508933.10	1656	92.4	0	0.989	1656	1638
SGdmA0209	TcCLB.509703.10	cellulosomal scaffoldin anchoring protein, putative	TcCLB.509703.10	2787	TcCLB.509703.10	2787	104.7	0	1	2787	2787
SGdmA0210	TcCLB.506993.190	hypothetical protein	TcCLB.508163.30	732	TcCLB.506993.190	765	56.2	2.9e-81	0.806	770	590
SGdmA0211	TcCLB.509011.20	RNA polymerase IIA largest subunit, putative	TcCLB.509011.20	5196	TcCLB.509011.20	5196	104.4	0	1	5196	5196
SGdmA0212	TcCLB.508931.40	hypothetical protein, conserved	TcCLB.507757.30	1050	TcCLB.508931.40	1050	84	6e-251	0.953	1050	1001
SGdmA0213	TcCLB.506417.10	multidrug resistance protein A (pseudogene), putative,multidrug resistance protein A, putative, degenerate	TcCLB.509007.99	4275	TcCLB.506417.10	4731	35.5	7.1e-05	0.588	5041	2515
SGdmA0214	TcCLB.511211.130	receptor for activated C kinase 1, putative	TcCLB.511211.130	957	TcCLB.511211.130	957	82.4	3.1e-240	1	957	957
SGdmA0215	TcCLB.508221.714	retrotransposon hot spot protein (RHS, pseudogene), putative,retrotransposon hot spot protein 3 (RHS3), putative (pseudogene)	TcCLB.506345.70	2856	TcCLB.508221.714	2886	91.6	6e-290	0.925	2894	2642
SGdmA0216	TcCLB.510911.50	glycine dehydrogenase [decarboxylating], putative,glycine cleavage system P-protein, putative	TcCLB.507611.30	2904	TcCLB.510911.50	2910	102.8	0	0.966	2919	2805
SGdmA0217	TcCLB.509259.123	hypothetical protein (pseudogene)	TcCLB.498829.21	669	TcCLB.509259.123	657	64.3	1.2e-124	0.837	670	560
SGdmA0218	TcCLB.511593.40	trans-sialidase (pseudogene), putative	TcCLB.511593.40	4035	TcCLB.511593.40	4035	96.5	0	1	4035	4035
SGdmA0219	TcCLB.509719.20	ATP-dependent DEAD/H RNA helicase, putative	TcCLB.506713.30	2484	TcCLB.509719.20	2484	100.4	0	0.973	2484	2417
SGdmA0220	TcCLB.406725.10	trans-sialidase (pseudogene), putative	TcCLB.507045.5	1242	TcCLB.406725.10	1188	42.7	1e-26	0.634	1311	787
SGdmA0221	TcCLB.510755.129	60S ribosomal protein L12, putative	TcCLB.510755.129	597	TcCLB.510755.129	597	77.3	3e-211	1	597	597
SGdmA0222	TcCLB.508415.40	ADP-ribosylation factor 1, putative (ARF1)	TcCLB.510755.60	549	TcCLB.508415.40	549	77.7	3.2e-216	0.984	549	540
SGdmA0223	TcCLB.510669.20	Gim5A protein, putative,glycosomal membrane protein, putative	TcCLB.507009.10	681	TcCLB.510669.20	735	74.4	3.5e-187	0.996	735	678
SGdmA0225	TcCLB.506879.40	mucin-associated surface protein (MASP, pseudogene), putative	TcCLB.511553.140	1584	TcCLB.506879.40	1560	74.3	1.8e-171	0.926	1589	1467
SGdmA0226	TcCLB.511255.299	mucin TcMUCII, putative	TcCLB.506267.30	552	TcCLB.511255.299	573	51.5	3.8e-64	0.783	588	432
SGdmA0228	TcCLB.506923.21	mucin TcMUCII, putative	TcCLB.510557.50	690	TcCLB.506923.21	693	63.4	6.8e-119	0.872	702	602
SGdmA0229	TcCLB.510359.580	mucin TcMUCII, putative	TcCLB.509081.140	708	TcCLB.510359.580	573	48.8	3.8e-52	0.725	711	513
SGdmA0230	TcCLB.506303.80	hypothetical protein, conserved	TcCLB.506811.160	3417	TcCLB.506303.80	3960	79.6	5.2e-191	0.929	3960	3176
SGdmA0232	TcCLB.506501.80	mucin-associated surface protein (MASP, pseudogene), putative	TcCLB.506501.80	1707	TcCLB.506501.80	1707	85.4	4e-251	1	1707	1707
SGdmA0234	TcCLB.508873.70	mucin-associated surface protein (MASP, pseudogene), putative	TcCLB.508147.150	1164	TcCLB.508873.70	1200	56.3	7.9e-76	0.795	1204	925
SGdmA0235	TcCLB.506409.190	mucin-associated surface protein (MASP, pseudogene), putative	TcCLB.506409.190	747	TcCLB.506409.190	747	73.2	5.3e-178	1	747	747
SGdmA0236	TcCLB.503809.40	protein kinase, putative	TcCLB.508943.20	2589	TcCLB.503809.40	2586	104	0	0.975	2589	2524
SGdmA0237	TcCLB.508943.30	RNA-binding protein, putative	TcCLB.508943.30	732	TcCLB.508943.30	732	84.6	4.7e-264	1	732	732
SGdmA0238	TcCLB.503809.24	hypothetical protein, conserved	TcCLB.508943.40	471	TcCLB.503809.24	471	73.5	3.7e-189	0.981	471	462
SGdmA0240	TcCLB.503809.10	hypothetical protein, conserved	TcCLB.503641.10	2595	TcCLB.503809.10	2589	105	0	0.979	2595	2541
SGdmA0241	TcCLB.506213.60	40S ribosomal protein S2, putative	TcCLB.506213.60	792	TcCLB.506213.60	792	80.1	1.8e-226	1	792	792
SGdmA0242	TcCLB.511263.40	hypothetical protein, conserved	TcCLB.507831.30	1467	TcCLB.511263.40	1467	93.4	0	0.978	1467	1435
SGdmA0243	TcCLB.510939.25	mucin TcMUCI, putative	TcCLB.510939.25	570	TcCLB.510939.25	570	72.2	3.9e-176	1	570	570
SGdmA0244	TcCLB.507029.30	heat shock 70 kDa protein, mitochondrial precursor, putative	TcCLB.511211.160	1965	TcCLB.507029.30	1968	42.8	1.6e-23	0.625	2064	1228
SGdmA0245	TcCLB.504181.10	60S ribosomal protein L9, putative	TcCLB.504181.10	570	TcCLB.504181.10	570	79.9	9.8e-232	1	570	570
SGdmA0246	TcCLB.506945.230	40S ribosomal protein S14, putative	TcCLB.506945.230	435	TcCLB.506945.230	435	69.2	7.7e-162	1	435	435
SGdmA0247	TcCLB.508823.20	hypothetical protein, conserved	TcCLB.511201.49	390	TcCLB.508823.20	390	69.6	2.2e-166	0.972	390	379
SGdmA0248	TcCLB.510131.50	DNA polymerase kappa, putative,DNA polymerase IV, putative	TcCLB.503755.10	1794	TcCLB.510131.50	1815	90.3	3e-290	0.98	1815	1759
SGdmA0249	TcCLB.506261.10	fatty acyl CoA synthetase 2, putative	TcCLB.506829.110	2097	TcCLB.506261.10	2088	47.2	2.4e-35	0.622	2148	1304
SGdmA0250	TcCLB.504053.10	hypothetical protein, conserved (pseudogene)	TcCLB.504053.10	4104	TcCLB.504053.10	4104	98.3	0	1	4104	4104
SGdmA0251	TcCLB.506609.15	hypothetical protein (pseudogene)	TcCLB.506609.15	1275	TcCLB.506609.15	1275	89.5	1.7e-291	1	1275	1275
SGdmA0252	TcCLB.509979.130	hypothetical protein, conserved	TcCLB.509979.130	3357	TcCLB.509979.130	3357	107	0	1	3357	3357
SGdmA0253	TcCLB.510349.90	Lys-63-specific deubiquitinase BRCC36, putative	TcCLB.510349.90	918	TcCLB.510349.90	918	86.1	3.3e-271	1	918	918
SGdmA0254	TcCLB.506715.10	protein kinase, putative	TcCLB.510349.80	1536	TcCLB.506715.10	1536	95.6	0	0.998	1536	1533
SGdmA0255	TcCLB.511421.217	hypothetical protein, conserved	TcCLB.511421.217	660	TcCLB.511421.217	660	76.8	1.6e-205	1	660	660
SGdmA0256	TcCLB.511421.230	Cell cycle checkpoint protein RAD1-like, putative	TcCLB.511421.230	906	TcCLB.511421.230	906	76.7	9.6e-199	1	906	906
SGdmA0258	TcCLB.508665.30	hypothetical protein, conserved	TcCLB.511107.30	1302	TcCLB.508665.30	1302	90.6	4.1e-301	0.975	1302	1269
SGdmA0259	TcCLB.509793.40	kinetoplast-associated protein (TcKAP4)	TcCLB.508719.40	387	TcCLB.509793.40	387	69.2	2e-163	0.956	387	370
SGdmA0260	TcCLB.506635.120	kinesin, putative	TcCLB.506635.120	2232	TcCLB.506635.120	2232	95.6	0	1	2232	2232
SGdmA0261	TcCLB.507907.40	hypothetical protein, conserved	TcCLB.507907.40	768	TcCLB.507907.40	768	85.9	2.6e-273	1	768	768
SGdmA0262	TcCLB.511153.60	palmitoyl acyltransferase 9, putative	TcCLB.506779.160	882	TcCLB.511153.60	903	82.5	2e-242	0.973	904	858
SGdmA0263	TcCLB.511767.100	hypothetical protein, conserved	TcCLB.507611.142	396	TcCLB.511767.100	408	71.7	2.2e-179	0.977	409	387
SGdmA0264	TcCLB.503579.70	ATPase subunit 9, putative	TcCLB.503579.70	330	TcCLB.503579.70	330	69.5	1.7e-168	1	330	330
SGdmA0265	TcCLB.503703.50	copper-transporting ATPase-like protein, putative	TcCLB.511445.160	2865	TcCLB.503703.50	2865	103.9	0	0.965	2865	2765
SGdmA0266	TcCLB.507959.240	syntaxin binding protein (pseudogene), putative	TcCLB.507959.240	2094	TcCLB.507959.240	2094	93	0	1	2094	2094
SGdmA0267	TcCLB.506579.20	hypothetical protein, conserved	TcCLB.506579.20	951	TcCLB.506579.20	951	83	7.1e-245	1	951	951
SGdmA0268	TcCLB.506579.10	ABC transporter, putative	TcCLB.506579.10	2103	TcCLB.506579.10	2103	92.1	1.1e-301	1	2103	2103
SGdmA0270	TcCLB.511643.20	dihydroorotate dehydrogenase, putative (DHODH)	TcCLB.508375.50	945	TcCLB.511643.20	945	82.6	7e-242	0.978	945	924
SGdmA0271	TcCLB.511643.30	aspartate carbamoyltransferase, putative	TcCLB.507091.50	984	TcCLB.511643.30	984	83.6	5.3e-249	0.973	984	957
SGdmA0273	TcCLB.511727.129	ribosomal protein L18, putative	TcCLB.511001.120	540	TcCLB.511727.129	540	75.3	6.8e-199	0.991	540	535
SGdmA0277	TcCLB.503899.130	glutathione peroxidase-like protein, putative	TcCLB.503899.130	537	TcCLB.503899.130	537	79.2	9.7e-228	1	537	537
SGdmA0278	TcCLB.511461.60	NADH-dependent fumarate reductase (pseudogene), putative,NADH-dependent fumarate reductase, putative, frameshift	TcCLB.508535.10	3648	TcCLB.511461.60	3648	109.4	0	0.977	3651	3563
SGdmA0280	TcCLB.506405.140	hypothetical protein, conserved	TcCLB.506405.140	1887	TcCLB.506405.140	1887	94.2	0	1	1887	1887
SGdmA0281	TcCLB.507251.20	ribosomal protein L21E (60S), putative	TcCLB.506405.149	480	TcCLB.507251.20	480	73.1	7.5e-186	0.988	480	474
SGdmA0283	TcCLB.504191.10	sterol 24-c-methyltransferase, putative	TcCLB.505683.10	1080	TcCLB.504191.10	1080	86.1	4.1e-267	0.989	1080	1068
SGdmA0284	TcCLB.508145.10	RNA-binding protein, putative	TcCLB.506565.4	357	TcCLB.508145.10	357	70.2	9.3e-172	1	357	357
SGdmA0285	TcCLB.511899.20	hypothetical protein, conserved	TcCLB.511071.160	717	TcCLB.511899.20	717	84.5	2.2e-263	0.99	717	710
SGdmA0286	TcCLB.511899.30	hypothetical protein, conserved	TcCLB.511071.150	744	TcCLB.511899.30	741	84.6	1.7e-263	0.977	744	727
SGdmA0287	TcCLB.509695.10	aspartyl-tRNA synthetase, putative	TcCLB.509967.30	1605	TcCLB.509695.10	1605	91	7.2e-299	0.979	1605	1571
SGdmA0289	TcCLB.507395.10	dihydroceramide synthase, putative	TcCLB.507395.10	1218	TcCLB.507395.10	1218	87.7	1.3e-277	1	1218	1218
SGdmA0291	TcCLB.509287.10	hypothetical protein, conserved	TcCLB.506953.20	849	TcCLB.509287.10	846	79	2.1e-216	0.952	849	808
SGdmA0292	TcCLB.506947.10	hypothetical protein, conserved	TcCLB.506947.10	1818	TcCLB.506947.10	1818	93.8	0	1	1818	1818
SGdmA0293	TcCLB.510605.19	hypothetical protein, conserved	TcCLB.510605.19	1353	TcCLB.510605.19	1353	94.6	0	1	1353	1353
SGdmA0294	TcCLB.509109.80	hypothetical protein, conserved	TcCLB.506743.60	12075	TcCLB.509109.80	12075	993.4	0	0.944	12100	11398
SGdmA0295	TcCLB.511301.120	hypothetical protein, conserved	TcCLB.507213.10	1464	TcCLB.511301.120	1731	84.2	4.8e-243	0.988	1731	1447
SGdmA0296	TcCLB.507099.80	ABC transporter, putative	TcCLB.507099.80	5511	TcCLB.507099.80	5511	109.8	0	1	5511	5511
SGdmA0297	TcCLB.511249.110	kinesin K39 (pseudogene), putative	TcCLB.511253.31	4191	TcCLB.511249.110	3741	50.6	1.3e-40	0.654	4230	2741
SGdmA0299	TcCLB.511695.10	hypothetical protein	TcCLB.511695.10	366	TcCLB.511695.10	366	68.9	7.4e-163	1	366	366
SGdmA0300	TcCLB.510065.30	translationally controlled tumor protein (TCTP), putative	TcCLB.506207.50	513	TcCLB.510065.30	513	72.6	5.7e-181	0.992	513	509
SGdmA0302	TcCLB.509243.50	sigma-adaptin 3, putative,adaptor complex AP-3 small subunit, putative	TcCLB.506399.10	495	TcCLB.509243.50	495	72.8	2.7e-183	0.988	495	489
SGdmA0303	TcCLB.507989.10	hypothetical protein, conserved	TcCLB.506399.20	1461	TcCLB.507989.10	1458	83.1	4e-236	0.975	1461	1424
SGdmA0304	TcCLB.507213.20	protein kinase, putative	TcCLB.507213.20	897	TcCLB.507213.20	897	84.1	2.9e-255	1	897	897
SGdmA0305	TcCLB.511301.140	potassium voltage-gated channel	TcCLB.507213.30	894	TcCLB.511301.140	894	83.9	1.1e-253	0.988	894	883
SGdmA0306	TcCLB.509835.30	hypothetical protein, conserved	TcCLB.509835.30	2031	TcCLB.509835.30	2031	95.8	0	1	2031	2031
SGdmA0311	TcCLB.507757.70	dihydrolipoamide dehydrogenase, putative,acetoin dehydrogenase e3 component, putative	TcCLB.507757.70	1653	TcCLB.507757.70	1653	90.6	8.8e-295	1	1653	1653
SGdmA0312	TcCLB.506391.50	polyubiquitin (pseudogene), putative	TcCLB.507483.4	2556	TcCLB.506391.50	2652	92.3	5.7e-299	0.965	2661	2467
SGdmA0313	TcCLB.506391.20	calmodulin, putative	TcCLB.507483.39	450	TcCLB.506391.20	450	67	2.6e-147	0.991	450	446
SGdmA0315	TcCLB.509499.14	peroxidoxin	TcCLB.509499.14	681	TcCLB.509499.14	681	81.1	1.1e-237	1	681	681
SGdmA0316	TcCLB.510947.50	cyclophilin, putative,PPIase, putative,rotamase, putative,peptidyl-prolyl cis-trans isomerase, putative (CYP)	TcCLB.509499.10	777	TcCLB.510947.50	735	77.3	3.7e-206	0.929	777	722
SGdmA0317	TcCLB.508649.10	beta propeller protein, putative	TcCLB.509499.20	1449	TcCLB.508649.10	1449	91.8	0	0.977	1449	1416
SGdmA0318	TcCLB.504269.20	GPR1/FUN34/yaaH family, putative	TcCLB.508179.70	753	TcCLB.504269.20	753	82.9	1.4e-249	0.968	753	729
SGdmA0324	TcCLB.509011.100	myosin heavy chain kinase A, putative	TcCLB.509011.100	990	TcCLB.509011.100	990	88.7	5.6e-291	1	990	990
SGdmA0325	TcCLB.510685.20	hypothetical protein	TcCLB.509011.30	1425	TcCLB.510685.20	1641	80.6	4e-216	0.963	1641	1372
SGdmA0326	TcCLB.504425.50	hypothetical protein, conserved	TcCLB.504425.50	525	TcCLB.504425.50	525	77.4	6.1e-215	1	525	525
SGdmA0327	TcCLB.511755.24	hypothetical protein, conserved (pseudogene)	TcCLB.511315.44	1164	TcCLB.511755.24	1200	80.1	4.4e-218	0.976	1200	1136
SGdmA0328	TcCLB.510817.30	hypothetical protein, conserved (pseudogene)	TcCLB.510175.140	1026	TcCLB.510817.30	987	77.1	6.4e-199	0.895	1026	918
SGdmA0329	TcCLB.511887.40	hypothetical protein, conserved	TcCLB.510175.125	687	TcCLB.511887.40	684	72.7	2.3e-176	0.913	687	627
SGdmA0330	TcCLB.505937.132	ATP-dependent DEAD/H RNA helicase (pseudogene), putative	TcCLB.509959.198	1026	TcCLB.505937.132	1014	83.1	6.8e-244	0.959	1026	984
SGdmA0331	TcCLB.509763.20	hypothetical protein	TcCLB.509763.20	939	TcCLB.509763.20	939	87.8	1.1e-284	1	939	939
SGdmA0332	TcCLB.508163.371	hypothetical protein, conserved (pseudogene)	TcCLB.508163.371	3795	TcCLB.508163.371	3795	110.4	0	1	3795	3795
SGdmA0333	TcCLB.509601.10	neutral sphingomyelinase activation associated factor-like protein	TcCLB.509767.10	2505	TcCLB.509601.10	2505	81.3	7.5e-211	0.949	2505	2377
SGdmA0334	TcCLB.504069.30	60S ribosomal protein L32, putative	TcCLB.511145.20	402	TcCLB.504069.30	402	71.2	4.4e-176	0.978	402	393
SGdmA0335	TcCLB.509671.64	ribosomal protein L36, putative	TcCLB.510767.20	345	TcCLB.509671.64	345	68.2	2.2e-159	0.983	345	339
SGdmA0336	TcCLB.509671.70	ribosomal protein L15, putative	TcCLB.506945.290	615	TcCLB.509671.70	615	75.3	3.2e-196	0.989	615	608
SGdmA0337	TcCLB.511903.130	60S ribosomal protein L26, putative	TcCLB.510761.14	432	TcCLB.511903.130	432	69	1.4e-160	0.998	432	431
SGdmA0338	TcCLB.510663.30	60S ribosomal subunit protein L31, putative	TcCLB.510737.79	567	TcCLB.510663.30	567	74.8	2.3e-194	0.984	567	558
SGdmA0339	TcCLB.507009.60	hypothetical protein, conserved	TcCLB.507009.60	3657	TcCLB.507009.60	3657	110.4	0	1	3657	3657
SGdmA0344	TcCLB.510731.59	dual specificity protein phosphatase, putative	TcCLB.506887.69	792	TcCLB.510731.59	792	84	4.3e-257	0.99	792	784
SGdmA0345	TcCLB.510731.50	small nuclear RNA gene activation protein (SNAP) 50, putative	TcCLB.506887.60	1332	TcCLB.510731.50	1332	93.4	0	0.984	1332	1311
SGdmA0346	TcCLB.510731.40	katanin, putative	TcCLB.506887.50	1620	TcCLB.510731.40	1620	93.8	0	0.979	1620	1586
SGdmA0347	TcCLB.510731.30	hypothetical protein, conserved	TcCLB.506887.40	1407	TcCLB.510731.30	1503	87	3e-267	0.966	1503	1359
SGdmA0348	TcCLB.510731.20	hypothetical protein, conserved	TcCLB.506887.20	960	TcCLB.510731.20	960	87.4	3.9e-281	0.978	960	939
SGdmA0349	TcCLB.506067.110	mucin-associated surface protein (MASP, pseudogene), putative	TcCLB.511173.180	1188	TcCLB.506067.110	1188	74.5	6.7e-178	0.922	1195	1095
SGdmA0351	TcCLB.507429.10	mucin TcMUCII (pseudogene), putative	TcCLB.507429.10	594	TcCLB.507429.10	594	76.3	4e-204	1	594	594
SGdmA0352	TcCLB.503809.50	hypothetical protein, conserved	TcCLB.508943.10	1263	TcCLB.503809.50	1263	91.3	0	0.98	1263	1238
SGdmA0353	TcCLB.511297.10	hypothetical protein, conserved	TcCLB.506481.39	5169	TcCLB.511297.10	6591	48.4	1e-30	0.767	7659	3967
SGdmA0354	TcCLB.510027.10	GDP-mannose 4,6 dehydratase, putative	TcCLB.510027.10	1065	TcCLB.510027.10	1065	82.2	9.5e-236	1	1065	1065
SGdmA0355	TcCLB.511293.60	kinesin, putative	TcCLB.506503.80	5010	TcCLB.511293.60	5001	99.1	0	0.966	5010	4840
SGdmA0356	TcCLB.511287.49	aldo-keto reductase (AKR)	TcCLB.506213.50	852	TcCLB.511287.49	849	84.1	6.2e-256	0.973	852	829
SGdmA0357	TcCLB.511287.30	60S ribosomal protein L17, putative	TcCLB.506213.80	501	TcCLB.511287.30	501	76.1	5.6e-206	0.986	501	494
SGdmA0358	TcCLB.511283.10	nuclear segregation protein, putative	TcCLB.506525.10	1512	TcCLB.511283.10	1509	89.3	5.8e-286	0.986	1512	1491
SGdmA0359	TcCLB.511281.60	pyruvate kinase 2, putative	TcCLB.507993.390	1500	TcCLB.511281.60	1500	94	0	0.99	1500	1485
SGdmA0360	TcCLB.511281.59	hypothetical protein, conserved	TcCLB.507993.380	459	TcCLB.511281.59	459	74.9	1.1e-199	0.983	459	451
SGdmA0361	TcCLB.507993.369	sjogren s syndrome nuclear autoantigen 1, putative	TcCLB.507993.36	336	TcCLB.507993.36	336	72	4e-185	1	336	336
SGdmA0362	TcCLB.511281.40	mevalonate-diphosphate decarboxylase, putative	TcCLB.507993.330	1143	TcCLB.511281.40	1143	89.3	2.1e-292	0.98	1143	1120
SGdmA0363	TcCLB.511281.30	hypothetical protein, conserved	TcCLB.507993.320	1047	TcCLB.511281.30	1047	87.4	1.6e-278	0.982	1047	1028
SGdmA0364	TcCLB.511281.20	transporter, putative,major facilitator superfamily protein (MFS), putative	TcCLB.507993.310	1590	TcCLB.511281.20	1590	93.6	0	0.975	1590	1550
SGdmA0365	TcCLB.507993.300	hypothetical protein, conserved	TcCLB.507993.300	3141	TcCLB.507993.300	3141	112.5	0	1	3141	3141
SGdmA0366	TcCLB.508893.30	hypothetical protein, conserved	TcCLB.507993.290	480	TcCLB.508893.30	480	75.3	2.1e-201	0.992	480	476
SGdmA0367	TcCLB.511277.160	60S ribosomal protein L10a, putative	TcCLB.506963.10	663	TcCLB.511277.160	645	78.4	2.8e-217	0.955	664	633
SGdmA0368	TcCLB.506963.20	60S ribosomal protein L34, putative	TcCLB.506963.20	516	TcCLB.506963.20	516	71.4	7.7e-173	1	516	516
SGdmA0369	TcCLB.507625.140	membrane transporter protein, putative	TcCLB.507625.140	1554	TcCLB.507625.140	1554	93.6	0	1	1554	1554
SGdmA0370	TcCLB.507787.70	hypothetical protein, conserved	TcCLB.507625.130	780	TcCLB.507787.70	780	83.5	2e-253	0.976	780	761
SGdmA0371	TcCLB.507787.80	hypothetical protein, conserved	TcCLB.507625.120	447	TcCLB.507787.80	450	69.9	7.1e-166	0.984	450	440
SGdmA0372	TcCLB.507787.90	chaperone DNAJ protein, putative	TcCLB.507625.110	2130	TcCLB.507787.90	1911	79.1	1.4e-199	0.874	2130	1862
SGdmA0373	TcCLB.507787.100	gamma-glutamylcysteine synthetase, putative	TcCLB.507625.99	2082	TcCLB.507787.100	2082	92.8	0	0.981	2082	2042
SGdmA0374	TcCLB.507787.110	hypothetical protein, conserved	TcCLB.507625.90	513	TcCLB.507787.110	594	69.8	2.7e-161	0.982	594	504
SGdmA0375	TcCLB.507787.120	hypothetical protein, conserved	TcCLB.507625.84	786	TcCLB.507787.120	786	81.9	2.3e-240	0.973	786	765
SGdmA0376	TcCLB.507787.130	hypothetical protein, conserved	TcCLB.507625.80	2679	TcCLB.507787.130	2679	105	0	0.976	2679	2615
SGdmA0377	TcCLB.507787.140	hypothetical protein, conserved	TcCLB.507625.70	615	TcCLB.507787.140	615	80.2	8e-233	0.972	615	598
SGdmA0378	TcCLB.506741.90	mucin-associated surface protein (MASP), putative	TcCLB.508109.10	936	TcCLB.506741.90	999	51.2	9.1e-57	0.764	1008	715
SGdmA0379	TcCLB.508745.20	mucin-associated surface protein (MASP), putative	TcCLB.510213.9	1161	TcCLB.508745.20	1173	62.1	4.9e-104	0.863	1323	1002
SGdmA0380	TcCLB.504155.80	mucin-associated surface protein (MASP), putative	TcCLB.511173.180	1188	TcCLB.504155.80	1194	65.3	3.7e-121	0.83	1200	986
SGdmA0381	TcCLB.509373.30	mucin-associated surface protein (MASP, pseudogene), putative	TcCLB.503665.30	1059	TcCLB.509373.30	1044	72.9	1.4e-169	0.943	1065	999
SGdmA0385	TcCLB.511737.6	hypothetical protein, conserved	TcCLB.511737.6	441	TcCLB.511737.6	441	72	7e-180	1	441	441
SGdmA0386	TcCLB.511521.30	superoxide dismutase, putative	TcCLB.511735.60	1035	TcCLB.511521.30	1038	85.9	9.5e-267	0.977	1038	1011
SGdmA0387	TcCLB.511521.40	hypothetical protein, conserved	TcCLB.511735.50	942	TcCLB.511521.40	813	68.8	2.4e-146	0.854	943	804
SGdmA0388	TcCLB.511735.40	hypothetical protein, conserved	TcCLB.511735.40	831	TcCLB.511735.40	831	82.9	2.4e-247	1	831	831
SGdmA0389	TcCLB.509065.60	glyceraldehyde 3-phosphate dehydrogenase, putative	TcCLB.506943.50	1080	TcCLB.509065.60	1080	83.3	1.1e-244	0.988	1080	1067
SGdmA0390	TcCLB.510643.130	damage-specific DNA binding protein, putative	TcCLB.507875.150	2313	TcCLB.510643.130	2325	96.9	0	0.981	2326	2270
SGdmA0391	TcCLB.509165.40	60S acidic ribosomal protein P2 beta (H6.4), putative (P2-beta (H6.4))	TcCLB.509165.40	324	TcCLB.509165.40	324	69.9	2.6e-171	1	324	324
SGdmA0392	TcCLB.509165.34	ribosomal P protein AGP2beta-1, putative	TcCLB.509165.34	678	TcCLB.509165.34	678	81.5	1.4e-240	1	678	678
SGdmA0393	TcCLB.509165.30	AGP2beta-2, putative	TcCLB.509165.30	2145	TcCLB.509165.30	2145	93.8	0	1	2145	2145
SGdmA0394	TcCLB.508823.100	hypothetical protein, conserved	TcCLB.511201.49	390	TcCLB.508823.10	492	38.5	5.1e-23	0.746	492	291
SGdmA0398	TcCLB.409117.10	hypothetical protein, conserved	TcCLB.409117.10	378	TcCLB.409117.10	378	74.3	9.1e-199	1	378	378
SGdmA0399	TcCLB.507623.120	hypothetical protein, conserved	TcCLB.506163.30	762	TcCLB.507623.120	762	80.7	3.7e-232	0.963	762	734
SGdmA0400	TcCLB.508821.50	vacuolar type h ATPase subunit, putative	TcCLB.506163.40	600	TcCLB.508821.50	600	77.7	2e-214	0.983	600	590
SGdmA0401	TcCLB.508821.40	hypothetical protein, conserved	TcCLB.506163.50	1191	TcCLB.508821.40	1191	89.3	9.7e-292	0.978	1191	1165
SGdmA0402	TcCLB.510131.60	hypothetical protein	TcCLB.503755.20	1188	TcCLB.510131.60	1188	89.4	2.8e-292	0.971	1188	1154
SGdmA0403	TcCLB.510131.70	DNA polymerase kappa, putative,DNA polymerase IV, putative	TcCLB.503755.30	1545	TcCLB.510131.70	1545	92.5	0	0.982	1545	1517
SGdmA0405	TcCLB.510899.50	palmitoyl acyltransferase 4, putative	TcCLB.507077.20	1311	TcCLB.510899.50	1311	92.5	0	0.976	1311	1280
SGdmA0406	TcCLB.510899.19	hypothetical protein, conserved	TcCLB.507077.50	342	TcCLB.510899.19	342	63.7	6.4e-132	0.991	342	339
SGdmA0407	TcCLB.508701.10	ZIP Zn transporter, putative	TcCLB.509197.30	1110	TcCLB.508701.10	1110	85	9.5e-258	0.966	1110	1072
SGdmA0408	TcCLB.509197.39	cation transporter, putative	TcCLB.509197.39	1128	TcCLB.509197.39	1128	88.1	9.8e-283	1	1128	1128
SGdmA0409	TcCLB.508699.120	dipeptidyl-peptidase, putative	TcCLB.509205.120	1932	TcCLB.508699.120	2034	89.9	2.2e-284	0.98	2034	1894
SGdmA0410	TcCLB.508601.130	Elongation factor G 2, mitochondrial, putative (EF-G2)	TcCLB.509199.10	2451	TcCLB.508601.130	2451	98.7	0	0.979	2451	2400
SGdmA0412	TcCLB.511211.49	hypothetical protein, conserved	TcCLB.511211.49	549	TcCLB.511211.49	549	77.9	1.4e-217	1	549	549
SGdmA0413	TcCLB.511211.60	protein phosphatase 4 catalytic subunit, putative	TcCLB.511211.60	921	TcCLB.511211.60	921	85.5	9e-266	1	921	921
SGdmA0414	TcCLB.511211.70	cytochrome c oxidase assembly protein (COX15)	TcCLB.511211.70	1191	TcCLB.511211.70	1191	94	0	1	1191	1191
SGdmA0415	TcCLB.511211.80	hypothetical protein, conserved	TcCLB.511211.80	957	TcCLB.511211.80	957	88	3.1e-286	1	957	957
SGdmA0416	TcCLB.506593.19	ribosomal protein S7, putative	TcCLB.506829.39	609	TcCLB.506593.19	609	75.8	5e-200	0.997	609	607
SGdmA0417	TcCLB.506895.5	hypothetical protein	TcCLB.506895.5	432	TcCLB.506895.5	432	73.9	3e-193	1	432	432
SGdmA0418	TcCLB.510565.20	fatty acid desaturase, putative,sphingolipid delta 4 desaturase, putative	TcCLB.510565.20	1044	TcCLB.510565.20	1044	88.7	2.1e-289	1	1044	1044
SGdmA0419	TcCLB.508503.20	cytochrome c oxidase subunit V, putative	TcCLB.510565.30	591	TcCLB.508503.20	591	81.4	1.1e-242	0.993	591	587
SGdmA0420	TcCLB.510565.40	hypothetical protein	TcCLB.510565.40	609	TcCLB.510565.40	609	81	2.2e-239	1	609	609
SGdmA0421	TcCLB.510565.50	hypothetical protein, conserved	TcCLB.510565.50	1818	TcCLB.510565.50	1818	96.2	0	1	1818	1818
SGdmA0422	TcCLB.508503.60	protein kinase, putative	TcCLB.510565.70	3030	TcCLB.508503.60	3030	108.2	0	0.993	3030	3009
SGdmA0423	TcCLB.508119.120	GDP-mannose 4,6 dehydratase, putative	TcCLB.503881.20	1137	TcCLB.508119.120	1137	88.7	1.4e-287	0.985	1137	1120
SGdmA0424	TcCLB.510039.40	nitrilase, putative	TcCLB.509979.150	831	TcCLB.510039.40	831	79.9	4.4e-224	0.974	831	809
SGdmA0425	TcCLB.510039.50	hypothetical protein, conserved	TcCLB.509979.140	1224	TcCLB.510039.50	1224	87.9	1.5e-279	0.975	1224	1193
SGdmA0426	TcCLB.510039.90	60S ribosomal protein L35, putative	TcCLB.509979.90	384	TcCLB.510039.90	384	67.7	4.6e-154	0.979	384	376
SGdmA0427	TcCLB.509979.40	hypothetical protein, conserved	TcCLB.509979.40	8928	TcCLB.509979.40	8928	142	0	1	8928	8928
SGdmA0428	TcCLB.509977.100	hypothetical protein, conserved	TcCLB.509977.100	1788	TcCLB.509977.100	1788	94.5	0	1	1788	1788
SGdmA0429	TcCLB.510349.70	hypothetical protein, conserved	TcCLB.510349.70	777	TcCLB.510349.70	777	82.4	1.3e-244	1	777	777
SGdmA0432	TcCLB.506727.90	enoyl-CoA hydratase/isomerase family protein, putative	TcCLB.511529.170	1278	TcCLB.506727.90	1140	79.9	4.3e-216	0.874	1278	1117
SGdmA0433	TcCLB.511021.10	protein phosphatase 2A catalytic subunit, putative	TcCLB.511537.40	912	TcCLB.511021.10	912	85.5	6e-266	0.992	912	905
SGdmA0434	TcCLB.508707.270	hypothetical protein, conserved	TcCLB.511541.40	2598	TcCLB.508707.270	2598	101.3	0	0.975	2598	2533
SGdmA0435	TcCLB.505999.100	3-phosphoglycerate kinase, glycosomal (PGKA)	TcCLB.511419.50	1512	TcCLB.505999.100	1512	90.6	3.4e-297	0.984	1512	1488
SGdmA0436	TcCLB.509991.90	RNA editing complex protein MP90, putative,nuclease, putative	TcCLB.511431.10	5247	TcCLB.509991.9	5469	100.9	0	0.977	5469	5124
SGdmA0437	TcCLB.506297.330	40S ribosomal protein S15A, putative	TcCLB.508041.30	438	TcCLB.506297.330	393	64.5	1.7e-133	0.888	438	389
SGdmA0438	TcCLB.508153.200	kinesin, putative	TcCLB.510323.120	1773	TcCLB.508153.200	1773	92.6	0	0.98	1773	1738
SGdmA0439	TcCLB.508153.290	60S ribosomal protein L13, putative	TcCLB.510323.30	657	TcCLB.508153.290	657	77.6	1.2e-211	0.991	657	651
SGdmA0440	TcCLB.508153.860	hypothetical protein, conserved	TcCLB.508181.110	3204	TcCLB.508153.860	3204	107.1	0	0.973	3204	3117
SGdmA0441	TcCLB.506619.90	ABC transporter, putative	TcCLB.508809.30	3726	TcCLB.506619.90	3726	105.7	0	0.976	3726	3637
SGdmA0442	TcCLB.503415.30	hypothetical protein, conserved	TcCLB.508811.30	6291	TcCLB.503415.30	6294	101.7	0	0.976	6294	6137
SGdmA0443	TcCLB.503415.40	hypothetical protein	TcCLB.508811.40	738	TcCLB.503415.40	738	80.3	1.7e-229	0.962	738	710
SGdmA0444	TcCLB.403875.10	D-alanyl-glycyl endopeptidase-like protein, putative,cysteine peptidase, Clan CA, family C51, putative	TcCLB.508771.20	843	TcCLB.403875.10	1119	67.9	1e-139	0.967	1119	815
SGdmA0447	TcCLB.511107.10	hypothetical protein, conserved (pseudogene)	TcCLB.511107.10	1248	TcCLB.511107.10	1248	89.6	3.1e-293	1	1248	1248
SGdmA0448	TcCLB.509317.40	ribosomal protein L11, putative	TcCLB.511621.70	1026	TcCLB.509317.40	1026	80.4	9.8e-223	0.989	1026	1015
SGdmA0449	TcCLB.509317.29	hypothetical protein	TcCLB.511621.80	609	TcCLB.509317.29	609	71	6e-167	0.985	609	600
SGdmA0450	TcCLB.509317.20	esterase, putative	TcCLB.511621.220	744	TcCLB.509317.20	759	81.1	2.3e-235	0.969	759	721
SGdmA0451	TcCLB.504741.60	transcription initiation protein, putative	TcCLB.511625.10	2163	TcCLB.504741.60	2163	94.7	0	0.985	2163	2131
SGdmA0452	TcCLB.504741.50	hypothetical protein, conserved	TcCLB.511625.20	528	TcCLB.504741.50	528	74.2	2.2e-191	0.991	528	523
SGdmA0453	TcCLB.504741.40	hypothetical protein, conserved	TcCLB.511625.30	717	TcCLB.504741.40	717	84.3	1.5e-261	0.978	717	701
SGdmA0454	TcCLB.504741.30	protein phosphatase 2C, putative	TcCLB.511625.40	1002	TcCLB.504741.30	957	81.2	6.3e-230	0.945	1002	947
SGdmA0455	TcCLB.504741.20	GTP-binding protein, putative	TcCLB.511625.50	1185	TcCLB.504741.20	1185	89.1	4.2e-290	0.986	1185	1168
SGdmA0456	TcCLB.504741.10	hypothetical protein, conserved	TcCLB.511625.60	528	TcCLB.504741.10	528	76.7	2e-209	0.973	528	514
SGdmA0457	TcCLB.511625.74	hypothetical protein, conserved	TcCLB.511625.74	1557	TcCLB.511625.74	1557	92.6	0	1	1557	1557
SGdmA0458	TcCLB.507801.179	vesicle-associated membrane protein, putative	TcCLB.511627.60	669	TcCLB.507801.179	669	80.6	8.5e-234	0.988	669	661
SGdmA0459	TcCLB.507801.160	hypothetical protein, conserved	TcCLB.511627.70	1167	TcCLB.507801.160	1167	87.4	3.2e-276	0.976	1167	1139
SGdmA0460	TcCLB.507801.150	hypothetical protein, conserved	TcCLB.511627.80	450	TcCLB.507801.150	450	69	7.2e-160	0.993	450	447
SGdmA0461	TcCLB.507801.144	hypothetical protein, conserved	TcCLB.511627.90	327	TcCLB.507801.144	327	70.6	4.4e-176	0.988	327	323
SGdmA0462	TcCLB.507641.240	hypothetical protein	TcCLB.507641.240	399	TcCLB.507641.240	399	76.2	7.5e-212	1	399	399
SGdmA0463	TcCLB.503781.90	universal minicircle sequence binding protein (UMSBP), putative	TcCLB.507639.20	582	TcCLB.503781.90	582	72.7	5.1e-179	0.979	582	570
SGdmA0464	TcCLB.506327.90	serine/threonine protein kinase, putative	TcCLB.509599.150	1488	TcCLB.506327.90	1488	90.2	1.8e-294	0.991	1488	1475
SGdmA0465	TcCLB.506201.39	25 kDa translation elongation factor 1-beta, putative (EF-1-beta)	TcCLB.507671.30	669	TcCLB.506201.39	669	77.9	1.7e-213	0.979	669	655
SGdmA0466	TcCLB.507711.200	hypothetical protein, conserved	TcCLB.507711.200	4641	TcCLB.507711.200	4641	111	0	1	4641	4641
SGdmA0467	TcCLB.504021.109	40S ribosomal protein S3, putative	TcCLB.507677.150	3126	TcCLB.504021.10	3123	107.5	0	0.967	3138	3022
SGdmA0468	TcCLB.506577.54	60S ribosomal protein L6, putative	TcCLB.507709.50	582	TcCLB.506577.54	582	76.3	1.3e-204	0.979	582	570
SGdmA0470	TcCLB.509643.120	hypothetical protein, conserved	TcCLB.507713.20	1773	TcCLB.509643.120	1773	90.2	4.2e-290	0.981	1773	1739
SGdmA0471	TcCLB.503395.40	60S ribosomal protein L18, putative	TcCLB.506181.50	897	TcCLB.503395.40	972	78.8	6.3e-213	0.975	974	875
SGdmA0472	TcCLB.509747.20	60S ribosomal protein L22, putative	TcCLB.504147.120	393	TcCLB.509747.20	393	70.9	1.5e-174	0.992	393	390
SGdmA0473	TcCLB.509799.140	hypothetical protein, conserved	TcCLB.511037.20	1563	TcCLB.509799.140	1767	88.1	3.7e-273	0.979	1767	1530
SGdmA0474	TcCLB.509799.130	hypothetical protein, conserved	TcCLB.511037.30	2574	TcCLB.509799.130	2790	99.7	0	0.966	2790	2486
SGdmA0475	TcCLB.506355.80	flagellum transition zone component, putative	TcCLB.511041.50	2331	TcCLB.506355.80	2325	100.4	0	0.976	2331	2275
SGdmA0476	TcCLB.506355.70	hypothetical protein, conserved	TcCLB.511043.10	1854	TcCLB.506355.70	1851	94.4	0	0.982	1857	1820
SGdmA0477	TcCLB.511043.20	small G-protein, putative	TcCLB.511043.20	693	TcCLB.511043.20	693	82.9	6.5e-251	1	693	693
SGdmA0478	TcCLB.506355.50	chaperone DNAJ protein, putative	TcCLB.511043.30	1062	TcCLB.506355.50	1062	88.9	5.2e-291	0.99	1062	1051
SGdmA0479	TcCLB.510877.10	antigenic protein, putative	TcCLB.510877.10	2562	TcCLB.510877.10	2562	97.1	0	1	2562	2562
SGdmA0481	TcCLB.510099.20	hypothetical protein, conserved	TcCLB.506637.40	1071	TcCLB.510099.20	1071	82.5	2.2e-238	0.98	1071	1050
SGdmA0482	TcCLB.509769.40	hypothetical protein, conserved	TcCLB.509769.4	1437	TcCLB.509769.4	1437	93.9	0	1	1437	1437
SGdmA0483	TcCLB.511153.64	histone H2B variant, putative	TcCLB.506779.150	432	TcCLB.511153.64	432	71.8	7.3e-179	0.981	432	424
SGdmA0484	TcCLB.506779.170	haloacid dehalogenase hydrolase, putative	TcCLB.506779.170	981	TcCLB.506779.170	981	85.9	1.9e-267	1	981	981
SGdmA0485	TcCLB.511151.100	myosin heavy chain MYA2-related, putative	TcCLB.506779.190	3687	TcCLB.511151.100	3687	109.8	0	0.978	3687	3606
SGdmA0487	TcCLB.511151.80	hypothetical protein, conserved	TcCLB.508241.20	888	TcCLB.511151.80	888	85.3	1.9e-265	0.989	888	878
SGdmA0490	TcCLB.506777.110	hypothetical protein, conserved	TcCLB.506777.110	4092	TcCLB.506777.110	4092	97.8	0	1	4092	4092
SGdmA0491	TcCLB.504113.30	hypothetical protein, conserved	TcCLB.506777.100	870	TcCLB.504113.30	873	82.8	1.4e-245	0.978	874	851
SGdmA0492	TcCLB.506777.90	hypothetical protein, conserved	TcCLB.506777.90	1944	TcCLB.506777.90	1944	95.6	0	1	1944	1944
SGdmA0493	TcCLB.506777.80	seryl-tRNA synthetase, putative	TcCLB.506777.80	1434	TcCLB.506777.80	1434	94.1	0	1	1434	1434
SGdmA0494	TcCLB.511163.20	protein kinase, putative,cyclin-dependent protein kinase, putative	TcCLB.506777.70	1212	TcCLB.511163.20	1212	91.2	0	0.986	1212	1195
SGdmA0495	TcCLB.511163.24	hypothetical protein, conserved	TcCLB.506777.64	561	TcCLB.511163.24	561	79.8	7.3e-232	0.979	561	549
SGdmA0496	TcCLB.511163.30	NGG1 interacting factor 3, putative	TcCLB.506777.60	861	TcCLB.511163.30	861	83	2.1e-247	0.992	861	854
SGdmA0497	TcCLB.511163.40	cell cycle sequence binding phosphoprotein (RBP45), putative	TcCLB.506777.50	903	TcCLB.511163.40	903	80.2	1.8e-224	0.986	903	890
SGdmA0498	TcCLB.506777.40	hypothetical protein, conserved	TcCLB.506777.40	1653	TcCLB.506777.40	1653	93	0	1	1653	1653
SGdmA0499	TcCLB.511167.70	DNA repair and recombination helicase protein PIF2, putative	TcCLB.506775.100	3156	TcCLB.511167.70	3153	109.2	0	0.974	3156	3074
SGdmA0500	TcCLB.508799.200	hypothetical protein, conserved	TcCLB.506773.180	1632	TcCLB.508799.20	1611	92.6	0	0.967	1632	1578
SGdmA0501	TcCLB.507763.10	hypothetical protein, conserved	TcCLB.510103.17	612	TcCLB.507763.10	612	79.5	4.4e-227	0.987	612	604
SGdmA0502	TcCLB.507763.20	hypothetical protein	TcCLB.510103.10	684	TcCLB.507763.20	561	62.6	3.6e-116	0.795	684	544
SGdmA0503	TcCLB.510101.490	anion-transporting ATPase-like, putative	TcCLB.510101.490	1080	TcCLB.510101.490	1080	87.4	6.7e-278	1	1080	1080
SGdmA0504	TcCLB.507765.70	40S ribosomal protein S21, putative	TcCLB.510101.420	711	TcCLB.507765.70	717	70.3	1.9e-159	0.931	750	662
SGdmA0505	TcCLB.506297.160	40S ribosomal protein S5, putative	TcCLB.510101.170	573	TcCLB.506297.160	573	77	8e-210	0.991	573	568
SGdmA0506	TcCLB.506297.190	pyruvate phosphate dikinase, putative	TcCLB.510101.140	2742	TcCLB.506297.190	2742	104.2	0	0.992	2742	2720
SGdmA0507	TcCLB.506297.270	60S ribosomal protein L28, putative	TcCLB.510101.30	441	TcCLB.506297.270	441	68.4	4.9e-156	0.982	441	433
SGdmA0508	TcCLB.504149.20	ATP-binding cassette transporter ABCA1, putative (ABCA1)	TcCLB.504149.20	5253	TcCLB.504149.20	5253	106.9	0	1	5253	5253
SGdmA0509	TcCLB.504149.30	hypothetical protein, conserved	TcCLB.504149.30	927	TcCLB.504149.30	927	87.2	8.6e-280	1	927	927
SGdmA0510	TcCLB.504149.40	tatD related deoxyribonuclease, putative	TcCLB.504149.40	1002	TcCLB.504149.40	1002	88.6	1.2e-289	1	1002	1002
SGdmA0511	TcCLB.504149.50	hypothetical protein, conserved	TcCLB.504149.50	642	TcCLB.504149.50	642	80.1	6.4e-231	1	642	642
SGdmA0512	TcCLB.504149.55	acyl-CoA thioesterase, putative	TcCLB.504149.55	954	TcCLB.504149.55	954	89.9	2.3e-302	1	954	954
SGdmA0513	TcCLB.504149.60	hypothetical protein	TcCLB.504149.60	2364	TcCLB.504149.60	2364	100.5	0	1	2364	2364
SGdmA0514	TcCLB.504149.70	hypothetical protein, conserved	TcCLB.504149.70	1152	TcCLB.504149.70	1152	90.9	0	1	1152	1152
SGdmA0515	TcCLB.504149.80	hypothetical protein, conserved	TcCLB.504149.80	1398	TcCLB.504149.80	1398	94.9	0	1	1398	1398
SGdmA0516	TcCLB.505183.20	malic enzyme	TcCLB.508647.270	1722	TcCLB.505183.20	1722	92	0	0.991	1722	1707
SGdmA0517	TcCLB.506721.20	radial spoke protein 3, putative	TcCLB.511445.20	1005	TcCLB.506721.20	1005	87	1.2e-276	0.985	1005	990
SGdmA0518	TcCLB.506925.130	eukaryotic initiation factor 5a, putative	TcCLB.506925.130	504	TcCLB.506925.130	504	76.7	1.3e-210	1	504	504
SGdmA0519	TcCLB.507093.220	RNA-binding protein, putative	TcCLB.507093.220	675	TcCLB.507093.220	675	78.2	3e-215	1	675	675
SGdmA0520	TcCLB.510889.140	alanine aminotransferase, putative,glutamic--alanine transaminase, putative,glutamic--pyruvic transaminase, putative	TcCLB.506529.430	1494	TcCLB.510889.140	1494	87	4.5e-267	0.987	1494	1475
SGdmA0521	TcCLB.510423.60	hypothetical protein, conserved	TcCLB.509825.30	1431	TcCLB.510423.60	1320	78.8	6.5e-205	0.885	1437	1266
SGdmA0522	TcCLB.510423.50	hypothetical protein, conserved	TcCLB.509825.40	1296	TcCLB.510423.50	1296	92.5	0	0.985	1296	1277
SGdmA0524	TcCLB.503719.20	40S ribosomal protein SA, putative	TcCLB.509825.14	738	TcCLB.503719.20	738	77.3	4e-207	0.996	738	735
SGdmA0525	TcCLB.506509.10	hypothetical protein, conserved	TcCLB.506579.50	1746	TcCLB.506509.10	1746	92.3	0	0.982	1747	1714
SGdmA0527	TcCLB.506445.110	nucleobase transporter, putative	TcCLB.511051.30	1374	TcCLB.506445.110	1323	35.2	2.7e-09	0.547	1414	752
SGdmA0528	TcCLB.509943.20	cAMP specific phosphodiesterase, putative	TcCLB.508277.110	2790	TcCLB.509943.20	2790	105.4	0	0.985	2790	2748
SGdmA0529	TcCLB.509027.70	protein kinase, putative	TcCLB.511127.330	1473	TcCLB.509027.70	1473	89.3	5.4e-287	0.99	1473	1458
SGdmA0530	TcCLB.511401.95	hypothetical protein (pseudogene)	TcCLB.511401.95	348	TcCLB.511401.95	348	68.7	1.9e-162	1	348	348
SGdmA0532	TcCLB.507059.70	dihydroorotase, putative	TcCLB.508373.20	1152	TcCLB.507059.70	1167	87	8.3e-273	0.982	1167	1131
SGdmA0533	TcCLB.509901.140	COP9 signalosome complex subunit 5, putative	TcCLB.507083.60	1197	TcCLB.509901.140	1197	91.1	0	0.991	1197	1186
SGdmA0535	TcCLB.509081.10	elongation factor 1-gamma (EF-1-gamma), putative	TcCLB.509081.10	624	TcCLB.509081.10	624	77.1	4.1e-209	1	624	624
SGdmA0536	TcCLB.508541.10	elongation factor 1-gamma (EF-1-gamma, pseudogene), putative	TcCLB.508541.10	522	TcCLB.508541.10	522	70.8	1.2e-168	1	522	522
SGdmA0537	TcCLB.510421.29	CAAX prenyl protease 2, putative	TcCLB.510089.39	900	TcCLB.510421.29	900	84.5	7.9e-258	0.973	900	876
SGdmA0538	TcCLB.510421.50	hypothetical protein, conserved	TcCLB.510089.50	2964	TcCLB.510421.50	2967	108.1	0	0.978	2967	2899
SGdmA0539	TcCLB.510421.60	hypothetical protein, conserved	TcCLB.510089.60	1686	TcCLB.510421.60	1686	92.5	0	0.976	1686	1646
SGdmA0540	TcCLB.510089.64	hypothetical protein, conserved	TcCLB.510089.64	1110	TcCLB.510089.64	1110	89.8	3e-298	1	1110	1110
SGdmA0543	TcCLB.509149.60	60S ribosomal protein L19, putative	TcCLB.509149.60	1074	TcCLB.509149.60	1074	77.5	1.1e-200	1	1074	1074
SGdmA0544	TcCLB.511697.40	hypothetical protein, conserved (pseudogene)	TcCLB.511697.40	1095	TcCLB.511697.40	1095	85.7	3.3e-263	1	1095	1095
SGdmA0556	TcCLB.509695.190	cell division protein kinase 2, putative	TcCLB.504181.40	906	TcCLB.509695.190	906	84.8	4.4e-260	0.993	906	900
SGdmA0557	TcCLB.509695.200	T-complex protein 1, delta subunit, putative	TcCLB.509967.40	816	TcCLB.509695.20	816	83.5	1.8e-252	0.98	816	800
SGdmA0558	TcCLB.511139.20	40S ribosomal protein S11, putative	TcCLB.511139.20	522	TcCLB.511139.20	522	75.1	1.8e-198	1	522	522
SGdmA0559	TcCLB.510861.70	hypothetical protein, conserved	TcCLB.510861.70	2985	TcCLB.510861.70	2985	108.7	0	1	2985	2985
SGdmA0560	TcCLB.503735.40	hypothetical protein	TcCLB.510861.80	843	TcCLB.503735.40	843	82.1	3.8e-240	0.974	843	821
SGdmA0561	TcCLB.503735.30	hypothetical protein, conserved	TcCLB.510861.94	2538	TcCLB.503735.30	2535	103.6	0	0.977	2538	2480
SGdmA0562	TcCLB.503735.20	hypothetical protein	TcCLB.510861.110	2409	TcCLB.503735.20	2409	100.3	0	0.976	2409	2351
SGdmA0563	TcCLB.503735.10	hypothetical protein, conserved	TcCLB.510861.125	507	TcCLB.503735.10	507	75.6	1.2e-202	0.976	507	495
SGdmA0564	TcCLB.508543.30	40S ribosomal protein S9, putative	TcCLB.504163.30	573	TcCLB.508543.30	573	74.9	5.9e-195	0.988	573	566
SGdmA0565	TcCLB.510835.40	60S ribosomal protein L7a, putative	TcCLB.506401.320	960	TcCLB.510835.40	948	75.9	9.8e-192	0.948	960	910
SGdmA0566	TcCLB.507519.110	60S ribosomal protein L7, putative	TcCLB.508207.100	729	TcCLB.507519.110	729	80.8	6.9e-234	0.978	729	713
SGdmA0567	TcCLB.503899.30	40S ribosomal protein S16, putative	TcCLB.503899.30	450	TcCLB.503899.30	450	72.1	2.2e-180	1	450	450
SGdmA0568	TcCLB.506959.130	60S ribosomal protein L30, putative	TcCLB.503453.40	318	TcCLB.506959.130	318	63.1	7.7e-130	0.984	318	313
SGdmA0569	TcCLB.503635.68	40S ribosomal protein S3A, putative	TcCLB.511001.9	786	TcCLB.503635.68	786	76.7	1.4e-201	0.978	786	769
SGdmA0570	TcCLB.507305.40	hypothetical protein, conserved	TcCLB.504929.5	795	TcCLB.507305.40	795	82.2	7.2e-243	0.971	795	772
SGdmA0571	TcCLB.511817.10	hypothetical protein, conserved	TcCLB.506859.230	1326	TcCLB.511817.10	1326	93.1	0	0.974	1326	1292
SGdmA0572	TcCLB.511815.170	hypothetical protein, conserved	TcCLB.506859.170	1611	TcCLB.511815.170	1611	87.8	5.8e-272	0.975	1611	1571
SGdmA0574	TcCLB.506737.100	hypothetical protein, conserved	TcCLB.506737.10	1614	TcCLB.506737.10	1614	95.4	0	1	1614	1614
SGdmA0575	TcCLB.504105.94	ribosomal protein S25, putative	TcCLB.509233.190	333	TcCLB.504105.94	333	66.3	3e-148	0.979	333	326
SGdmA0576	TcCLB.509287.50	glucose-6-phosphate 1-dehydrogenase, putative	TcCLB.507883.10	1671	TcCLB.509287.50	1668	90.6	5.6e-295	0.966	1671	1614
SGdmA0577	TcCLB.510965.10	hypothetical protein, conserved	TcCLB.508169.30	1131	TcCLB.510965.10	1131	87.9	1.2e-280	0.981	1131	1110
SGdmA0578	TcCLB.508661.20	ubiquitin/ribosomal protein S27a, putative	TcCLB.510293.40	636	TcCLB.508661.20	630	76.1	1e-201	0.967	636	615
SGdmA0580	TcCLB.506679.230	ribosomal protein L24, putative	TcCLB.503611.40	378	TcCLB.506679.230	378	65.6	1.9e-141	0.989	378	374
SGdmA0581	TcCLB.510301.20	fructose-bisphosphate aldolase, glycosomal, putative	TcCLB.504163.50	1119	TcCLB.510301.20	1119	80.8	3.5e-224	0.985	1119	1102
SGdmA0582	TcCLB.414243.20	hypothetical protein, conserved	TcCLB.506605.174	1740	TcCLB.414243.20	1671	79.5	1.5e-205	0.936	1742	1629
SGdmA0583	TcCLB.506605.180	hypothetical protein, conserved	TcCLB.506605.180	1539	TcCLB.506605.180	1539	93.7	0	1	1539	1539
SGdmA0584	TcCLB.508859.10	hypothetical protein, conserved	TcCLB.506605.190	2958	TcCLB.508859.10	2958	104.1	0	0.973	2958	2878
SGdmA0585	TcCLB.508859.20	hypothetical protein, conserved	TcCLB.506605.194	1275	TcCLB.508859.20	1275	92.3	0	0.978	1275	1247
SGdmA0586	TcCLB.508859.109	exosome complex exonuclease, putative,ribosomal RNA processing protein 4, putative	TcCLB.506605.190	2958	TcCLB.508859.10	2958	104.1	0	0.973	2958	2878
SGdmA0588	TcCLB.510877.30	hypothetical protein, conserved	TcCLB.510877.30	693	TcCLB.510877.30	693	75.5	1.4e-195	1	693	693
SGdmA0589	TcCLB.508111.20	hypothetical protein, conserved	TcCLB.507875.30	528	TcCLB.508111.20	528	77.6	2.7e-216	0.977	528	516
SGdmA0590	TcCLB.508111.30	glutamate dehydrogenase, putative	TcCLB.507875.20	1251	TcCLB.508111.30	1251	90.5	8.7e-301	0.978	1251	1223
SGdmA0592	TcCLB.508083.10	hypothetical protein, conserved	TcCLB.508083.10	1776	TcCLB.508083.10	1776	93.3	0	1	1776	1776
SGdmA0593	TcCLB.508083.20	hypothetical protein, conserved	TcCLB.508083.20	1398	TcCLB.508083.20	1398	94.9	0	1	1398	1398
SGdmA0594	TcCLB.509553.40	ribonuclease mar1, putative	TcCLB.505945.20	591	TcCLB.509553.40	591	74.8	1.2e-193	0.97	591	573
SGdmA0595	TcCLB.511715.10	iron superoxide dismutase, putative	TcCLB.511715.10	624	TcCLB.511715.10	624	80.3	4.9e-233	1	624	624
SGdmA0596	TcCLB.508385.30	CYC2-like cyclin, putative	TcCLB.508385.30	2484	TcCLB.508385.30	2484	103.5	0	1	2484	2484
SGdmA0597	TcCLB.503617.31	nuclear receptor binding factor, putative	TcCLB.510609.50	1008	TcCLB.503617.31	1008	87.2	5.8e-278	0.98	1008	988
SGdmA0598	TcCLB.510609.34	hypothetical protein, conserved	TcCLB.510609.34	435	TcCLB.510609.34	435	74.9	2e-200	1	435	435
SGdmA0599	TcCLB.510609.30	GTPase, putative	TcCLB.510609.30	1809	TcCLB.510609.30	1809	95.2	0	1	1809	1809
SGdmA0600	TcCLB.510609.20	hypothetical protein, conserved	TcCLB.510609.20	579	TcCLB.510609.20	579	80.8	1.1e-238	1	579	579
SGdmA0602	TcCLB.511075.30	TFIIH basal transcription factor complex helicase subunit, putative,DNA excision repair protein, Transcription factor II H complex, XPD subunit, putative	TcCLB.511075.30	2415	TcCLB.511075.30	2415	100.6	0	1	2415	2415
SGdmA0603	TcCLB.511897.19	zinc-finger multi-pass transmembrane protein, putative	TcCLB.511075.24	825	TcCLB.511897.19	825	82.5	1e-243	0.972	825	802
SGdmA0604	TcCLB.511075.20	notchless homolog, putative	TcCLB.511075.20	1632	TcCLB.511075.20	1632	96.7	0	1	1632	1632
SGdmA0607	TcCLB.511071.190	hypothetical protein, conserved	TcCLB.511071.190	516	TcCLB.511071.190	516	79.4	1.6e-230	1	516	516
SGdmA0608	TcCLB.511071.181	hypothetical protein, conserved	TcCLB.511071.181	1113	TcCLB.511071.181	1113	88.6	1.2e-287	1	1113	1113
SGdmA0609	TcCLB.511899.40	2-amino-3-ketobutyrate coenzyme A ligase, putative	TcCLB.511071.140	1215	TcCLB.511899.40	1215	91.3	0	0.99	1215	1203
SGdmA0610	TcCLB.511903.110	40S ribosomal protein S8, putative	TcCLB.511069.20	666	TcCLB.511903.110	666	74.6	4.8e-190	0.988	666	658
SGdmA0611	TcCLB.511909.10	hypothetical protein, conserved	TcCLB.510721.10	1527	TcCLB.511909.10	1794	85.7	1.2e-253	0.987	1794	1507
SGdmA0612	TcCLB.508163.400	surface antigen TASV-B1, putative,surface antigen TASV, putative	TcCLB.508163.40	564	TcCLB.508163.40	564	75.8	2.1e-201	1	564	564
SGdmA0613	TcCLB.509123.10	surface antigen TASV, putative,mucin-like glycoprotein, putative	TcCLB.509123.10	1038	TcCLB.509123.10	1038	76.5	2.8e-194	1	1038	1038
SGdmA0614	TcCLB.508837.80	hypothetical protein, conserved	TcCLB.508837.80	11487	TcCLB.508837.80	11487	1133.6	0	1	11487	11487
SGdmA0615	TcCLB.509537.90	hypothetical protein, conserved	TcCLB.509537.90	1857	TcCLB.509537.90	1857	93.5	0	1	1857	1857
SGdmA0617	TcCLB.509715.80	hypothetical protein, conserved	TcCLB.510105.90	3021	TcCLB.509715.80	3015	105.7	0	0.973	3021	2939
SGdmA0618	TcCLB.509715.90	UDP-glucose/GDP-mannose dehydrogenase family, NAD binding domain, putative	TcCLB.510105.100	1506	TcCLB.509715.90	1506	93.2	0	0.982	1506	1479
SGdmA0619	TcCLB.509715.104	protein kinase, putative	TcCLB.510105.120	4110	TcCLB.509715.104	4110	99.5	0	0.963	4110	3958
SGdmA0620	TcCLB.509715.120	phosphatidylinositol-4-phosphate 5-kinase, putative	TcCLB.510105.130	2763	TcCLB.509715.120	2763	105.7	0	0.977	2763	2699
SGdmA0621	TcCLB.509715.130	hypothetical protein, conserved	TcCLB.510105.140	1608	TcCLB.509715.130	1605	89	1.5e-281	0.979	1608	1574
SGdmA0622	TcCLB.509715.140	hypothetical protein, conserved	TcCLB.510105.150	798	TcCLB.509715.140	852	77.2	2.9e-204	0.976	852	779
SGdmA0623	TcCLB.510105.160	hypothetical protein	TcCLB.510105.160	1575	TcCLB.510105.160	1575	93.4	0	1	1575	1575
SGdmA0624	TcCLB.510105.170	dihydrolipoamide acetyltransferase precursor, putative	TcCLB.510105.170	1416	TcCLB.510105.170	1416	92.6	0	1	1416	1416
SGdmA0625	TcCLB.509717.30	hypothetical protein, conserved	TcCLB.510105.180	3006	TcCLB.509717.30	3006	106.4	0	0.973	3006	2925
SGdmA0626	TcCLB.509717.70	transportin2-like protein, putative	TcCLB.510105.220	2826	TcCLB.509717.70	2826	105	0	0.985	2826	2784
SGdmA0627	TcCLB.509717.90	short chain 3-hydroxyacyl-CoA dehydrogenase, putative	TcCLB.510105.240	963	TcCLB.509717.90	963	86.1	1.6e-269	0.988	963	951
SGdmA0628	TcCLB.509717.100	membrane-bound acid phosphatase 2, putative	TcCLB.510105.250	1557	TcCLB.509717.100	1557	93.6	0	0.976	1557	1520
SGdmA0629	TcCLB.509893.10	hypothetical protein	TcCLB.509893.10	3123	TcCLB.509893.10	3123	101.5	0	1	3123	3123
SGdmA0630	TcCLB.508141.20	hypothetical protein, conserved	TcCLB.509893.20	2691	TcCLB.508141.20	2571	87.3	3e-256	0.948	2691	2551
SGdmA0632	TcCLB.509235.20	C-5 sterol desaturase, putative	TcCLB.511339.20	840	TcCLB.509235.20	840	81.6	1e-236	0.983	840	826
SGdmA0634	TcCLB.509997.73	hypothetical protein, conserved	TcCLB.504029.90	1056	TcCLB.509997.73	1056	88.9	7.7e-291	0.982	1056	1037
SGdmA0636	TcCLB.511389.90	hypothetical protein, conserved	TcCLB.407477.69	666	TcCLB.511389.90	783	72.9	1.4e-176	0.986	783	657
SGdmA0637	TcCLB.511389.100	hypothetical protein, conserved	TcCLB.407477.60	933	TcCLB.511389.100	933	83.4	2.1e-248	0.972	933	907
SGdmA0638	TcCLB.511389.110	cytochrome c oxidase VIII (COX VIII), putative	TcCLB.407477.50	474	TcCLB.511389.110	474	76.7	6.2e-212	0.989	474	469
SGdmA0639	TcCLB.511389.114	hypothetical protein, conserved	TcCLB.407477.44	366	TcCLB.511389.114	366	73.8	6.3e-196	0.981	366	359
SGdmA0640	TcCLB.511389.120	hypothetical protein, conserved	TcCLB.407477.40	618	TcCLB.511389.120	618	82.9	3.6e-254	0.985	618	609
SGdmA0641	TcCLB.511389.130	diphthine synthase, putative	TcCLB.407477.30	810	TcCLB.511389.130	1005	73.4	5.2e-176	0.973	1005	788
SGdmA0642	TcCLB.511389.140	hypothetical protein, conserved	TcCLB.407477.20	543	TcCLB.511389.140	543	78.5	1.1e-222	0.985	543	535
SGdmA0644	TcCLB.509287.30	hypothetical protein, conserved	TcCLB.506953.40	3105	TcCLB.509287.30	3102	108.1	0	0.967	3105	3003
SGdmA0645	TcCLB.509287.20	protein kinase, putative	TcCLB.506953.30	1023	TcCLB.509287.20	1023	88	4.7e-284	0.974	1023	996
SGdmA0646	TcCLB.511911.94	hypothetical protein, conserved	TcCLB.511911.94	699	TcCLB.511911.94	699	84.5	6e-264	1	699	699
SGdmA0647	TcCLB.508637.66	hypothetical protein, conserved	TcCLB.511911.98	1191	TcCLB.508637.66	1191	91.2	0	0.985	1191	1173
SGdmA0648	TcCLB.511911.102	hypothetical protein, conserved	TcCLB.511911.102	1041	TcCLB.511911.102	1041	90.8	0	1	1041	1041
SGdmA0649	TcCLB.508637.70	RNA helicase, putative	TcCLB.511911.110	1863	TcCLB.508637.70	1863	94.8	0	0.981	1863	1828
SGdmA0650	TcCLB.508637.79	DNA polymerase eta, putative	TcCLB.511911.120	1512	TcCLB.508637.79	1512	93	0	0.983	1512	1486
SGdmA0651	TcCLB.509967.160	epsilon tubulin, putative	TcCLB.509967.160	1428	TcCLB.509967.160	1428	93.4	0	1	1428	1428
SGdmA0652	TcCLB.509695.130	dynein arm light chain, putative	TcCLB.509967.170	843	TcCLB.509695.130	846	80.9	6.3e-231	0.987	846	832
SGdmA0653	TcCLB.509695.140	hypothetical protein, conserved	TcCLB.509967.180	1977	TcCLB.509695.140	1989	91.5	1.3e-298	0.968	1989	1913
SGdmA0655	TcCLB.508909.150	hypothetical protein, conserved	TcCLB.510057.20	2163	TcCLB.508909.150	2163	90.7	1.7e-289	0.982	2163	2124
SGdmA0656	TcCLB.510055.30	hypothetical protein, conserved	TcCLB.507979.40	2172	TcCLB.510055.30	2172	84.3	1.8e-236	1	2172	2172
SGdmA0657	TcCLB.509437.70	hypothetical protein, conserved	TcCLB.509233.50	1311	TcCLB.509437.70	1311	91.1	0	0.98	1311	1285
SGdmA0659	TcCLB.511049.10	hypothetical protein, conserved (pseudogene)	TcCLB.511049.10	792	TcCLB.511049.10	792	83.1	1.5e-249	1	792	792
SGdmA0660	TcCLB.509109.90	hypothetical protein, conserved	TcCLB.510603.119	564	TcCLB.509109.90	564	73.9	2.2e-188	0.975	564	550
SGdmA0661	TcCLB.511927.30	hypothetical protein, conserved	TcCLB.506743.80	942	TcCLB.511927.30	942	83.5	4e-249	0.987	942	930
SGdmA0662	TcCLB.510603.100	hypothetical protein, conserved	TcCLB.510603.100	1182	TcCLB.510603.100	1182	92.9	0	1	1182	1182
SGdmA0663	TcCLB.509109.120	protein tyrosine phosphatase, putative	TcCLB.510603.80	543	TcCLB.509109.120	543	75.9	7.2e-203	0.972	543	528
SGdmA0664	TcCLB.509109.130	protein tyrosine phosphatase-like protein, putative	TcCLB.510603.60	531	TcCLB.509109.130	531	74.2	8.9e-192	0.972	531	516
SGdmA0665	TcCLB.509253.20	tubulin tyrosine ligase, putative	TcCLB.506743.210	1425	TcCLB.509253.20	1425	92.1	0	0.982	1425	1399
SGdmA0666	TcCLB.509109.180	hypothetical protein, conserved	TcCLB.510601.30	2475	TcCLB.509109.180	2475	93.2	0	0.966	2475	2391
SGdmA0667	TcCLB.511925.60	hypothetical protein, conserved	TcCLB.510601.20	1695	TcCLB.511925.60	1692	88.2	4.2e-274	0.969	1695	1642
SGdmA0668	TcCLB.511925.50	hypothetical protein, conserved	TcCLB.506745.20	1818	TcCLB.511925.50	1818	88.8	5.4e-277	0.971	1818	1765
SGdmA0669	TcCLB.511925.40	hypothetical protein, conserved	TcCLB.508379.20	507	TcCLB.511925.40	507	69.6	1.5e-161	0.974	507	494
SGdmA0671	TcCLB.511925.10	hypothetical protein, conserved	TcCLB.508375.70	2790	TcCLB.511925.10	2790	100.3	0	0.969	2790	2704
SGdmA0672	TcCLB.511643.10	hypothetical protein, conserved	TcCLB.508375.60	981	TcCLB.511643.10	978	84.7	7.3e-258	0.985	981	966
SGdmA0673	TcCLB.511825.50	centrin, putative,Ca2+binding EF-hand protein, putative	TcCLB.508323.60	450	TcCLB.511825.50	450	66.8	1.2e-145	0.989	450	445
SGdmA0674	TcCLB.511825.200	60S ribosomal protein L14, putative	TcCLB.508323.40	1029	TcCLB.511825.20	1029	85.9	1.9e-266	0.982	1029	1010
SGdmA0675	TcCLB.511301.110	inosine-5'-monophosphate dehydrogenase, putative	TcCLB.507211.40	1539	TcCLB.511301.110	1539	92.8	0	0.985	1539	1516
SGdmA0676	TcCLB.511301.100	hypothetical protein, conserved	TcCLB.507211.30	1125	TcCLB.511301.100	1125	85.9	2.8e-264	0.99	1125	1114
SGdmA0677	TcCLB.511351.30	protein kinase, putative	TcCLB.507211.20	1251	TcCLB.511351.30	1251	92.4	0	0.998	1251	1248
SGdmA0679	TcCLB.510571.30	actin, putative	TcCLB.510127.79	1023	TcCLB.510571.30	1131	83.8	2.6e-248	0.997	1131	1020
SGdmA0680	TcCLB.510243.40	60S ribosomal protein L10, putative	TcCLB.510243.40	642	TcCLB.510243.40	642	76.7	1.8e-205	1	642	642
SGdmA0681	TcCLB.506255.20	hypothetical protein, conserved	TcCLB.511049.20	1272	TcCLB.506255.20	1272	89.2	3.3e-289	0.963	1272	1225
SGdmA0682	TcCLB.506257.80	hypothetical protein, conserved	TcCLB.504011.70	543	TcCLB.506257.80	543	80.1	2.4e-234	0.985	543	535
SGdmA0683	TcCLB.509683.117	40S ribosomal protein S4, putative	TcCLB.511051.39	822	TcCLB.509683.117	822	80.6	4.9e-229	0.99	822	814
SGdmA0684	TcCLB.508865.30	immunodominant antigen, putative,tc40 antigen-like, putative	TcCLB.506659.10	2748	TcCLB.508865.30	2748	103.8	0	0.985	2748	2707
SGdmA0685	TcCLB.508865.20	mitochondrial DNA polymerase I protein C, putative	TcCLB.506659.20	4500	TcCLB.508865.20	4884	102.8	0	0.995	4884	4479
SGdmA0686	TcCLB.508299.60	60S ribosomal protein L2, putative	TcCLB.511181.100	783	TcCLB.508299.60	783	76.7	9.1e-202	0.99	783	775
SGdmA0687	TcCLB.508533.10	hypothetical protein, conserved	TcCLB.404001.20	6990	TcCLB.508533.10	8439	86.4	1.5e-225	0.971	8439	6785
SGdmA0688	TcCLB.507649.70	nucleolar RNA-binding protein, putative	TcCLB.510859.10	1077	TcCLB.507649.70	1071	70.3	3.5e-152	0.92	1155	991
SGdmA0689	TcCLB.511153.90	phopshatase, putative	TcCLB.506779.110	1428	TcCLB.511153.90	1242	77.2	5.2e-194	0.849	1428	1212
SGdmA0690	TcCLB.511153.84	hypothetical protein, conserved	TcCLB.506779.120	633	TcCLB.511153.84	633	76.4	1.2e-203	0.983	633	622
SGdmA0691	TcCLB.511153.80	hypothetical protein	TcCLB.506779.130	1527	TcCLB.511153.80	1524	89.8	6.6e-290	0.976	1527	1490
SGdmA0692	TcCLB.511153.70	hypothetical protein, conserved	TcCLB.506779.140	1668	TcCLB.511153.70	1668	92.2	0	0.975	1668	1626
SGdmA0693	TcCLB.510359.360	hypothetical protein, conserved	TcCLB.506757.30	1380	TcCLB.510359.360	1380	90.4	1.7e-297	0.97	1380	1339
SGdmA0694	TcCLB.511821.20	hypothetical protein, conserved	TcCLB.510533.20	1125	TcCLB.511821.20	1125	82.8	3e-239	0.974	1125	1096
SGdmA0695	TcCLB.509631.140	hypothetical protein, conserved	TcCLB.509631.140	4764	TcCLB.509631.140	4764	97.7	0	1	4764	4764
SGdmA0696	TcCLB.509003.50	hypothetical protein, conserved	TcCLB.506563.60	846	TcCLB.509003.50	846	81.5	2e-235	0.98	846	829
SGdmA0697	TcCLB.509003.20	calpain-like cysteine peptidase, putative	TcCLB.506563.90	630	TcCLB.509003.20	630	77.9	1.3e-214	0.976	630	615
SGdmA0698	TcCLB.509003.10	hypothetical protein, conserved	TcCLB.506563.100	924	TcCLB.509003.10	924	82.2	1.7e-239	0.985	924	910
SGdmA0699	TcCLB.506815.60	60S ribosomal protein L44, putative	TcCLB.507105.40	321	TcCLB.506815.60	321	68.5	2.7e-162	0.994	321	319
SGdmA0700	TcCLB.506983.39	calpain-like cysteine peptidase, putative	TcCLB.508675.29	345	TcCLB.506983.39	345	69.8	7.4e-170	0.977	345	337
SGdmA0701	TcCLB.511245.150	fatty acid elongase, putative	TcCLB.506661.10	903	TcCLB.511245.150	903	84.7	4.3e-260	0.984	903	889
SGdmA0702	TcCLB.508863.20	hypothetical protein, conserved	TcCLB.506661.170	642	TcCLB.508863.20	648	74.7	2.9e-191	0.969	648	622
SGdmA0703	TcCLB.508857.40	UDP-glucoronosyl and UDP-glucosyl transferase, putative	TcCLB.508089.20	1716	TcCLB.508857.40	1713	84.8	4.4e-246	0.95	1716	1630
SGdmA0704	TcCLB.508857.50	hypothetical protein, conserved	TcCLB.508089.30	915	TcCLB.508857.50	915	84.2	5.5e-255	0.985	915	901
SGdmA0705	TcCLB.511237.50	40S ribosomal protein S33, putative	TcCLB.506413.20	360	TcCLB.511237.50	357	69.3	1.7e-165	0.964	360	347
SGdmA0706	TcCLB.511237.10	thimet oligopeptidase, putative,metallo-peptidase, clan MA(E), family M3, putative	TcCLB.506411.10	2061	TcCLB.511237.10	2061	94	0	0.977	2061	2014
SGdmA0707	TcCLB.506315.50	60S ribosomal protein L13a, putative	TcCLB.506739.150	669	TcCLB.506315.50	669	78.9	3.1e-221	0.981	669	656
SGdmA0708	TcCLB.503723.80	hypothetical protein, conserved	TcCLB.507747.210	2418	TcCLB.503723.80	2304	89.2	2.4e-274	0.933	2418	2256
SGdmA0709	TcCLB.507747.220	protein farnesyltransferase, putative	TcCLB.507747.220	1767	TcCLB.507747.220	1767	93.2	0	1	1767	1767
SGdmA0710	TcCLB.503723.60	tartrate-resistant acid phosphatase type 5 precursor, putative,tartrate-resistant acid ATPase, putative	TcCLB.507747.230	1488	TcCLB.503723.60	1416	85	2.2e-251	0.913	1488	1359
SGdmA0711	TcCLB.508881.10	hypothetical protein, conserved	TcCLB.506289.74	2334	TcCLB.508881.10	2334	99	0	0.976	2334	2278
SGdmA0712	TcCLB.506289.80	small GTP-binding protein Rab32, putative	TcCLB.506289.80	732	TcCLB.506289.80	732	87.1	1.4e-284	1	732	732
SGdmA0714	TcCLB.507603.250	hypothetical protein, conserved	TcCLB.507603.250	1638	TcCLB.507603.250	1638	94.9	0	1	1638	1638
SGdmA0715	TcCLB.506625.120	hypothetical protein, conserved	TcCLB.506625.120	1233	TcCLB.506625.120	1233	91.8	0	1	1233	1233
SGdmA0717	TcCLB.506627.60	ADP-ribosylation factor, putative	TcCLB.506513.60	573	TcCLB.506627.60	579	34.2	1.4e-11	0.583	597	334
SGdmA0723	TcCLB.506817.50	ribosomal protein L27, putative	TcCLB.511545.40	402	TcCLB.506817.50	402	70.5	1.4e-171	0.988	402	397
SGdmA0724	TcCLB.503827.94	chitin binding-like protein (pseudogene), putative	TcCLB.503717.15	297	TcCLB.503827.94	315	33.3	3.5e-13	0.687	328	204
SGdmA0725	TcCLB.510481.90	hypothetical protein, conserved	TcCLB.511179.60	900	TcCLB.510481.90	900	82.3	1.5e-240	0.974	900	877
SGdmA0726	TcCLB.511179.100	monothiol glutaredoxin, putative	TcCLB.511179.100	774	TcCLB.511179.100	774	83.1	2.6e-250	1	774	774
SGdmA0727	TcCLB.508303.50	hypothetical protein, conserved	TcCLB.511179.110	1020	TcCLB.508303.50	1020	87.3	7.9e-279	0.986	1020	1006
SGdmA0728	TcCLB.508303.44	hypothetical protein, conserved	TcCLB.511179.114	666	TcCLB.508303.44	666	78.3	9.5e-217	0.986	666	657
SGdmA0729	TcCLB.508303.40	hypothetical protein, conserved	TcCLB.511179.120	918	TcCLB.508303.40	918	85.2	3.3e-263	0.989	918	908
SGdmA0730	TcCLB.511179.130	hypothetical protein, conserved	TcCLB.511179.130	600	TcCLB.511179.130	600	83.4	1.3e-258	1	600	600
SGdmA0731	TcCLB.511179.140	hypothetical protein, conserved	TcCLB.511179.140	1953	TcCLB.511179.140	1953	96.5	0	1	1953	1953
SGdmA0732	TcCLB.508303.10	alanine racemase 2, putative	TcCLB.511179.150	1167	TcCLB.508303.10	1167	91.1	0	0.987	1167	1152
SGdmA0733	TcCLB.508805.30	choline/ethanolamine kinase (pseudogene), putative,choline/ethanolamine kinase, putative, point mutation	TcCLB.508805.30	1875	TcCLB.508805.30	1875	85.8	1.2e-251	1	1875	1875
SGdmA0734	TcCLB.510339.80	hypothetical protein, conserved	TcCLB.504033.80	603	TcCLB.510339.80	603	79	8.4e-224	0.987	603	595
SGdmA0735	TcCLB.510339.74	mitochondrial carrier protein, putative	TcCLB.504033.90	867	TcCLB.510339.74	867	83.3	1.1e-249	0.986	867	855
SGdmA0736	TcCLB.510339.70	hypothetical protein, conserved	TcCLB.504033.100	2280	TcCLB.510339.70	2280	96.1	0	0.968	2280	2207
SGdmA0737	TcCLB.510339.50	spermidine synthase, putative	TcCLB.504033.130	891	TcCLB.510339.50	891	83.5	1.1e-250	0.99	891	882
SGdmA0738	TcCLB.508199.10	ADP-ribosylation factor, putative	TcCLB.509297.30	570	TcCLB.508199.10	570	79.6	9.2e-230	0.991	570	565
SGdmA0741	TcCLB.506975.30	aminoacylase, putative,N-acyl-L-amino acid amidohydrolase, putative	TcCLB.506363.90	1206	TcCLB.506975.30	1206	88.9	1.3e-287	0.981	1206	1183
SGdmA0742	TcCLB.511355.24	hypothetical protein, conserved	TcCLB.511355.24	411	TcCLB.511355.24	411	72.3	4.3e-183	1	411	411
SGdmA0743	TcCLB.506483.10	class 3 lipase, putative	TcCLB.506483.10	1839	TcCLB.506483.10	1839	95.4	0	1	1839	1839
SGdmA0744	TcCLB.511299.60	hypothetical protein, conserved	TcCLB.506483.60	1053	TcCLB.511299.60	1053	85.9	5.3e-266	0.971	1053	1022
SGdmA0746	TcCLB.511353.69	oxidoreductase-protein, putative	TcCLB.511353.69	669	TcCLB.511353.69	669	82.8	3.8e-251	1	669	669
SGdmA0747	TcCLB.511301.20	hypothetical protein, conserved	TcCLB.511353.60	543	TcCLB.511301.20	543	82.3	1.1e-251	0.993	543	539
SGdmA0748	TcCLB.511301.30	hypothetical protein, conserved	TcCLB.511353.50	354	TcCLB.511301.30	342	67.7	3.7e-156	0.946	354	335
SGdmA0749	TcCLB.511353.40	eukaryotic translation initiation factor 4E (eIF4E) interacting protein, putative	TcCLB.511353.4	951	TcCLB.511353.4	951	88.7	4.1e-292	1	951	951
SGdmA0750	TcCLB.509835.20	translation initiation factor eIF2B subunit-like protein, putative	TcCLB.509835.20	1833	TcCLB.509835.20	1833	96.1	0	1	1833	1833
SGdmA0751	TcCLB.509331.70	3-oxo-5-alpha-steroid 4-dehydrogenase, putative	TcCLB.504427.70	1041	TcCLB.509331.70	1017	86.3	1.7e-269	0.951	1041	990
SGdmA0752	TcCLB.509331.80	hypothetical protein, conserved	TcCLB.504427.60	945	TcCLB.509331.80	960	82.5	1.5e-240	0.976	960	922
SGdmA0753	TcCLB.509331.90	hypothetical protein, conserved	TcCLB.504427.50	936	TcCLB.509331.90	933	84.2	4e-255	0.973	936	911
SGdmA0754	TcCLB.509331.100	hypothetical protein, conserved	TcCLB.504427.40	711	TcCLB.509331.100	705	77.1	4.3e-206	0.962	711	684
SGdmA0755	TcCLB.509331.110	hypothetical protein, conserved	TcCLB.504427.30	3504	TcCLB.509331.110	3558	106.9	0	0.975	3558	3416
SGdmA0757	TcCLB.509331.150	permease-like protein, putative	TcCLB.504425.110	3441	TcCLB.509331.150	3441	104.8	0	0.973	3441	3348
SGdmA0758	TcCLB.504425.100	hypothetical protein, conserved	TcCLB.504425.10	3009	TcCLB.504425.10	3009	91.6	4.4e-289	1	3009	3009
SGdmA0759	TcCLB.509331.180	aldose 1-epimerase-like protein, putative	TcCLB.504425.90	1143	TcCLB.509331.180	1143	87.6	8e-278	0.979	1143	1119
SGdmA0760	TcCLB.509331.189	hypothetical protein, conserved	TcCLB.504425.80	4443	TcCLB.509331.189	4443	105.3	0	0.969	4443	4305
SGdmA0761	TcCLB.509911.120	hypothetical protein	TcCLB.507389.30	4095	TcCLB.509911.120	4956	92.6	1.3e-287	0.977	4956	3999
SGdmA0762	TcCLB.508231.170	hypothetical protein, conserved	TcCLB.506251.30	1590	TcCLB.508231.170	1590	95.6	0	0.982	1590	1561
SGdmA0763	TcCLB.505037.20	ribosomal RNA processing protein 41B, putative,3' exoribonuclease, putative (RRP41B)	TcCLB.503653.30	855	TcCLB.505037.20	858	79.8	1.3e-222	0.978	858	836
SGdmA0764	TcCLB.503653.20	hypothetical protein, conserved	TcCLB.503653.20	1191	TcCLB.503653.20	1191	92.7	0	1	1191	1191
SGdmA0765	TcCLB.505037.40	hypothetical protein, conserved	TcCLB.503653.9	309	TcCLB.505037.40	318	67.8	1.8e-158	0.977	318	302
SGdmA0767	TcCLB.505037.60	protein kinase, putative,NIMA/Nek Serine/threonine-protein kinase family, putative	TcCLB.510077.30	1344	TcCLB.505037.60	1344	91.4	0	0.97	1344	1304
SGdmA0769	TcCLB.506459.280	hypothetical protein, conserved	TcCLB.510163.10	1104	TcCLB.506459.280	1104	86.6	1.7e-270	0.973	1104	1074
SGdmA0770	TcCLB.506459.270	hypothetical protein, conserved	TcCLB.510161.20	3381	TcCLB.506459.270	3111	96.7	0	0.895	3381	3026
SGdmA0771	TcCLB.506459.250	hypothetical protein, conserved	TcCLB.510159.10	939	TcCLB.506459.250	1023	77.1	5.3e-200	0.962	1023	903
SGdmA0772	TcCLB.507895.69	hypothetical protein, conserved	TcCLB.510593.10	1533	TcCLB.507895.69	1533	92.9	0	0.979	1533	1501
SGdmA0773	TcCLB.507895.80	hypothetical protein, conserved	TcCLB.510593.20	765	TcCLB.507895.80	765	80.9	1.2e-233	0.976	765	747
SGdmA0774	TcCLB.507895.100	hypothetical protein, conserved (pseudogene)	TcCLB.510593.30	1221	TcCLB.507895.100	1221	89.9	6e-296	0.981	1222	1198
SGdmA0779	TcCLB.510629.420	protein phosphatase 1, regulatory subunit, putative	TcCLB.507867.60	1209	TcCLB.510629.420	1209	88.5	2.9e-284	0.971	1209	1174
SGdmA0780	TcCLB.510629.430	prefoldin subunit, putative	TcCLB.507867.70	417	TcCLB.510629.430	534	62.9	4.8e-122	0.988	534	412
SGdmA0781	TcCLB.510629.440	hypothetical protein, conserved	TcCLB.507867.80	5784	TcCLB.510629.440	5763	104.1	0	0.969	5784	5605
SGdmA0783	TcCLB.508981.20	hypothetical protein, conserved	TcCLB.504165.20	516	TcCLB.508981.20	516	78.1	1.9e-220	0.965	516	498
SGdmA0784	TcCLB.508981.30	hypothetical protein, conserved	TcCLB.504165.10	1014	TcCLB.508981.30	1014	86.9	2.9e-275	0.974	1014	988
SGdmA0785	TcCLB.508981.39	trifunctional enzyme alpha subunit, mitochondrial precursor-like protein	TcCLB.509701.10	2064	TcCLB.508981.39	2073	64.4	1.7e-107	0.803	2451	1657
SGdmA0786	TcCLB.504149.140	hypothetical protein, conserved	TcCLB.504149.140	1827	TcCLB.504149.140	1827	94.5	0	1	1827	1827
SGdmA0787	TcCLB.504149.150	hypothetical protein, conserved	TcCLB.504149.150	1185	TcCLB.504149.150	1185	93.5	0	1	1185	1185
SGdmA0788	TcCLB.504149.160	phosphoinositide-specific phospholipase C, putative	TcCLB.504149.160	2163	TcCLB.504149.160	2163	95	0	1	2163	2163
SGdmA0789	TcCLB.511439.70	hypothetical protein, conserved	TcCLB.511439.70	1377	TcCLB.511439.70	1377	93.4	0	1	1377	1377
SGdmA0790	TcCLB.511439.60	hypothetical protein, conserved	TcCLB.511439.60	1260	TcCLB.511439.60	1260	92.5	0	1	1260	1260
SGdmA0791	TcCLB.510679.30	metal-ion transporter, putative	TcCLB.511439.50	1395	TcCLB.510679.30	1410	90	4.4e-294	0.976	1410	1362
SGdmA0793	TcCLB.509499.4	hypothetical protein, conserved	TcCLB.509499.4	567	TcCLB.509499.4	567	77.7	1.2e-215	1	567	567
SGdmA0795	TcCLB.510947.40	agmatinase, putative	TcCLB.509497.30	972	TcCLB.510947.40	996	85.5	5.4e-264	0.978	996	951
SGdmA0796	TcCLB.510947.10	GDP-mannose pyrophosphorylase	TcCLB.503589.10	1152	TcCLB.510947.10	1152	89.9	3.7e-298	0.986	1152	1136
SGdmA0797	TcCLB.508649.20	hypothetical protein, conserved	TcCLB.509499.38	1383	TcCLB.508649.20	1308	83.5	7.1e-241	0.931	1383	1288
SGdmA0798	TcCLB.510947.30	hypothetical protein, conserved	TcCLB.509497.20	1272	TcCLB.510947.30	1272	90	5.9e-296	0.988	1272	1257
SGdmA0801	TcCLB.504575.40	adrenodoxin precursor, putative	TcCLB.509011.70	492	TcCLB.504575.40	585	64.5	3.8e-129	0.959	585	472
SGdmA0802	TcCLB.510683.20	hypothetical protein, conserved	TcCLB.509011.60	1728	TcCLB.510683.20	1728	89.3	1.9e-282	0.976	1728	1687
SGdmA0803	TcCLB.509011.50	hypothetical protein, conserved	TcCLB.509011.50	2433	TcCLB.509011.50	2433	102.3	0	1	2433	2433
SGdmA0804	TcCLB.510685.10	calreticulin, putative	TcCLB.509011.40	1206	TcCLB.510685.10	1206	88.2	3.2e-282	0.983	1206	1185
SGdmA0805	TcCLB.511211.150	gamma-tubulin complex subunit, putative	TcCLB.511211.150	2355	TcCLB.511211.150	2355	100.5	0	1	2355	2355
SGdmA0806	TcCLB.511211.140	hypothetical protein, conserved	TcCLB.511211.140	1935	TcCLB.511211.140	1935	94.5	0	1	1935	1935
SGdmA0807	TcCLB.509331.210	NADP-dependent alcohol hydrogenase, putative	TcCLB.504425.60	1056	TcCLB.509331.210	1056	86.7	1.8e-272	0.981	1056	1036
SGdmA0810	TcCLB.506001.40	trans-sialidase, Group V, putative	TcCLB.510557.10	2640	TcCLB.506001.40	2652	63	5e-97	0.801	2718	2115
SGdmA0813	TcCLB.511183.230	trans-sialidase, Group V, putative	TcCLB.510279.10	2562	TcCLB.511183.230	2556	66.1	1.2e-113	0.813	2623	2083
SGdmA0814	TcCLB.466965.10	trans-sialidase (pseudogene), putative	TcCLB.466965.10	1680	TcCLB.466965.10	1680	96.3	0	1	1680	1680
SGdmA0816	TcCLB.506241.40	hypothetical protein, conserved	TcCLB.510769.150	1272	TcCLB.506241.40	1272	94.2	0	0.987	1272	1255
SGdmA0817	TcCLB.506241.50	hypothetical protein, conserved	TcCLB.510769.140	957	TcCLB.506241.50	957	85.7	2.7e-266	0.993	957	950
SGdmA0818	TcCLB.506241.60	kinesin, putative	TcCLB.510769.130	2028	TcCLB.506241.60	2028	95.1	0	0.98	2028	1987
SGdmA0819	TcCLB.506241.70	calcium motive p-type ATPase, putative	TcCLB.510769.120	3120	TcCLB.506241.70	3120	109.5	0	0.993	3120	3098
SGdmA0820	TcCLB.506241.80	hypothetical protein, conserved	TcCLB.510769.110	1674	TcCLB.506241.80	1674	93.7	0	0.976	1674	1634
SGdmA0821	TcCLB.506241.90	hypothetical protein, conserved	TcCLB.510769.100	858	TcCLB.506241.90	858	82.3	5.3e-242	0.984	858	844
SGdmA0822	TcCLB.506241.124	ankyrin repeat protein, putative	TcCLB.510769.80	9168	TcCLB.506241.124	9171	126.2	0	0.979	9171	8978
SGdmA0823	TcCLB.510769.70	hypothetical protein	TcCLB.510769.70	1770	TcCLB.510769.70	1770	90.9	5.5e-296	1	1770	1770
SGdmA0824	TcCLB.506241.160	hypothetical protein, conserved	TcCLB.510769.60	1122	TcCLB.506241.160	1122	87.6	2.4e-278	0.996	1123	1117
SGdmA0825	TcCLB.506241.170	40S ribosomal protein S6, putative	TcCLB.510769.49	753	TcCLB.506241.170	753	78.7	8.1e-217	0.984	753	741
SGdmA0826	TcCLB.506241.190	hypothetical protein, conserved	TcCLB.510769.40	1905	TcCLB.506241.190	1905	91.6	2.1e-300	0.976	1905	1859
SGdmA0827	TcCLB.506241.200	hypothetical protein, conserved	TcCLB.510769.30	2409	TcCLB.506241.200	2409	96.5	0	0.978	2409	2356
SGdmA0830	TcCLB.509671.30	hypothetical protein, conserved	TcCLB.510767.60	1176	TcCLB.509671.30	963	66.3	3.4e-128	0.809	1176	951
SGdmA0831	TcCLB.509671.40	hypothetical protein, conserved	TcCLB.510767.50	726	TcCLB.509671.40	726	82.7	2.7e-248	0.986	726	716
SGdmA0833	TcCLB.509671.60	hypothetical protein	TcCLB.510767.30	699	TcCLB.509671.60	699	80.5	5.7e-232	0.979	699	684
SGdmA0834	TcCLB.509671.84	hypothetical protein, conserved	TcCLB.510765.50	1368	TcCLB.509671.84	1368	92.5	0	0.98	1368	1341
SGdmA0836	TcCLB.509671.99	hypothetical protein, conserved	TcCLB.510765.20	456	TcCLB.509671.99	456	73.1	1.5e-186	0.978	456	446
SGdmA0837	TcCLB.509671.110	hypothetical protein, conserved	TcCLB.510765.10	1926	TcCLB.509671.110	2214	86.4	2.6e-254	0.988	2214	1902
SGdmA0838	TcCLB.509671.120	rRNA processing protein, putative	TcCLB.510763.109	663	TcCLB.509671.120	735	77.2	1.2e-207	0.989	735	656
SGdmA0839	TcCLB.509671.130	trypanin-like protein (pseudogene), putative,trypanin-like protein, putative, frameshift	TcCLB.510763.100	1386	TcCLB.509671.130	1386	91.9	0	0.992	1387	1375
SGdmA0840	TcCLB.509671.150	hypothetical protein, conserved	TcCLB.510763.90	843	TcCLB.509671.150	843	84.2	1.8e-257	0.985	843	830
SGdmA0841	TcCLB.509671.160	DNA polymerase epsilon subunit b, putative	TcCLB.510763.80	1605	TcCLB.509671.160	1605	94.7	0	0.983	1605	1578
SGdmA0842	TcCLB.509671.164	hypothetical protein, conserved	TcCLB.510763.70	882	TcCLB.509671.164	882	82.7	1.5e-244	0.985	882	869
SGdmA0843	TcCLB.510763.60	hypothetical protein, conserved	TcCLB.510763.60	726	TcCLB.510763.60	726	85.6	1.4e-272	1	726	726
SGdmA0844	TcCLB.509671.172	hypothetical protein, conserved	TcCLB.510763.50	630	TcCLB.509671.172	630	80.4	2.4e-233	0.986	630	621
SGdmA0845	TcCLB.509671.180	hypothetical protein, conserved	TcCLB.510763.40	744	TcCLB.509671.180	744	82.7	1.1e-247	0.98	744	729
SGdmA0846	TcCLB.509671.189	hypothetical protein, conserved	TcCLB.510763.34	423	TcCLB.509671.189	423	75.4	1.5e-204	0.988	423	418
SGdmA0847	TcCLB.510761.76	UDP-glucoronosyl and UDP-glucosyl transferase, putative	TcCLB.510761.76	1647	TcCLB.510761.76	1647	90.5	1.4e-294	1	1647	1647
SGdmA0848	TcCLB.510761.70	ubiquitin hydrolase, putative,cysteine peptidase, Clan CA, family C19, putative	TcCLB.510761.70	3501	TcCLB.510761.70	3501	107	0	1	3501	3501
SGdmA0849	TcCLB.510761.60	casein kinase II, putative	TcCLB.510761.60	1038	TcCLB.510761.60	1038	89.7	7.4e-299	1	1038	1038
SGdmA0850	TcCLB.510761.44	cyclophilin-like protein, putative	TcCLB.510761.4	1341	TcCLB.510761.4	1341	91.5	0	1	1341	1341
SGdmA0851	TcCLB.510761.30	RNA 3'-terminal phosphate cyclase-like protein, putative	TcCLB.510761.30	1089	TcCLB.510761.30	1089	88	2.2e-282	1	1089	1089
SGdmA0852	TcCLB.510761.22	hypothetical protein, conserved	TcCLB.510761.22	1083	TcCLB.510761.22	1083	89.4	1.4e-294	1	1083	1083
SGdmA0853	TcCLB.510761.18	hypothetical protein, conserved	TcCLB.510761.18	747	TcCLB.510761.18	747	86.3	7.5e-278	1	747	747
SGdmA0854	TcCLB.510761.10	mismatch repair protein PMS1, putative,mismatch repair protein, putative	TcCLB.510761.10	2325	TcCLB.510761.10	2325	100.5	0	1	2325	2325
SGdmA0855	TcCLB.510761.4	hypothetical protein, conserved	TcCLB.510761.4	1341	TcCLB.510761.4	1341	91.5	0	1	1341	1341
SGdmA0856	TcCLB.503651.40	hypothetical protein	TcCLB.503651.4	1575	TcCLB.503651.4	1575	97	0	1	1575	1575
SGdmA0857	TcCLB.503651.30	hypothetical protein	TcCLB.503651.30	783	TcCLB.503651.30	783	84.2	1.2e-258	1	783	783
SGdmA0858	TcCLB.503651.20	hypothetical protein	TcCLB.503651.20	897	TcCLB.503651.20	897	84	1.4e-254	1	897	897
SGdmA0859	TcCLB.503651.10	hypothetical protein, conserved	TcCLB.503651.10	1389	TcCLB.503651.10	1389	94.9	0	1	1389	1389
SGdmA0860	TcCLB.503651.4	hypothetical protein, conserved (fragment)	TcCLB.503651.4	1575	TcCLB.503651.4	1575	97	0	1	1575	1575
SGdmA0861	TcCLB.510759.190	hypothetical protein, conserved	TcCLB.510759.190	2346	TcCLB.510759.190	2346	101.9	0	1	2346	2346
SGdmA0862	TcCLB.506999.20	hypothetical protein, conserved	TcCLB.510759.180	2274	TcCLB.506999.20	2271	94.7	0	0.983	2274	2235
SGdmA0863	TcCLB.506999.30	hypothetical protein, conserved	TcCLB.510759.170	1641	TcCLB.506999.30	1641	93.9	0	0.98	1641	1608
SGdmA0864	TcCLB.506999.40	metacaspase 5, putative	TcCLB.510759.160	1329	TcCLB.506999.40	1329	94.8	0	0.993	1329	1320
SGdmA0865	TcCLB.506999.50	hypothetical protein, conserved	TcCLB.510759.150	1143	TcCLB.506999.50	1143	88.4	1.9e-285	0.982	1143	1122
SGdmA0866	TcCLB.506999.60	hypothetical protein, conserved	TcCLB.510759.140	3906	TcCLB.506999.60	3906	106.9	0	0.973	3906	3801
SGdmA0867	TcCLB.506999.70	chaperone DNAJ protein, putative	TcCLB.510759.134	960	TcCLB.506999.70	960	86.7	1.7e-274	0.981	960	942
SGdmA0868	TcCLB.506999.80	hypothetical protein, conserved	TcCLB.510759.130	1920	TcCLB.506999.80	1920	91.4	6.5e-298	0.972	1920	1866
SGdmA0869	TcCLB.506999.90	rieske iron-sulfur protein, mitochondrial precursor, putative (RISP)	TcCLB.510759.120	894	TcCLB.506999.90	894	83.2	3.6e-248	0.988	894	883
SGdmA0870	TcCLB.506999.100	hypothetical protein, conserved	TcCLB.510759.114	660	TcCLB.506999.100	660	80.5	3.8e-233	0.964	660	636
SGdmA0871	TcCLB.506999.110	hypothetical protein, conserved	TcCLB.510759.110	1590	TcCLB.506999.110	1593	91.9	0	0.979	1593	1556
SGdmA0872	TcCLB.506999.120	hypothetical protein, conserved	TcCLB.510759.100	1509	TcCLB.506999.120	1509	91.7	0	0.982	1509	1482
SGdmA0873	TcCLB.506999.130	hypothetical protein, conserved	TcCLB.510759.80	918	TcCLB.506999.130	918	85.3	1.7e-264	0.986	918	905
SGdmA0874	TcCLB.506999.140	hypothetical protein, conserved	TcCLB.510759.70	2814	TcCLB.506999.140	2964	96.7	0	0.97	2964	2730
SGdmA0875	TcCLB.506999.150	vesicle-associated membrane protein, putative	TcCLB.510759.60	618	TcCLB.506999.150	618	78.5	6.1e-220	0.992	618	613
SGdmA0876	TcCLB.506999.170	hypothetical protein	TcCLB.510759.50	1065	TcCLB.506999.170	1065	87.3	1.1e-277	0.978	1065	1042
SGdmA0878	TcCLB.510763.30	hypothetical protein, conserved	TcCLB.510759.10	1329	TcCLB.510763.30	1329	92.8	0	0.992	1329	1318
SGdmA0880	TcCLB.508413.20	hypothetical protein, conserved	TcCLB.510757.20	1287	TcCLB.508413.20	1287	93	0	0.982	1287	1264
SGdmA0882	TcCLB.508413.40	serine/threonine protein phosphatase, putative	TcCLB.510755.138	1338	TcCLB.508413.40	1413	83.3	8.9e-239	0.956	1444	1279
SGdmA0883	TcCLB.508413.50	RNA-binding protein, putative	TcCLB.510755.120	831	TcCLB.508413.50	831	84.3	4.7e-258	0.995	831	827
SGdmA0884	TcCLB.508413.60	hypothetical protein, conserved	TcCLB.510755.110	981	TcCLB.508413.60	981	85.2	5.1e-262	0.986	981	967
SGdmA0885	TcCLB.510755.80	hypothetical protein, conserved	TcCLB.510755.80	852	TcCLB.510755.80	852	84.4	1.3e-258	1	852	852
SGdmA0886	TcCLB.508415.20	hypothetical protein, conserved	TcCLB.510755.70	798	TcCLB.508415.20	798	82.1	1.4e-241	0.975	798	778
SGdmA0888	TcCLB.510755.40	hypothetical protein, conserved	TcCLB.510755.40	1128	TcCLB.510755.40	1128	89.7	3.9e-296	1	1128	1128
SGdmA0889	TcCLB.510755.19	hypothetical protein, conserved	TcCLB.510755.19	3639	TcCLB.510755.19	3639	113.1	0	1	3639	3639
SGdmA0890	TcCLB.510655.20	hypothetical protein, conserved	TcCLB.510753.20	1383	TcCLB.510655.20	1383	93.9	0	0.98	1383	1355
SGdmA0892	TcCLB.510655.40	hypothetical protein, conserved	TcCLB.508469.50	1266	TcCLB.510655.40	1266	92.8	0	0.982	1268	1243
SGdmA0893	TcCLB.510655.60	hypothetical protein, conserved	TcCLB.508469.30	2493	TcCLB.510655.60	2490	100.2	0	0.968	2493	2413
SGdmA0894	TcCLB.510655.70	hypothetical protein, conserved	TcCLB.508469.20	1053	TcCLB.510655.70	1053	87.2	9.6e-277	0.976	1053	1028
SGdmA0895	TcCLB.510655.80	hypothetical protein, conserved	TcCLB.508469.10	492	TcCLB.510655.80	492	74	1e-191	0.972	492	478
SGdmA0897	TcCLB.510655.100	hypothetical protein	TcCLB.510751.30	885	TcCLB.510655.100	1080	72.3	1.1e-166	0.976	1080	864
SGdmA0898	TcCLB.510655.110	poly(A)-specific ribonuclease PARN, putative	TcCLB.510751.10	1902	TcCLB.510655.110	2013	90.8	1.2e-292	0.983	2013	1870
SGdmA0899	TcCLB.510655.120	aminopeptidase P, putative,metallo-peptidase, Clan MG, Family M24, putative	TcCLB.510751.4	1188	TcCLB.510655.120	1530	73.7	4.6e-170	0.97	1530	1152
SGdmA0900	TcCLB.510655.130	hypothetical protein, conserved	TcCLB.510749.90	504	TcCLB.510655.130	618	65.1	4.2e-132	0.98	618	494
SGdmA0901	TcCLB.510655.140	hypothetical protein, conserved	TcCLB.510749.74	2280	TcCLB.510655.140	2280	96.3	0	0.982	2280	2239
SGdmA0902	TcCLB.510655.150	hypothetical protein, conserved	TcCLB.510749.60	657	TcCLB.510655.150	657	75.4	8.2e-196	0.973	657	639
SGdmA0903	TcCLB.510749.50	hypothetical protein, conserved	TcCLB.510749.50	4677	TcCLB.510749.50	4677	109.8	0	1	4677	4677
SGdmA0904	TcCLB.510657.20	ubiquitin hydrolase, putative,cysteine peptidase, Clan CA, family C19, putative	TcCLB.510749.40	1398	TcCLB.510657.20	1398	92	0	0.98	1398	1370
SGdmA0905	TcCLB.510749.30	phosphoinositide-binding protein, putative	TcCLB.510749.30	1269	TcCLB.510749.30	1269	94.7	0	1	1269	1269
SGdmA0906	TcCLB.510657.40	hypothetical protein, conserved	TcCLB.510749.20	1296	TcCLB.510657.40	1296	93.8	0	0.984	1296	1275
SGdmA0907	TcCLB.510657.50	hypothetical protein, conserved	TcCLB.510749.10	813	TcCLB.510657.50	813	84.5	8.7e-261	0.98	813	797
SGdmA0908	TcCLB.510657.70	hypothetical protein, conserved (pseudogene)	TcCLB.510747.170	4557	TcCLB.510657.70	5718	94.8	4e-304	0.99	5718	4512
SGdmA0909	TcCLB.510657.80	hypothetical protein, conserved	TcCLB.510747.150	984	TcCLB.510657.80	975	80.6	7e-226	0.962	984	947
SGdmA0910	TcCLB.510657.90	hypothetical protein, conserved	TcCLB.510747.140	897	TcCLB.510657.90	897	79.9	5.6e-222	0.986	897	884
SGdmA0911	TcCLB.510657.100	hypothetical protein, conserved	TcCLB.510747.130	3426	TcCLB.510657.100	3423	113.1	0	0.982	3426	3364
SGdmA0912	TcCLB.510657.110	hypothetical protein, conserved	TcCLB.510747.120	1419	TcCLB.510657.110	1419	93.1	0	0.982	1419	1393
SGdmA0913	TcCLB.510657.120	hypothetical protein, conserved	TcCLB.510747.114	324	TcCLB.510657.120	324	66.6	2.1e-150	0.972	324	315
SGdmA0914	TcCLB.510657.130	hypothetical protein, conserved	TcCLB.510747.110	1308	TcCLB.510657.130	1308	91.6	0	0.974	1308	1274
SGdmA0915	TcCLB.510657.140	hypothetical protein, conserved	TcCLB.510747.100	921	TcCLB.510657.140	921	83	2.9e-245	0.977	921	900
SGdmA0916	TcCLB.510657.150	hypothetical protein	TcCLB.510747.90	1494	TcCLB.510657.150	1494	90.6	4.2e-297	0.972	1494	1452
SGdmA0917	TcCLB.510657.160	Double RNA binding domain protein 9 (DRBD9)	TcCLB.510747.80	1266	TcCLB.510657.160	1266	90.9	6.3e-304	0.972	1266	1231
SGdmA0918	TcCLB.510657.170	cytochrome P450 reductase, putative	TcCLB.510747.60	2109	TcCLB.510657.170	2109	91.9	1.2e-300	0.979	2109	2065
SGdmA0919	TcCLB.510747.34	hypothetical protein, conserved	TcCLB.510747.34	519	TcCLB.510747.34	519	77.6	1.3e-216	1	519	519
SGdmA0920	TcCLB.510747.26	hypothetical protein, conserved	TcCLB.510747.26	360	TcCLB.510747.26	360	70.3	1.9e-172	1	360	360
SGdmA0921	TcCLB.504185.20	hypothetical protein, conserved	TcCLB.510747.18	999	TcCLB.504185.20	996	88.4	1.2e-288	0.975	999	974
SGdmA0922	TcCLB.510747.10	hypothetical protein, conserved	TcCLB.510747.10	1059	TcCLB.510747.10	1059	91.9	0	1	1059	1059
SGdmA0925	TcCLB.507001.14	hypothetical protein, conserved	TcCLB.503557.40	861	TcCLB.507001.14	750	69.9	3.9e-155	0.857	861	738
SGdmA0926	TcCLB.507001.20	hypothetical protein, conserved	TcCLB.503557.30	1296	TcCLB.507001.20	1296	89.9	2.8e-295	0.971	1296	1258
SGdmA0927	TcCLB.503557.20	ankyrin repeat protein, putative	TcCLB.503557.20	615	TcCLB.503557.20	615	78.7	3.5e-221	1	615	615
SGdmA0928	TcCLB.507001.40	hypothetical protein, conserved	TcCLB.508467.19	579	TcCLB.507001.4	549	74.4	1.2e-191	0.931	579	539
SGdmA0929	TcCLB.507001.50	hypothetical protein, conserved	TcCLB.508465.140	3741	TcCLB.507001.50	3852	106	0	0.977	3852	3656
SGdmA0930	TcCLB.507001.60	hypothetical protein, conserved	TcCLB.508465.130	1278	TcCLB.507001.60	1278	92.1	0	0.977	1278	1249
SGdmA0931	TcCLB.508465.120	syntaxin, putative	TcCLB.508465.120	909	TcCLB.508465.120	909	86	1.2e-270	1	909	909
SGdmA0932	TcCLB.508465.110	acyl-CoA dehydrogenase, putative	TcCLB.508465.110	1224	TcCLB.508465.110	1224	93.8	0	1	1224	1224
SGdmA0933	TcCLB.507001.100	transporter, putative	TcCLB.508465.100	1392	TcCLB.507001.100	1293	84.3	8.8e-248	0.914	1392	1272
SGdmA0934	TcCLB.507001.110	galactokinase-like protein, putative	TcCLB.508465.90	1407	TcCLB.507001.110	1407	91.1	5.8e-303	0.983	1407	1383
SGdmA0935	TcCLB.507001.120	hypothetical protein, conserved	TcCLB.508465.80	1209	TcCLB.507001.120	1239	87.6	3.2e-276	0.977	1239	1181
SGdmA0936	TcCLB.507001.130	hypothetical protein, conserved	TcCLB.508465.70	1896	TcCLB.507001.130	1893	92.7	0	0.984	1896	1866
SGdmA0937	TcCLB.507001.140	hypothetical protein, conserved	TcCLB.503557.40	861	TcCLB.507001.14	750	69.9	3.9e-155	0.857	861	738
SGdmA0938	TcCLB.508465.60	hypothetical protein, conserved	TcCLB.508465.60	3783	TcCLB.508465.60	3783	111.9	0	1	3783	3783
SGdmA0939	TcCLB.508465.50	hypothetical protein, conserved	TcCLB.508465.50	1224	TcCLB.508465.50	1224	94.6	0	1	1224	1224
SGdmA0940	TcCLB.510659.20	hypothetical protein, conserved	TcCLB.508465.40	1731	TcCLB.510659.20	1731	93.3	0	0.982	1731	1700
SGdmA0941	TcCLB.510659.28	hypothetical protein, conserved	TcCLB.508465.30	1620	TcCLB.510659.28	1620	94.3	0	0.981	1620	1589
SGdmA0942	TcCLB.510659.36	hypothetical protein, conserved	TcCLB.508465.20	1293	TcCLB.510659.36	1293	91.9	0	0.972	1293	1257
SGdmA0943	TcCLB.510659.44	cysteine desulfurase, putative	TcCLB.508465.10	1314	TcCLB.510659.44	1314	93.8	0	0.988	1314	1298
SGdmA0945	TcCLB.510659.60	hypothetical protein, conserved	TcCLB.510745.49	411	TcCLB.510659.60	405	34.1	2.9e-13	0.689	528	283
SGdmA0946	TcCLB.510659.70	protein kinase-like protein, putative	TcCLB.510745.40	2034	TcCLB.510659.70	2034	96.3	0	0.988	2034	2010
SGdmA0948	TcCLB.510659.80	hypothetical protein, conserved	TcCLB.510745.20	1680	TcCLB.510659.80	1680	93.6	0	0.985	1680	1655
SGdmA0949	TcCLB.510659.90	hypothetical protein, conserved	TcCLB.510745.10	1776	TcCLB.510659.90	1776	92	0	0.987	1776	1753
SGdmA0950	TcCLB.510659.100	hypothetical protein, conserved	TcCLB.508465.50	1224	TcCLB.510659.10	1224	92.6	0	0.983	1224	1203
SGdmA0951	TcCLB.510659.104	poly(ADP-ribose) glycohydrolase, putative	TcCLB.507013.24	1623	TcCLB.510659.104	1620	94.7	0	0.98	1623	1591
SGdmA0952	TcCLB.510659.110	hypothetical protein, conserved	TcCLB.507013.20	3120	TcCLB.510659.110	3120	106	0	0.985	3120	3073
SGdmA0955	TcCLB.510659.140	hypothetical protein, conserved (pseudogene)	TcCLB.508463.20	3366	TcCLB.510659.140	3120	100.5	0	0.919	3367	3094
SGdmA0957	TcCLB.510659.180	hypothetical protein, conserved	TcCLB.510743.120	1083	TcCLB.510659.180	1020	83	1.7e-242	0.925	1083	1002
SGdmA0958	TcCLB.510659.194	hypothetical protein, conserved	TcCLB.510743.110	1209	TcCLB.510659.194	1206	91.3	0	0.979	1209	1184
SGdmA0959	TcCLB.510659.210	chaperone DNAJ protein, putative	TcCLB.510743.100	1347	TcCLB.510659.210	1347	91.6	0	0.985	1347	1327
SGdmA0960	TcCLB.510743.90	hypothetical protein, conserved	TcCLB.510743.90	1164	TcCLB.510743.90	1164	91.7	0	1	1164	1164
SGdmA0961	TcCLB.510659.230	hypothetical protein, conserved	TcCLB.510743.80	1179	TcCLB.510659.230	1179	91	0	0.982	1179	1158
SGdmA0962	TcCLB.510743.70	lactoylglutathione lyase-like protein, putative	TcCLB.510743.70	426	TcCLB.510743.70	426	74.3	8.9e-197	1	426	426
SGdmA0963	TcCLB.510659.250	phospholipase A1, putative	TcCLB.510743.60	1317	TcCLB.510659.250	1317	92.1	0	0.978	1317	1288
SGdmA0964	TcCLB.510659.257	phospholipase A2-like protein, putative	TcCLB.510743.50	1194	TcCLB.510659.257	1194	91.7	0	0.987	1194	1178
SGdmA0965	TcCLB.510659.264	prenyl protein specific carboxyl methyltransferase, putative	TcCLB.510743.40	912	TcCLB.510659.264	795	70.2	1.1e-155	0.851	912	776
SGdmA0966	TcCLB.510743.30	hypothetical protein, conserved	TcCLB.510743.30	816	TcCLB.510743.30	816	85.8	2.3e-271	1	816	816
SGdmA0967	TcCLB.510659.279	nucleic acid binding protein, putative	TcCLB.510743.20	1077	TcCLB.510659.279	1077	87.9	6.7e-282	0.983	1077	1059
SGdmA0968	TcCLB.510661.19	ubiquitin-activating enzyme E1, putative (fragment)	TcCLB.510741.229	1233	TcCLB.510661.19	1284	90.6	2.5e-301	0.981	1284	1210
SGdmA0969	TcCLB.510661.40	hypothetical protein, conserved	TcCLB.510741.220	2439	TcCLB.510661.40	2439	99.9	0	0.979	2439	2388
SGdmA0970	TcCLB.510661.60	glycerol kinase, glycosomal, putative	TcCLB.510741.210	1548	TcCLB.510661.60	1539	93.2	0	0.974	1549	1507
SGdmA0971	TcCLB.510661.70	hypothetical protein, conserved	TcCLB.510741.190	1287	TcCLB.510661.70	1344	88.8	4.8e-285	0.981	1347	1262
SGdmA0972	TcCLB.510661.90	ATP-dependent RNA helicase, putative	TcCLB.510741.180	2397	TcCLB.510661.90	2379	96.6	0	0.98	2400	2350
SGdmA0973	TcCLB.510661.100	hypothetical protein	TcCLB.510741.170	1416	TcCLB.510661.100	1416	91.5	0	0.98	1416	1388
SGdmA0974	TcCLB.510661.110	hypothetical protein, conserved	TcCLB.510741.150	1596	TcCLB.510661.110	1587	93.6	0	0.969	1596	1547
SGdmA0975	TcCLB.510661.120	hypothetical protein, conserved	TcCLB.510741.140	4020	TcCLB.510661.120	4026	104.1	0	0.971	4026	3905
SGdmA0976	TcCLB.510661.129	hypothetical protein, conserved	TcCLB.510741.124	471	TcCLB.510661.129	471	68.4	5.9e-155	0.981	471	462
SGdmA0977	TcCLB.510661.140	hypothetical protein, conserved	TcCLB.510741.110	1005	TcCLB.510661.140	1005	87.3	1.7e-278	0.974	1005	979
SGdmA0978	TcCLB.510661.150	hypothetical protein, conserved	TcCLB.510741.100	1272	TcCLB.510661.150	1275	90	8.9e-296	0.971	1278	1235
SGdmA0979	TcCLB.510661.160	hypothetical protein, conserved	TcCLB.510741.90	735	TcCLB.510661.160	735	83.8	8.1e-257	0.976	735	717
SGdmA0980	TcCLB.510661.174	riboflavin kinase, putative	TcCLB.510741.80	537	TcCLB.510661.174	537	79.2	6e-228	0.983	537	528
SGdmA0981	TcCLB.510661.190	protein kinase, putative	TcCLB.510741.70	4074	TcCLB.510661.190	4074	106.3	0	0.972	4074	3960
SGdmA0982	TcCLB.510661.200	hypothetical protein, conserved	TcCLB.510741.60	654	TcCLB.510661.200	519	61.1	3.9e-109	0.777	654	508
SGdmA0983	TcCLB.510661.220	hypothetical protein, conserved	TcCLB.510741.50	1374	TcCLB.510661.220	1374	90.8	2.4e-301	0.97	1374	1333
SGdmA0984	TcCLB.510661.230	hypothetical protein, conserved	TcCLB.510741.40	1746	TcCLB.510661.230	1746	91.8	0	0.974	1746	1701
SGdmA0985	TcCLB.510661.240	hypothetical protein, conserved	TcCLB.510741.30	2013	TcCLB.510661.240	2013	94.7	0	0.982	2013	1977
SGdmA0986	TcCLB.510661.244	hypothetical protein, conserved	TcCLB.510741.20	498	TcCLB.510661.244	498	76.9	1.6e-212	0.986	498	491
SGdmA0989	TcCLB.510661.270	replication factor C, subunit 3, putative	TcCLB.510737.110	1068	TcCLB.510661.270	1068	86.6	2.7e-271	0.99	1068	1057
SGdmA0990	TcCLB.510737.100	hypothetical protein, conserved	TcCLB.510737.10	843	TcCLB.510737.10	843	86.7	3.7e-278	1	843	843
SGdmA0991	TcCLB.510663.10	hypothetical protein, conserved	TcCLB.510737.90	393	TcCLB.510663.10	393	70.4	2e-171	0.982	393	386
SGdmA0992	TcCLB.510663.40	hypothetical protein, conserved	TcCLB.510737.60	879	TcCLB.510663.40	879	81.8	4.7e-237	0.986	879	867
SGdmA0993	TcCLB.510663.50	hypothetical protein, conserved	TcCLB.510737.50	1734	TcCLB.510663.50	1734	93.3	0	0.982	1734	1703
SGdmA0994	TcCLB.510663.57	transport protein particle (TRAPP) subunit, putative	TcCLB.510737.40	705	TcCLB.510663.57	624	72.2	3.9e-173	0.868	705	612
SGdmA0995	TcCLB.510663.64	mitochondrial carrier protein, putative	TcCLB.510737.30	1029	TcCLB.510663.64	1029	86.8	1e-273	0.974	1029	1002
SGdmA0997	TcCLB.510663.80	hypothetical protein, conserved	TcCLB.507011.260	1227	TcCLB.510663.80	1389	85.3	3e-256	0.979	1389	1201
SGdmA0998	TcCLB.507003.24	hypothetical protein, conserved (fragment)	TcCLB.507011.250	6201	TcCLB.507003.24	6156	102.6	0	0.971	6201	6021
SGdmA0999	TcCLB.507003.50	hypothetical protein, conserved	TcCLB.507011.240	621	TcCLB.507003.50	621	74.5	2.1e-190	0.961	621	597
SGdmA1000	TcCLB.507003.60	hypothetical protein, conserved	TcCLB.507011.230	2985	TcCLB.507003.60	2985	106.6	0	0.983	2986	2935
SGdmA1001	TcCLB.507011.210	hypothetical protein, conserved	TcCLB.507011.210	1566	TcCLB.507011.210	1566	96.6	0	1	1566	1566
SGdmA1002	TcCLB.503983.20	dihydroxyacetone kinase 1-like, putative	TcCLB.507011.200	1770	TcCLB.503983.20	1770	92.9	0	0.982	1770	1738
SGdmA1003	TcCLB.503983.10	hypothetical protein, conserved	TcCLB.507011.190	633	TcCLB.503983.10	633	81.6	8.6e-243	0.981	633	621
SGdmA1004	TcCLB.507011.180	hypothetical protein, conserved	TcCLB.507011.180	1197	TcCLB.507011.180	1197	92.7	0	1	1197	1197
SGdmA1005	TcCLB.510665.10	hypothetical protein, conserved	TcCLB.507011.170	1734	TcCLB.510665.10	1734	91.2	2.2e-299	0.978	1734	1696
SGdmA1006	TcCLB.510665.20	hypothetical protein, conserved	TcCLB.507011.160	1758	TcCLB.510665.20	1758	91.5	1e-301	0.98	1758	1723
SGdmA1007	TcCLB.510665.30	hypothetical protein, conserved	TcCLB.507011.150	384	TcCLB.510665.30	384	71	8.4e-176	0.99	384	380
SGdmA1008	TcCLB.510665.40	DNA-repair protein, putative	TcCLB.507011.140	2415	TcCLB.510665.40	2430	97.3	0	0.977	2433	2360
SGdmA1009	TcCLB.507011.130	hypothetical protein, conserved	TcCLB.507011.130	1377	TcCLB.507011.130	1377	95.1	0	1	1377	1377
SGdmA1010	TcCLB.507011.120	acyl transferase-like protein, putative	TcCLB.507011.120	1629	TcCLB.507011.120	1629	95.7	0	1	1629	1629
SGdmA1011	TcCLB.507011.110	hypothetical protein	TcCLB.507011.110	732	TcCLB.507011.110	732	88.1	3.7e-293	1	732	732
SGdmA1012	TcCLB.507005.20	hypothetical protein, conserved	TcCLB.507011.100	2262	TcCLB.507005.20	2568	86.7	3.1e-253	0.972	2568	2198
SGdmA1013	TcCLB.507005.30	hypothetical protein, conserved	TcCLB.507011.90	1329	TcCLB.507005.30	1332	92	0	0.982	1332	1305
SGdmA1014	TcCLB.507005.40	zinc finger protein, putative	TcCLB.507011.80	852	TcCLB.507005.40	852	83.7	6.5e-253	0.982	852	837
SGdmA1015	TcCLB.507005.50	hypothetical protein	TcCLB.507011.70	1359	TcCLB.507005.50	1359	90.5	5.5e-299	0.965	1359	1311
SGdmA1016	TcCLB.507005.60	structural maintenance of chromosome (SMC) family protein, putative	TcCLB.507011.60	3804	TcCLB.507005.60	3789	106.8	0	0.979	3804	3724
SGdmA1017	TcCLB.507005.70	Pre-rRNA-processing protein PNO1, putative (PNO1)	TcCLB.507011.50	636	TcCLB.507005.70	636	79.8	9.5e-229	0.989	636	629
SGdmA1018	TcCLB.507011.40	hypothetical protein, conserved	TcCLB.507011.40	1926	TcCLB.507011.40	1926	95.8	0	1	1926	1926
SGdmA1019	TcCLB.510667.10	hypothetical protein, conserved	TcCLB.507011.30	906	TcCLB.510667.10	906	86.2	9.5e-272	0.981	906	889
SGdmA1020	TcCLB.510667.14	membrane transporter protein, putative	TcCLB.507011.20	1422	TcCLB.510667.14	1458	88.9	1.8e-283	0.979	1458	1392
SGdmA1021	TcCLB.510667.20	hypothetical protein, conserved	TcCLB.507011.10	1551	TcCLB.510667.20	1554	92.3	0	0.981	1554	1521
SGdmA1022	TcCLB.510667.30	hypothetical protein, conserved	TcCLB.507009.130	3012	TcCLB.510667.30	3012	107.5	0	0.981	3012	2955
SGdmA1023	TcCLB.510667.40	DNA repair protein RAD2, putative	TcCLB.507009.120	2235	TcCLB.510667.40	2235	94.7	0	0.979	2235	2188
SGdmA1024	TcCLB.510667.50	hypothetical protein, conserved	TcCLB.507009.110	963	TcCLB.510667.50	1032	82.4	2.2e-239	0.973	1032	937
SGdmA1025	TcCLB.510667.60	peptidyl-prolyl cis-trans isomerase (cyclophilin), putative,PPIase, putative,rotamase, putative,peptidyl-prolyl cis-trans isomerase, putative	TcCLB.507009.100	540	TcCLB.510667.60	540	79.5	1.9e-230	0.991	540	535
SGdmA1026	TcCLB.510667.70	iron-sulfur cluster assembly protein, putative	TcCLB.507009.90	492	TcCLB.510667.70	492	79.3	1.2e-230	0.996	492	490
SGdmA1027	TcCLB.510667.80	hypothetical protein, conserved	TcCLB.507009.80	561	TcCLB.510667.80	561	79.2	1.1e-226	0.98	561	550
SGdmA1028	TcCLB.510667.90	hypothetical protein, conserved	TcCLB.507009.70	2649	TcCLB.510667.90	2649	101.5	0	0.965	2649	2556
SGdmA1029	TcCLB.510667.110	hypothetical protein, conserved	TcCLB.507009.50	681	TcCLB.510667.110	681	82.7	1.2e-249	0.99	681	674
SGdmA1030	TcCLB.510667.120	galactokinase, putative	TcCLB.507009.40	1389	TcCLB.510667.120	1392	93.2	0	0.982	1392	1364
SGdmA1031	TcCLB.507009.30	ribulose-phosphate 3-epimerase, putative	TcCLB.507009.30	744	TcCLB.507009.30	744	87.8	3.2e-290	1	744	744
SGdmA1032	TcCLB.510669.9	hypothetical protein, conserved	TcCLB.507009.20	744	TcCLB.510669.9	744	85.4	3.6e-270	0.977	744	727
SGdmA1044	TcCLB.508461.400	nucleoside diphosphate kinase (NDPK2)	TcCLB.506147.50	795	TcCLB.508461.40	795	85.5	5.1e-269	0.984	795	782
SGdmA1054	TcCLB.508461.300	hypothetical protein, conserved	TcCLB.506147.60	819	TcCLB.508461.30	819	84.8	1.3e-262	0.983	819	805
SGdmA1057	TcCLB.508461.270	rab7 GTP binding protein, putative	TcCLB.511621.120	636	TcCLB.508461.270	666	32.2	1.9e-07	0.58	675	369
SGdmA1065	TcCLB.508461.190	hypothetical protein, conserved	TcCLB.506147.70	1026	TcCLB.508461.19	1026	86	1.3e-267	0.987	1026	1013
SGdmA1074	TcCLB.508461.100	Bardet-Biedl syndrome 1 protein homolog (BBS1-like protein 1), putative	TcCLB.506147.80	507	TcCLB.508461.10	507	74.2	1.4e-192	0.98	507	497
SGdmA1077	TcCLB.506147.20	hypothetical protein	TcCLB.506147.20	1095	TcCLB.506147.20	1095	90.7	0	1	1095	1095
SGdmA1078	TcCLB.508461.60	synaptojanin (N-terminal domain), putative,inositol/phosphatidylinositol phosphatase, putative	TcCLB.506147.30	2169	TcCLB.508461.60	2169	91.1	3.2e-292	0.976	2169	2117
SGdmA1079	TcCLB.506147.40	hypothetical protein	TcCLB.506147.40	1596	TcCLB.506147.40	1596	96.7	0	1	1596	1596
SGdmA1080	TcCLB.508461.40	hypothetical protein, conserved	TcCLB.506147.50	795	TcCLB.508461.40	795	85.5	5.1e-269	0.984	795	782
SGdmA1081	TcCLB.508461.30	3-demethylubiquinone-9 3-methyltransferase, putative	TcCLB.506147.60	819	TcCLB.508461.30	819	84.8	1.3e-262	0.983	819	805
SGdmA1082	TcCLB.508461.19	hypothetical protein, conserved	TcCLB.506147.70	1026	TcCLB.508461.19	1026	86	1.3e-267	0.987	1026	1013
SGdmA1083	TcCLB.508461.10	hypothetical protein, conserved	TcCLB.506147.80	507	TcCLB.508461.10	507	74.2	1.4e-192	0.98	507	497
SGdmA1084	TcCLB.506147.100	hypothetical protein, conserved	TcCLB.506147.100	2226	TcCLB.506147.100	2226	96.9	0	1	2226	2226
SGdmA1085	TcCLB.510735.90	hypothetical protein, conserved	TcCLB.506147.170	3774	TcCLB.510735.9	3774	106.5	0	0.974	3774	3676
SGdmA1086	TcCLB.510735.70	hypothetical protein, conserved	TcCLB.506147.120	756	TcCLB.510735.70	744	82.8	1.7e-248	0.97	756	733
SGdmA1087	TcCLB.510735.60	hypothetical protein, conserved	TcCLB.506147.130	456	TcCLB.510735.60	456	73.6	1.9e-190	0.974	456	444
SGdmA1088	TcCLB.510735.50	hypothetical protein, conserved	TcCLB.506147.140	1599	TcCLB.510735.50	1599	95.6	0	0.987	1599	1578
SGdmA1089	TcCLB.506147.150	hypothetical protein, conserved	TcCLB.506147.150	1776	TcCLB.506147.150	1776	94.6	0	1	1776	1776
SGdmA1090	TcCLB.510735.20	hypothetical protein, conserved	TcCLB.506147.160	1035	TcCLB.510735.20	1035	88.7	6.1e-290	0.986	1035	1021
SGdmA1091	TcCLB.510735.9	hypothetical protein, conserved	TcCLB.506147.170	3774	TcCLB.510735.9	3774	106.5	0	0.974	3774	3676
SGdmA1092	TcCLB.510733.60	DNA polymerase epsilon catalytic subunit, putative	TcCLB.506147.180	6714	TcCLB.510733.60	6588	98.5	0	0.967	6714	6492
SGdmA1093	TcCLB.510733.54	hypothetical protein, conserved	TcCLB.506147.184	345	TcCLB.510733.54	345	71.3	1.4e-179	0.994	345	343
SGdmA1094	TcCLB.510733.50	hypothetical protein, conserved	TcCLB.506147.190	1581	TcCLB.510733.50	1458	68.9	5.3e-138	0.84	1581	1328
SGdmA1095	TcCLB.510733.40	hypothetical protein, conserved	TcCLB.506147.200	1104	TcCLB.510733.40	1104	88.4	1.2e-285	0.993	1104	1096
SGdmA1096	TcCLB.510733.30	hypothetical protein, conserved	TcCLB.506147.210	468	TcCLB.510733.30	468	69.8	7.3e-164	0.976	468	457
SGdmA1097	TcCLB.510733.20	hypothetical protein, conserved	TcCLB.506147.220	615	TcCLB.510733.20	615	81.7	9.5e-245	0.995	615	612
SGdmA1099	TcCLB.509551.20	amino acid permease, putative	TcCLB.509551.20	1566	TcCLB.509551.20	1566	94.8	0	1	1566	1566
SGdmA1100	TcCLB.507007.99	mitochondrial carrier protein (pseudogene), putative,mitochondrial carrier protein, putative, frameshift	TcCLB.509551.30	951	TcCLB.507007.99	951	86.2	3.4e-271	0.981	952	933
SGdmA1101	TcCLB.507007.90	hypothetical protein, conserved	TcCLB.509551.40	669	TcCLB.507007.90	669	79.2	1.9e-223	0.967	669	647
SGdmA1102	TcCLB.507007.80	hypothetical protein	TcCLB.509551.50	3432	TcCLB.507007.80	3432	110.3	0	0.981	3432	3367
SGdmA1103	TcCLB.507007.77	hypothetical protein, conserved	TcCLB.509551.60	726	TcCLB.507007.77	714	84.2	8.6e-261	0.978	726	710
SGdmA1105	TcCLB.507007.70	hypothetical protein, conserved	TcCLB.509551.70	546	TcCLB.507007.70	528	72.1	4.6e-177	0.945	546	516
SGdmA1106	TcCLB.507007.60	hypothetical protein, conserved	TcCLB.509551.80	453	TcCLB.507007.60	453	73	6.8e-186	0.98	453	444
SGdmA1107	TcCLB.507007.50	hypothetical protein, conserved	TcCLB.509551.90	2148	TcCLB.507007.50	2148	92.5	0	0.979	2148	2103
SGdmA1108	TcCLB.509551.95	anaphase promoting complex subunit protein, putative	TcCLB.509551.95	249	TcCLB.509551.95	249	66.8	1.8e-156	1	249	249
SGdmA1109	TcCLB.507007.40	hypothetical protein, conserved	TcCLB.509551.100	663	TcCLB.507007.40	810	70.7	5e-162	0.979	810	649
SGdmA1110	TcCLB.507007.34	hypothetical protein, conserved	TcCLB.509551.110	1776	TcCLB.507007.34	1776	92.4	0	0.984	1776	1748
SGdmA1111	TcCLB.507007.30	hypothetical protein	TcCLB.509551.120	1830	TcCLB.507007.30	2010	88.2	2.9e-271	0.979	2010	1791
SGdmA1112	TcCLB.507007.20	hypothetical protein, conserved	TcCLB.509551.130	2613	TcCLB.507007.20	2616	107.3	0	0.979	2616	2558
SGdmA1114	TcCLB.509551.140	hypothetical protein, conserved	TcCLB.509551.140	4335	TcCLB.509551.140	4335	110.3	0	1	4335	4335
SGdmA1115	TcCLB.407335.9	phosphatidylserine decarboxylase, putative	TcCLB.509551.149	576	TcCLB.407335.9	633	77.1	5e-210	0.986	633	568
SGdmA1116	TcCLB.503669.10	hypothetical protein, conserved	TcCLB.503669.10	1500	TcCLB.503669.10	1500	95.6	0	1	1500	1500
SGdmA1117	TcCLB.510731.120	hypothetical protein, conserved	TcCLB.503669.20	867	TcCLB.510731.120	867	82.5	4.1e-243	0.972	867	843
SGdmA1118	TcCLB.510731.110	hypothetical protein, conserved	TcCLB.503669.30	930	TcCLB.510731.110	930	85	2.1e-261	0.969	930	901
SGdmA1119	TcCLB.510731.104	hypothetical protein, conserved	TcCLB.506969.6	348	TcCLB.510731.10	369	42	1.7e-34	0.753	373	262
SGdmA1120	TcCLB.510731.100	hypothetical protein, conserved	TcCLB.506887.110	1023	TcCLB.510731.100	1305	73.6	9.6e-173	0.968	1305	990
SGdmA1121	TcCLB.510731.90	protein kinase, putative	TcCLB.506887.100	717	TcCLB.510731.90	717	84.9	1e-266	0.98	717	703
SGdmA1122	TcCLB.510731.80	hypothetical protein, conserved	TcCLB.506887.90	1479	TcCLB.510731.80	1479	94.4	0	0.986	1479	1458
SGdmA1123	TcCLB.510731.68	hypothetical protein, conserved	TcCLB.506887.80	339	TcCLB.510731.68	339	69.5	5.3e-168	0.994	339	337
SGdmA1124	TcCLB.508457.10	MCAK-like kinesin, putative	TcCLB.506885.450	1449	TcCLB.508457.10	1449	90.7	2.7e-299	0.981	1449	1421
SGdmA1125	TcCLB.508457.20	hypothetical protein, conserved	TcCLB.506885.440	2169	TcCLB.508457.20	2169	90.8	4.3e-290	0.98	2169	2126
SGdmA1126	TcCLB.506885.430	lipoic acid containing carrier protein, putative (GCVH)	TcCLB.506885.4	1122	TcCLB.506885.4	1122	88.4	4.6e-285	1	1122	1122
SGdmA1127	TcCLB.508457.40	hypothetical protein	TcCLB.506885.420	588	TcCLB.508457.40	588	79.9	3.7e-231	0.98	588	576
SGdmA1128	TcCLB.503687.10	regulator of chromosome condensation (RCC1), putative	TcCLB.506885.416	1221	TcCLB.503687.10	1221	91.8	0	0.973	1221	1188
SGdmA1129	TcCLB.503687.20	glyceraldehyde-3-phosphate dehydrogenase, putative	TcCLB.506885.413	1044	TcCLB.503687.20	1116	85.2	1.3e-259	0.981	1116	1024
SGdmA1130	TcCLB.503687.30	hypothetical protein, conserved	TcCLB.506885.410	456	TcCLB.503687.30	456	72.7	3.6e-184	0.978	456	446
SGdmA1131	TcCLB.506885.400	40 kDa cyclophilin, putative,PPIase, putative,rotamase, putative,peptidyl-prolyl cis-trans isomerase, putative (CYP40)	TcCLB.506885.400	1065	TcCLB.506885.400	1065	91.6	0	1	1065	1065
SGdmA1132	TcCLB.503687.49	hypothetical protein, conserved	TcCLB.506885.394	681	TcCLB.503687.49	681	81.5	2.4e-240	0.981	681	668
SGdmA1133	TcCLB.506885.390	AMP deaminase, putative	TcCLB.506885.390	4290	TcCLB.506885.390	4290	108.6	0	1	4290	4290
SGdmA1134	TcCLB.510729.20	hypothetical protein, conserved	TcCLB.506885.380	1158	TcCLB.510729.20	1158	89.6	2.3e-295	0.985	1158	1141
SGdmA1135	TcCLB.510729.30	hypothetical protein, conserved	TcCLB.506885.370	687	TcCLB.510729.30	687	82.1	8.2e-245	0.977	687	671
SGdmA1136	TcCLB.510729.40	hypothetical protein, conserved	TcCLB.506885.364	1008	TcCLB.510729.40	1008	87.5	9.4e-281	0.979	1008	987
SGdmA1137	TcCLB.510729.50	hypothetical protein, conserved	TcCLB.506885.360	1389	TcCLB.510729.50	1389	92.2	0	0.981	1389	1363
SGdmA1138	TcCLB.510729.60	hypothetical protein, conserved	TcCLB.506885.354	669	TcCLB.510729.60	669	80.9	2.2e-236	0.972	669	650
SGdmA1139	TcCLB.506885.350	proteasome alpha 1 subunit, putative	TcCLB.506885.350	753	TcCLB.506885.350	753	84.8	7.4e-265	1	753	753
SGdmA1140	TcCLB.506885.340	hypothetical protein, conserved	TcCLB.506885.340	1053	TcCLB.506885.340	1053	90.3	1.3e-303	1	1053	1053
SGdmA1141	TcCLB.510729.90	hypothetical protein, conserved	TcCLB.506885.330	3045	TcCLB.510729.90	3033	97.4	0	0.969	3045	2951
SGdmA1142	TcCLB.510729.100	hypothetical protein, conserved	TcCLB.506885.320	1059	TcCLB.510729.100	1059	90	2.1e-300	0.992	1059	1051
SGdmA1143	TcCLB.506885.310	meiotic recombination protein DMC1, putative (dmc1)	TcCLB.506885.310	1056	TcCLB.506885.310	1056	90.1	7.8e-302	1	1056	1056
SGdmA1145	TcCLB.510729.119	hypothetical protein, conserved	TcCLB.506885.300	327	TcCLB.510729.119	321	67	4.9e-153	0.969	327	317
SGdmA1146	TcCLB.510729.130	DNA replication licensing factor MCM9, putative	TcCLB.506885.290	2280	TcCLB.510729.130	2280	96	0	0.986	2280	2248
SGdmA1147	TcCLB.510729.140	NIMA-related kinase, putative	TcCLB.506885.280	1428	TcCLB.510729.140	1428	92.1	0	0.987	1428	1409
SGdmA1148	TcCLB.510729.150	tubulin tyrosine ligase, putative	TcCLB.506885.270	1971	TcCLB.510729.150	1971	93	0	0.978	1971	1928
SGdmA1149	TcCLB.510729.160	hypothetical protein, conserved	TcCLB.506885.260	621	TcCLB.510729.160	621	78.6	1.7e-220	0.979	621	608
SGdmA1150	TcCLB.510729.180	hypothetical protein	TcCLB.506885.250	2190	TcCLB.510729.180	2190	92.9	0	0.979	2190	2144
SGdmA1151	TcCLB.510729.210	hypothetical protein, conserved	TcCLB.506885.204	948	TcCLB.510729.210	948	85.9	1.3e-268	0.982	948	931
SGdmA1152	TcCLB.510729.220	hypothetical protein, conserved	TcCLB.506885.200	3111	TcCLB.510729.220	3105	106.1	0	0.976	3123	3036
SGdmA1153	TcCLB.510729.230	hypothetical protein, conserved	TcCLB.506885.180	831	TcCLB.510729.230	831	79.6	1.2e-221	0.971	831	807
SGdmA1154	TcCLB.510729.240	hypothetical protein, conserved	TcCLB.506885.170	996	TcCLB.510729.240	996	84.9	4.6e-259	0.969	996	965
SGdmA1155	TcCLB.510729.290	phosphatidylcholine:ceramide cholinephosphotransferase 2, putative	TcCLB.506885.124	1008	TcCLB.510729.290	1008	87	5.6e-276	0.974	1008	982
SGdmA1156	TcCLB.506885.120	protein kinase, putative	TcCLB.506885.120	1095	TcCLB.506885.120	1095	89.7	1.9e-297	1	1095	1095
SGdmA1157	TcCLB.506885.110	hypothetical protein, conserved	TcCLB.506885.110	2790	TcCLB.506885.110	2790	109.2	0	1	2790	2790
SGdmA1158	TcCLB.506885.90	hypothetical protein, conserved	TcCLB.506885.90	1638	TcCLB.506885.90	1638	94.9	0	1	1638	1638
SGdmA1159	TcCLB.506885.80	hypothetical protein	TcCLB.506885.80	630	TcCLB.506885.80	630	80.6	2.6e-235	1	630	630
SGdmA1160	TcCLB.506885.70	polyadenylate-binding protein 1, putative	TcCLB.506885.70	1713	TcCLB.506885.70	1713	94	0	1	1713	1713
SGdmA1161	TcCLB.506885.60	hypothetical protein, conserved	TcCLB.506885.60	1674	TcCLB.506885.60	1674	95	0	1	1674	1674
SGdmA1162	TcCLB.506885.50	hypothetical protein, conserved	TcCLB.506885.50	1506	TcCLB.506885.50	1506	93.9	0	1	1506	1506
SGdmA1163	TcCLB.506885.40	hypothetical protein, conserved	TcCLB.506885.4	1122	TcCLB.506885.4	1122	88.4	4.6e-285	1	1122	1122
SGdmA1164	TcCLB.506885.30	hypothetical protein, conserved	TcCLB.506885.30	501	TcCLB.506885.30	501	80.6	6.6e-240	1	501	501
SGdmA1165	TcCLB.506885.20	hypothetical protein, conserved	TcCLB.506885.20	1716	TcCLB.506885.20	1716	92.9	0	1	1716	1716
SGdmA1166	TcCLB.506885.10	alpha-1,2-mannosyltransferase, putative	TcCLB.506885.10	1422	TcCLB.506885.10	1422	95.7	0	1	1422	1422
SGdmA1167	TcCLB.506885.4	hypothetical protein, conserved (fragment)	TcCLB.506885.4	1122	TcCLB.506885.4	1122	88.4	4.6e-285	1	1122	1122
SGdmA1172	TcCLB.506883.120	hypothetical protein, conserved	TcCLB.510427.10	612	TcCLB.506883.120	612	78.5	5.2e-220	0.987	612	604
SGdmA1174	TcCLB.506883.90	hypothetical protein, conserved	TcCLB.408799.19	537	TcCLB.506883.9	516	75.5	3.3e-201	0.946	537	508
SGdmA1175	TcCLB.506883.80	tRNA (guanine-N(7)-)-methyltransferase, putative,methyltransferase, putative	TcCLB.510429.20	726	TcCLB.506883.80	726	83.1	1.9e-251	0.99	726	719
SGdmA1176	TcCLB.506883.60	hypothetical protein, conserved	TcCLB.510429.30	1068	TcCLB.506883.60	1071	88.3	5e-286	0.983	1071	1050
SGdmA1177	TcCLB.506883.50	hypothetical protein, conserved	TcCLB.510429.40	762	TcCLB.506883.50	762	84.9	1.6e-265	0.987	762	752
SGdmA1178	TcCLB.510429.50	Lsm12 protein, putative	TcCLB.510429.50	579	TcCLB.510429.50	579	79.5	1.4e-228	1	579	579
SGdmA1182	TcCLB.510431.10	isopentenyl-diphosphate delta-isomerase (fragment) (idi1)	TcCLB.510431.10	540	TcCLB.510431.10	540	82	2.7e-249	1	540	540
SGdmA1183	TcCLB.510431.20	hypothetical protein, conserved	TcCLB.483623.10	1041	TcCLB.510431.20	1041	91.7	0	0.997	1041	1038
SGdmA1184	TcCLB.510431.30	amino acid permease, putative	TcCLB.510431.30	1344	TcCLB.510431.30	1344	92.2	0	1	1344	1344
SGdmA1185	TcCLB.460127.20	CAAX prenyl protease 1, putative,metallo-peptidase, clan M-, family M48, putative	TcCLB.510431.40	1287	TcCLB.460127.20	1287	93.1	0	0.983	1287	1265
SGdmA1186	TcCLB.510431.70	hypothetical protein, conserved	TcCLB.510431.70	906	TcCLB.510431.70	906	84.4	1.3e-257	1	906	906
SGdmA1187	TcCLB.510431.80	hypothetical protein, conserved	TcCLB.510431.80	4950	TcCLB.510431.80	4950	98.3	0	1	4950	4950
SGdmA1188	TcCLB.510431.90	hypothetical protein, conserved	TcCLB.510431.90	579	TcCLB.510431.90	579	80.7	3.7e-238	1	579	579
SGdmA1189	TcCLB.510431.100	hypothetical protein, conserved	TcCLB.510431.100	621	TcCLB.510431.100	621	82.7	7e-252	1	621	621
SGdmA1190	TcCLB.510431.110	hypothetical protein	TcCLB.510431.110	1419	TcCLB.510431.110	1419	93.7	0	1	1419	1419
SGdmA1191	TcCLB.510431.120	hypothetical protein, conserved	TcCLB.510431.120	1182	TcCLB.510431.120	1182	92.8	0	1	1182	1182
SGdmA1192	TcCLB.510431.130	hypothetical protein, conserved	TcCLB.510431.130	1131	TcCLB.510431.130	1131	89.5	9.3e-295	1	1131	1131
SGdmA1193	TcCLB.510431.140	protein kinase, putative	TcCLB.510431.140	1386	TcCLB.510431.140	1386	95.1	0	1	1386	1386
SGdmA1194	TcCLB.510431.150	glycosomal transporter (GAT2), putative (GAT2)	TcCLB.510431.150	1908	TcCLB.510431.150	1908	95.1	0	1	1908	1908
SGdmA1195	TcCLB.510431.160	nucleolar GTP-binding protein 1, putative	TcCLB.510431.160	1965	TcCLB.510431.160	1965	96.1	0	1	1965	1965
SGdmA1196	TcCLB.510431.170	hypothetical protein, conserved	TcCLB.510431.170	840	TcCLB.510431.170	840	85.2	1.1e-265	1	840	840
SGdmA1197	TcCLB.510431.180	hypothetical protein, conserved	TcCLB.510431.180	1194	TcCLB.510431.180	1194	93.5	0	1	1194	1194
SGdmA1198	TcCLB.510431.190	hypothetical protein	TcCLB.510431.190	5022	TcCLB.510431.190	5022	107.5	0	1	5022	5022
SGdmA1199	TcCLB.510431.200	LisH domain-containing protein FOPNL, putative (fopnl)	TcCLB.483623.10	1041	TcCLB.510431.20	1041	91.7	0	0.997	1041	1038
SGdmA1200	TcCLB.510431.210	vesicular protein trafficking mediator, putative	TcCLB.510431.210	579	TcCLB.510431.210	579	80.7	3.2e-238	1	579	579
SGdmA1201	TcCLB.510431.220	Ribosome assembly protein rrb1, putative	TcCLB.510431.220	1731	TcCLB.510431.220	1731	92.3	0	1	1731	1731
SGdmA1202	TcCLB.510431.230	hypothetical protein, conserved	TcCLB.510431.230	546	TcCLB.510431.230	546	79	6.5e-226	1	546	546
SGdmA1203	TcCLB.510431.240	hypothetical protein, conserved	TcCLB.510431.240	1191	TcCLB.510431.240	1191	92.5	0	1	1191	1191
SGdmA1204	TcCLB.510431.250	phosphoribosylpyrophosphate synthetase, putative	TcCLB.510431.250	1089	TcCLB.510431.250	1089	88.4	2.2e-286	1	1089	1089
SGdmA1205	TcCLB.510431.260	hypothetical protein, conserved	TcCLB.510431.260	1992	TcCLB.510431.260	1992	95	0	1	1992	1992
SGdmA1206	TcCLB.507773.40	hypothetical protein, conserved	TcCLB.510431.270	1683	TcCLB.507773.40	1683	92	0	0.98	1683	1649
SGdmA1207	TcCLB.510431.280	RNA editing complex protein MP46, putative	TcCLB.510431.280	1203	TcCLB.510431.280	1203	90.9	0	1	1203	1203
SGdmA1208	TcCLB.504205.10	hypothetical protein	TcCLB.510491.70	570	TcCLB.504205.10	702	61.2	1.5e-108	0.918	726	523
SGdmA1209	TcCLB.510431.310	hypothetical protein, conserved	TcCLB.510431.310	621	TcCLB.510431.310	621	80.7	4.9e-236	1	621	621
SGdmA1210	TcCLB.507771.110	hypothetical protein, conserved	TcCLB.510431.320	1968	TcCLB.507771.110	1968	93.7	0	0.981	1968	1931
SGdmA1211	TcCLB.510431.330	hypothetical protein, conserved	TcCLB.510431.330	315	TcCLB.510431.330	315	65.4	9.9e-144	1	315	315
SGdmA1212	TcCLB.507771.90	hypothetical protein, conserved	TcCLB.419469.14	516	TcCLB.507771.9	579	73	6.1e-183	0.996	579	514
SGdmA1213	TcCLB.507771.85	hypothetical protein	TcCLB.503887.20	438	TcCLB.507771.85	438	74.1	1.3e-194	0.995	438	436
SGdmA1214	TcCLB.503887.30	hypothetical protein, conserved	TcCLB.503887.30	1272	TcCLB.503887.30	1272	92.8	0	1	1272	1272
SGdmA1215	TcCLB.507771.70	hypothetical protein, conserved	TcCLB.503887.40	363	TcCLB.507771.70	360	70.4	7.8e-173	0.978	363	355
SGdmA1216	TcCLB.507771.60	hypothetical protein, conserved	TcCLB.503887.50	2340	TcCLB.507771.60	2340	99.8	0	0.979	2340	2291
SGdmA1217	TcCLB.507771.50	glycerolphosphate mutase, putative	TcCLB.503887.60	867	TcCLB.507771.50	867	84.8	7.1e-262	0.992	867	860
SGdmA1218	TcCLB.503887.70	phosphoglycerate mutase, putative (iPGAM)	TcCLB.503887.70	999	TcCLB.503887.70	999	89.5	2.2e-297	1	999	999
SGdmA1219	TcCLB.507771.30	hypothetical protein, conserved	TcCLB.503887.79	552	TcCLB.507771.30	564	73.3	1.8e-184	0.989	564	546
SGdmA1220	TcCLB.507771.20	hypothetical protein, conserved	TcCLB.419469.30	1797	TcCLB.507771.20	1806	88.2	2e-272	0.973	1806	1748
SGdmA1221	TcCLB.506811.10	kinesin, putative	TcCLB.506811.10	1836	TcCLB.506811.10	1836	94.7	0	1	1836	1836
SGdmA1222	TcCLB.506305.29	hypothetical protein, conserved	TcCLB.506811.20	2271	TcCLB.506305.29	2271	94.9	0	0.978	2271	2221
SGdmA1223	TcCLB.506305.20	hypothetical protein, conserved	TcCLB.506811.30	747	TcCLB.506305.20	750	83.6	3.1e-255	0.985	750	736
SGdmA1224	TcCLB.506305.10	hypothetical protein, conserved	TcCLB.506811.40	3252	TcCLB.506305.10	3252	108.9	0	0.969	3252	3151
SGdmA1225	TcCLB.506811.50	hypothetical protein, conserved	TcCLB.506811.50	2556	TcCLB.506811.50	2556	110.2	0	1	2556	2556
SGdmA1226	TcCLB.506303.160	hypothetical protein	TcCLB.506811.70	2538	TcCLB.506303.160	2544	100.1	0	0.967	2544	2455
SGdmA1227	TcCLB.506303.150	hypothetical protein, conserved	TcCLB.506811.80	864	TcCLB.506303.150	861	78.6	1.8e-213	0.97	864	838
SGdmA1228	TcCLB.506303.140	hypothetical protein, conserved	TcCLB.506811.90	774	TcCLB.506303.140	774	80.9	1.2e-232	0.973	774	753
SGdmA1229	TcCLB.506303.130	hypothetical protein, conserved	TcCLB.506811.100	2076	TcCLB.506303.130	2076	94.6	0	0.982	2076	2039
SGdmA1230	TcCLB.506303.120	hypothetical protein, conserved	TcCLB.506811.110	1971	TcCLB.506303.120	1971	92.5	0	0.972	1980	1915
SGdmA1231	TcCLB.506303.111	hypothetical protein, conserved	TcCLB.506811.120	1437	TcCLB.506303.111	1434	91	3.4e-302	0.974	1437	1400
SGdmA1232	TcCLB.506303.100	hypothetical protein, conserved	TcCLB.506811.220	2868	TcCLB.506303.10	2877	98.4	0	0.971	2880	2785
SGdmA1233	TcCLB.506303.90	hypothetical protein, conserved	TcCLB.506811.150	1038	TcCLB.506303.90	1038	89.9	1.1e-300	0.984	1038	1021
SGdmA1234	TcCLB.506303.70	hypothetical protein, conserved	TcCLB.506811.170	2520	TcCLB.506303.70	2520	102.5	0	0.981	2520	2472
SGdmA1235	TcCLB.506303.60	protein kinase, putative	TcCLB.506811.180	4230	TcCLB.506303.60	4233	104.5	0	0.97	4233	4102
SGdmA1236	TcCLB.506303.50	UDP-galactose 4-epimerase, putative	TcCLB.506811.190	1152	TcCLB.506303.50	1152	88.8	1.4e-288	0.984	1152	1134
SGdmA1237	TcCLB.506303.30	hypothetical protein, conserved	TcCLB.506811.200	1212	TcCLB.506303.30	1212	86.9	2.3e-271	0.968	1212	1173
SGdmA1238	TcCLB.506303.20	cell division cycle protein 45 (CDC45), putative	TcCLB.506811.210	2046	TcCLB.506303.20	2049	97.3	0	0.987	2049	2020
SGdmA1239	TcCLB.506303.10	hypothetical protein, conserved	TcCLB.506811.220	2868	TcCLB.506303.10	2877	98.4	0	0.971	2880	2785
SGdmA1240	TcCLB.506301.60	hypothetical protein	TcCLB.504153.370	1854	TcCLB.506301.60	2163	85.8	8.8e-251	0.974	2163	1806
SGdmA1241	TcCLB.506301.50	succinyl-coA:3-ketoacid-coenzyme A transferase, mitochondrial precursor, putative	TcCLB.504153.360	1476	TcCLB.506301.50	1476	93.8	0	0.982	1476	1449
SGdmA1242	TcCLB.506301.40	hypothetical protein, conserved	TcCLB.504153.340	2115	TcCLB.506301.40	2106	92.1	1.9e-302	0.976	2115	2064
SGdmA1243	TcCLB.506301.30	hypothetical protein, conserved	TcCLB.504153.330	1458	TcCLB.506301.30	1515	87.4	4e-270	0.952	1515	1388
SGdmA1244	TcCLB.506301.20	Golgi reassembly stacking protein (GRASP homologue), putative	TcCLB.504153.320	1542	TcCLB.506301.20	1548	91.8	0	0.971	1548	1497
SGdmA1245	TcCLB.504153.310	heat shock protein, putative	TcCLB.504153.310	2253	TcCLB.504153.310	2253	98.1	0	1	2253	2253
SGdmA1246	TcCLB.504153.300	GTPase protein, putative	TcCLB.504153.300	1524	TcCLB.504153.300	1524	96.3	0	1	1524	1524
SGdmA1247	TcCLB.504153.290	hypothetical protein, conserved	TcCLB.504153.290	1866	TcCLB.504153.290	1866	96.5	0	1	1866	1866
SGdmA1248	TcCLB.504153.280	hypothetical protein, conserved	TcCLB.504153.280	1233	TcCLB.504153.280	1233	88.1	1e-280	1	1233	1233
SGdmA1249	TcCLB.504153.270	hypothetical protein, conserved	TcCLB.504153.270	2739	TcCLB.504153.270	2739	108.5	0	1	2739	2739
SGdmA1250	TcCLB.504153.260	hypothetical protein, conserved	TcCLB.504153.260	2886	TcCLB.504153.260	2886	107.6	0	1	2886	2886
SGdmA1251	TcCLB.504153.250	hypothetical protein, conserved	TcCLB.504153.250	1179	TcCLB.504153.250	1179	92.9	0	1	1179	1179
SGdmA1252	TcCLB.504153.240	hypothetical protein, conserved	TcCLB.504153.240	1689	TcCLB.504153.240	1689	94.6	0	1	1689	1689
SGdmA1253	TcCLB.504153.230	hypothetical protein, conserved	TcCLB.504153.230	1137	TcCLB.504153.230	1137	90.3	1.9e-301	1	1137	1137
SGdmA1254	TcCLB.504153.220	DNA recombination and repair protein RAD51, putative	TcCLB.504153.220	1479	TcCLB.504153.220	1479	96.7	0	1	1479	1479
SGdmA1255	TcCLB.504153.210	hypothetical protein	TcCLB.504153.210	909	TcCLB.504153.210	909	87.3	7.1e-281	1	909	909
SGdmA1256	TcCLB.504153.200	hypothetical protein, conserved	TcCLB.504153.20	2721	TcCLB.504153.20	2721	112.4	0	1	2721	2721
SGdmA1257	TcCLB.504153.190	kinteoplast poly(A) polymerase complex 1 subunit, putative,mitochondrial edited mRNA stability factor 1 subunit, putative,mitochondrial RNA binding complex 1 subunit, putative	TcCLB.504153.190	2145	TcCLB.504153.190	2145	94.7	0	1	2145	2145
SGdmA1258	TcCLB.504153.180	UDP-N-acetylglucosamine pyrophosphorylase, putative	TcCLB.504153.180	1617	TcCLB.504153.180	1617	96.7	0	1	1617	1617
SGdmA1259	TcCLB.504153.170	hypothetical protein, conserved	TcCLB.504153.170	3756	TcCLB.504153.170	3756	110.3	0	1	3756	3756
SGdmA1260	TcCLB.504153.160	metallo-peptidase, clan MA(E), family M32, putative,carboxypeptidase, putative	TcCLB.504153.160	1512	TcCLB.504153.160	1512	93	0	1	1512	1512
SGdmA1261	TcCLB.504153.150	Unc104-like kinesin, putative	TcCLB.504153.150	4596	TcCLB.504153.150	4596	110.5	0	1	4596	4596
SGdmA1262	TcCLB.504153.140	aminopeptidase, putative,metallo-peptidase, Clan MF, Family M17, putative	TcCLB.504153.140	1674	TcCLB.504153.140	1674	94	0	1	1674	1674
SGdmA1263	TcCLB.504153.120	hypothetical protein, conserved	TcCLB.504153.120	3861	TcCLB.504153.120	3861	112.8	0	1	3861	3861
SGdmA1264	TcCLB.504153.110	hypothetical protein, conserved	TcCLB.504153.110	810	TcCLB.504153.110	810	88.7	4.6e-296	1	810	810
SGdmA1265	TcCLB.504153.100	Tubulin cofactor C domain-containing protein 1, putative (tbccd1)	TcCLB.504153.100	1635	TcCLB.504153.100	1635	95.6	0	1	1635	1635
SGdmA1266	TcCLB.504153.90	Cytoplasmic dynein 2 heavy chain (DYNC2H1), putative,Cytoplasmic dynein 2 heavy chain (DYNC2H2), putative,dynein heavy chain (pseudogene), putative	TcCLB.511421.80	13803	TcCLB.504153.90	13002	103.6	0	0.491	14428	6781
SGdmA1267	TcCLB.504153.70	hypothetical protein, conserved	TcCLB.504153.70	1986	TcCLB.504153.70	1986	98.2	0	1	1986	1986
SGdmA1268	TcCLB.506125.20	hypothetical protein, conserved	TcCLB.506125.20	810	TcCLB.506125.20	810	86.2	1.9e-274	1	810	810
SGdmA1269	TcCLB.504153.20	phosphoglycerate kinase, putative	TcCLB.504153.20	2721	TcCLB.504153.20	2721	112.4	0	1	2721	2721
SGdmA1270	TcCLB.506127.20	hypothetical protein, conserved	TcCLB.506127.20	1737	TcCLB.506127.20	1737	95.6	0	1	1737	1737
SGdmA1271	TcCLB.506127.30	phenylalanyl-tRNA synthetase, putative	TcCLB.506127.30	1878	TcCLB.506127.30	1878	95.3	0	1	1878	1878
SGdmA1272	TcCLB.506127.40	hypothetical protein, conserved	TcCLB.506127.40	726	TcCLB.506127.40	726	81.9	2.8e-242	1	726	726
SGdmA1273	TcCLB.506127.50	hypothetical protein, conserved	TcCLB.508271.30	1578	TcCLB.506127.50	1593	94.7	0	0.986	1593	1556
SGdmA1274	TcCLB.506127.70	hypothetical protein	TcCLB.506127.70	2649	TcCLB.506127.70	2649	108	0	1	2649	2649
SGdmA1275	TcCLB.506127.80	molybdopterin synthase sulphurylase-like protein, putative	TcCLB.506127.80	1479	TcCLB.506127.80	1479	95.7	0	1	1479	1479
SGdmA1276	TcCLB.506127.90	hypothetical protein, conserved	TcCLB.506127.90	3552	TcCLB.506127.90	3552	110.8	0	1	3552	3552
SGdmA1277	TcCLB.506127.100	hypothetical protein, conserved	TcCLB.506127.100	2796	TcCLB.506127.100	2796	104.1	0	1	2796	2796
SGdmA1278	TcCLB.506127.110	eukaryotic peptide chain release factor subunit 1, putative	TcCLB.506127.110	1359	TcCLB.506127.110	1359	94.6	0	1	1359	1359
SGdmA1279	TcCLB.503593.60	hypothetical protein, conserved	TcCLB.506127.120	1965	TcCLB.503593.60	1965	94.2	0	0.98	1965	1926
SGdmA1280	TcCLB.503593.50	hypothetical protein, conserved	TcCLB.506127.130	1944	TcCLB.503593.50	1944	92.5	0	0.969	1944	1884
SGdmA1281	TcCLB.503593.40	hypothetical protein	TcCLB.506127.140	1776	TcCLB.503593.40	1800	90	3.5e-288	0.965	1800	1714
SGdmA1282	TcCLB.503593.30	hypothetical protein, conserved	TcCLB.506127.150	2574	TcCLB.503593.30	2574	104.3	0	0.981	2574	2525
SGdmA1283	TcCLB.503593.20	hypothetical protein, conserved	TcCLB.506127.160	2433	TcCLB.503593.20	2433	100.4	0	0.976	2433	2375
SGdmA1284	TcCLB.503593.10	eukaryotic translation initiation factor eIF-4E, putative	TcCLB.506127.170	786	TcCLB.503593.10	786	84	1.6e-257	0.992	786	780
SGdmA1285	TcCLB.508355.10	hypothetical protein, conserved	TcCLB.507467.20	591	TcCLB.508355.10	591	77.1	2.3e-210	0.988	591	584
SGdmA1286	TcCLB.508355.20	hypothetical protein, conserved	TcCLB.507467.30	486	TcCLB.508355.20	486	71.4	1.1e-173	0.984	486	478
SGdmA1287	TcCLB.508355.40	choline/carnitine O-acetyltransferase, putative	TcCLB.507467.40	2118	TcCLB.508355.40	2244	88.9	4.3e-274	0.987	2244	2091
SGdmA1288	TcCLB.508355.50	hypothetical protein, conserved	TcCLB.507467.50	1344	TcCLB.508355.50	1344	91.2	0	0.983	1344	1321
SGdmA1289	TcCLB.508355.70	diacylglycerol acyltransferase, putative	TcCLB.507467.70	4335	TcCLB.508355.70	4335	105.4	0	0.98	4335	4248
SGdmA1290	TcCLB.508355.100	diacylglycerol acyltransferase, putative	TcCLB.507467.90	4671	TcCLB.508355.100	4671	107.9	0	0.985	4671	4601
SGdmA1291	TcCLB.507467.94	hypothetical protein, conserved	TcCLB.507467.94	402	TcCLB.507467.94	402	75.6	5.5e-207	1	402	402
SGdmA1292	TcCLB.508355.110	hypothetical protein	TcCLB.507467.100	1959	TcCLB.508355.110	1959	93.5	0	0.967	1959	1894
SGdmA1293	TcCLB.507467.110	hypothetical protein, conserved	TcCLB.507467.110	1890	TcCLB.507467.110	1890	94.8	0	1	1890	1890
SGdmA1294	TcCLB.508355.124	hypothetical protein, conserved	TcCLB.507467.119	1260	TcCLB.508355.124	1227	87.9	1.6e-278	0.939	1260	1183
SGdmA1295	TcCLB.508355.127	hypothetical protein, conserved	TcCLB.503433.30	468	TcCLB.508355.127	468	75.3	4.1e-202	0.994	468	465
SGdmA1296	TcCLB.503433.20	hypothetical protein, conserved	TcCLB.503433.20	1530	TcCLB.503433.20	1530	96.6	0	1	1530	1530
SGdmA1303	TcCLB.508355.200	vacuolar protein sorting protein 16, putative	TcCLB.506367.60	3012	TcCLB.508355.200	3012	106	0	0.974	3012	2934
SGdmA1304	TcCLB.508355.210	hypothetical protein, conserved	TcCLB.506367.70	1029	TcCLB.508355.210	1029	86.8	6.4e-274	0.983	1029	1012
SGdmA1314	TcCLB.508355.340	hypothetical protein, conserved	TcCLB.508357.20	828	TcCLB.508355.340	828	83.9	7.3e-255	0.984	828	815
SGdmA1315	TcCLB.508355.350	hypothetical protein, conserved	TcCLB.508357.23	1182	TcCLB.508355.350	1182	90.4	1.7e-301	0.99	1182	1170
SGdmA1316	TcCLB.508355.360	hypothetical protein, conserved	TcCLB.508357.26	663	TcCLB.508355.360	663	77.6	9.8e-212	0.973	663	645
SGdmA1317	TcCLB.508355.370	hypothetical protein, conserved	TcCLB.508357.30	1362	TcCLB.508355.370	1362	89.3	6.5e-289	0.971	1362	1323
SGdmA1318	TcCLB.508355.380	ubiquitin hydrolase, putative,cysteine peptidase, Clan CA, family C19, putative	TcCLB.508357.40	1674	TcCLB.508355.380	1674	90.3	4.3e-292	0.984	1674	1647
SGdmA1319	TcCLB.508355.420	cation transporter protein, putative	TcCLB.508357.80	1827	TcCLB.508355.420	1827	87.9	8.8e-270	0.979	1827	1789
SGdmA1320	TcCLB.508357.90	T-complex protein 1, beta subunit, putative	TcCLB.508357.90	1590	TcCLB.508357.90	1590	96.7	0	1	1590	1590
SGdmA1321	TcCLB.508357.100	hypothetical protein, conserved	TcCLB.508357.100	981	TcCLB.508357.100	981	89.7	1.1e-299	1	981	981
SGdmA1324	TcCLB.511361.10	kinesin-like protein (pseudogene), putative	TcCLB.511361.10	2883	TcCLB.511361.10	2883	105	0	1	2883	2883
SGdmA1325	TcCLB.508899.130	hypothetical protein, conserved	TcCLB.511361.20	831	TcCLB.508899.130	831	81.9	3.2e-239	0.98	831	814
SGdmA1326	TcCLB.508899.120	hypothetical protein, conserved	TcCLB.511361.30	729	TcCLB.508899.120	624	71.1	1.1e-165	0.846	729	617
SGdmA1327	TcCLB.511361.40	actin-related protein 2, putative	TcCLB.511361.40	1212	TcCLB.511361.40	1212	93.8	0	1	1212	1212
SGdmA1328	TcCLB.508899.100	hypothetical protein, conserved	TcCLB.511361.50	447	TcCLB.508899.100	444	68.6	2.1e-157	0.982	447	439
SGdmA1329	TcCLB.508899.90	hypothetical protein	TcCLB.511361.60	2529	TcCLB.508899.90	2358	92.9	0	0.91	2532	2302
SGdmA1330	TcCLB.508899.80	hypothetical protein, conserved	TcCLB.511361.70	2379	TcCLB.508899.80	2376	97.2	0	0.973	2379	2315
SGdmA1331	TcCLB.508899.70	hypothetical protein, conserved	TcCLB.511361.80	1641	TcCLB.508899.70	1632	90.3	1.7e-292	0.968	1644	1588
SGdmA1332	TcCLB.508899.54	hypothetical protein, conserved	TcCLB.511363.4	750	TcCLB.508899.54	900	73.2	2.1e-176	0.984	900	738
SGdmA1334	TcCLB.508899.30	hypothetical protein, conserved	TcCLB.511365.10	1569	TcCLB.508899.30	1569	95.5	0	0.992	1569	1556
SGdmA1335	TcCLB.508899.20	hypothetical protein, conserved	TcCLB.511365.50	10314	TcCLB.508899.20	10317	120.6	0	0.98	10320	10103
SGdmA1336	TcCLB.511365.70	proteasome regulatory non-ATPase subunit, putative	TcCLB.511365.70	1209	TcCLB.511365.70	1209	91.9	0	1	1209	1209
SGdmA1337	TcCLB.511365.80	mitochondrial carrier protein, putative	TcCLB.511365.80	1113	TcCLB.511365.80	1113	88.4	1.4e-285	1	1113	1113
SGdmA1338	TcCLB.511365.90	hypothetical protein, conserved	TcCLB.511365.90	2574	TcCLB.511365.90	2574	108.4	0	1	2574	2574
SGdmA1339	TcCLB.511297.20	anaphase promoting complex subunit 10, putative	TcCLB.511365.94	771	TcCLB.511297.20	771	83.6	1.3e-254	0.982	771	757
SGdmA1340	TcCLB.511295.60	hypothetical protein, conserved (pseudogene)	TcCLB.506481.30	2004	TcCLB.511295.60	2004	94.3	0	0.975	2006	1954
SGdmA1341	TcCLB.511295.50	hypothetical protein, conserved	TcCLB.506481.20	2352	TcCLB.511295.50	2352	98.1	0	0.978	2352	2300
SGdmA1357	TcCLB.510027.20	transporter, putative	TcCLB.510027.20	1251	TcCLB.510027.20	1251	95.5	0	1	1251	1251
SGdmA1358	TcCLB.506503.4	transporter, putative	TcCLB.506503.4	1401	TcCLB.506503.4	1401	96.8	0	1	1401	1401
SGdmA1359	TcCLB.504161.50	hypothetical protein, conserved	TcCLB.506503.10	1350	TcCLB.504161.50	1350	93.1	0	0.988	1350	1334
SGdmA1360	TcCLB.504161.40	hypothetical protein, conserved	TcCLB.506503.30	1362	TcCLB.504161.40	1362	93	0	0.981	1362	1336
SGdmA1361	TcCLB.504161.30	hypothetical protein, conserved	TcCLB.506503.40	1563	TcCLB.504161.30	1563	93.8	0	0.98	1563	1532
SGdmA1362	TcCLB.504161.20	hypothetical protein, conserved	TcCLB.506503.50	921	TcCLB.504161.20	921	84.6	2e-258	0.984	921	906
SGdmA1363	TcCLB.506503.53	hypothetical protein	TcCLB.506503.53	1284	TcCLB.506503.53	1284	95.3	0	1	1284	1284
SGdmA1364	TcCLB.511293.90	hypothetical protein, conserved	TcCLB.506503.56	1620	TcCLB.511293.90	1620	92.8	0	0.977	1620	1583
SGdmA1365	TcCLB.511293.80	hypothetical protein, conserved	TcCLB.506503.60	1395	TcCLB.511293.80	1182	74	6.8e-173	0.832	1395	1161
SGdmA1366	TcCLB.511293.69	glycosomal malate dehydrogenase, putative	TcCLB.506503.69	972	TcCLB.511293.69	972	80.4	3e-224	0.963	972	936
SGdmA1367	TcCLB.506503.100	U3 snoRNA-associated protein UTP11, putative	TcCLB.506503.10	1350	TcCLB.506503.10	1350	94.5	0	1	1350	1350
SGdmA1368	TcCLB.506503.110	RNA-binding protein RPC40, putative,DNA-directed RNA polymerase, alpha subunit, putative	TcCLB.506503.110	1182	TcCLB.506503.110	1182	91.1	0	1	1182	1182
SGdmA1369	TcCLB.511293.20	hypothetical protein, conserved	TcCLB.506503.120	5442	TcCLB.511293.20	5445	107.9	0	0.98	5445	5331
SGdmA1370	TcCLB.506503.140	extracellular receptor, putative	TcCLB.506503.140	2667	TcCLB.506503.140	2667	110.8	0	1	2667	2667
SGdmA1371	TcCLB.507033.20	histone H3 variant, putative	TcCLB.506503.150	456	TcCLB.507033.20	456	69.6	1.6e-163	0.98	456	447
SGdmA1372	TcCLB.507033.10	hypothetical protein, conserved	TcCLB.506503.160	1896	TcCLB.507033.10	1896	94.4	0	0.985	1896	1868
SGdmA1373	TcCLB.506505.10	hypothetical protein, conserved	TcCLB.506505.10	1635	TcCLB.506505.10	1635	96.4	0	1	1635	1635
SGdmA1374	TcCLB.507031.170	protein kinase (pseudogene), putative	TcCLB.506505.40	3129	TcCLB.507031.170	3132	109	0	0.979	3132	3063
SGdmA1376	TcCLB.507031.140	hypothetical protein, conserved (pseudogene)	TcCLB.504111.40	1488	TcCLB.507031.140	1488	93.3	0	0.981	1489	1459
SGdmA1377	TcCLB.507031.130	hypothetical protein, conserved	TcCLB.504111.30	3558	TcCLB.507031.130	3555	109.7	0	0.981	3558	3490
SGdmA1378	TcCLB.507031.120	methionine aminopeptidase, putative,metallo-peptidase, Clan MG, Family M24, putative	TcCLB.504111.20	1179	TcCLB.507031.120	1179	90.5	1.1e-302	0.986	1179	1162
SGdmA1379	TcCLB.507031.110	hypothetical protein, conserved	TcCLB.504111.10	2376	TcCLB.507031.110	2370	96.3	0	0.971	2376	2307
SGdmA1380	TcCLB.507031.100	hypothetical protein, conserved	TcCLB.507963.10	1479	TcCLB.507031.100	1473	92.4	0	0.973	1479	1439
SGdmA1381	TcCLB.507031.90	arginase, putative	TcCLB.507963.20	927	TcCLB.507031.90	927	86.5	3.8e-274	0.986	927	914
SGdmA1382	TcCLB.507031.80	hypothetical protein, conserved	TcCLB.507963.30	3597	TcCLB.507031.80	3597	109.3	0	0.972	3597	3496
SGdmA1383	TcCLB.507031.70	hypothetical protein, conserved	TcCLB.507963.40	816	TcCLB.507031.70	816	81.7	3.3e-238	0.983	816	802
SGdmA1384	TcCLB.507031.64	hypothetical protein, conserved	TcCLB.507963.44	573	TcCLB.507031.64	573	80.8	1.6e-238	0.981	573	562
SGdmA1385	TcCLB.507031.60	nuclear cap binding complex subunit CBP30, putative (CBP30)	TcCLB.507963.50	822	TcCLB.507031.60	822	82.4	4.7e-243	0.983	822	808
SGdmA1386	TcCLB.507031.50	hypothetical protein, conserved	TcCLB.507963.60	756	TcCLB.507031.50	750	83.2	1e-251	0.979	756	740
SGdmA1387	TcCLB.507031.40	hypothetical protein, conserved	TcCLB.507963.70	2130	TcCLB.507031.40	2124	91.6	3.8e-297	0.976	2130	2079
SGdmA1388	TcCLB.507031.29	nucleosome assembly protein, putative	TcCLB.507963.79	1089	TcCLB.507031.29	1089	84.8	2.5e-256	0.975	1089	1062
SGdmA1390	TcCLB.510029.30	hypothetical protein, conserved	TcCLB.510029.30	2565	TcCLB.510029.30	2565	110.5	0	1	2565	2565
SGdmA1392	TcCLB.511291.110	hypothetical protein, conserved	TcCLB.510029.50	375	TcCLB.511291.110	375	69.1	8.1e-164	0.992	375	372
SGdmA1393	TcCLB.510029.60	synaptobrevin-type transport protein, putative	TcCLB.510029.60	789	TcCLB.510029.60	789	85.6	2.1e-270	1	789	789
SGdmA1394	TcCLB.511291.90	40S ribosomal protein S13, putative	TcCLB.510029.70	456	TcCLB.511291.90	456	73	6.8e-186	0.982	456	448
SGdmA1395	TcCLB.510029.80	hypothetical protein, conserved	TcCLB.510029.80	723	TcCLB.510029.80	723	84	1.8e-259	1	723	723
SGdmA1396	TcCLB.511291.70	hypothetical protein, conserved	TcCLB.507683.30	4839	TcCLB.511291.70	4839	101.5	0	0.98	4839	4742
SGdmA1397	TcCLB.511291.50	hypothetical protein, conserved	TcCLB.507683.34	1611	TcCLB.511291.50	1611	93	0	0.964	1611	1553
SGdmA1398	TcCLB.511291.40	protein kinase, putative	TcCLB.507683.40	3648	TcCLB.511291.40	3636	109.4	0	0.969	3648	3535
SGdmA1399	TcCLB.511291.30	lipoic acid synthetase, mitochondrial precursor, putative	TcCLB.506211.10	1296	TcCLB.511291.30	1272	89.7	1.8e-293	0.968	1296	1255
SGdmA1400	TcCLB.511291.20	hypothetical protein, conserved	TcCLB.506211.20	1263	TcCLB.511291.20	1263	93.4	0	0.988	1263	1248
SGdmA1401	TcCLB.506211.30	hypothetical protein, conserved	TcCLB.506211.30	2346	TcCLB.506211.30	2346	102.1	0	1	2346	2346
SGdmA1402	TcCLB.508895.80	intraflagellar transport protein component, putative	TcCLB.506211.40	1953	TcCLB.508895.80	1953	95.5	0	0.989	1953	1932
SGdmA1403	TcCLB.508895.70	membrane protein, putative	TcCLB.506211.50	747	TcCLB.508895.70	747	83.8	1.6e-256	0.981	747	733
SGdmA1404	TcCLB.506211.60	RNA-binding protein, putative	TcCLB.506211.60	1641	TcCLB.506211.60	1641	93.4	0	1	1641	1641
SGdmA1405	TcCLB.508895.50	RNA-binding protein, putative	TcCLB.506211.70	843	TcCLB.508895.50	843	84	1e-255	0.987	843	832
SGdmA1406	TcCLB.508895.40	hypothetical protein, conserved	TcCLB.506211.80	3432	TcCLB.508895.40	3432	111.7	0	0.979	3435	3359
SGdmA1407	TcCLB.508895.30	sarcoplasmic reticulum glycoprotein, putative,sarcalumenin precursor, putative	TcCLB.506211.100	1833	TcCLB.508895.30	1602	78.3	5.1e-197	0.857	1833	1571
SGdmA1408	TcCLB.508895.20	hypothetical protein, conserved	TcCLB.506211.107	1830	TcCLB.508895.20	1830	91.5	1.3e-300	0.97	1830	1775
SGdmA1409	TcCLB.506211.114	C-terminal motor kinesin, putative	TcCLB.506211.114	2472	TcCLB.506211.114	2472	102.3	0	1	2472	2472
SGdmA1410	TcCLB.511289.110	hypothetical protein, conserved	TcCLB.506211.120	2556	TcCLB.511289.110	2556	105.1	0	0.98	2556	2505
SGdmA1411	TcCLB.511289.100	hypothetical protein, conserved	TcCLB.506211.130	2013	TcCLB.511289.100	2013	92.9	0	0.978	2013	1969
SGdmA1412	TcCLB.506211.140	hypothetical protein, conserved	TcCLB.506211.140	2130	TcCLB.506211.140	2130	91.6	2.3e-297	1	2130	2130
SGdmA1413	TcCLB.511289.80	polyprenyl synthase, putative	TcCLB.506211.150	2244	TcCLB.511289.80	2244	91.9	1.6e-298	0.975	2244	2188
SGdmA1414	TcCLB.511289.70	ADP,ATP carrier protein 1, mitochondrial precursor, putative,ADP/ATP translocase 1, putative	TcCLB.506211.160	945	TcCLB.511289.70	945	85.8	9.7e-268	0.987	945	933
SGdmA1415	TcCLB.511289.59	Multiprotein-bridging factor 1, putative (mbf1)	TcCLB.506211.170	501	TcCLB.511289.59	501	74.5	6.4e-195	0.988	501	495
SGdmA1416	TcCLB.511289.50	protein kinase, putative	TcCLB.506211.180	1179	TcCLB.511289.50	1179	91.4	0	0.987	1179	1164
SGdmA1417	TcCLB.506211.190	hypothetical protein, conserved	TcCLB.506211.190	4428	TcCLB.506211.190	4428	110.6	0	1	4428	4428
SGdmA1418	TcCLB.511289.30	aminopeptidase, putative,metallo-peptidase, Clan MG, Family M24, putative	TcCLB.506211.200	1149	TcCLB.511289.30	1146	87.5	1.8e-277	0.982	1149	1128
SGdmA1419	TcCLB.506211.210	protein kinase, putative,mitogen-activated protein kinase, putative	TcCLB.506211.210	843	TcCLB.506211.210	843	85.5	6.2e-268	1	843	843
SGdmA1420	TcCLB.506211.220	protein kinase, putative	TcCLB.506211.220	2163	TcCLB.506211.220	2163	95.4	0	1	2163	2163
SGdmA1422	TcCLB.511287.160	hypothetical protein, conserved	TcCLB.506211.240	648	TcCLB.511287.160	651	79.6	5.9e-227	0.972	651	630
SGdmA1423	TcCLB.511287.150	fibrillarin, putative	TcCLB.506211.250	879	TcCLB.511287.150	876	79.2	3.2e-217	0.962	882	846
SGdmA1425	TcCLB.511287.130	hypothetical protein, conserved	TcCLB.503833.20	1335	TcCLB.511287.130	1335	89.5	1.7e-290	0.982	1335	1311
SGdmA1426	TcCLB.503833.30	peroxin 13, putative (PEX13)	TcCLB.503833.30	1161	TcCLB.503833.30	1161	93	0	1	1161	1161
SGdmA1427	TcCLB.503833.50	hypothetical protein, conserved	TcCLB.503833.50	1014	TcCLB.503833.50	1014	89.9	1.4e-300	1	1014	1014
SGdmA1428	TcCLB.511287.100	hypothetical protein, conserved	TcCLB.506213.100	2004	TcCLB.511287.10	2004	94.5	0	0.986	2004	1976
SGdmA1430	TcCLB.506213.10	hypothetical protein, conserved	TcCLB.506213.10	1176	TcCLB.506213.10	1176	90.7	0	1	1176	1176
SGdmA1431	TcCLB.511287.70	hypothetical protein, conserved	TcCLB.506213.20	390	TcCLB.511287.70	390	75.4	3.8e-206	0.992	390	387
SGdmA1432	TcCLB.511287.64	hypothetical protein, conserved	TcCLB.506213.30	660	TcCLB.511287.64	660	81.1	3.1e-238	0.976	660	644
SGdmA1434	TcCLB.511287.60	hypothetical protein, conserved	TcCLB.506213.40	3300	TcCLB.511287.60	3318	107.2	0	0.975	3318	3218
SGdmA1435	TcCLB.511287.34	hypothetical protein, conserved	TcCLB.506213.70	885	TcCLB.511287.34	885	83.3	1.3e-248	0.973	885	861
SGdmA1436	TcCLB.511287.20	hypothetical protein, conserved	TcCLB.506213.90	2130	TcCLB.511287.20	2130	93.1	0	0.99	2130	2109
SGdmA1437	TcCLB.511287.10	hypothetical protein, conserved	TcCLB.506213.100	2004	TcCLB.511287.10	2004	94.5	0	0.986	2004	1976
SGdmA1438	TcCLB.506213.110	hypothetical protein	TcCLB.506213.110	2556	TcCLB.506213.110	2556	109.2	0	1	2556	2556
SGdmA1439	TcCLB.511285.120	ATP-dependent RNA helicase, putative	TcCLB.506213.120	1896	TcCLB.511285.120	1893	93.8	0	0.986	1896	1869
SGdmA1440	TcCLB.509649.20	hypothetical protein	TcCLB.509649.20	621	TcCLB.509649.20	621	81.4	5.8e-242	1	621	621
SGdmA1441	TcCLB.509649.30	proteasome regulatory non-ATPase subunit 8, putative,26S proteasome regulatory subunit, putative	TcCLB.509649.30	1221	TcCLB.509649.30	1221	92.8	0	1	1221	1221
SGdmA1442	TcCLB.511285.80	hypothetical protein	TcCLB.509649.40	744	TcCLB.511285.80	744	85.4	3.2e-270	0.987	744	734
SGdmA1443	TcCLB.511285.70	hypothetical protein, conserved	TcCLB.509649.50	1470	TcCLB.511285.70	1470	92.5	0	0.98	1470	1441
SGdmA1445	TcCLB.511285.40	hypothetical protein, conserved	TcCLB.453917.9	1083	TcCLB.511285.40	1209	80.4	4.2e-221	0.969	1209	1049
SGdmA1446	TcCLB.511285.30	hypothetical protein, conserved	TcCLB.509651.10	1284	TcCLB.511285.30	1284	88.1	2.3e-279	0.967	1284	1242
SGdmA1447	TcCLB.511285.20	hypothetical protein, conserved	TcCLB.503435.30	2157	TcCLB.511285.20	2568	82	2.6e-217	0.97	2568	2093
SGdmA1449	TcCLB.511285.10	hypothetical protein	TcCLB.503435.14	2469	TcCLB.511285.10	2652	97.2	0	0.967	2652	2387
SGdmA1450	TcCLB.506215.19	hypothetical protein, conserved	TcCLB.506215.19	4809	TcCLB.506215.19	4809	104.3	0	1	4809	4809
SGdmA1452	TcCLB.511283.300	hypothetical protein, conserved	TcCLB.506525.30	1401	TcCLB.511283.30	1401	91.9	0	0.973	1401	1363
SGdmA1461	TcCLB.511283.200	hypothetical protein, conserved	TcCLB.506525.20	1131	TcCLB.511283.20	1131	86.7	2.9e-271	0.985	1131	1114
SGdmA1468	TcCLB.511283.140	hypothetical protein, conserved	TcCLB.506525.150	954	TcCLB.511283.140	954	87.2	6.1e-279	0.985	954	940
SGdmA1469	TcCLB.511283.130	protein kinase, putative,serine/threonine protein kinase, putative	TcCLB.506525.140	3114	TcCLB.511283.130	3114	110.3	0	0.992	3114	3089
SGdmA1470	TcCLB.506525.130	mitochondrial carrier protein, putative	TcCLB.506525.130	894	TcCLB.506525.130	894	83.2	4.7e-248	1	894	894
SGdmA1471	TcCLB.511283.120	hypothetical protein, conserved	TcCLB.506525.120	2268	TcCLB.511283.120	2301	94.5	0	0.975	2301	2211
SGdmA1472	TcCLB.511283.109	clathrin assembly sigma-adaptin protein complex 4, putative	TcCLB.506525.10	1512	TcCLB.511283.10	1509	89.3	5.8e-286	0.986	1512	1491
SGdmA1473	TcCLB.511283.100	hypothetical protein, conserved	TcCLB.506525.10	1512	TcCLB.511283.10	1509	89.3	5.8e-286	0.986	1512	1491
SGdmA1474	TcCLB.511283.90	N-myristoyl transferase, putative	TcCLB.506525.80	1359	TcCLB.511283.90	1356	92.2	0	0.982	1359	1335
SGdmA1475	TcCLB.511283.80	hypothetical protein, conserved	TcCLB.506525.70	4221	TcCLB.511283.80	4209	103.4	0	0.97	4221	4094
SGdmA1476	TcCLB.511283.60	hypothetical protein, conserved	TcCLB.506525.50	1011	TcCLB.511283.60	1011	87.1	3.8e-277	0.983	1011	994
SGdmA1477	TcCLB.511283.50	hypothetical protein, conserved	TcCLB.506525.45	474	TcCLB.511283.50	474	71.1	1.5e-172	0.97	475	460
SGdmA1478	TcCLB.511283.40	syntaxin 5, putative	TcCLB.506525.40	993	TcCLB.511283.40	993	86.9	4.5e-276	0.982	993	975
SGdmA1479	TcCLB.511283.30	hypothetical protein, conserved	TcCLB.506525.30	1401	TcCLB.511283.30	1401	91.9	0	0.973	1401	1363
SGdmA1480	TcCLB.506525.20	protein transport protein SEC13, putative	TcCLB.506525.20	1131	TcCLB.506525.20	1131	88.4	5e-285	1	1131	1131
SGdmA1481	TcCLB.508893.20	hypothetical protein, conserved	TcCLB.507993.280	2271	TcCLB.508893.20	2274	96.2	0	0.983	2274	2233
SGdmA1482	TcCLB.508893.10	hypothetical protein, conserved	TcCLB.507993.270	1437	TcCLB.508893.10	1437	94.5	0	0.992	1437	1426
SGdmA1483	TcCLB.511279.60	hypothetical protein, conserved	TcCLB.507993.260	2469	TcCLB.511279.60	2469	102	0	0.99	2469	2444
SGdmA1484	TcCLB.511279.50	hypothetical protein, conserved	TcCLB.507993.250	1356	TcCLB.511279.50	1353	92.3	0	0.976	1356	1323
SGdmA1485	TcCLB.511279.40	hypothetical protein, conserved	TcCLB.507993.230	4407	TcCLB.511279.40	4386	107.2	0	0.968	4410	4264
SGdmA1486	TcCLB.511279.30	ARF-like 2-binding protein, putative	TcCLB.507993.220	384	TcCLB.511279.30	477	60.1	1.8e-108	0.971	477	373
SGdmA1487	TcCLB.511279.20	hypothetical protein, conserved	TcCLB.507993.210	2043	TcCLB.511279.20	2130	93.6	0	0.979	2133	2001
SGdmA1488	TcCLB.507993.200	hypothetical protein, conserved	TcCLB.507993.200	2205	TcCLB.507993.200	2205	95.1	0	1	2205	2205
SGdmA1489	TcCLB.507993.190	serine/threonine protein phosphatase type 5, putative	TcCLB.507993.190	1419	TcCLB.507993.190	1419	93.3	0	1	1419	1419
SGdmA1490	TcCLB.511277.620	hypothetical protein, conserved	TcCLB.507993.180	2061	TcCLB.511277.620	2061	94.7	0	0.979	2061	2018
SGdmA1491	TcCLB.511277.600	UDP-galactopyranose mutase (GLF)	TcCLB.507993.160	1443	TcCLB.511277.600	1443	91.9	0	0.974	1443	1405
SGdmA1492	TcCLB.511277.590	hypothetical protein, conserved	TcCLB.507993.150	999	TcCLB.511277.590	999	87.2	1.9e-278	0.987	999	986
SGdmA1493	TcCLB.511277.580	RNA-binding protein 29, putative (RBP29)	TcCLB.507993.140	1275	TcCLB.511277.580	1269	89	2.1e-287	0.98	1275	1250
SGdmA1494	TcCLB.511277.570	60S ribosomal protein L7, putative	TcCLB.507993.130	891	TcCLB.511277.570	891	83.7	3.1e-252	0.985	891	878
SGdmA1495	TcCLB.511277.560	calcium-dependent lipid binding protein, putative,synaptotagmin, putative	TcCLB.507993.120	1881	TcCLB.511277.560	1881	94.2	0	0.982	1881	1847
SGdmA1496	TcCLB.511277.554	hypothetical protein, conserved	TcCLB.507993.110	882	TcCLB.511277.554	882	86.5	5.7e-275	0.973	882	858
SGdmA1497	TcCLB.511277.550	hypothetical protein, conserved	TcCLB.507993.100	642	TcCLB.511277.550	642	78.7	3.5e-220	0.98	642	629
SGdmA1498	TcCLB.507993.89	hypothetical protein, conserved	TcCLB.507993.89	333	TcCLB.507993.89	333	71.7	1.4e-183	1	333	333
SGdmA1499	TcCLB.511277.520	protein kinase (pseudogene), putative,glycogen synthase kinase, frameshift	TcCLB.507993.80	1062	TcCLB.511277.520	1065	87.9	1.7e-282	0.989	1065	1050
SGdmA1500	TcCLB.511277.510	hypothetical protein, conserved	TcCLB.507993.70	2031	TcCLB.511277.510	2031	95.8	0	0.983	2031	1996
SGdmA1501	TcCLB.511277.500	hypothetical protein, conserved	TcCLB.506357.60	3603	TcCLB.511277.50	3603	109.3	0	0.977	3603	3520
SGdmA1502	TcCLB.511277.490	hypothetical protein, conserved	TcCLB.507993.40	1383	TcCLB.511277.490	1383	89.1	4.9e-286	0.98	1383	1355
SGdmA1503	TcCLB.511277.486	hypothetical protein, conserved	TcCLB.507993.36	336	TcCLB.511277.486	336	70.7	2.8e-176	0.985	336	331
SGdmA1504	TcCLB.511277.483	hypothetical protein, conserved	TcCLB.507993.33	780	TcCLB.511277.483	780	82.6	1.8e-246	0.979	780	764
SGdmA1505	TcCLB.507993.30	hypothetical protein, conserved	TcCLB.507993.30	711	TcCLB.507993.30	711	83.8	1.4e-257	1	711	711
SGdmA1506	TcCLB.511277.470	hypothetical protein, conserved	TcCLB.507993.20	1080	TcCLB.511277.470	1080	86.6	6.5e-271	0.981	1080	1059
SGdmA1507	TcCLB.511277.460	hypothetical protein, conserved	TcCLB.507993.10	1179	TcCLB.511277.460	1179	90.3	4.3e-301	0.977	1179	1152
SGdmA1513	TcCLB.511277.390	hypothetical protein, conserved	TcCLB.506357.69	279	TcCLB.511277.39	279	63.7	3.6e-135	0.978	279	273
SGdmA1522	TcCLB.511277.300	hypothetical protein	TcCLB.506357.80	4668	TcCLB.511277.30	4665	106.4	0	0.973	4668	4542
SGdmA1531	TcCLB.511277.200	RNA-binding protein, putative	TcCLB.506357.90	660	TcCLB.511277.20	660	80.3	5.8e-232	0.994	660	656
SGdmA1534	TcCLB.511277.170	ATP-dependent zinc metallopeptidase, putative,metallo-peptidase, clan MA(E), family M41, putative	TcCLB.507213.10	1464	TcCLB.511277.170	1695	34.3	4.1e-07	0.595	1742	871
SGdmA1536	TcCLB.511277.140	serine/threonine protein kinase, putative	TcCLB.464807.10	711	TcCLB.511277.140	837	78.4	3e-214	0.997	837	709
SGdmA1538	TcCLB.511277.120	hypothetical protein, conserved	TcCLB.509801.10	1803	TcCLB.511277.120	1803	92.5	0	0.987	1803	1780
SGdmA1539	TcCLB.511277.115	hypothetical protein, conserved	TcCLB.509801.20	1674	TcCLB.511277.115	1674	92.2	0	0.974	1674	1630
SGdmA1540	TcCLB.511277.110	citrate synthase, putative	TcCLB.509801.30	1419	TcCLB.511277.110	1419	92.6	0	0.984	1419	1396
SGdmA1541	TcCLB.511277.100	hypothetical protein, conserved	TcCLB.506357.10	2187	TcCLB.511277.100	2187	92.1	1.5e-301	0.973	2187	2128
SGdmA1542	TcCLB.511277.92	hypothetical protein, conserved	TcCLB.506357.20	2172	TcCLB.511277.92	2172	92.2	6.5e-302	0.977	2172	2122
SGdmA1543	TcCLB.511277.84	dynein light chain, putative	TcCLB.506357.29	594	TcCLB.511277.84	594	80.4	5.3e-235	0.987	594	586
SGdmA1544	TcCLB.511277.70	Elongation factor Tu, mitochondrial, putative (EF-Tu)	TcCLB.506357.40	1410	TcCLB.511277.70	1410	91.3	0	0.981	1410	1383
SGdmA1545	TcCLB.511277.60	alcohol dehydrogenase, putative	TcCLB.506357.50	1179	TcCLB.511277.60	1179	90.5	1.1e-302	0.984	1179	1160
SGdmA1546	TcCLB.511277.50	hypothetical protein, conserved	TcCLB.506357.60	3603	TcCLB.511277.50	3603	109.3	0	0.977	3603	3520
SGdmA1547	TcCLB.511277.30	hypothetical protein, conserved (pseudogene)	TcCLB.506357.80	4668	TcCLB.511277.30	4665	106.4	0	0.973	4668	4542
SGdmA1548	TcCLB.506357.90	DNA-directed RNA polymerase II/III subunit, putative	TcCLB.506357.90	660	TcCLB.506357.90	660	80.9	1.3e-236	1	660	660
SGdmA1549	TcCLB.506357.100	RNA polymerase subunit, putative,DNA-directed RNA polymerase I subunit, putative	TcCLB.506357.10	2187	TcCLB.506357.10	2187	95.3	0	1	2187	2187
SGdmA1550	TcCLB.506357.110	hypothetical protein, conserved	TcCLB.506357.110	858	TcCLB.506357.110	858	84.8	8.1e-262	1	858	858
SGdmA1551	TcCLB.503681.20	ethanolamine phosphotransferase, putative	TcCLB.506357.120	1248	TcCLB.503681.20	1248	92.8	0	0.987	1248	1232
SGdmA1552	TcCLB.506357.130	hypothetical protein, conserved	TcCLB.506357.130	7830	TcCLB.506357.130	7830	75.8	1.8e-151	1	7830	7830
SGdmA1553	TcCLB.508891.120	periodic tryptophan protein 2 (pseudogene), putative	TcCLB.506357.140	2811	TcCLB.508891.120	2811	106.9	0	0.986	2814	2772
SGdmA1554	TcCLB.508891.90	hypothetical protein, conserved	TcCLB.506357.150	3465	TcCLB.508891.90	3465	113	0	0.98	3465	3396
SGdmA1555	TcCLB.508891.80	hypothetical protein, conserved (pseudogene)	TcCLB.506357.160	5829	TcCLB.508891.80	5805	108	0	0.976	5830	5690
SGdmA1556	TcCLB.508891.60	serine/threonine protein phosphatase, putative	TcCLB.506357.170	1560	TcCLB.508891.60	1689	89.1	2e-282	0.973	1690	1518
SGdmA1557	TcCLB.506357.180	hypothetical protein	TcCLB.506357.180	4785	TcCLB.506357.180	4785	106	0	1	4785	4785
SGdmA1558	TcCLB.508891.40	hypothetical protein, conserved	TcCLB.506357.190	1896	TcCLB.508891.40	1896	94.4	0	0.978	1896	1854
SGdmA1559	TcCLB.508891.30	hypothetical protein, conserved	TcCLB.506357.199	1419	TcCLB.508891.30	1518	88.5	4.9e-280	0.985	1518	1398
SGdmA1560	TcCLB.508891.20	hypothetical protein, conserved	TcCLB.504215.10	2805	TcCLB.508891.20	2814	106.5	0	0.975	2814	2735
SGdmA1561	TcCLB.504215.20	dolichyl-P-Man:GDP-ManGlcNAc2-PP-dolichyl beta-1,4-mannosyltransferase, putative	TcCLB.504215.20	1830	TcCLB.504215.20	1830	94.5	0	1	1830	1830
SGdmA1562	TcCLB.504215.30	hypothetical protein, conserved	TcCLB.504215.30	2781	TcCLB.504215.30	2781	109.5	0	1	2781	2781
SGdmA1563	TcCLB.511275.30	ARP2/3 complex subunit, putative	TcCLB.504215.40	1152	TcCLB.511275.30	1152	89.3	1.2e-292	0.988	1152	1138
SGdmA1564	TcCLB.511275.20	hypothetical protein, conserved	TcCLB.504215.50	1683	TcCLB.511275.20	1683	91.9	0	0.974	1683	1639
SGdmA1566	TcCLB.506359.10	hypothetical protein, conserved	TcCLB.506359.10	675	TcCLB.506359.10	675	84.1	6.4e-262	1	675	675
SGdmA1567	TcCLB.503521.89	mannosyltransferase-II, putative	TcCLB.506359.30	1590	TcCLB.503521.89	1590	94.6	0	0.977	1591	1553
SGdmA1568	TcCLB.503521.80	hypothetical protein, conserved	TcCLB.506359.40	2862	TcCLB.503521.80	2859	104	0	0.965	2862	2762
SGdmA1569	TcCLB.503521.60	hypothetical protein, conserved	TcCLB.506359.50	546	TcCLB.503521.60	546	79.2	3.2e-227	0.98	546	535
SGdmA1570	TcCLB.503521.50	UTP-glucose-1-phosphate uridylyltransferase 2, putative	TcCLB.506359.60	1449	TcCLB.503521.50	1449	94	0	0.983	1449	1424
SGdmA1571	TcCLB.503521.39	mitochondrial carrier protein, putative	TcCLB.506359.70	1185	TcCLB.503521.39	1185	89.2	3.1e-291	0.972	1185	1152
SGdmA1572	TcCLB.503521.30	dynein light chain, putative	TcCLB.506359.80	351	TcCLB.503521.30	351	70.3	7.4e-173	0.994	351	349
SGdmA1573	TcCLB.506359.90	hypothetical protein, conserved	TcCLB.506359.90	1398	TcCLB.506359.90	1398	94.7	0	1	1398	1398
SGdmA1575	TcCLB.508889.19	hypothetical protein	TcCLB.509803.10	1533	TcCLB.508889.19	1533	94.4	0	0.978	1533	1499
SGdmA1576	TcCLB.508889.10	hypothetical protein, conserved	TcCLB.509803.30	1719	TcCLB.508889.10	1719	92.7	0	0.978	1719	1681
SGdmA1577	TcCLB.509803.40	5-oxoprolinase, putative	TcCLB.509803.40	3996	TcCLB.509803.40	3996	110.7	0	1	3996	3996
SGdmA1578	TcCLB.511273.50	hypothetical protein, conserved	TcCLB.509803.50	3801	TcCLB.511273.50	3813	110.7	0	0.984	3813	3741
SGdmA1579	TcCLB.511269.70	calpain-like cysteine peptidase, putative,cysteine peptidase, Clan CA, family C2, putative	TcCLB.507829.10	2250	TcCLB.511269.70	2313	88.2	1.4e-266	0.979	2313	2202
SGdmA1582	TcCLB.511269.40	cAMP phosphodiesterase A, putative (PDEA)	TcCLB.509805.20	1860	TcCLB.511269.40	2127	86.8	1.8e-258	0.978	2127	1819
SGdmA1583	TcCLB.511269.30	hypothetical protein, conserved	TcCLB.509805.30	903	TcCLB.511269.30	894	82.6	5.2e-243	0.969	903	875
SGdmA1584	TcCLB.511269.20	methyltransferase, putative	TcCLB.509805.40	2499	TcCLB.511269.20	2496	105	0	0.982	2499	2454
SGdmA1585	TcCLB.511269.10	hypothetical protein, conserved	TcCLB.509805.50	936	TcCLB.511269.10	936	83.5	3.6e-249	0.971	936	909
SGdmA1586	TcCLB.509805.60	ras-related protein rab-5, putative	TcCLB.509805.60	681	TcCLB.509805.60	681	80.5	5.1e-233	1	681	681
SGdmA1587	TcCLB.503939.130	hypothetical protein, conserved	TcCLB.509805.70	2976	TcCLB.503939.130	2973	97.3	0	0.976	2976	2905
SGdmA1588	TcCLB.509805.80	hypothetical protein, conserved	TcCLB.509805.80	1074	TcCLB.509805.80	1074	89.9	1.4e-299	1	1074	1074
SGdmA1589	TcCLB.503939.114	hypothetical protein, conserved	TcCLB.509805.84	300	TcCLB.503939.114	300	70.2	2.3e-175	0.997	300	299
SGdmA1590	TcCLB.503939.110	hypothetical protein, conserved	TcCLB.509805.90	627	TcCLB.503939.110	627	80.3	9.9e-233	0.984	627	617
SGdmA1591	TcCLB.503939.100	hypothetical protein, conserved	TcCLB.509805.100	3771	TcCLB.503939.100	3768	107	0	0.968	3775	3650
SGdmA1592	TcCLB.503939.90	hypothetical protein, conserved	TcCLB.509805.110	2838	TcCLB.503939.90	2838	107.1	0	0.974	2838	2764
SGdmA1593	TcCLB.503939.84	hypothetical protein, conserved	TcCLB.509805.120	537	TcCLB.503939.84	537	78.9	2.4e-225	0.978	537	525
SGdmA1594	TcCLB.503939.80	prolyl-tRNA synthetase, putative,bifunctional aminoacyl-tRNA synthetase, putative	TcCLB.509805.130	2433	TcCLB.503939.80	2433	99.4	0	0.984	2433	2394
SGdmA1595	TcCLB.503939.70	hypothetical protein	TcCLB.509805.140	3987	TcCLB.503939.70	3981	105.1	0	0.969	3987	3863
SGdmA1596	TcCLB.503939.60	hypothetical protein, conserved	TcCLB.509805.150	1341	TcCLB.503939.60	1341	93.5	0	0.984	1341	1320
SGdmA1597	TcCLB.503939.50	hypothetical protein, conserved	TcCLB.509805.160	3456	TcCLB.503939.50	3456	111.8	0	0.973	3456	3363
SGdmA1598	TcCLB.503939.40	hypothetical protein, conserved	TcCLB.509805.170	2076	TcCLB.503939.40	2076	96.4	0	0.979	2076	2032
SGdmA1599	TcCLB.509805.180	ttaggg binding factor, putative	TcCLB.509805.180	1158	TcCLB.509805.180	1158	91.3	0	1	1158	1158
SGdmA1600	TcCLB.503939.20	hypothetical protein, conserved	TcCLB.509805.190	981	TcCLB.503939.20	981	86.6	2.5e-273	0.984	981	965
SGdmA1601	TcCLB.503939.10	acetyltransferase, putative	TcCLB.509805.200	1158	TcCLB.503939.10	1158	88.8	2.4e-288	0.969	1158	1122
SGdmA1602	TcCLB.509805.210	hypothetical protein, conserved	TcCLB.509805.210	3021	TcCLB.509805.210	3021	109.4	0	1	3021	3021
SGdmA1603	TcCLB.511267.30	cholinephosphate cytidylyltransferase A, putative	TcCLB.509805.220	1521	TcCLB.511267.30	1521	93	0	0.986	1521	1500
SGdmA1604	TcCLB.511267.24	hypothetical protein, conserved	TcCLB.509805.230	1731	TcCLB.511267.24	2289	75	1.5e-171	0.968	2289	1676
SGdmA1605	TcCLB.507831.10	hypothetical protein	TcCLB.507831.10	348	TcCLB.507831.10	348	70.9	3e-177	1	348	348
SGdmA1606	TcCLB.511263.30	hypothetical protein, conserved	TcCLB.507831.40	1743	TcCLB.511263.30	1737	92.3	0	0.981	1743	1710
SGdmA1607	TcCLB.511263.20	hypothetical protein, conserved	TcCLB.507831.50	2820	TcCLB.511263.20	2820	99.1	0	0.98	2820	2764
SGdmA1608	TcCLB.507831.60	heat shock protein 110, putative	TcCLB.507831.60	2499	TcCLB.507831.60	2499	103.1	0	1	2499	2499
SGdmA1609	TcCLB.507831.70	pyruvate dehydrogenase E1 component alpha subunit, putative	TcCLB.507831.70	1137	TcCLB.507831.70	1137	90.4	1.2e-302	1	1137	1137
SGdmA1610	TcCLB.511261.150	hypothetical protein, conserved	TcCLB.507831.80	1089	TcCLB.511261.150	1089	86.5	4.1e-270	0.97	1089	1056
SGdmA1611	TcCLB.511261.130	hypothetical protein, conserved	TcCLB.507831.100	1767	TcCLB.511261.130	1767	90.3	5.2e-291	0.969	1767	1712
SGdmA1612	TcCLB.511261.120	pumilio/PUF RNA binding protein 2, putative (PUF2)	TcCLB.507831.110	2658	TcCLB.511261.120	2658	105.3	0	0.979	2658	2602
SGdmA1613	TcCLB.511261.100	chaperone DNAJ protein, putative	TcCLB.509809.30	2589	TcCLB.511261.10	2709	102.5	0	0.97	2712	2511
SGdmA1614	TcCLB.511261.90	hypothetical protein, conserved	TcCLB.503455.20	663	TcCLB.511261.90	663	81.6	1e-241	0.989	663	656
SGdmA1615	TcCLB.511261.80	hypothetical protein, conserved	TcCLB.503455.30	3720	TcCLB.511261.80	3831	103.1	0	0.966	3840	3594
SGdmA1616	TcCLB.511261.60	hypothetical protein, conserved	TcCLB.509807.20	2514	TcCLB.511261.60	2514	100.2	0	0.981	2514	2466
SGdmA1618	TcCLB.511261.40	hypothetical protein	TcCLB.503457.10	867	TcCLB.511261.40	867	83.4	1.6e-250	0.973	867	844
SGdmA1619	TcCLB.511261.30	electron transfer protein, putative	TcCLB.509809.10	894	TcCLB.511261.30	894	85	1.7e-262	0.981	894	877
SGdmA1621	TcCLB.511261.10	hypothetical protein, conserved	TcCLB.509809.30	2589	TcCLB.511261.10	2709	102.5	0	0.97	2712	2511
SGdmA1622	TcCLB.507627.9	kinesin, putative	TcCLB.507627.9	2757	TcCLB.507627.9	2757	108.3	0	1	2757	2757
SGdmA1623	TcCLB.507625.200	hypothetical protein, conserved	TcCLB.507625.200	1068	TcCLB.507625.200	1068	90.9	0	1	1068	1068
SGdmA1624	TcCLB.509741.30	hypothetical protein, conserved	TcCLB.507625.190	1590	TcCLB.509741.30	1590	93.8	0	0.977	1590	1553
SGdmA1625	TcCLB.509741.34	hypothetical protein, conserved	TcCLB.507625.186	477	TcCLB.509741.34	477	72.2	1.6e-179	0.985	477	470
SGdmA1626	TcCLB.509741.40	hypothetical protein, conserved	TcCLB.507625.183	630	TcCLB.509741.40	630	79.9	5.1e-230	0.986	630	621
SGdmA1627	TcCLB.507625.180	kinesin, putative	TcCLB.507625.180	2631	TcCLB.507625.180	2631	108.5	0	1	2631	2631
SGdmA1628	TcCLB.507787.20	hypothetical protein, conserved	TcCLB.507625.170	1944	TcCLB.507787.20	1944	94.6	0	0.985	1944	1915
SGdmA1629	TcCLB.507787.30	hypothetical protein, conserved	TcCLB.507625.160	429	TcCLB.507787.30	429	74.3	1.2e-196	0.981	429	421
SGdmA1630	TcCLB.507787.40	hypothetical protein, conserved	TcCLB.507625.150	681	TcCLB.507787.40	681	80.9	5.3e-236	0.971	681	661
SGdmA1631	TcCLB.507637.45	mucin-associated surface protein (MASP, pseudogene), putative	TcCLB.511603.250	1104	TcCLB.507637.45	1080	40.5	1.1e-21	0.626	1131	691
SGdmA1632	TcCLB.510355.104	ATP-dependent DEAD/H RNA helicase (pseudogene), putative	TcCLB.508559.29	10296	TcCLB.510355.10	10353	85.6	1.7e-213	0.907	10362	9336
SGdmA1633	TcCLB.509033.30	cyclophilin, putative	TcCLB.505807.10	801	TcCLB.509033.30	795	84.8	3e-263	0.975	801	781
SGdmA1634	TcCLB.509033.40	hypothetical protein, conserved	TcCLB.505807.20	690	TcCLB.509033.40	690	83	2e-252	0.99	690	683
SGdmA1635	TcCLB.509033.44	hypothetical protein, conserved	TcCLB.505807.29	426	TcCLB.509033.44	426	73.4	4.5e-190	0.979	426	417
SGdmA1636	TcCLB.509033.50	hypothetical protein, conserved	TcCLB.505807.40	2334	TcCLB.509033.50	2334	99.9	0	0.991	2334	2313
SGdmA1637	TcCLB.509033.60	hypothetical protein, conserved	TcCLB.505807.50	753	TcCLB.509033.60	843	77.2	1.1e-204	0.981	843	739
SGdmA1638	TcCLB.509033.70	hypothetical protein, conserved	TcCLB.505807.54	846	TcCLB.509033.70	846	84.9	5.8e-263	0.98	846	829
SGdmA1639	TcCLB.509033.80	hypothetical protein, conserved	TcCLB.505807.60	633	TcCLB.509033.80	633	71.3	1.1e-168	0.981	633	621
SGdmA1640	TcCLB.509033.100	hypothetical protein, conserved	TcCLB.505807.90	4602	TcCLB.509033.100	4602	107.8	0	0.985	4602	4533
SGdmA1641	TcCLB.505807.100	hypothetical protein, conserved	TcCLB.505807.100	1296	TcCLB.505807.100	1296	95.3	0	1	1296	1296
SGdmA1642	TcCLB.503815.10	alkyl-dihydroxyacetone phosphate synthase, putative	TcCLB.505807.110	1842	TcCLB.503815.10	1842	94.2	0	0.978	1842	1801
SGdmA1643	TcCLB.503815.20	lysyl-tRNA synthetase, putative	TcCLB.505807.120	1980	TcCLB.503815.20	1959	92.6	0	0.971	1980	1923
SGdmA1644	TcCLB.505807.130	hypothetical protein, conserved	TcCLB.505807.130	855	TcCLB.505807.130	855	85.4	1.8e-266	1	855	855
SGdmA1645	TcCLB.507017.10	hypothetical protein, conserved	TcCLB.505807.140	1050	TcCLB.507017.10	1050	86.4	4.9e-270	0.986	1050	1035
SGdmA1646	TcCLB.507017.20	leucine-rich repeat protein, putative	TcCLB.505807.150	1056	TcCLB.507017.20	1056	87.7	2.8e-281	0.987	1056	1042
SGdmA1647	TcCLB.507017.30	hypothetical protein, conserved	TcCLB.505807.160	1698	TcCLB.507017.30	1698	90.9	1e-296	0.978	1698	1661
SGdmA1648	TcCLB.507017.40	2-hydroxy-3-oxopropionate reductase, putative	TcCLB.505807.180	909	TcCLB.507017.40	909	82.6	5.9e-243	0.983	909	894
SGdmA1649	TcCLB.507017.50	polynucleotide kinase 3'-phosphatase, putative	TcCLB.505807.190	1437	TcCLB.507017.50	1437	92.2	0	0.979	1437	1407
SGdmA1650	TcCLB.507017.60	hypothetical protein, conserved	TcCLB.505807.200	1695	TcCLB.507017.60	1719	88	4.3e-272	0.975	1721	1652
SGdmA1652	TcCLB.507017.70	ribosomal RNA adenine dimethylase family protein, putative	TcCLB.505807.220	1035	TcCLB.507017.70	1035	87.9	1.8e-283	0.986	1035	1021
SGdmA1653	TcCLB.507017.80	hypothetical protein	TcCLB.505807.230	453	TcCLB.507017.80	453	74.1	9.8e-194	0.978	453	443
SGdmA1654	TcCLB.507017.90	hypothetical protein, conserved	TcCLB.505807.240	879	TcCLB.507017.90	879	83.9	9.4e-254	0.984	879	865
SGdmA1655	TcCLB.507017.100	hypothetical protein, conserved	TcCLB.505807.250	1053	TcCLB.507017.100	1059	87.5	3.4e-279	0.985	1059	1037
SGdmA1656	TcCLB.507017.104	hypothetical protein	TcCLB.505807.140	1050	TcCLB.507017.10	1050	86.4	4.9e-270	0.986	1050	1035
SGdmA1657	TcCLB.507017.110	hypothetical protein, conserved	TcCLB.505807.260	1680	TcCLB.507017.110	1680	92.8	0	0.985	1680	1655
SGdmA1659	TcCLB.507017.130	hypothetical protein	TcCLB.509443.10	723	TcCLB.507017.130	723	82.9	2.4e-250	0.985	723	712
SGdmA1660	TcCLB.509443.20	mitochondrial RNA binding protein 1, putative	TcCLB.509443.20	1617	TcCLB.509443.20	1617	94.9	0	1	1617	1617
SGdmA1661	TcCLB.507017.150	AUT2/APG4/ATG4 cysteine peptidase, putative,cysteine peptidase, Clan CA, family C54, putative	TcCLB.509443.30	987	TcCLB.507017.150	987	84.8	2.8e-258	0.989	987	976
SGdmA1662	TcCLB.507017.159	hypothetical protein, conserved	TcCLB.509443.39	591	TcCLB.507017.159	591	79.1	5.7e-225	0.981	591	580
SGdmA1663	TcCLB.507017.170	hypothetical protein, conserved	TcCLB.509443.48	315	TcCLB.507017.170	312	67.5	1.2e-156	0.984	315	310
SGdmA1664	TcCLB.511491.9	hypothetical protein, conserved	TcCLB.509443.60	2001	TcCLB.511491.9	2076	80	1e-205	0.914	2205	1828
SGdmA1672	TcCLB.511491.90	hypothetical protein	TcCLB.509443.60	2001	TcCLB.511491.9	2076	80	1e-205	0.914	2205	1828
SGdmA1673	TcCLB.511491.100	phosphatase 2C, putative	TcCLB.506925.150	1224	TcCLB.511491.100	1149	32.1	6.8e-05	0.543	1262	665
SGdmA1679	TcCLB.509037.30	hypothetical protein, conserved	TcCLB.504935.20	846	TcCLB.509037.30	846	82.2	3.1e-241	0.989	846	837
SGdmA1680	TcCLB.509037.40	eukaryotic translation initiation factor 4e, putative	TcCLB.421959.10	972	TcCLB.509037.40	1233	72.9	8.8e-169	0.986	1233	958
SGdmA1681	TcCLB.510777.20	aspartyl-tRNA synthetase, putative	TcCLB.510777.20	1695	TcCLB.510777.20	1695	95	0	1	1695	1695
SGdmA1684	TcCLB.508489.40	hypothetical protein, conserved	TcCLB.508489.40	1503	TcCLB.508489.40	1503	91.6	0	1	1503	1503
SGdmA1686	TcCLB.508489.30	hypothetical protein, conserved	TcCLB.508489.30	1323	TcCLB.508489.30	1323	93.4	0	1	1323	1323
SGdmA1687	TcCLB.511495.20	hypothetical protein, conserved	TcCLB.508489.20	975	TcCLB.511495.20	975	84.7	2.8e-258	0.988	975	963
SGdmA1688	TcCLB.511495.30	hypothetical protein, conserved	TcCLB.508489.10	1959	TcCLB.511495.30	1959	92.1	1.1e-303	0.974	1959	1908
SGdmA1714	TcCLB.507929.30	hypothetical protein, conserved	TcCLB.507929.30	882	TcCLB.507929.30	882	86.4	5.9e-274	1	882	882
SGdmA1715	TcCLB.507929.20	co-chaperone GrpE, putative	TcCLB.507929.20	660	TcCLB.507929.20	660	81.8	2.6e-243	1	660	660
SGdmA1716	TcCLB.507927.100	hypothetical protein	TcCLB.507927.10	1233	TcCLB.507927.10	1233	93.1	0	1	1233	1233
SGdmA1718	TcCLB.509047.20	hypothetical protein	TcCLB.507927.80	1527	TcCLB.509047.20	1371	78.5	1.6e-201	0.869	1530	1327
SGdmA1719	TcCLB.507927.70	hypothetical protein, conserved	TcCLB.507927.70	846	TcCLB.507927.70	846	87.1	3.2e-281	1	846	846
SGdmA1720	TcCLB.509047.40	hypothetical protein, conserved	TcCLB.507927.60	597	TcCLB.509047.40	597	81.3	1.5e-241	0.992	597	592
SGdmA1721	TcCLB.509047.50	metallo-beta-lactamase superfamily, putative	TcCLB.507927.50	1044	TcCLB.509047.50	1164	82.8	3.5e-240	0.984	1164	1027
SGdmA1722	TcCLB.507927.40	hypothetical protein, conserved	TcCLB.507927.40	3282	TcCLB.507927.40	3282	111.2	0	1	3282	3282
SGdmA1723	TcCLB.507927.30	hypothetical protein, conserved	TcCLB.507927.30	447	TcCLB.507927.30	447	72.6	1.1e-183	1	447	447
SGdmA1724	TcCLB.509047.80	mitochondrial oligo_U binding protein TBRGG1 (pseudogene), putative,mitochondrial oligo_U binding protein TBRGG1, putative, degenerate	TcCLB.507927.20	2670	TcCLB.509047.80	2427	88.1	1e-263	0.895	2670	2390
SGdmA1725	TcCLB.507927.10	hypothetical protein, conserved	TcCLB.507927.10	1233	TcCLB.507927.10	1233	93.1	0	1	1233	1233
SGdmA1727	TcCLB.503835.10	hypothetical protein, conserved	TcCLB.503835.10	570	TcCLB.503835.10	570	81	2.8e-240	1	570	570
SGdmA1728	TcCLB.509049.10	hypothetical protein, conserved	TcCLB.503835.20	372	TcCLB.509049.10	372	72.9	3.3e-189	0.981	372	365
SGdmA1729	TcCLB.509049.20	hypothetical protein, conserved	TcCLB.503835.30	762	TcCLB.509049.20	762	84.4	3.6e-261	0.986	762	751
SGdmA1731	TcCLB.509049.40	hypothetical protein, conserved	TcCLB.509965.420	405	TcCLB.509049.40	405	66.7	3.2e-147	0.978	405	396
SGdmA1732	TcCLB.509965.400	hypothetical protein, conserved	TcCLB.509965.400	2754	TcCLB.509965.400	2754	106.7	0	1	2754	2754
SGdmA1733	TcCLB.509965.394	amastin, putative	TcCLB.509965.394	558	TcCLB.509965.394	558	80.7	1.1e-238	1	558	558
SGdmA1734	TcCLB.509051.20	amastin, putative	TcCLB.509965.390	537	TcCLB.509051.20	537	78.1	1.9e-219	0.98	537	526
SGdmA1735	TcCLB.509051.30	dTDP-glucose 4,6-dehydratase, putative	TcCLB.509965.380	978	TcCLB.509051.30	978	86.8	1.8e-275	0.989	978	967
SGdmA1736	TcCLB.509965.370	adenosine kinase, putative	TcCLB.509965.370	1041	TcCLB.509965.370	1041	88.7	3e-290	1	1041	1041
SGdmA1737	TcCLB.509051.50	hypothetical protein, conserved	TcCLB.509965.360	1194	TcCLB.509051.50	1419	80.6	2.5e-219	0.975	1420	1164
SGdmA1738	TcCLB.509965.350	ubiquitin-protein ligase, putative	TcCLB.509965.350	3237	TcCLB.509965.350	3237	114.2	0	1	3237	3237
SGdmA1739	TcCLB.509053.20	hypothetical protein, conserved	TcCLB.509965.340	2145	TcCLB.509053.20	2145	93.4	0	0.988	2145	2119
SGdmA1740	TcCLB.509965.330	hypothetical protein, conserved	TcCLB.509965.330	1719	TcCLB.509965.330	1719	94.8	0	1	1719	1719
SGdmA1741	TcCLB.509053.40	hypothetical protein, conserved	TcCLB.509965.319	2052	TcCLB.509053.40	2052	97	0	0.984	2052	2019
SGdmA1742	TcCLB.509053.60	hypothetical protein, conserved	TcCLB.509965.300	477	TcCLB.509053.60	477	74.9	1.4e-198	0.987	477	471
SGdmA1743	TcCLB.509965.290	p22 protein precursor, putative	TcCLB.509965.290	678	TcCLB.509965.290	678	79.3	1.9e-223	1	678	678
SGdmA1744	TcCLB.509053.80	hypothetical protein, conserved	TcCLB.509965.280	1317	TcCLB.509053.80	1317	92.6	0	0.984	1317	1296
SGdmA1745	TcCLB.509053.90	hypothetical protein, conserved	TcCLB.509965.270	1146	TcCLB.509053.90	1146	89.5	3e-294	0.983	1146	1127
SGdmA1746	TcCLB.509053.100	protein kinase, putative	TcCLB.509965.260	1530	TcCLB.509053.100	1530	94.3	0	0.989	1530	1513
SGdmA1747	TcCLB.509053.110	ubiquitin fusion degradation protein 2, putative,ubiquitin conjugation factor E4 B, putative	TcCLB.509965.250	3039	TcCLB.509053.110	3039	106.9	0	0.979	3039	2975
SGdmA1748	TcCLB.509053.120	hypothetical protein, conserved	TcCLB.509965.240	1494	TcCLB.509053.120	1485	90	2.3e-292	0.971	1504	1450
SGdmA1749	TcCLB.509053.130	DnaJ chaperone protein, putative	TcCLB.509965.229	1005	TcCLB.509053.130	1008	82.3	2.5e-238	0.983	1008	988
SGdmA1750	TcCLB.509053.140	succinate dehydrogenase subunit (SDH7)	TcCLB.509965.220	720	TcCLB.509053.140	720	82.6	7.6e-248	0.985	720	709
SGdmA1752	TcCLB.509053.160	hypothetical protein, conserved	TcCLB.509965.200	438	TcCLB.509053.160	438	71	3.5e-173	0.986	438	432
SGdmA1753	TcCLB.509053.170	DREV methyltransferase, putative	TcCLB.509965.190	1095	TcCLB.509053.170	945	70.5	1e-154	0.845	1095	925
SGdmA1754	TcCLB.509965.180	RNA-binding protein, putative	TcCLB.509965.180	2241	TcCLB.509965.180	2241	96.5	0	1	2241	2241
SGdmA1755	TcCLB.509055.20	hypothetical protein, conserved	TcCLB.509965.170	918	TcCLB.509055.20	918	83.6	2.2e-250	0.975	918	895
SGdmA1756	TcCLB.509055.30	hypothetical protein, conserved	TcCLB.509965.160	1344	TcCLB.509055.30	1344	93.2	0	0.984	1344	1322
SGdmA1757	TcCLB.509055.40	hypothetical protein, conserved	TcCLB.509965.150	1848	TcCLB.509055.40	1848	93.3	0	0.979	1848	1809
SGdmA1758	TcCLB.509055.44	hypothetical protein, conserved	TcCLB.509965.144	378	TcCLB.509055.44	378	75	2.9e-204	0.995	378	376
SGdmA1759	TcCLB.509055.50	hypothetical protein, conserved	TcCLB.509965.140	432	TcCLB.509055.50	432	73.8	5.1e-193	0.993	432	429
SGdmA1760	TcCLB.509055.60	hypothetical protein, conserved	TcCLB.509965.130	504	TcCLB.509055.60	504	72.1	3.7e-178	0.976	504	492
SGdmA1761	TcCLB.509965.120	hypothetical protein, conserved	TcCLB.509965.120	1290	TcCLB.509965.120	1290	94	0	1	1290	1290
SGdmA1762	TcCLB.509057.20	importin alpha, putative	TcCLB.509965.110	1602	TcCLB.509057.20	1602	91.8	0	0.971	1602	1556
SGdmA1763	TcCLB.511499.10	hypothetical protein, conserved	TcCLB.509965.90	2292	TcCLB.511499.10	2292	96	0	0.977	2292	2239
SGdmA1764	TcCLB.511499.20	hypothetical protein, conserved	TcCLB.509965.70	3459	TcCLB.511499.20	3459	113.1	0	0.976	3459	3376
SGdmA1765	TcCLB.509965.60	NUDIX hydrolase dihydroneopterin triphosphate pyrophosphohydrolase/hydrolase, putative	TcCLB.509965.60	774	TcCLB.509965.60	774	82.4	9.2e-245	1	774	774
SGdmA1766	TcCLB.511499.40	hypothetical protein, conserved	TcCLB.509965.50	492	TcCLB.511499.40	492	74.6	1.4e-195	0.992	492	488
SGdmA1767	TcCLB.511499.50	ubiquitin hydrolase, putative,cysteine peptidase, Clan CA, family C19, putative	TcCLB.509965.40	2268	TcCLB.511499.50	2268	96.1	0	0.979	2268	2220
SGdmA1768	TcCLB.509965.20	hypothetical protein	TcCLB.509965.20	2034	TcCLB.509965.20	2034	96.4	0	1	2034	2034
SGdmA1771	TcCLB.509059.40	hypothetical protein, conserved	TcCLB.507925.50	5592	TcCLB.509059.40	5583	108.6	0	0.977	5592	5463
SGdmA1772	TcCLB.509059.50	pyridoxal kinase, putative	TcCLB.507925.40	903	TcCLB.509059.50	903	83.2	4.9e-248	0.982	903	887
SGdmA1773	TcCLB.509059.60	hypothetical protein, conserved	TcCLB.507925.30	636	TcCLB.509059.60	636	74.6	1.8e-190	0.983	636	625
SGdmA1774	TcCLB.507925.20	hypothetical protein, conserved	TcCLB.507925.20	4338	TcCLB.507925.20	4338	110.2	0	1	4338	4338
SGdmA1776	TcCLB.511753.110	hypothetical protein, conserved	TcCLB.511753.110	3252	TcCLB.511753.110	3252	111.4	0	1	3252	3252
SGdmA1777	TcCLB.511501.30	ABC transporter, putative	TcCLB.511753.100	1491	TcCLB.511501.30	1509	92.5	0	0.979	1509	1459
SGdmA1779	TcCLB.511753.90	hypothetical protein, conserved	TcCLB.511753.90	1218	TcCLB.511753.90	1218	93.8	0	1	1218	1218
SGdmA1780	TcCLB.511501.50	GTPase activating protein, putative	TcCLB.511753.80	1371	TcCLB.511501.50	1374	92.5	0	0.982	1374	1347
SGdmA1781	TcCLB.511753.70	hypothetical protein, conserved	TcCLB.511753.70	1743	TcCLB.511753.70	1743	91.9	0	1	1743	1743
SGdmA1782	TcCLB.507021.20	ESAG8-associated protein, putative (PIE8)	TcCLB.511753.60	1686	TcCLB.507021.20	1686	90.7	2e-295	0.975	1686	1644
SGdmA1783	TcCLB.511753.50	hypothetical protein, conserved	TcCLB.511753.50	1341	TcCLB.511753.50	1341	93.6	0	1	1341	1341
SGdmA1784	TcCLB.507021.40	hypothetical protein, conserved	TcCLB.511753.40	1440	TcCLB.507021.40	1437	90.3	2.3e-295	0.967	1440	1392
SGdmA1785	TcCLB.507021.50	kinesin, putative	TcCLB.511753.30	3240	TcCLB.507021.50	3240	108.3	0	0.982	3240	3182
SGdmA1786	TcCLB.507021.60	p1/s1 nuclease, putative	TcCLB.511753.20	1002	TcCLB.507021.60	1002	87	1.3e-276	0.977	1002	979
SGdmA1788	TcCLB.507021.80	hypothetical protein, conserved	TcCLB.511751.250	1137	TcCLB.507021.80	1137	88.2	8.9e-284	0.979	1137	1113
SGdmA1789	TcCLB.507021.90	hypothetical protein, conserved	TcCLB.511751.240	2187	TcCLB.507021.90	2184	91.1	4.5e-292	0.98	2187	2143
SGdmA1790	TcCLB.507021.100	hypothetical protein, conserved	TcCLB.511751.220	1563	TcCLB.507021.100	1563	94.6	0	0.982	1563	1535
SGdmA1791	TcCLB.507021.110	phosphopantothenoylcysteine decarboxylase, putative (PPCDC)	TcCLB.511751.210	810	TcCLB.507021.110	810	85	6.1e-265	0.985	810	798
SGdmA1792	TcCLB.511751.205	hypothetical protein	TcCLB.511751.205	609	TcCLB.511751.205	609	82.8	2.6e-253	1	609	609
SGdmA1793	TcCLB.507023.10	epsilon-adaptin, putative,AP-1/4 adapter complex gamma/epsilon subunit, putative	TcCLB.511751.200	3030	TcCLB.507023.10	3027	104.9	0	0.98	3030	2969
SGdmA1794	TcCLB.507023.20	hypothetical protein	TcCLB.511751.191	2022	TcCLB.507023.20	2022	95.7	0	0.983	2023	1987
SGdmA1795	TcCLB.507023.30	pseudouridine synthase A-like protein, putative	TcCLB.511751.180	1230	TcCLB.507023.30	1290	88.9	5.3e-287	0.983	1290	1209
SGdmA1796	TcCLB.507023.40	protein kinase, putative	TcCLB.511751.170	3174	TcCLB.507023.40	3141	107.8	0	0.963	3190	3056
SGdmA1797	TcCLB.507023.50	hypothetical protein, conserved	TcCLB.511751.166	990	TcCLB.507023.50	990	86.9	2e-275	0.984	990	974
SGdmA1798	TcCLB.507023.60	hypothetical protein, conserved	TcCLB.511751.163	1824	TcCLB.507023.60	1824	93.4	0	0.979	1824	1786
SGdmA1799	TcCLB.507023.70	hypothetical protein, conserved	TcCLB.511751.160	951	TcCLB.507023.70	879	78.6	3.2e-212	0.901	951	857
SGdmA1800	TcCLB.507023.80	hypothetical protein, conserved	TcCLB.511751.150	1026	TcCLB.507023.80	825	65.2	2.7e-124	0.787	1026	807
SGdmA1801	TcCLB.507023.90	hypothetical protein, conserved	TcCLB.511751.144	2454	TcCLB.507023.90	2454	99.8	0	0.982	2454	2410
SGdmA1802	TcCLB.507023.100	hypothetical protein	TcCLB.511751.200	3030	TcCLB.507023.10	3027	104.9	0	0.98	3030	2969
SGdmA1803	TcCLB.507023.110	small GTP-binding protein Rab28, putative	TcCLB.511751.130	690	TcCLB.507023.110	690	79.7	2.2e-226	0.975	690	673
SGdmA1804	TcCLB.507023.120	aldehyde dehydrogenase family, putative	TcCLB.511751.120	1533	TcCLB.507023.120	1533	93.8	0	0.977	1533	1498
SGdmA1805	TcCLB.507023.124	hypothetical protein, conserved	TcCLB.511751.114	651	TcCLB.507023.124	651	77.4	1.7e-210	0.974	651	634
SGdmA1806	TcCLB.507023.130	hypothetical protein, conserved	TcCLB.511751.110	1002	TcCLB.507023.130	1002	85	1.7e-259	0.98	1002	982
SGdmA1807	TcCLB.507023.140	hypothetical protein	TcCLB.511751.90	498	TcCLB.507023.140	495	74.4	6.7e-194	0.958	498	477
SGdmA1808	TcCLB.507023.150	hypothetical protein	TcCLB.511751.80	1824	TcCLB.507023.150	1824	92.2	0	0.975	1824	1778
SGdmA1809	TcCLB.507023.160	hypothetical protein, conserved	TcCLB.511751.70	4878	TcCLB.507023.160	4878	103	0	0.983	4878	4795
SGdmA1810	TcCLB.507023.170	hypothetical protein, conserved	TcCLB.511751.60	1380	TcCLB.507023.170	1380	91.6	0	0.978	1380	1350
SGdmA1811	TcCLB.507023.180	protein kinase, putative,cdc2, putative	TcCLB.511751.50	1320	TcCLB.507023.180	1320	92.9	0	0.98	1320	1294
SGdmA1812	TcCLB.507023.190	DNA-J protein, putative	TcCLB.511751.40	909	TcCLB.507023.190	909	84.1	5.8e-255	0.983	909	894
SGdmA1813	TcCLB.507023.200	queuine tRNA-ribosyltransferase, putative	TcCLB.511751.191	2022	TcCLB.507023.20	2022	95.7	0	0.983	2023	1987
SGdmA1815	TcCLB.507023.220	hypothetical protein, conserved	TcCLB.511421.80	13803	TcCLB.507023.220	13521	100.2	0	0.498	14627	6875
SGdmA1816	TcCLB.507023.230	splicing factor 3a, putative	TcCLB.509171.90	1614	TcCLB.507023.230	1614	94.1	0	0.984	1614	1588
SGdmA1817	TcCLB.507023.240	hypothetical protein, conserved	TcCLB.509171.80	1317	TcCLB.507023.240	1287	88.7	1.8e-284	0.954	1317	1256
SGdmA1818	TcCLB.507023.250	hypothetical protein, conserved	TcCLB.509171.70	1653	TcCLB.507023.250	1659	89.9	9.9e-289	0.979	1659	1618
SGdmA1819	TcCLB.507023.260	hypothetical protein, conserved	TcCLB.509171.60	1512	TcCLB.507023.260	1512	92	0	0.973	1512	1471
SGdmA1820	TcCLB.507023.270	hypothetical protein, conserved	TcCLB.509171.54	336	TcCLB.507023.270	336	70.1	3.2e-172	0.994	336	334
SGdmA1821	TcCLB.509171.47	hypothetical protein, conserved	TcCLB.509171.47	546	TcCLB.509171.47	546	81.4	2.8e-244	1	546	546
SGdmA1822	TcCLB.509171.40	hypothetical protein, conserved	TcCLB.509171.40	3192	TcCLB.509171.40	3192	112.3	0	1	3192	3192
SGdmA1823	TcCLB.511505.10	RNA pseudouridylate synthase, putative	TcCLB.509171.29	1425	TcCLB.511505.10	1425	93.3	0	0.991	1425	1412
SGdmA1824	TcCLB.511505.20	hypothetical protein, conserved	TcCLB.509171.20	1428	TcCLB.511505.20	1428	90.7	1.5e-299	0.979	1428	1398
SGdmA1825	TcCLB.509171.10	hypothetical protein, conserved	TcCLB.509171.10	933	TcCLB.509171.10	933	84.6	1.5e-258	1	933	933
SGdmA1826	TcCLB.511747.30	hypothetical protein, conserved	TcCLB.511747.30	606	TcCLB.511747.30	606	78.2	8.4e-218	1	606	606
SGdmA1827	TcCLB.511507.20	hypothetical protein, conserved	TcCLB.511747.20	1089	TcCLB.511507.20	1089	87.7	2e-280	0.986	1089	1074
SGdmA1830	TcCLB.511507.39	intraflagellar transport (IFT) protein, putative	TcCLB.503909.110	393	TcCLB.511507.39	393	72.3	3.4e-184	0.992	393	390
SGdmA1831	TcCLB.511507.50	mannosyltransferase, putative	TcCLB.503909.100	1293	TcCLB.511507.50	1419	85.9	1.7e-260	0.974	1419	1260
SGdmA1832	TcCLB.511507.60	hypothetical protein	TcCLB.503909.90	936	TcCLB.511507.60	936	83.9	9.2e-253	0.966	936	904
SGdmA1833	TcCLB.511507.70	calpain-like cysteine peptidase, putative,cysteine peptidase, Clan CA, family C2, putative	TcCLB.503909.84	3093	TcCLB.511507.70	3093	107.1	0	0.983	3093	3040
SGdmA1834	TcCLB.511507.80	ferric reductase transmembrane protein, putative	TcCLB.503909.76	723	TcCLB.511507.80	723	84	2.4e-259	0.975	723	705
SGdmA1835	TcCLB.511507.90	hypothetical protein, conserved	TcCLB.503909.68	948	TcCLB.511507.90	948	85.2	6.9e-263	0.982	948	931
SGdmA1836	TcCLB.511507.100	hypothetical protein, conserved	TcCLB.503909.60	627	TcCLB.511507.100	627	80.3	8.7e-233	0.984	627	617
SGdmA1837	TcCLB.511507.110	hypothetical protein, conserved (YCF45)	TcCLB.503909.50	1620	TcCLB.511507.110	1620	96.2	0	0.986	1620	1597
SGdmA1838	TcCLB.511507.120	hypothetical protein, conserved	TcCLB.503909.44	492	TcCLB.511507.120	492	75.3	3.7e-201	0.974	492	479
SGdmA1843	TcCLB.511509.40	hypothetical protein, conserved	TcCLB.509169.30	1212	TcCLB.511509.40	990	70.1	1.1e-150	0.803	1212	973
SGdmA1844	TcCLB.509169.20	hypothetical protein, conserved	TcCLB.509169.20	2085	TcCLB.509169.20	2085	96.7	0	1	2085	2085
SGdmA1845	TcCLB.507025.10	hypothetical protein, conserved	TcCLB.509169.10	1965	TcCLB.507025.10	2442	82.5	8.6e-223	0.982	2442	1929
SGdmA1846	TcCLB.507025.20	hypothetical protein, conserved	TcCLB.469785.10	1605	TcCLB.507025.20	1605	94.2	0	0.979	1605	1571
SGdmA1847	TcCLB.469785.20	hypothetical protein, conserved	TcCLB.469785.20	783	TcCLB.469785.20	783	85.1	5.4e-266	1	783	783
SGdmA1848	TcCLB.507025.40	hypothetical protein	TcCLB.469785.30	1257	TcCLB.507025.40	1257	92.1	0	0.966	1257	1214
SGdmA1850	TcCLB.511511.20	tRNA modification enzyme, putative	TcCLB.506941.20	1593	TcCLB.511511.20	1593	94.1	0	0.978	1593	1558
SGdmA1851	TcCLB.511511.30	hypothetical protein, conserved	TcCLB.506941.30	1983	TcCLB.511511.30	1968	91.6	6.7e-299	0.968	1989	1919
SGdmA1852	TcCLB.506941.40	hypothetical protein, conserved	TcCLB.506941.40	843	TcCLB.506941.40	843	87	2.2e-280	1	843	843
SGdmA1853	TcCLB.511511.50	hypothetical protein, conserved	TcCLB.506941.50	1101	TcCLB.511511.50	1101	87.3	9.7e-277	0.978	1101	1077
SGdmA1854	TcCLB.506941.60	phospholipid-translocating P-type ATPase (flippase), putative	TcCLB.506941.60	3654	TcCLB.506941.60	3654	108.5	0	1	3654	3654
SGdmA1855	TcCLB.511511.70	hypothetical protein, conserved	TcCLB.506941.70	4467	TcCLB.511511.70	4467	106.9	0	0.976	4467	4360
SGdmA1856	TcCLB.511511.80	tubulin-tyrosine ligase-like protein, putative	TcCLB.506941.80	1893	TcCLB.511511.80	1896	92.2	0	0.973	1896	1841
SGdmA1857	TcCLB.511511.90	ATP-dependent DEAD/H DNA helicase recQ family, putative	TcCLB.506941.90	2754	TcCLB.511511.90	2754	107.4	0	0.982	2754	2704
SGdmA1858	TcCLB.506941.100	hypothetical protein, conserved	TcCLB.506941.100	3327	TcCLB.506941.100	3327	112.8	0	1	3327	3327
SGdmA1859	TcCLB.511511.120	hypothetical protein, conserved	TcCLB.506941.120	1323	TcCLB.511511.120	1323	93.7	0	0.982	1323	1299
SGdmA1860	TcCLB.511511.130	hypothetical protein, conserved	TcCLB.506941.130	993	TcCLB.511511.130	993	85.4	1.7e-263	0.977	993	970
SGdmA1861	TcCLB.511511.139	zinc finger protein, putative	TcCLB.506941.139	2088	TcCLB.511511.139	2088	94.4	0	0.97	2088	2025
SGdmA1862	TcCLB.511511.150	sphingosine 1-phosphate lyase, putative (SPL)	TcCLB.506941.150	1638	TcCLB.511511.150	1638	92.3	0	0.98	1638	1605
SGdmA1863	TcCLB.511511.159	zinc finger protein, putative	TcCLB.506941.159	1698	TcCLB.511511.159	1698	93.9	0	0.985	1698	1673
SGdmA1864	TcCLB.511511.170	ADP-ribosylation factor-like protein, putative	TcCLB.506941.170	558	TcCLB.511511.170	558	78.3	4.7e-220	0.986	558	550
SGdmA1865	TcCLB.506941.180	hypothetical protein, conserved	TcCLB.506941.180	1014	TcCLB.506941.180	1014	88.2	1.2e-286	1	1014	1014
SGdmA1866	TcCLB.506941.194	hypothetical protein, conserved	TcCLB.506941.194	9627	TcCLB.506941.194	9627	145	0	1	9627	9627
SGdmA1867	TcCLB.507027.40	hypothetical protein, conserved	TcCLB.506941.210	942	TcCLB.507027.40	942	86.7	5.8e-275	0.985	942	928
SGdmA1868	TcCLB.507027.50	hypothetical protein, conserved	TcCLB.506941.220	741	TcCLB.507027.50	741	85.9	5.1e-274	0.988	741	732
SGdmA1869	TcCLB.507027.59	pre-mRNA cleavage complex II Clp1 protein, putative	TcCLB.506941.229	1245	TcCLB.507027.59	1245	93.3	0	0.982	1245	1223
SGdmA1870	TcCLB.507027.70	hypothetical protein, conserved	TcCLB.506941.238	732	TcCLB.507027.70	726	83.2	1.7e-252	0.974	732	713
SGdmA1871	TcCLB.507027.80	hypothetical protein, conserved	TcCLB.506941.250	2136	TcCLB.507027.80	2136	91.4	9.4e-296	0.977	2136	2087
SGdmA1872	TcCLB.507029.10	hypothetical protein, conserved	TcCLB.506941.260	1941	TcCLB.507029.10	1941	93.7	0	0.98	1941	1902
SGdmA1873	TcCLB.507029.20	DNA-J protein, putative	TcCLB.506941.270	936	TcCLB.507029.20	936	87.5	1.4e-282	0.988	936	925
SGdmA1874	TcCLB.507029.41	hypothetical protein	TcCLB.511745.60	399	TcCLB.507029.41	396	70.5	5.9e-172	0.942	399	376
SGdmA1875	TcCLB.507029.50	hypothetical protein, conserved	TcCLB.511745.50	1161	TcCLB.507029.50	966	71.6	9.5e-161	0.825	1161	958
SGdmA1876	TcCLB.507029.60	hypothetical protein, conserved	TcCLB.511745.40	558	TcCLB.507029.60	558	80.6	6.5e-238	0.986	558	550
SGdmA1877	TcCLB.511745.30	RING finger protein, putative	TcCLB.511745.30	1446	TcCLB.511745.30	1446	95.7	0	1	1446	1446
SGdmA1878	TcCLB.511515.20	AAA ATPase (pseudogene), putative,AAA ATPase, putative, frameshift	TcCLB.511745.20	2352	TcCLB.511515.20	2352	98	0	0.977	2353	2297
SGdmA1879	TcCLB.511743.30	hypothetical protein, conserved	TcCLB.511743.30	1359	TcCLB.511743.30	1359	93.9	0	1	1359	1359
SGdmA1880	TcCLB.511517.20	hypothetical protein, conserved	TcCLB.511743.20	2532	TcCLB.511517.20	2532	103.6	0	0.976	2532	2471
SGdmA1881	TcCLB.511517.30	hypothetical protein, conserved	TcCLB.511743.10	1218	TcCLB.511517.30	1218	92.4	0	0.982	1218	1196
SGdmA1884	TcCLB.511517.50	hypothetical protein, conserved	TcCLB.511741.60	1155	TcCLB.511517.50	1155	90.2	2.3e-300	0.981	1155	1133
SGdmA1885	TcCLB.511517.60	C-1-tetrahydrofolate synthase, cytoplasmic, putative	TcCLB.511741.50	1956	TcCLB.511517.60	1950	92.5	0	0.973	1956	1903
SGdmA1886	TcCLB.511517.70	RNA-binding protein, putative	TcCLB.511741.40	696	TcCLB.511517.70	696	82.8	1.7e-250	0.983	696	684
SGdmA1887	TcCLB.511517.80	replication factor C, subunit 2, putative	TcCLB.511741.30	1044	TcCLB.511517.80	1044	88.4	2.8e-287	0.989	1044	1033
SGdmA1888	TcCLB.511517.90	hypothetical protein, conserved	TcCLB.511741.20	1668	TcCLB.511517.90	1719	90.5	3e-293	0.978	1719	1631
SGdmA1889	TcCLB.511741.10	hypothetical protein, conserved	TcCLB.511741.10	330	TcCLB.511741.10	330	70.6	2.9e-176	1	330	330
SGdmA1890	TcCLB.511739.30	hypothetical protein, conserved	TcCLB.511739.30	477	TcCLB.511739.30	477	73.2	7.6e-187	1	477	477
SGdmA1891	TcCLB.511739.20	hypothetical protein, conserved	TcCLB.511739.20	1272	TcCLB.511739.20	1272	93.7	0	1	1272	1272
SGdmA1893	TcCLB.511517.130	hypothetical protein, conserved	TcCLB.511737.90	495	TcCLB.511517.130	495	74.6	6.8e-196	0.978	495	484
SGdmA1894	TcCLB.511517.140	hypothetical protein	TcCLB.511737.80	1146	TcCLB.511517.140	1146	87.5	1.2e-277	0.978	1146	1121
SGdmA1895	TcCLB.511517.150	hypothetical protein, conserved	TcCLB.511737.70	942	TcCLB.511517.150	942	85.6	9.1e-266	0.985	942	928
SGdmA1896	TcCLB.511517.153	SH3 domain protein, putative	TcCLB.511737.60	810	TcCLB.511517.153	810	82.8	1.3e-246	0.977	810	791
SGdmA1897	TcCLB.511517.156	hypothetical protein, conserved	TcCLB.511737.50	954	TcCLB.511517.156	1095	79.4	1e-215	0.972	1095	927
SGdmA1898	TcCLB.511517.160	hypothetical protein, conserved	TcCLB.511737.40	1902	TcCLB.511517.160	1902	95	0	0.984	1902	1872
SGdmA1899	TcCLB.511517.164	hypothetical protein, conserved	TcCLB.511737.30	2037	TcCLB.511517.164	2037	98.8	0	0.984	2037	2004
SGdmA1900	TcCLB.511517.170	hypothetical protein, conserved	TcCLB.511737.20	2313	TcCLB.511517.170	2325	98.8	0	0.98	2325	2267
SGdmA1901	TcCLB.511737.10	small glutamine-rich tetratricopeptide repeat protein, putative (SGT)	TcCLB.511737.10	1245	TcCLB.511737.10	1245	94.4	0	1	1245	1245
SGdmA1902	TcCLB.509063.4	hypothetical protein, conserved	TcCLB.511735.34	390	TcCLB.509063.4	390	72.4	2.9e-185	0.979	390	382
SGdmA1903	TcCLB.509063.10	hypothetical protein, conserved	TcCLB.511735.30	756	TcCLB.509063.10	756	86.7	1.1e-280	0.987	756	746
SGdmA1904	TcCLB.509063.20	hypothetical protein, conserved	TcCLB.511735.20	618	TcCLB.509063.20	618	81.7	4.3e-244	0.989	618	611
SGdmA1905	TcCLB.509063.30	chaperonin HSP60/CNP60, putative	TcCLB.507641.290	1680	TcCLB.509063.30	1509	32.8	0.0001	0.534	1708	897
SGdmA1906	TcCLB.511733.120	hypothetical protein, conserved	TcCLB.511733.120	2334	TcCLB.511733.120	2334	99.4	0	1	2334	2334
SGdmA1907	TcCLB.511523.10	GTPase activating protein of Rab-like GTPase, putative	TcCLB.511733.110	1422	TcCLB.511523.10	1188	74.3	4.3e-175	0.831	1422	1182
SGdmA1908	TcCLB.511733.100	hypothetical protein, conserved	TcCLB.511733.10	660	TcCLB.511733.10	660	82.5	4.8e-249	1	660	660
SGdmA1909	TcCLB.511733.90	hypothetical protein, conserved	TcCLB.511733.90	351	TcCLB.511733.90	351	74.5	9.2e-202	1	351	351
SGdmA1910	TcCLB.511523.30	hypothetical protein	TcCLB.511733.80	3351	TcCLB.511523.30	3351	108.7	0	0.98	3351	3284
SGdmA1911	TcCLB.511523.40	hypothetical protein, conserved	TcCLB.511733.70	657	TcCLB.511523.40	657	81.9	2.4e-244	0.986	657	648
SGdmA1912	TcCLB.511523.50	hypothetical protein, conserved	TcCLB.511733.60	1059	TcCLB.511523.50	1242	78.9	5.6e-210	0.979	1242	1037
SGdmA1913	TcCLB.511523.60	hypothetical protein, conserved	TcCLB.511733.50	1188	TcCLB.511523.60	1176	89.1	2.1e-290	0.97	1188	1152
SGdmA1914	TcCLB.511523.70	hypothetical protein, conserved	TcCLB.511733.40	411	TcCLB.511523.70	411	72.7	3.2e-186	0.978	411	402
SGdmA1915	TcCLB.511523.80	hypothetical protein, conserved	TcCLB.511733.30	1647	TcCLB.511523.80	1647	93	0	0.989	1647	1629
SGdmA1916	TcCLB.511523.90	hypothetical protein, conserved	TcCLB.511733.20	1323	TcCLB.511523.90	1323	93.4	0	0.993	1323	1314
SGdmA1917	TcCLB.509065.9	aldehyde dehydrogenase, putative (fragment)	TcCLB.506943.4	1026	TcCLB.509065.9	1161	80	3.8e-219	0.982	1161	1008
SGdmA1918	TcCLB.509065.20	mitogen-activated protein kinase 5, putative,protein kinase, putative	TcCLB.506943.10	1188	TcCLB.509065.20	1188	91	0	0.983	1188	1168
SGdmA1919	TcCLB.509065.30	hypothetical protein, conserved	TcCLB.506943.20	1524	TcCLB.509065.30	1524	92	0	0.974	1524	1484
SGdmA1920	TcCLB.509065.33	hypothetical protein, conserved	TcCLB.506943.23	576	TcCLB.509065.33	576	80.8	4.3e-239	0.991	576	571
SGdmA1921	TcCLB.509065.40	hypothetical protein, conserved	TcCLB.506943.30	1035	TcCLB.509065.40	1035	87.4	1.2e-278	0.973	1035	1007
SGdmA1922	TcCLB.509065.50	hypothetical protein, conserved	TcCLB.506943.40	675	TcCLB.509065.50	675	79.7	1.7e-226	0.99	675	668
SGdmA1923	TcCLB.509065.79	hypothetical protein, conserved	TcCLB.506943.69	801	TcCLB.509065.79	801	85.2	2e-266	0.985	801	789
SGdmA1924	TcCLB.509065.90	hypothetical protein, conserved	TcCLB.506943.80	1188	TcCLB.509065.90	1188	91.6	0	0.982	1188	1167
SGdmA1925	TcCLB.509065.100	hypothetical protein, conserved	TcCLB.506943.90	498	TcCLB.509065.100	498	73.6	8.3e-189	0.978	498	487
SGdmA1926	TcCLB.506943.100	hypothetical protein, conserved	TcCLB.506943.100	2112	TcCLB.506943.100	2112	93.4	0	1	2112	2112
SGdmA1927	TcCLB.509065.120	hypothetical protein	TcCLB.506943.110	555	TcCLB.509065.120	555	79.3	1.1e-227	0.982	555	545
SGdmA1928	TcCLB.509065.124	U6 snRNA-associated Sm-like protein LSm5p	TcCLB.506943.114	354	TcCLB.509065.124	354	74	3.6e-198	0.989	354	350
SGdmA1929	TcCLB.509065.130	hypothetical protein, conserved	TcCLB.506943.120	879	TcCLB.509065.130	879	83.5	1.9e-250	0.982	879	863
SGdmA1930	TcCLB.509065.140	hypothetical protein, conserved	TcCLB.506943.130	405	TcCLB.509065.140	405	73.8	2.3e-194	0.988	405	400
SGdmA1931	TcCLB.509065.150	hypothetical protein, conserved	TcCLB.506943.150	1143	TcCLB.509065.150	1143	88.9	5.6e-289	0.981	1144	1121
SGdmA1932	TcCLB.509065.160	eukaryotic translation initiation factor 3 subunit 7-like protein, putative	TcCLB.506943.160	1509	TcCLB.509065.160	1509	93.4	0	0.987	1509	1489
SGdmA1933	TcCLB.509065.170	hypothetical protein, conserved	TcCLB.509167.200	1416	TcCLB.509065.170	1416	92.1	0	0.982	1416	1391
SGdmA1934	TcCLB.509167.190	protein kinase-like protein, putative	TcCLB.509167.190	5277	TcCLB.509167.190	5277	105	0	1	5277	5277
SGdmA1935	TcCLB.509167.180	kinesin, putative	TcCLB.509167.180	3354	TcCLB.509167.180	3354	109.8	0	1	3354	3354
SGdmA1936	TcCLB.509167.170	hypothetical protein, conserved	TcCLB.509167.170	981	TcCLB.509167.170	981	86.3	2.6e-271	1	981	981
SGdmA1937	TcCLB.509167.160	hypothetical protein	TcCLB.509167.160	1992	TcCLB.509167.160	1992	99	0	1	1992	1992
SGdmA1938	TcCLB.509167.150	homoserine kinase, putative	TcCLB.509167.150	1011	TcCLB.509167.150	1011	90.3	4.1e-304	1	1011	1011
SGdmA1939	TcCLB.509167.140	RNA-binding protein 42 (RNA-binding motif protein 42), putative	TcCLB.509167.140	1146	TcCLB.509167.140	1146	90.2	3.5e-300	1	1146	1146
SGdmA1940	TcCLB.509167.130	hypothetical protein, conserved	TcCLB.509167.130	1788	TcCLB.509167.130	1788	94.3	0	1	1788	1788
SGdmA1941	TcCLB.504257.30	S-adenosylmethionine decarboxylase proenzyme, putative	TcCLB.509167.120	1113	TcCLB.504257.30	1113	87.3	3.8e-276	0.984	1113	1095
SGdmA1942	TcCLB.509167.110	S-adenosylmethionine decarboxylase proenzyme, putative	TcCLB.509167.110	981	TcCLB.509167.110	981	88.2	2.7e-287	1	981	981
SGdmA1943	TcCLB.509167.100	valyl-tRNA synthetase, putative	TcCLB.509167.100	2928	TcCLB.509167.100	2928	108.8	0	1	2928	2928
SGdmA1944	TcCLB.509167.90	hypothetical protein, conserved	TcCLB.509167.90	519	TcCLB.509167.90	519	78.7	4.2e-225	1	519	519
SGdmA1945	TcCLB.509167.80	hypothetical protein, conserved	TcCLB.509167.80	612	TcCLB.509167.80	612	81.1	1e-239	1	612	612
SGdmA1946	TcCLB.509167.70	hypothetical protein, conserved	TcCLB.509167.70	978	TcCLB.509167.70	978	87	7.8e-277	1	978	978
SGdmA1947	TcCLB.509167.60	hypothetical protein, conserved	TcCLB.509167.60	1311	TcCLB.509167.60	1311	89	1.1e-286	1	1311	1311
SGdmA1948	TcCLB.509167.50	hypothetical protein	TcCLB.509167.50	894	TcCLB.509167.50	894	85.2	4.9e-264	1	894	894
SGdmA1949	TcCLB.509167.40	amino acid permease, putative	TcCLB.509167.40	2352	TcCLB.509167.40	2352	101.4	0	1	2352	2352
SGdmA1950	TcCLB.509167.30	hypothetical protein, conserved	TcCLB.509167.30	459	TcCLB.509167.30	459	75.3	1.6e-202	1	459	459
SGdmA1951	TcCLB.509167.20	3-hydroxy-3-methylglutaryl-CoA reductase, putative	TcCLB.509167.20	1359	TcCLB.509167.20	1359	95.2	0	1	1359	1359
SGdmA1953	TcCLB.511731.80	hypothetical protein, conserved	TcCLB.511731.80	1233	TcCLB.511731.80	1233	90.5	3.8e-301	1	1233	1233
SGdmA1954	TcCLB.506831.63	hypothetical protein, conserved	TcCLB.511731.74	426	TcCLB.506831.63	426	72.8	2.3e-186	0.981	426	418
SGdmA1956	TcCLB.511731.60	glutamyl-tRNA synthetase, putative	TcCLB.511731.60	1803	TcCLB.511731.60	1803	91.5	1.4e-300	1	1803	1803
SGdmA1957	TcCLB.511731.50	ATP-dependent RNA helicase, putative	TcCLB.511731.50	2934	TcCLB.511731.50	2934	103.1	0	1	2934	2934
SGdmA1958	TcCLB.511731.40	hypothetical protein, conserved	TcCLB.511731.40	1242	TcCLB.511731.40	1242	93.8	0	1	1242	1242
SGdmA1959	TcCLB.511731.35	hypothetical protein, conserved	TcCLB.511731.35	447	TcCLB.511731.35	447	75.7	2e-205	1	447	447
SGdmA1960	TcCLB.511731.30	serine/threonine protein phosphatase, putative	TcCLB.511731.30	1110	TcCLB.511731.30	1110	90.5	5.3e-304	1	1110	1110
SGdmA1961	TcCLB.511731.24	hypothetical protein	TcCLB.511731.24	1071	TcCLB.511731.24	1071	90.2	4.1e-302	1	1071	1071
SGdmA1962	TcCLB.511731.20	hypothetical protein, conserved	TcCLB.511731.20	2748	TcCLB.511731.20	2748	110.9	0	1	2748	2748
SGdmA1963	TcCLB.511731.10	UV excision repair RAD23-like protein, putative	TcCLB.511731.10	1086	TcCLB.511731.10	1086	89.4	6.5e-295	1	1086	1086
SGdmA1965	TcCLB.511729.60	hypothetical protein, conserved	TcCLB.511729.60	1077	TcCLB.511729.60	1077	88.6	1.5e-288	1	1077	1077
SGdmA1966	TcCLB.511729.50	hypothetical protein, conserved	TcCLB.511729.50	1212	TcCLB.511729.50	1212	92.8	0	1	1212	1212
SGdmA1968	TcCLB.511729.30	hypothetical protein, conserved	TcCLB.511729.30	966	TcCLB.511729.30	966	86.1	8.4e-270	1	966	966
SGdmA1969	TcCLB.511729.20	hypothetical protein	TcCLB.511729.20	876	TcCLB.511729.20	876	85.9	3.2e-270	1	876	876
SGdmA1971	TcCLB.506945.20	PAS-domain containing phosphoglycerate kinase, putative	TcCLB.506945.20	1584	TcCLB.506945.20	1584	96.8	0	1	1584	1584
SGdmA1972	TcCLB.506945.30	CAS/CSE/importin domain protein, putative	TcCLB.506945.30	2883	TcCLB.506945.30	2883	108	0	1	2883	2883
SGdmA1973	TcCLB.506945.40	hypothetical protein, conserved	TcCLB.506945.40	1872	TcCLB.506945.40	1872	97.5	0	1	1872	1872
SGdmA1974	TcCLB.506945.50	hypothetical protein, conserved	TcCLB.506945.50	2403	TcCLB.506945.50	2403	101.6	0	1	2403	2403
SGdmA1975	TcCLB.506945.70	protein mkt1, putative	TcCLB.506945.70	2205	TcCLB.506945.70	2205	94.9	0	1	2205	2205
SGdmA1976	TcCLB.506945.80	DNA ligase I, putative	TcCLB.506945.80	2100	TcCLB.506945.80	2100	94.4	0	1	2100	2100
SGdmA1977	TcCLB.506835.131	hypothetical protein, conserved	TcCLB.506945.90	483	TcCLB.506835.131	483	74.4	1.1e-194	0.971	483	469
SGdmA1978	TcCLB.506945.100	hypothetical protein, conserved	TcCLB.506945.100	1314	TcCLB.506945.100	1314	94.7	0	1	1314	1314
SGdmA1979	TcCLB.506945.105	zinc-binding protein (Yippee), putative	TcCLB.506945.10	972	TcCLB.506945.10	972	89.8	7.1e-301	1	972	972
SGdmA1980	TcCLB.506945.110	casein kinase 1 isoform 2, putative	TcCLB.506945.110	1158	TcCLB.506945.110	1158	90.6	7.4e-304	1	1158	1158
SGdmA1981	TcCLB.510445.20	chromosomal passenger protein, putative (CPC1)	TcCLB.506945.120	777	TcCLB.510445.20	777	82.7	9.2e-247	0.987	777	767
SGdmA1982	TcCLB.506945.140	hypothetical protein, conserved (pseudogene),hypothetical protein, conserved, frameshift	TcCLB.506945.140	1539	TcCLB.506945.140	1539	95.4	0	1	1539	1539
SGdmA1983	TcCLB.506945.150	hypothetical protein	TcCLB.506945.150	813	TcCLB.506945.150	813	87.2	7.8e-283	1	813	813
SGdmA1984	TcCLB.506945.160	S-adenosylmethionine synthetase, putative (METK1)	TcCLB.506945.160	1185	TcCLB.506945.160	1185	91.4	0	1	1185	1185
SGdmA1985	TcCLB.506945.170	thiosulfate sulfurtransferase, mitochondrial, putative	TcCLB.506945.170	744	TcCLB.506945.170	744	87.4	8.6e-287	1	744	744
SGdmA1986	TcCLB.506945.180	hypothetical protein, conserved	TcCLB.506945.180	1461	TcCLB.506945.180	1461	95.4	0	1	1461	1461
SGdmA1987	TcCLB.506945.190	cytochrome p450-like protein, putative	TcCLB.506945.190	1518	TcCLB.506945.190	1518	96.6	0	1	1518	1518
SGdmA1988	TcCLB.506945.200	mago nashi-like protein, putative	TcCLB.506945.20	1584	TcCLB.506945.20	1584	96.8	0	1	1584	1584
SGdmA1989	TcCLB.506945.210	Zinc finger CCCH domain-containing protein 47 (zc3h47)	TcCLB.506945.210	930	TcCLB.506945.210	930	85.4	4e-265	1	930	930
SGdmA1990	TcCLB.506945.220	serine/arginine-rich protein specific kinase SRPK, putative,protein kinase, putative	TcCLB.506945.220	2151	TcCLB.506945.220	2151	94.9	0	1	2151	2151
SGdmA1991	TcCLB.506945.240	ATP synthase, epsilon chain, putative	TcCLB.506945.240	552	TcCLB.506945.240	552	82	4.2e-249	1	552	552
SGdmA1992	TcCLB.506945.250	hypothetical protein, conserved	TcCLB.506945.250	1242	TcCLB.506945.250	1242	93.4	0	1	1242	1242
SGdmA1993	TcCLB.506945.260	hypothetical protein, conserved	TcCLB.506945.260	1128	TcCLB.506945.260	1128	91	0	1	1128	1128
SGdmA1994	TcCLB.506945.270	cyclin, putative	TcCLB.506945.270	636	TcCLB.506945.270	636	81.4	3.9e-241	1	636	636
SGdmA1995	TcCLB.506945.280	hypothetical protein, conserved	TcCLB.506945.280	1662	TcCLB.506945.280	1662	94.2	0	1	1662	1662
SGdmA1996	TcCLB.506945.300	V-type ATPase, C subunit, putative	TcCLB.506945.30	2883	TcCLB.506945.30	2883	108	0	1	2883	2883
SGdmA1997	TcCLB.506945.310	hypothetical protein, conserved	TcCLB.506945.310	489	TcCLB.506945.310	489	76.5	9.7e-210	1	489	489
SGdmA1998	TcCLB.506945.320	hypothetical protein, conserved	TcCLB.506945.320	1362	TcCLB.506945.320	1362	93.2	0	1	1362	1362
SGdmA1999	TcCLB.506945.330	hypothetical protein, conserved	TcCLB.506945.330	1719	TcCLB.506945.330	1719	94.5	0	1	1719	1719
SGdmA2000	TcCLB.506945.340	hypothetical protein, conserved	TcCLB.506945.340	2460	TcCLB.506945.340	2460	103.6	0	1	2460	2460
SGdmA2001	TcCLB.506945.350	serine/threonine protein kinase, putative	TcCLB.506945.350	2562	TcCLB.506945.350	2562	108	0	1	2562	2562
SGdmA2002	TcCLB.508821.30	hypothetical protein	TcCLB.506163.60	1926	TcCLB.508821.30	1926	92.2	0	0.97	1926	1868
SGdmA2003	TcCLB.508821.20	hypothetical protein, conserved	TcCLB.506163.70	2667	TcCLB.508821.20	2667	100.2	0	0.981	2667	2616
SGdmA2004	TcCLB.506163.80	katanin, putative	TcCLB.506163.80	1677	TcCLB.506163.80	1677	94.3	0	1	1677	1677
SGdmA2005	TcCLB.508819.40	hypothetical protein, conserved	TcCLB.509595.20	1266	TcCLB.508819.40	1266	92.7	0	0.989	1266	1252
SGdmA2006	TcCLB.508819.30	hypothetical protein, conserved	TcCLB.509595.30	1251	TcCLB.508819.30	1230	91	0	0.969	1251	1212
SGdmA2007	TcCLB.508819.20	hypothetical protein, conserved	TcCLB.509595.40	1791	TcCLB.508819.20	1419	68.7	1.1e-135	0.774	1791	1386
SGdmA2008	TcCLB.509595.44	hypothetical protein, conserved	TcCLB.509595.44	2079	TcCLB.509595.44	2079	97.5	0	1	2079	2079
SGdmA2009	TcCLB.509595.50	DIS3-like exonuclease, putative	TcCLB.509595.50	2679	TcCLB.509595.50	2679	107.8	0	1	2679	2679
SGdmA2010	TcCLB.508817.170	hypothetical protein, conserved	TcCLB.509595.60	849	TcCLB.508817.170	840	83	9.7e-248	0.973	849	826
SGdmA2011	TcCLB.508817.160	Trichohyalin, putative	TcCLB.509595.70	1854	TcCLB.508817.160	2280	81.7	3e-218	0.984	2280	1824
SGdmA2012	TcCLB.508817.150	hypothetical protein, conserved	TcCLB.509597.4	1050	TcCLB.508817.150	1383	74	5e-174	0.985	1383	1034
SGdmA2013	TcCLB.508817.140	hypothetical protein, conserved	TcCLB.509597.10	2301	TcCLB.508817.140	2301	96.4	0	0.983	2301	2262
SGdmA2014	TcCLB.508817.130	carbonic anhydrase-like protein, putative	TcCLB.509597.20	1917	TcCLB.508817.130	1569	71.2	1.5e-149	0.799	1917	1532
SGdmA2015	TcCLB.508817.119	hypothetical protein, conserved	TcCLB.509597.29	579	TcCLB.508817.119	579	76.5	7.9e-206	0.976	579	565
SGdmA2016	TcCLB.508817.110	hypothetical protein, conserved	TcCLB.506165.4	2169	TcCLB.508817.110	2247	91.9	1.8e-299	0.979	2247	2123
SGdmA2017	TcCLB.508817.90	hypothetical protein, conserved (pseudogene)	TcCLB.506165.10	1185	TcCLB.508817.90	1182	91.5	0	0.984	1185	1166
SGdmA2020	TcCLB.503801.20	ribosomal protein S26, putative	TcCLB.503801.20	339	TcCLB.503801.20	339	66.2	7.2e-147	1	339	339
SGdmA2021	TcCLB.503801.30	DNA repair protein RAD51, putative (RAD51)	TcCLB.503801.30	1116	TcCLB.503801.30	1116	88.6	1.6e-287	1	1116	1116
SGdmA2022	TcCLB.508817.40	hypothetical protein, conserved	TcCLB.503801.50	834	TcCLB.508817.40	834	82.1	1.6e-240	0.992	834	827
SGdmA2023	TcCLB.508817.30	hypothetical protein	TcCLB.503801.60	1575	TcCLB.508817.30	1455	84.3	1.3e-244	0.905	1575	1425
SGdmA2024	TcCLB.508817.20	hypothetical protein	TcCLB.503801.70	1818	TcCLB.508817.20	1809	93.6	0	0.972	1818	1767
SGdmA2025	TcCLB.503801.79	hypothetical protein, conserved	TcCLB.503801.79	306	TcCLB.503801.79	306	64.8	1.7e-140	1	306	306
SGdmA2032	TcCLB.508815.110	serine/threonine protein phosphatase catalytic subunit, putative	TcCLB.509633.60	885	TcCLB.508815.110	912	40.9	4.5e-24	0.623	920	551
SGdmA2033	TcCLB.508815.100	hypothetical protein, conserved	TcCLB.504041.10	969	TcCLB.508815.10	966	81.6	6.3e-234	0.948	969	919
SGdmA2039	TcCLB.508815.40	hypothetical protein, conserved	TcCLB.504041.4	546	TcCLB.508815.4	561	77.6	5.9e-215	0.987	561	539
SGdmA2041	TcCLB.504041.20	hypothetical protein, conserved	TcCLB.504041.20	1647	TcCLB.504041.20	1647	90	1.2e-289	1	1647	1647
SGdmA2042	TcCLB.508815.10	hypothetical protein, conserved	TcCLB.504041.10	969	TcCLB.508815.10	966	81.6	6.3e-234	0.948	969	919
SGdmA2043	TcCLB.504075.10	RNA polymerase I, putative	TcCLB.504075.10	1587	TcCLB.504075.10	1587	96.1	0	1	1587	1587
SGdmA2044	TcCLB.506933.98	dual specificity protein phosphatase, putative	TcCLB.506933.98	1851	TcCLB.506933.98	1851	93.8	0	1	1851	1851
SGdmA2045	TcCLB.506933.89	calmodulin, putative	TcCLB.506933.89	465	TcCLB.506933.89	465	72.5	2.1e-182	1	465	465
SGdmA2046	TcCLB.506933.80	RNA polymerase B subunit RPB8, putative	TcCLB.506933.80	450	TcCLB.506933.80	450	73.4	2.1e-189	1	450	450
SGdmA2047	TcCLB.506933.70	hypothetical protein, conserved	TcCLB.506933.70	1251	TcCLB.506933.70	1251	94.5	0	1	1251	1251
SGdmA2048	TcCLB.506933.60	mitochondrial RNA binding protein, putative	TcCLB.506933.60	429	TcCLB.506933.60	429	68.7	6.6e-159	1	429	429
SGdmA2049	TcCLB.506933.50	hypothetical protein, conserved	TcCLB.506933.50	1305	TcCLB.506933.50	1305	94.9	0	1	1305	1305
SGdmA2050	TcCLB.506933.46	hypothetical protein, conserved	TcCLB.506933.46	513	TcCLB.506933.46	513	76.3	1.9e-207	1	513	513
SGdmA2051	TcCLB.506933.43	hypothetical protein, conserved	TcCLB.506933.43	1776	TcCLB.506933.43	1776	94.5	0	1	1776	1776
SGdmA2052	TcCLB.506933.40	DNA replication licensing factor MCM2, putative	TcCLB.506933.40	2862	TcCLB.506933.40	2862	105.5	0	1	2862	2862
SGdmA2053	TcCLB.506933.30	hypothetical protein, conserved	TcCLB.506933.30	1449	TcCLB.506933.30	1449	95.9	0	1	1449	1449
SGdmA2054	TcCLB.506933.24	hypothetical protein, conserved	TcCLB.506933.24	552	TcCLB.506933.24	552	79.9	2.1e-232	1	552	552
SGdmA2055	TcCLB.506933.20	ribonucleoside-diphosphate reductase large chain, putative	TcCLB.506933.20	2391	TcCLB.506933.20	2391	100.4	0	1	2391	2391
SGdmA2056	TcCLB.506933.10	hypothetical protein, conserved	TcCLB.506933.10	780	TcCLB.506933.10	780	83.1	8.2e-250	1	780	780
SGdmA2057	TcCLB.504073.10	endonuclease/exonuclease/phosphatase, putative	TcCLB.504073.10	1635	TcCLB.504073.10	1635	96.7	0	1	1635	1635
SGdmA2058	TcCLB.508813.80	hypothetical protein, conserved	TcCLB.508813.80	753	TcCLB.508813.80	753	89.2	8.8e-302	1	753	753
SGdmA2059	TcCLB.508813.70	hypothetical protein, conserved	TcCLB.508813.70	570	TcCLB.508813.70	570	80.6	1.8e-237	1	570	570
SGdmA2060	TcCLB.508813.60	hypothetical protein, conserved	TcCLB.508813.60	1245	TcCLB.508813.60	1245	92.8	0	1	1245	1245
SGdmA2061	TcCLB.508813.50	oxidoreductase-like protein, putative	TcCLB.508813.50	2535	TcCLB.508813.50	2535	107	0	1	2535	2535
SGdmA2062	TcCLB.506585.50	hypothetical protein, conserved	TcCLB.503753.10	1605	TcCLB.506585.50	1605	91.6	4.1e-304	0.96	1605	1541
SGdmA2063	TcCLB.506585.60	hypothetical protein, conserved	TcCLB.503753.20	1263	TcCLB.506585.60	1263	85.3	5e-257	0.97	1263	1225
SGdmA2065	TcCLB.506585.80	hypothetical protein, conserved	TcCLB.506931.70	1266	TcCLB.506585.80	1233	88.1	5.2e-280	0.942	1266	1193
SGdmA2066	TcCLB.506585.90	RNA processing endonuclease 1, putative	TcCLB.506931.64	1458	TcCLB.506585.90	1458	93.6	0	0.979	1458	1427
SGdmA2067	TcCLB.506585.100	hypothetical protein	TcCLB.506931.60	2010	TcCLB.506585.100	2010	91.9	1.3e-301	0.952	2010	1914
SGdmA2068	TcCLB.510131.10	hypothetical protein, conserved	TcCLB.506931.40	2043	TcCLB.510131.10	2043	95.5	0	0.974	2043	1990
SGdmA2069	TcCLB.510131.20	hypothetical protein, conserved	TcCLB.506931.30	483	TcCLB.510131.20	579	62.2	2.2e-116	0.965	585	466
SGdmA2070	TcCLB.510131.30	hypothetical protein, conserved	TcCLB.506931.20	786	TcCLB.510131.30	783	80.6	2.9e-230	0.958	786	753
SGdmA2071	TcCLB.510131.40	haloacid dehalogenase-like hydrolase, putative	TcCLB.506931.10	936	TcCLB.510131.40	936	85.1	4.6e-262	0.975	936	913
SGdmA2072	TcCLB.510131.44	hypothetical protein, conserved	TcCLB.506931.4	666	TcCLB.510131.44	630	74.6	2.1e-190	0.934	666	622
SGdmA2073	TcCLB.510131.90	hypothetical protein, conserved	TcCLB.503755.50	1641	TcCLB.510131.90	1644	93.5	0	0.986	1644	1618
SGdmA2074	TcCLB.510131.99	hypothetical protein, conserved	TcCLB.503755.54	1452	TcCLB.510131.99	1587	85.6	5.9e-255	0.961	1605	1395
SGdmA2075	TcCLB.511201.58	hypothetical protein	TcCLB.511201.58	1929	TcCLB.511201.58	1929	95	0	1	1929	1929
SGdmA2076	TcCLB.511201.40	hypothetical protein, conserved	TcCLB.511201.40	696	TcCLB.511201.40	696	84.8	1.4e-266	1	696	696
SGdmA2077	TcCLB.506587.20	hypothetical protein	TcCLB.511201.19	2133	TcCLB.506587.20	2637	79.5	6.7e-199	0.973	2638	2076
SGdmA2078	TcCLB.506587.30	hypothetical protein, conserved	TcCLB.511199.20	1797	TcCLB.506587.30	1794	89.5	1.2e-283	0.982	1797	1765
SGdmA2079	TcCLB.506587.40	ATP-dependent RNA helicase FAL1, putative	TcCLB.511585.190	1215	TcCLB.506587.40	1188	42.6	1.6e-26	0.591	1226	718
SGdmA2080	TcCLB.506587.44	hypothetical protein	TcCLB.506929.54	984	TcCLB.506587.44	984	85.2	4.4e-262	0.974	987	958
SGdmA2081	TcCLB.506587.50	hypothetical protein, conserved	TcCLB.506929.50	1872	TcCLB.506587.50	1845	90.3	3.6e-289	0.954	1872	1786
SGdmA2082	TcCLB.506587.60	target SNARE, putative	TcCLB.506929.40	951	TcCLB.506587.60	951	85.7	5e-267	0.983	951	935
SGdmA2083	TcCLB.506587.70	hypothetical protein, conserved	TcCLB.506929.30	846	TcCLB.506587.70	846	84.4	5.1e-259	0.987	846	835
SGdmA2084	TcCLB.506587.80	hypothetical protein, conserved	TcCLB.506929.20	1260	TcCLB.506587.80	1260	92.3	0	0.974	1260	1227
SGdmA2085	TcCLB.510903.70	hypothetical protein, conserved	TcCLB.505965.20	1869	TcCLB.510903.70	1869	92.2	0	0.966	1869	1805
SGdmA2086	TcCLB.510903.60	prenyltransferase, putative	TcCLB.505965.30	1473	TcCLB.510903.60	1473	93.5	0	0.978	1473	1441
SGdmA2087	TcCLB.505965.50	phosphonopyruvate decarboxylase, putative	TcCLB.505965.50	1359	TcCLB.505965.50	1359	94.1	0	1	1359	1359
SGdmA2088	TcCLB.510903.40	hypothetical protein, conserved	TcCLB.505965.60	1041	TcCLB.510903.40	1041	88	3.6e-284	0.98	1041	1020
SGdmA2089	TcCLB.510903.30	helicase-like protein, putative	TcCLB.505965.70	2871	TcCLB.510903.30	2871	105.7	0	0.98	2874	2814
SGdmA2090	TcCLB.510903.20	hypothetical protein, conserved	TcCLB.505965.80	666	TcCLB.510903.20	666	77.4	9.1e-210	0.976	666	650
SGdmA2091	TcCLB.505965.86	tRNA pseudouridine synthase (pseudogene), putative	TcCLB.505965.86	2712	TcCLB.505965.86	2712	112.2	0	1	2712	2712
SGdmA2115	TcCLB.510899.40	hypothetical protein, conserved	TcCLB.507077.30	1089	TcCLB.510899.40	1095	85.5	9.5e-262	0.977	1095	1064
SGdmA2116	TcCLB.510899.30	hypothetical protein, conserved	TcCLB.507077.40	1119	TcCLB.510899.30	1119	84.6	8.6e-254	0.972	1119	1088
SGdmA2117	TcCLB.508601.119	ribose 5-phosphate isomerase, putative	TcCLB.509199.24	480	TcCLB.508601.119	480	71	9.5e-172	0.977	480	469
SGdmA2119	TcCLB.508601.100	hypothetical protein, conserved	TcCLB.511801.10	2448	TcCLB.508601.100	2109	81.9	1.5e-217	0.841	2466	2059
SGdmA2120	TcCLB.508601.90	Small Surface Antigen (LDK)	TcCLB.511801.14	1653	TcCLB.508601.90	1656	91.7	0	0.986	1656	1630
SGdmA2121	TcCLB.508601.70	hypothetical protein, conserved	TcCLB.511801.20	1590	TcCLB.508601.70	1440	82.6	3.9e-231	0.888	1590	1412
SGdmA2122	TcCLB.508601.60	hypothetical protein, conserved	TcCLB.511801.30	1725	TcCLB.508601.60	1725	90.1	3.5e-289	0.979	1725	1689
SGdmA2123	TcCLB.508601.50	NADH dehydrogenase subunit NB6M, putative	TcCLB.511801.34	522	TcCLB.508601.50	522	78.5	3.1e-223	0.992	522	518
SGdmA2124	TcCLB.508601.40	hypothetical protein, conserved	TcCLB.511801.40	618	TcCLB.508601.40	618	81.6	4.5e-243	0.985	618	609
SGdmA2125	TcCLB.508601.30	DNA-directed RNA polymerase I/III subunit, putative	TcCLB.511801.44	405	TcCLB.508601.30	405	73.6	1.2e-192	0.98	405	397
SGdmA2126	TcCLB.508601.20	hypothetical protein, conserved	TcCLB.511801.50	1155	TcCLB.508601.20	1155	89.2	1.7e-291	0.98	1155	1132
SGdmA2127	TcCLB.511801.60	mitochondrial DEAD box protein, putative	TcCLB.511801.60	1632	TcCLB.511801.60	1632	95	0	1	1632	1632
SGdmA2128	TcCLB.511801.70	hypothetical protein, conserved	TcCLB.511801.70	2010	TcCLB.511801.70	2010	94.6	0	1	2010	2010
SGdmA2130	TcCLB.510897.70	glycerophosphoryl diester phosphodiesterase (pseudogene), putative	TcCLB.456097.30	1062	TcCLB.510897.70	1062	86.1	1.2e-267	0.968	1062	1028
SGdmA2132	TcCLB.511803.20	A/G-specific adenine glycosylase, putative,MutY-Nth family DNA glycosylase, putative	TcCLB.511803.20	1356	TcCLB.511803.20	1356	93.8	0	1	1356	1356
SGdmA2133	TcCLB.511803.30	hypothetical protein, conserved	TcCLB.511803.30	690	TcCLB.511803.30	690	84.7	3.7e-266	1	690	690
SGdmA2134	TcCLB.511803.40	hypothetical protein, conserved	TcCLB.511803.40	1857	TcCLB.511803.40	1857	98.8	0	1	1857	1857
SGdmA2135	TcCLB.511803.50	hypothetical protein, conserved	TcCLB.511803.50	834	TcCLB.511803.50	834	84.7	1.3e-261	1	834	834
SGdmA2136	TcCLB.510895.29	hypothetical protein, conserved	TcCLB.511803.60	774	TcCLB.510895.29	774	83.2	4.4e-251	0.984	774	762
SGdmA2137	TcCLB.510895.20	hypothetical protein, conserved	TcCLB.511803.70	1785	TcCLB.510895.20	1992	84.6	2.1e-242	0.973	1995	1736
SGdmA2138	TcCLB.511805.20	Trichohyalin, putative	TcCLB.511805.20	2067	TcCLB.511805.20	2067	83.9	1.2e-234	1	2067	2067
SGdmA2140	TcCLB.511017.25	hypothetical protein	TcCLB.509203.14	1143	TcCLB.511017.25	1143	85.2	5.5e-258	0.973	1143	1112
SGdmA2141	TcCLB.509203.20	cyclin dependent kinase-binding protein, putative	TcCLB.509203.20	2301	TcCLB.509203.20	2301	100.4	0	1	2301	2301
SGdmA2142	TcCLB.511017.40	hd phosphohydrolase family protein	TcCLB.509203.30	915	TcCLB.511017.40	915	80	7e-223	0.973	915	890
SGdmA2143	TcCLB.511017.50	glycosomal membrane protein, putative	TcCLB.509203.40	657	TcCLB.511017.50	657	78.2	7.5e-216	0.98	657	644
SGdmA2144	TcCLB.511017.60	hypothetical protein	TcCLB.509203.50	2448	TcCLB.511017.60	2337	95.4	0	0.933	2448	2284
SGdmA2145	TcCLB.509203.60	histone acetyltransferase, putative	TcCLB.509203.60	1707	TcCLB.509203.60	1707	92.5	0	1	1707	1707
SGdmA2146	TcCLB.508699.10	DNA topoisomerase II, putative	TcCLB.509203.70	4455	TcCLB.508699.10	4431	106	0	0.989	4455	4406
SGdmA2148	TcCLB.508699.30	hypothetical protein, conserved	TcCLB.509205.20	1242	TcCLB.508699.30	1242	88	2.3e-279	0.971	1242	1206
SGdmA2149	TcCLB.508699.40	eukaryotic translation initiation factor, putative	TcCLB.509205.30	1224	TcCLB.508699.40	1224	91.6	0	0.995	1224	1218
SGdmA2150	TcCLB.508699.50	hypothetical protein, conserved	TcCLB.509205.40	1296	TcCLB.508699.50	1314	88	1.3e-278	0.973	1314	1261
SGdmA2151	TcCLB.508699.60	hypothetical protein, conserved	TcCLB.509205.50	1650	TcCLB.508699.60	1650	92.1	0	0.987	1650	1629
SGdmA2152	TcCLB.509205.60	hypothetical protein, conserved	TcCLB.509205.60	753	TcCLB.509205.60	753	86.3	5.3e-277	1	753	753
SGdmA2153	TcCLB.508699.80	hypothetical protein, conserved	TcCLB.509205.70	726	TcCLB.508699.80	726	83.1	5e-252	0.992	726	720
SGdmA2154	TcCLB.507527.30	DNA replication licensing factor MCM6, putative	TcCLB.507527.30	2571	TcCLB.507527.30	2571	106	0	1	2571	2571
SGdmA2155	TcCLB.507527.20	hypothetical protein, conserved	TcCLB.507527.20	3087	TcCLB.507527.20	3087	104.6	0	1	3087	3087
SGdmA2156	TcCLB.507527.10	hypothetical protein, conserved	TcCLB.507527.10	1089	TcCLB.507527.10	1089	87.2	7.7e-276	1	1089	1089
SGdmA2158	TcCLB.506025.60	2-oxoglutarate dehydrogenase, E2 component, dihydrolipoamide succinyltransferase, putative	TcCLB.506025.60	1215	TcCLB.506025.60	1215	90	3e-297	1	1215	1215
SGdmA2159	TcCLB.511209.10	vacuolar ATP synthase subunit b, putative	TcCLB.506025.50	1491	TcCLB.511209.10	1491	93.6	0	0.983	1491	1466
SGdmA2160	TcCLB.511209.30	hypothetical protein, conserved (pseudogene)	TcCLB.506025.40	1728	TcCLB.511209.30	1722	91.6	2.7e-302	0.986	1731	1703
SGdmA2161	TcCLB.511209.40	hypothetical protein, conserved	TcCLB.506025.30	1101	TcCLB.511209.40	1155	84.2	2.9e-250	0.98	1155	1079
SGdmA2162	TcCLB.511209.50	hypothetical protein, conserved	TcCLB.506025.20	1902	TcCLB.511209.50	1902	94.1	0	0.982	1902	1868
SGdmA2163	TcCLB.511209.54	ribosomal protein S29, putative	TcCLB.509201.15	174	TcCLB.511209.54	174	99.4	0	0.994	174	173
SGdmA2164	TcCLB.511209.60	hypothetical protein, conserved	TcCLB.506025.10	855	TcCLB.511209.60	855	83.3	1.9e-249	0.979	855	837
SGdmA2176	TcCLB.511211.20	coatomer gamma subunit, putative	TcCLB.511211.20	2598	TcCLB.511211.20	2598	106.2	0	1	2598	2598
SGdmA2177	TcCLB.511211.30	hypothetical protein	TcCLB.511211.30	537	TcCLB.511211.30	537	75.5	2.6e-200	1	537	537
SGdmA2178	TcCLB.511211.40	molybdenum cofactor biosynthesis protein, putative	TcCLB.511211.40	2337	TcCLB.511211.40	2337	97.6	0	1	2337	2337
SGdmA2179	TcCLB.506829.100	fatty acyl CoA syntetase 1, putative	TcCLB.506829.100	2100	TcCLB.506829.100	2100	96.2	0	1	2100	2100
SGdmA2180	TcCLB.506829.90	conserved protein	TcCLB.506829.90	4344	TcCLB.506829.90	4344	110.3	0	1	4344	4344
SGdmA2181	TcCLB.506829.80	nicotinamidase, putative (PNC1)	TcCLB.506829.80	672	TcCLB.506829.80	672	81.1	6.4e-238	1	672	672
SGdmA2182	TcCLB.506593.50	hypothetical protein, conserved	TcCLB.506829.60	834	TcCLB.506593.50	834	79.7	2.2e-222	0.964	834	804
SGdmA2183	TcCLB.506593.40	hypothetical protein, conserved	TcCLB.506829.50	1668	TcCLB.506593.40	1668	92.2	0	0.993	1668	1656
SGdmA2184	TcCLB.506829.30	hypothetical protein, conserved	TcCLB.506829.30	939	TcCLB.506829.30	939	85.1	2.3e-262	1	939	939
SGdmA2185	TcCLB.504231.30	hypothetical protein, conserved	TcCLB.506829.20	2097	TcCLB.504231.30	2097	92.4	0	0.981	2097	2057
SGdmA2186	TcCLB.504231.20	hypothetical protein, conserved	TcCLB.506829.10	2166	TcCLB.504231.20	2166	93.1	0	0.988	2166	2140
SGdmA2188	TcCLB.511577.188	hypothetical protein, conserved	TcCLB.511577.188	360	TcCLB.511577.188	360	74	6.3e-198	1	360	360
SGdmA2189	TcCLB.509337.10	hypothetical protein, conserved	TcCLB.511577.160	1881	TcCLB.509337.10	1890	92.8	0	0.985	1890	1852
SGdmA2190	TcCLB.509337.15	hypothetical protein, conserved	TcCLB.511577.150	882	TcCLB.509337.15	756	67.4	3.9e-139	0.844	882	744
SGdmA2191	TcCLB.511577.140	hypothetical protein, conserved	TcCLB.511577.140	690	TcCLB.511577.140	690	84.5	2e-264	1	690	690
SGdmA2192	TcCLB.511577.130	poly(A) export protein, putative	TcCLB.511577.130	1050	TcCLB.511577.130	1050	90.3	3e-303	1	1050	1050
SGdmA2193	TcCLB.511577.120	hypothetical protein, conserved	TcCLB.511577.120	507	TcCLB.511577.120	507	77.7	2.1e-217	1	507	507
SGdmA2194	TcCLB.504797.10	acidocalcisomal exopolyphosphatase, putative	TcCLB.511577.110	1152	TcCLB.504797.10	1152	87.3	1.5e-275	0.978	1152	1127
SGdmA2195	TcCLB.504797.20	hypothetical protein, conserved	TcCLB.511577.100	507	TcCLB.504797.20	621	67.2	1e-144	0.992	621	503
SGdmA2196	TcCLB.504797.30	pseudouridylate synthase-like protein, putative	TcCLB.511577.90	1224	TcCLB.504797.30	1347	87.8	2.4e-277	0.993	1347	1215
SGdmA2197	TcCLB.504797.34	N-acetyltransferase, putative	TcCLB.511577.86	1095	TcCLB.504797.34	1095	87.1	5.1e-275	0.97	1095	1062
SGdmA2198	TcCLB.504797.40	thioredoxin, putative	TcCLB.511577.83	324	TcCLB.504797.40	324	67.5	1.1e-155	0.981	324	318
SGdmA2199	TcCLB.504797.50	hypothetical protein, conserved	TcCLB.511577.80	705	TcCLB.504797.50	705	79.9	1.1e-227	0.99	705	698
SGdmA2200	TcCLB.504797.60	hypothetical protein, conserved	TcCLB.511577.70	1605	TcCLB.504797.60	1605	94.6	0	0.989	1605	1587
SGdmA2201	TcCLB.504797.70	DNA excision/repair protein SNF2, putative	TcCLB.511577.60	2322	TcCLB.504797.70	2190	90.4	7.1e-286	0.925	2322	2148
SGdmA2202	TcCLB.504797.80	endo-beta-N-acetylglucosaminidase, putative	TcCLB.511577.50	3003	TcCLB.504797.80	3015	106.5	0	0.976	3015	2931
SGdmA2203	TcCLB.511577.44	hypothetical protein, conserved	TcCLB.511577.4	555	TcCLB.511577.4	555	79.7	4.2e-231	1	555	555
SGdmA2204	TcCLB.504797.100	35 kDa cyclophilin, putative,PPIase, putative,rotamase, putative,peptidyl-prolyl cis-trans isomerase, putative (CYP35)	TcCLB.511577.110	1152	TcCLB.504797.10	1152	87.3	1.5e-275	0.978	1152	1127
SGdmA2205	TcCLB.504797.110	hypothetical protein, conserved	TcCLB.511577.30	2556	TcCLB.504797.110	2448	100.5	0	0.94	2559	2403
SGdmA2206	TcCLB.504797.120	hypothetical protein, conserved	TcCLB.511577.19	837	TcCLB.504797.120	837	82.5	7.4e-244	0.988	837	827
SGdmA2207	TcCLB.504797.130	hypothetical protein, conserved	TcCLB.511577.10	564	TcCLB.504797.130	564	71	8.3e-169	0.984	564	555
SGdmA2208	TcCLB.504797.140	CLC-type chloride channel, putative	TcCLB.511577.104	177	TcCLB.504797.14	177	93	0	0.994	177	176
SGdmA2209	TcCLB.506139.70	mucin-associated surface protein (MASP), putative	TcCLB.511593.30	1098	TcCLB.506139.70	1092	71.2	1.6e-157	0.927	1101	1018
SGdmA2210	TcCLB.508247.70	mucin TcMUCII, putative	TcCLB.506269.70	600	TcCLB.508247.70	582	61.8	2e-112	0.843	609	506
SGdmA2211	TcCLB.508501.190	hypothetical protein, conserved	TcCLB.506893.40	354	TcCLB.508501.190	354	71.6	1.2e-181	0.994	354	352
SGdmA2212	TcCLB.508501.210	hypothetical protein, conserved	TcCLB.506893.60	1011	TcCLB.508501.210	1011	81.1	4.3e-229	0.98	1011	991
SGdmA2213	TcCLB.508501.220	hypothetical protein, conserved	TcCLB.506893.70	1737	TcCLB.508501.220	1737	89.1	5.6e-281	0.98	1737	1702
SGdmA2214	TcCLB.508501.230	monothiol glutaredoxin, putative	TcCLB.506893.80	564	TcCLB.508501.230	564	77.5	2.6e-214	0.98	564	553
SGdmA2215	TcCLB.508501.240	hypothetical protein, conserved	TcCLB.506893.90	924	TcCLB.508501.240	924	84.3	5.8e-256	0.982	924	907
SGdmA2216	TcCLB.508501.250	hypothetical protein, conserved	TcCLB.506893.100	786	TcCLB.508501.250	786	79.8	2.4e-224	0.978	786	769
SGdmA2217	TcCLB.508501.260	hypothetical protein, conserved	TcCLB.506895.10	714	TcCLB.508501.260	714	86	2.8e-276	0.987	714	705
SGdmA2218	TcCLB.508501.270	hypothetical protein, conserved	TcCLB.506895.20	1596	TcCLB.508501.270	1596	94.6	0	0.981	1596	1566
SGdmA2219	TcCLB.508501.280	hypothetical protein, conserved	TcCLB.506895.30	591	TcCLB.508501.280	591	80	9.3e-232	0.978	591	578
SGdmA2220	TcCLB.508501.290	MCAK-like kinesin, putative	TcCLB.506895.40	2037	TcCLB.508501.290	2037	97.3	0	0.992	2037	2021
SGdmA2221	TcCLB.508501.300	hypothetical protein, conserved	TcCLB.506895.50	1608	TcCLB.508501.300	1608	94.1	0	0.987	1608	1587
SGdmA2222	TcCLB.508501.310	hypothetical protein, conserved	TcCLB.506895.60	3693	TcCLB.508501.310	3891	104.7	0	0.98	3895	3618
SGdmA2223	TcCLB.508503.70	hypothetical protein, conserved	TcCLB.510565.100	1290	TcCLB.508503.70	1290	92.2	0	0.978	1290	1262
SGdmA2224	TcCLB.510565.110	hypothetical protein	TcCLB.510565.11	756	TcCLB.510565.11	756	82.9	5.8e-249	1	756	756
SGdmA2225	TcCLB.510565.120	hypothetical protein, conserved	TcCLB.510565.120	1122	TcCLB.510565.120	1122	87.6	2.2e-278	1	1122	1122
SGdmA2226	TcCLB.510565.130	hypothetical protein	TcCLB.510565.130	786	TcCLB.510565.130	786	81.2	1.2e-234	1	786	786
SGdmA2227	TcCLB.506921.20	hypothetical protein, conserved	TcCLB.510565.141	318	TcCLB.506921.20	318	65.6	1.6e-144	0.978	318	311
SGdmA2228	TcCLB.506921.10	surface protease GP63, putative	TcCLB.510565.150	1770	TcCLB.506921.10	1869	87.4	1.2e-265	0.978	1869	1731
SGdmA2229	TcCLB.506145.70	hypothetical protein, conserved	TcCLB.510565.160	984	TcCLB.506145.70	984	84.7	1.3e-257	0.975	984	959
SGdmA2230	TcCLB.510565.170	hypothetical protein, conserved	TcCLB.510565.170	477	TcCLB.510565.170	477	68.8	4.5e-157	1	477	477
SGdmA2231	TcCLB.506145.40	hypothetical protein, conserved	TcCLB.510565.179	6369	TcCLB.506145.40	7821	86.1	3.3e-225	0.977	7830	6225
SGdmA2232	TcCLB.508347.20	O-6 methyl-guanine alkyl transferase, putative	TcCLB.508347.20	822	TcCLB.508347.20	822	79.6	8.6e-222	1	822	822
SGdmA2233	TcCLB.508347.30	hypothetical protein, conserved	TcCLB.508347.30	1509	TcCLB.508347.30	1509	92.7	0	1	1509	1509
SGdmA2234	TcCLB.506145.10	hypothetical protein, conserved	TcCLB.508347.40	4233	TcCLB.506145.10	4209	102.7	0	0.964	4242	4081
SGdmA2235	TcCLB.508347.50	hypothetical protein, conserved	TcCLB.508347.50	1851	TcCLB.508347.50	1851	95.5	0	1	1851	1851
SGdmA2236	TcCLB.507615.120	hypothetical protein, conserved	TcCLB.508347.60	1368	TcCLB.507615.120	1242	79.9	1.9e-214	0.886	1368	1212
SGdmA2237	TcCLB.507615.110	engulfment and cell motility domain 2, putative	TcCLB.508347.70	1128	TcCLB.507615.110	1128	86.6	2.2e-270	0.977	1128	1102
SGdmA2238	TcCLB.507615.100	hypothetical protein, conserved	TcCLB.508347.80	1779	TcCLB.507615.100	1779	91.4	1.9e-300	0.985	1779	1752
SGdmA2239	TcCLB.508347.80	hypothetical protein, conserved	TcCLB.508347.80	1779	TcCLB.508347.80	1779	93.2	0	1	1779	1779
SGdmA2240	TcCLB.507615.90	hypothetical protein, conserved	TcCLB.508347.90	6417	TcCLB.507615.90	6372	98.4	0	0.966	6423	6198
SGdmA2241	TcCLB.507615.80	hypothetical protein, conserved	TcCLB.508347.100	2025	TcCLB.507615.80	2025	93.9	0	0.987	2025	1999
SGdmA2242	TcCLB.507615.76	hypothetical protein, conserved	TcCLB.508347.110	717	TcCLB.507615.76	717	83.7	1.4e-256	0.985	717	706
SGdmA2243	TcCLB.507615.73	hypothetical protein, conserved	TcCLB.508347.120	3270	TcCLB.507615.73	3270	108.6	0	0.974	3270	3185
SGdmA2244	TcCLB.507615.70	deoxyhypusine hydroxylase, putative	TcCLB.508347.130	957	TcCLB.507615.70	957	82	8.7e-237	0.989	957	946
SGdmA2245	TcCLB.507615.60	hypothetical protein, conserved	TcCLB.508347.140	855	TcCLB.507615.60	855	83.8	1.6e-253	0.978	855	836
SGdmA2246	TcCLB.507615.40	hypothetical protein, conserved	TcCLB.508347.150	2913	TcCLB.507615.40	2913	106.2	0	0.974	2913	2837
SGdmA2248	TcCLB.507569.10	hypothetical protein, conserved	TcCLB.504423.30	2466	TcCLB.507569.10	2457	94.8	0	0.97	2466	2392
SGdmA2249	TcCLB.504423.20	electon transport protein SCO1/SCO2, putative	TcCLB.504423.20	1209	TcCLB.504423.20	1209	90.9	0	1	1209	1209
SGdmA2250	TcCLB.504423.15	hypothetical protein, conserved	TcCLB.504423.15	594	TcCLB.504423.15	594	82.8	1.1e-253	1	594	594
SGdmA2251	TcCLB.504423.10	hypothetical protein, conserved	TcCLB.504423.10	636	TcCLB.504423.10	636	83.1	4.8e-255	1	636	636
SGdmA2252	TcCLB.503943.14	hypothetical protein, conserved	TcCLB.504421.19	645	TcCLB.503943.14	645	78.8	1.2e-220	0.971	645	626
SGdmA2253	TcCLB.505193.100	hypothetical protein, conserved	TcCLB.506467.29	1065	TcCLB.505193.100	1065	87.3	2.8e-277	0.979	1065	1043
SGdmA2254	TcCLB.505193.90	hypothetical protein, conserved	TcCLB.506467.20	1347	TcCLB.505193.90	1350	88.3	3.5e-280	0.969	1350	1305
SGdmA2255	TcCLB.505193.80	hypothetical protein, conserved	TcCLB.506467.10	2187	TcCLB.505193.80	2187	91	8.4e-292	0.975	2187	2132
SGdmA2256	TcCLB.505193.74	hypothetical protein, conserved	TcCLB.506467.4	1023	TcCLB.505193.74	1023	86.8	3.9e-274	0.977	1023	999
SGdmA2257	TcCLB.505193.70	hypothetical protein, conserved	TcCLB.503409.20	1404	TcCLB.505193.70	1404	89.3	1.1e-287	0.974	1404	1367
SGdmA2258	TcCLB.505193.60	hypothetical protein, conserved	TcCLB.503409.10	2475	TcCLB.505193.60	2469	100.2	0	0.975	2475	2413
SGdmA2259	TcCLB.505193.40	SUMO1/Ulp2, putative,cysteine peptidase, Clan CA, family C48, putative	TcCLB.503407.20	2226	TcCLB.505193.40	2199	90.3	3.7e-285	0.96	2226	2137
SGdmA2260	TcCLB.505193.20	hypothetical protein, conserved	TcCLB.503407.10	615	TcCLB.505193.20	615	74.7	4.9e-192	0.95	615	584
SGdmA2262	TcCLB.506465.40	protein kinase-like protein, putative	TcCLB.506465.40	3192	TcCLB.506465.40	3192	111.2	0	1	3192	3192
SGdmA2263	TcCLB.507317.50	hypothetical protein, conserved	TcCLB.506465.30	4071	TcCLB.507317.50	4212	103.3	0	0.972	4212	3959
SGdmA2264	TcCLB.507317.40	hypothetical protein, conserved	TcCLB.506465.20	918	TcCLB.507317.40	921	84.8	2.2e-260	0.98	921	900
SGdmA2265	TcCLB.507317.34	hypothetical protein, conserved	TcCLB.506465.14	342	TcCLB.507317.34	342	68.7	1.6e-162	0.985	342	337
SGdmA2266	TcCLB.507317.30	hypothetical protein, conserved	TcCLB.506465.10	1245	TcCLB.507317.30	1260	91.4	0	0.977	1260	1216
SGdmA2267	TcCLB.507317.20	hypothetical protein	TcCLB.506465.5	1455	TcCLB.507317.20	1455	92.1	0	0.966	1455	1406
SGdmA2268	TcCLB.507939.50	hypothetical protein, conserved	TcCLB.507939.50	2436	TcCLB.507939.50	2436	104	0	1	2436	2436
SGdmA2269	TcCLB.508119.180	hypothetical protein, conserved	TcCLB.507939.40	1191	TcCLB.508119.180	1191	90.6	6.9e-303	0.98	1191	1167
SGdmA2270	TcCLB.508119.160	hypothetical protein, conserved	TcCLB.507939.30	1107	TcCLB.508119.160	1293	78.8	4.3e-208	0.982	1296	1087
SGdmA2271	TcCLB.508119.150	hypothetical protein, conserved	TcCLB.507939.14	1479	TcCLB.508119.150	1794	81.1	2.3e-218	0.985	1794	1457
SGdmA2272	TcCLB.508119.110	kynureninase, putative	TcCLB.503881.10	1398	TcCLB.508119.110	1398	94.4	0	0.989	1398	1383
SGdmA2274	TcCLB.510039.64	hypothetical protein, conserved	TcCLB.509979.119	333	TcCLB.510039.64	333	69.2	1.5e-166	0.979	333	326
SGdmA2275	TcCLB.510039.70	hypothetical protein, conserved	TcCLB.509979.110	726	TcCLB.510039.70	726	83.9	1.9e-258	0.988	726	717
SGdmA2276	TcCLB.509979.100	hypothetical protein, conserved	TcCLB.509979.100	1716	TcCLB.509979.100	1716	93.1	0	1	1716	1716
SGdmA2277	TcCLB.510039.100	hypothetical protein, conserved	TcCLB.509979.70	825	TcCLB.510039.100	918	75.4	2.1e-190	0.965	918	796
SGdmA2278	TcCLB.509979.60	sec1 family transport protein, putative	TcCLB.509979.60	1884	TcCLB.509979.60	1884	95.9	0	1	1884	1884
SGdmA2279	TcCLB.509979.51	zinc carboxypeptidase, putative	TcCLB.509979.51	579	TcCLB.509979.51	579	79.2	1.7e-226	1	579	579
SGdmA2280	TcCLB.509979.30	hypothetical protein, conserved	TcCLB.511421.80	13803	TcCLB.509979.30	13278	109.1	0	0.499	14488	6882
SGdmA2281	TcCLB.509979.20	hypothetical protein, conserved	TcCLB.509979.20	2274	TcCLB.509979.20	2274	97.1	0	1	2274	2274
SGdmA2282	TcCLB.509979.14	peroxisomal membrane protein 4, putative	TcCLB.509979.14	663	TcCLB.509979.14	663	82	2.1e-245	1	663	663
SGdmA2283	TcCLB.509979.10	hypothetical protein, conserved	TcCLB.509979.10	1398	TcCLB.509979.10	1398	93.8	0	1	1398	1398
SGdmA2284	TcCLB.510349.64	hypothetical protein, conserved	TcCLB.510349.64	993	TcCLB.510349.64	993	86.7	2.3e-274	1	993	993
SGdmA2285	TcCLB.510349.60	hypothetical protein, conserved	TcCLB.510349.60	369	TcCLB.510349.60	369	72.9	2.6e-189	1	369	369
SGdmA2286	TcCLB.510349.50	CDP-diacylglycerol--inositol 3-phosphatidyltransferase, putative	TcCLB.510349.50	687	TcCLB.510349.50	687	84.1	5.5e-261	1	687	687
SGdmA2287	TcCLB.510349.40	hypothetical protein, conserved	TcCLB.510349.40	4173	TcCLB.510349.40	4173	101.1	0	1	4173	4173
SGdmA2288	TcCLB.510349.30	phosphatidylinositol-4-phosphate 5-kinase, putative	TcCLB.510349.30	1680	TcCLB.510349.30	1680	96.6	0	1	1680	1680
SGdmA2289	TcCLB.510349.20	hypothetical protein, conserved	TcCLB.510349.20	684	TcCLB.510349.20	684	80.3	2.3e-231	1	684	684
SGdmA2290	TcCLB.510349.10	hypothetical protein, conserved	TcCLB.510349.10	954	TcCLB.510349.10	954	89	6.5e-295	1	954	954
SGdmA2291	TcCLB.503925.30	protein kinase, putative	TcCLB.510347.60	1488	TcCLB.503925.30	1659	87.9	2e-273	0.981	1659	1460
SGdmA2292	TcCLB.510347.50	hypothetical protein, conserved	TcCLB.510347.50	1365	TcCLB.510347.50	1365	89.1	4.6e-287	1	1365	1365
SGdmA2293	TcCLB.510347.40	hypothetical protein, conserved	TcCLB.510347.40	2340	TcCLB.510347.40	2340	100.9	0	1	2340	2340
SGdmA2294	TcCLB.510347.20	hypothetical protein, conserved	TcCLB.510347.20	1542	TcCLB.510347.20	1542	96.1	0	1	1542	1542
SGdmA2295	TcCLB.510347.10	hypothetical protein	TcCLB.510347.10	1818	TcCLB.510347.10	1818	94.7	0	1	1818	1818
SGdmA2296	TcCLB.510345.50	hypothetical protein, conserved	TcCLB.510345.50	669	TcCLB.510345.50	669	81.5	2.7e-241	1	669	669
SGdmA2297	TcCLB.510345.40	hypothetical protein, conserved	TcCLB.510345.40	2349	TcCLB.510345.40	2349	101.1	0	1	2349	2349
SGdmA2298	TcCLB.506469.60	hypothetical protein	TcCLB.510345.30	639	TcCLB.506469.60	639	76.4	1.6e-203	0.983	639	628
SGdmA2299	TcCLB.510345.20	hypothetical protein	TcCLB.510345.20	549	TcCLB.510345.20	549	79.8	3.3e-232	1	549	549
SGdmA2300	TcCLB.510343.10	hypothetical protein, conserved	TcCLB.510343.10	927	TcCLB.510343.10	927	85.4	4.9e-265	1	927	927
SGdmA2304	TcCLB.506469.130	SNARE domain-containing protein, putative	TcCLB.506715.50	648	TcCLB.506469.130	849	63.4	9.8e-118	0.977	849	633
SGdmA2305	TcCLB.506715.40	hypothetical protein, conserved	TcCLB.506715.40	1143	TcCLB.506715.40	1143	88.8	1e-288	1	1143	1143
SGdmA2306	TcCLB.506715.30	hypothetical protein	TcCLB.506715.30	1227	TcCLB.506715.30	1227	93	0	1	1227	1227
SGdmA2307	TcCLB.504769.60	hypothetical protein, conserved	TcCLB.504769.60	1233	TcCLB.504769.60	1233	93.6	0	1	1233	1233
SGdmA2308	TcCLB.504769.70	hypothetical protein, conserved	TcCLB.504769.70	1599	TcCLB.504769.70	1599	97.6	0	1	1599	1599
SGdmA2310	TcCLB.504769.80	hypothetical protein, conserved	TcCLB.504769.80	2427	TcCLB.504769.80	2427	101.1	0	1	2427	2427
SGdmA2311	TcCLB.504769.89	hypothetical protein, conserved	TcCLB.504769.89	471	TcCLB.504769.89	471	76.2	4.3e-208	1	471	471
SGdmA2312	TcCLB.504019.6	hypothetical protein	TcCLB.504019.6	1161	TcCLB.504019.6	1161	92.3	0	1	1161	1161
SGdmA2313	TcCLB.511529.9	hypothetical protein, conserved	TcCLB.511529.9	2505	TcCLB.511529.9	2505	104.2	0	1	2505	2505
SGdmA2314	TcCLB.511031.40	hypothetical protein, conserved	TcCLB.511529.20	555	TcCLB.511031.40	555	77.8	1.1e-216	0.966	555	536
SGdmA2315	TcCLB.511031.30	hypothetical protein, conserved	TcCLB.511529.30	1209	TcCLB.511031.30	1215	91.1	0	0.975	1215	1179
SGdmA2316	TcCLB.511031.20	hypothetical protein, conserved	TcCLB.511529.40	1608	TcCLB.511031.20	1608	93.7	0	0.983	1608	1581
SGdmA2317	TcCLB.511031.10	hypothetical protein, conserved	TcCLB.511529.50	627	TcCLB.511031.10	621	78.7	1.2e-220	0.981	627	615
SGdmA2318	TcCLB.425969.5	hypothetical protein	TcCLB.511529.59	771	TcCLB.425969.5	771	82.4	3.4e-245	0.969	771	747
SGdmA2319	TcCLB.511529.80	kinetoplast-associated protein 3 (KAP3)	TcCLB.511529.80	588	TcCLB.511529.80	588	80	5.9e-232	1	588	588
SGdmA2320	TcCLB.511029.10	enolase, putative	TcCLB.511529.90	1563	TcCLB.511029.10	1563	92.6	0	0.98	1563	1532
SGdmA2321	TcCLB.511529.100	hypothetical protein, conserved	TcCLB.511529.100	840	TcCLB.511529.100	840	84.8	7.4e-262	1	840	840
SGdmA2322	TcCLB.506727.150	hypothetical protein, conserved	TcCLB.511529.110	429	TcCLB.506727.150	429	71.1	2.5e-174	0.977	429	419
SGdmA2323	TcCLB.506727.140	hypothetical protein, conserved	TcCLB.511529.120	621	TcCLB.506727.140	627	77	1.5e-208	0.982	627	610
SGdmA2324	TcCLB.506727.130	hypothetical protein, conserved	TcCLB.511529.130	396	TcCLB.506727.130	396	72.1	6.1e-183	0.98	396	388
SGdmA2325	TcCLB.506727.120	hypothetical protein, conserved	TcCLB.511529.140	2247	TcCLB.506727.120	2238	93.7	0	0.978	2247	2198
SGdmA2326	TcCLB.506727.110	hypothetical protein, conserved	TcCLB.511529.150	2244	TcCLB.506727.110	2244	94.2	0	0.972	2244	2181
SGdmA2327	TcCLB.506727.80	hypothetical protein, conserved	TcCLB.511529.180	1182	TcCLB.506727.80	1179	88.9	1e-288	0.969	1182	1145
SGdmA2328	TcCLB.506727.70	hypothetical protein, conserved	TcCLB.511529.190	1161	TcCLB.506727.70	1161	87.7	2.7e-278	0.972	1161	1128
SGdmA2329	TcCLB.506727.60	hypothetical protein, conserved	TcCLB.511529.200	795	TcCLB.506727.60	795	81.3	8.9e-236	0.976	795	776
SGdmA2330	TcCLB.506727.50	hypothetical protein, conserved	TcCLB.511529.210	441	TcCLB.506727.50	441	71.2	1.9e-174	0.986	441	435
SGdmA2331	TcCLB.506727.40	hypothetical protein, conserved	TcCLB.511529.220	555	TcCLB.506727.40	555	72.7	3.2e-180	0.987	555	548
SGdmA2332	TcCLB.506727.30	hypothetical protein, conserved	TcCLB.511529.230	360	TcCLB.506727.30	360	74.7	6.3e-203	0.986	360	355
SGdmA2333	TcCLB.506727.20	hypothetical protein, conserved	TcCLB.511529.240	3093	TcCLB.506727.20	3090	104.5	0	0.974	3096	3012
SGdmA2334	TcCLB.506727.10	hypothetical protein	TcCLB.511529.250	1734	TcCLB.506727.10	1728	89.9	1.6e-287	0.962	1734	1668
SGdmA2335	TcCLB.504085.70	Zinc finger protein, C3H1 type-like (ZC3H46)	TcCLB.507089.30	1356	TcCLB.504085.70	1335	89.2	1e-287	0.963	1356	1306
SGdmA2336	TcCLB.504085.60	CMP-sialic acid transporter, putative	TcCLB.507089.40	1239	TcCLB.504085.60	1239	90.4	1.1e-300	0.964	1239	1194
SGdmA2337	TcCLB.504085.50	ATP-dependent DEAD/H RNA helicase, putative	TcCLB.507089.50	1746	TcCLB.504085.50	1746	91.8	0	0.978	1746	1708
SGdmA2338	TcCLB.504085.40	hypothetical protein, conserved	TcCLB.507089.60	1725	TcCLB.504085.40	1725	92	0	0.986	1725	1701
SGdmA2339	TcCLB.504085.30	RNA-binding protein, putative	TcCLB.507089.70	1296	TcCLB.504085.30	1296	91.8	0	0.98	1296	1270
SGdmA2340	TcCLB.504085.20	exosome-associated protein 2, putative,3' exoribonuclease, putative (EAP2)	TcCLB.507089.80	837	TcCLB.504085.20	837	84	8.1e-256	0.988	837	827
SGdmA2341	TcCLB.507089.90	hypothetical protein, conserved	TcCLB.507089.90	1923	TcCLB.507089.90	1923	95.9	0	1	1923	1923
SGdmA2342	TcCLB.506725.80	hypothetical protein, conserved	TcCLB.507089.100	1836	TcCLB.506725.80	1920	90	4.6e-287	0.985	1920	1809
SGdmA2343	TcCLB.506725.70	hypothetical protein, conserved	TcCLB.507089.110	2124	TcCLB.506725.70	2121	89.4	5.1e-279	0.982	2124	2086
SGdmA2344	TcCLB.506725.60	hypothetical protein, conserved	TcCLB.507089.120	966	TcCLB.506725.60	966	85.3	1.8e-263	0.976	966	943
SGdmA2345	TcCLB.506725.50	hypothetical protein, conserved	TcCLB.507089.130	2190	TcCLB.506725.50	2190	92.2	1e-301	0.976	2190	2137
SGdmA2346	TcCLB.506725.40	hypothetical protein, conserved	TcCLB.507089.140	1896	TcCLB.506725.40	1896	93.1	0	0.975	1896	1849
SGdmA2347	TcCLB.506725.30	hypothetical protein, conserved	TcCLB.507089.154	6363	TcCLB.506725.30	6363	103.7	0	0.981	6363	6242
SGdmA2348	TcCLB.506725.20	hypothetical protein, conserved	TcCLB.507089.170	1764	TcCLB.506725.20	1764	91.1	4.5e-298	0.973	1764	1716
SGdmA2349	TcCLB.507089.180	hypothetical protein, conserved	TcCLB.507089.180	1701	TcCLB.507089.180	1701	95.1	0	1	1701	1701
SGdmA2350	TcCLB.507089.190	hypothetical protein, conserved	TcCLB.507089.190	1956	TcCLB.507089.190	1956	95.7	0	1	1956	1956
SGdmA2351	TcCLB.507089.200	chloride channel protein, putative	TcCLB.507089.200	2721	TcCLB.507089.200	2721	111.6	0	1	2721	2721
SGdmA2352	TcCLB.503839.10	hypothetical protein, conserved	TcCLB.507089.210	1554	TcCLB.503839.10	1554	92.4	0	0.97	1554	1507
SGdmA2353	TcCLB.503839.19	hypothetical protein, conserved	TcCLB.507089.220	2463	TcCLB.503839.19	2463	99.5	0	0.975	2463	2401
SGdmA2354	TcCLB.503839.30	hypothetical protein, conserved	TcCLB.507089.230	2877	TcCLB.503839.30	2877	104.8	0	0.981	2877	2822
SGdmA2355	TcCLB.503839.39	hypothetical protein, conserved	TcCLB.507089.240	357	TcCLB.503839.39	357	68.4	6.5e-160	0.986	357	352
SGdmA2356	TcCLB.511025.120	CYC2-like cyclin, putative,cyclin 6, putative	TcCLB.507089.260	1134	TcCLB.511025.120	1134	87.6	8.6e-279	0.98	1134	1111
SGdmA2357	TcCLB.511025.110	dihydrolipoyl dehydrogenase, putative (GCVL-2)	TcCLB.507089.270	1434	TcCLB.511025.110	1434	89.3	2.2e-287	0.983	1434	1410
SGdmA2358	TcCLB.511025.100	chaperone DNAJ protein, putative	TcCLB.509233.80	1185	TcCLB.511025.100	1176	37.4	3.2e-14	0.566	1217	671
SGdmA2359	TcCLB.511025.90	hypothetical protein, conserved	TcCLB.511531.20	714	TcCLB.511025.90	714	78.4	1.1e-215	0.978	714	698
SGdmA2360	TcCLB.511025.80	hypothetical protein, conserved	TcCLB.511531.30	1695	TcCLB.511025.80	1701	92.9	0	0.977	1704	1656
SGdmA2361	TcCLB.511025.70	chaperonin alpha subunit, putative	TcCLB.511531.40	1644	TcCLB.511025.70	1644	89.3	2.5e-284	0.984	1644	1618
SGdmA2362	TcCLB.511025.60	hypothetical protein	TcCLB.511531.44	1218	TcCLB.511025.60	951	65.9	4.7e-126	0.761	1218	927
SGdmA2363	TcCLB.511025.50	glucosamine-6-phosphate isomerase, putative,glucosamine-6-phosphate deaminase, putative	TcCLB.511531.50	840	TcCLB.511025.50	840	82	3.7e-240	0.988	840	830
SGdmA2365	TcCLB.511025.20	hypothetical protein, conserved	TcCLB.511533.10	2418	TcCLB.511025.20	2418	96.8	0	0.983	2418	2377
SGdmA2367	TcCLB.508713.30	hypothetical protein, conserved	TcCLB.511535.10	993	TcCLB.508713.30	993	82.9	2.5e-243	0.981	993	974
SGdmA2368	TcCLB.508713.20	hypothetical protein, conserved	TcCLB.511535.20	660	TcCLB.508713.20	660	80.5	2.7e-233	0.991	660	654
SGdmA2369	TcCLB.511535.30	hypothetical protein, conserved	TcCLB.511535.30	2649	TcCLB.511535.30	2649	107.6	0	1	2649	2649
SGdmA2371	TcCLB.508711.40	mitochondrial RNA binding protein, putative	TcCLB.509067.30	1467	TcCLB.508711.40	1467	92.5	0	0.975	1467	1430
SGdmA2372	TcCLB.508711.30	NADH dehydrogenase subunit NI8M, putative	TcCLB.509067.40	498	TcCLB.508711.30	498	76.3	3.7e-208	0.996	498	496
SGdmA2373	TcCLB.508711.20	hypothetical protein, conserved	TcCLB.509067.50	1929	TcCLB.508711.20	1929	91.4	6.8e-298	0.976	1929	1883
SGdmA2374	TcCLB.509067.60	hypothetical protein, conserved	TcCLB.509067.60	6033	TcCLB.509067.60	6033	109.8	0	1	6033	6033
SGdmA2375	TcCLB.509067.70	pyrroline-5-carboxylate synthetase-like protein, putative	TcCLB.509067.70	1359	TcCLB.509067.70	1359	93.5	0	1	1359	1359
SGdmA2376	TcCLB.503749.10	hypothetical protein, conserved	TcCLB.503749.10	2655	TcCLB.503749.10	2655	105.7	0	1	2655	2655
SGdmA2377	TcCLB.511021.90	hypothetical protein	TcCLB.503749.20	1047	TcCLB.511021.90	1047	85	4.2e-259	0.977	1047	1023
SGdmA2378	TcCLB.511021.80	hypothetical protein, conserved	TcCLB.503749.30	2592	TcCLB.511021.80	2457	97.8	0	0.926	2595	2400
SGdmA2380	TcCLB.511021.60	hypothetical protein, conserved	TcCLB.511537.16	1344	TcCLB.511021.60	1344	92.2	0	0.984	1344	1322
SGdmA2381	TcCLB.511021.51	hypothetical protein, conserved	TcCLB.511537.21	354	TcCLB.511021.51	354	70.9	1e-176	0.983	354	348
SGdmA2382	TcCLB.511021.40	hypothetical protein, conserved	TcCLB.511537.24	2544	TcCLB.511021.40	2544	106.4	0	0.98	2544	2493
SGdmA2383	TcCLB.511021.30	hypothetical protein, conserved	TcCLB.511537.30	2964	TcCLB.511021.30	2955	106.4	0	0.977	2964	2896
SGdmA2384	TcCLB.508707.330	chaperone DNAJ protein, putative	TcCLB.511537.50	924	TcCLB.508707.330	924	84.1	5.3e-254	0.983	924	908
SGdmA2385	TcCLB.508707.320	hypothetical protein, conserved	TcCLB.511537.60	1983	TcCLB.508707.320	1983	95.3	0	0.985	1983	1953
SGdmA2388	TcCLB.508707.290	hypothetical protein	TcCLB.511541.20	1731	TcCLB.508707.290	1731	91.8	3.5e-304	0.973	1731	1684
SGdmA2389	TcCLB.508707.280	hypothetical protein, conserved	TcCLB.511541.30	324	TcCLB.508707.280	324	69.8	3e-171	0.991	324	321
SGdmA2390	TcCLB.507035.70	hypothetical protein	TcCLB.507035.70	369	TcCLB.507035.70	369	70.6	1.7e-173	1	369	369
SGdmA2392	TcCLB.505997.200	hypothetical protein, conserved	TcCLB.511417.30	807	TcCLB.505997.200	807	84.8	4.8e-263	0.976	807	788
SGdmA2393	TcCLB.511417.40	DNA-directed RNA polymerase III subunit, putative	TcCLB.511417.40	3393	TcCLB.511417.40	3393	113.3	0	1	3393	3393
SGdmA2394	TcCLB.509487.10	hypothetical protein	TcCLB.511417.50	1380	TcCLB.509487.10	1380	91.6	0	0.976	1380	1347
SGdmA2395	TcCLB.511417.60	hypothetical protein, conserved	TcCLB.511417.60	1332	TcCLB.511417.60	1332	95.7	0	1	1332	1332
SGdmA2396	TcCLB.511417.70	histone-lysine N-methyltransferase, putative (DOT1B)	TcCLB.511417.70	828	TcCLB.511417.70	828	84.4	1.3e-259	1	828	828
SGdmA2397	TcCLB.505999.24	hypothetical protein, conserved	TcCLB.511417.94	915	TcCLB.505999.24	915	85.3	1.4e-264	0.974	915	891
SGdmA2398	TcCLB.505999.30	anti-silencing protein ASF 1, putative	TcCLB.511417.100	492	TcCLB.505999.30	492	75.1	2e-199	0.99	492	487
SGdmA2399	TcCLB.505999.40	DNA repair protein BRCA2, putative	TcCLB.511417.120	3093	TcCLB.505999.40	3093	107.4	0	0.98	3094	3032
SGdmA2401	TcCLB.505999.60	hypothetical protein	TcCLB.511419.10	690	TcCLB.505999.60	693	80.3	4.9e-231	0.98	693	676
SGdmA2402	TcCLB.505999.70	hypothetical protein, conserved	TcCLB.511419.20	1860	TcCLB.505999.70	1866	91	1.9e-295	0.983	1866	1829
SGdmA2403	TcCLB.505999.80	hypothetical protein, conserved	TcCLB.511419.30	666	TcCLB.505999.80	654	75.5	2.5e-196	0.95	666	633
SGdmA2404	TcCLB.505999.110	NADH-ubiquinone oxidoreductase complex I subunit, putative	TcCLB.511419.60	1683	TcCLB.505999.110	1683	92.4	0	0.983	1683	1654
SGdmA2405	TcCLB.505999.120	hypothetical protein	TcCLB.511419.70	1494	TcCLB.505999.120	1461	89.4	2.2e-287	0.956	1494	1428
SGdmA2406	TcCLB.511419.80	phosphatidylinositol-4-phosphate 5-kinase related	TcCLB.511419.80	1308	TcCLB.511419.80	1308	92.3	0	1	1308	1308
SGdmA2407	TcCLB.506891.10	Metal-binding domain-containing protein	TcCLB.506891.10	3267	TcCLB.506891.10	3267	112.7	0	1	3267	3267
SGdmA2408	TcCLB.505999.150	wd40 repeat domain-containing protein	TcCLB.506891.20	2379	TcCLB.505999.150	2376	93.8	0	0.981	2379	2334
SGdmA2409	TcCLB.505999.160	leucine-rich repeat-containing protein	TcCLB.506891.30	1041	TcCLB.505999.160	1134	82.8	3.7e-240	0.979	1134	1019
SGdmA2410	TcCLB.505999.170	hypothetical protein, conserved	TcCLB.511421.10	3096	TcCLB.505999.170	2934	97.5	0	0.923	3099	2857
SGdmA2411	TcCLB.505999.180	Non cytoplasmic domain containing protein, conserved	TcCLB.511421.20	2241	TcCLB.505999.180	2241	94.7	0	0.984	2241	2205
SGdmA2412	TcCLB.511421.24	kelch domain-containing protein	TcCLB.511421.24	1209	TcCLB.511421.24	1209	94	0	1	1209	1209
SGdmA2413	TcCLB.511421.30	hypothetical protein, conserved	TcCLB.511421.30	2670	TcCLB.511421.30	2670	109.2	0	1	2670	2670
SGdmA2414	TcCLB.511421.40	transmembrane protein, putative	TcCLB.511421.40	564	TcCLB.511421.40	564	78.5	1.7e-221	1	564	564
SGdmA2415	TcCLB.511421.50	transmembrane protein, putative	TcCLB.511421.50	837	TcCLB.511421.50	837	85	3.2e-264	1	837	837
SGdmA2416	TcCLB.511421.60	deoxyhypusine synthase, putative	TcCLB.511421.60	1038	TcCLB.511421.60	1038	88.4	1.5e-287	1	1038	1038
SGdmA2417	TcCLB.511421.80	Midasin, putative (pseudogene)	TcCLB.511421.80	13803	TcCLB.511421.80	13803	1271.6	0	1	13803	13803
SGdmA2418	TcCLB.511421.90	hypothetical protein, conserved	TcCLB.511421.90	801	TcCLB.511421.90	801	86.6	1.1e-278	1	801	801
SGdmA2419	TcCLB.511421.100	Enkuring domain-containig protein	TcCLB.511421.10	3096	TcCLB.511421.10	3096	108.4	0	1	3096	3096
SGdmA2420	TcCLB.511421.110	developmentally regulated phosphoprotein, putative	TcCLB.511421.110	1272	TcCLB.511421.110	1272	92	0	1	1272	1272
SGdmA2421	TcCLB.511421.120	E3 ubiquitin-protein ligase KCMF1, putative	TcCLB.511421.120	2169	TcCLB.511421.120	2169	95.4	0	1	2169	2169
SGdmA2422	TcCLB.511421.150	leucine-rich repeat-containing protein	TcCLB.511421.150	1236	TcCLB.511421.150	1236	95.5	0	1	1236	1236
SGdmA2423	TcCLB.511421.160	hypothetical protein, conserved	TcCLB.511421.160	1362	TcCLB.511421.160	1362	95.3	0	1	1362	1362
SGdmA2424	TcCLB.511421.170	hypothetical protein, conserved	TcCLB.511421.170	570	TcCLB.511421.170	570	82.5	1.6e-252	1	570	570
SGdmA2425	TcCLB.511421.180	hypothetical protein, conserved	TcCLB.511421.180	1035	TcCLB.511421.180	1035	89.1	1.5e-293	1	1035	1035
SGdmA2426	TcCLB.511421.185	hypothetical protein, conserved	TcCLB.511421.185	555	TcCLB.511421.185	555	82.2	1e-250	1	555	555
SGdmA2427	TcCLB.511421.190	ESCO acetyltransferase domain-containing protein	TcCLB.511421.190	951	TcCLB.511421.190	951	87.2	3e-279	1	951	951
SGdmA2428	TcCLB.511421.200	ARM-like helical domain-containing protein	TcCLB.511421.200	3231	TcCLB.511421.200	3231	114	0	1	3231	3231
SGdmA2429	TcCLB.511421.210	hypothetical protein, conserved	TcCLB.511421.210	1647	TcCLB.511421.210	1647	94.4	0	1	1647	1647
SGdmA2430	TcCLB.507949.154	TFIIH basal transcription factor subunit, putative (TSP1)	TcCLB.511423.40	1437	TcCLB.507949.154	1434	92.5	0	0.972	1437	1397
SGdmA2431	TcCLB.507949.150	conserved protein, unknown function	TcCLB.511423.50	2832	TcCLB.507949.150	2832	101.6	0	0.98	2832	2775
SGdmA2432	TcCLB.507949.140	Ribosomal RNA-processing protein 8, putative (RRP8)	TcCLB.511423.60	1116	TcCLB.507949.140	1116	86.2	7.1e-267	0.979	1116	1093
SGdmA2433	TcCLB.507949.130	glycerol-3-phosphate dehydrogenase (FAD-dependent), putative	TcCLB.511423.70	1845	TcCLB.507949.130	1845	90.6	5.2e-292	0.977	1845	1803
SGdmA2434	TcCLB.507949.120	Transmembrane protein 231, putative	TcCLB.511423.80	1071	TcCLB.507949.120	1071	88.5	2.2e-287	0.984	1071	1054
SGdmA2435	TcCLB.507949.110	zeta tubulin, putative	TcCLB.511423.90	1443	TcCLB.507949.110	1443	92	0	0.984	1443	1420
SGdmA2436	TcCLB.507949.80	kinetoplast ribosomal PPR-repeat containing protein 3, putative (KRIPP3)	TcCLB.511423.100	1524	TcCLB.507949.80	1524	92.4	0	0.983	1524	1498
[truncated: 4,345 more rows]
