# Supplementary material for: Trypanosoma cruzi specific mRNA amplification by in vitro transcription improves parasite transcriptomics in host-parasite RNA mixtures
Source: BMC Genomics. 2017 Oct 16;18:793. doi: 10.1186/s12864-017-4163-y (PMC5644099; doi:10.1186/s12864-017-4163-y)
Supplement: Supplementary file 3 — Summary of all samples analyzed in present work containing results of RNA-Seq alignments and SRA accession IDs. (XLS 24 kb) [file 12864_2017_4163_MOESM3_ESM.xls]

## Sheet: Plan1
						Methods comparison
Cell	Biol. Rep.	Method	Input for amplification (ng)	Sample name	SRA acession ID	Reads	Aligned	%Align	1match (%)	2match(%)	3match(%)	4match(%)	>4match(%)
Epimastigote	A	T7dT	100	EpiA_T7dT_1	GSM2482367	26109284	14806168	56.7084	66.2662	14.8272	7.47728	2.71944	8.70985
Epimastigote	A	T7dT	100	EpiA_T7dT_2	GSM2482368	29716280	15132864	50.9245	66.8701	14.578	9.77165	2.0725	6.70772
Epimastigote	A	T7SL	100	EpiA_T7SL_1	GSM2482375	22324947	11010159	49.3177	71.3084	15.9907	4.69754	2.07452	5.92882
Epimastigote	A	T7SL	100	EpiA_T7SL_2	GSM2482376	23918736	11364976	47.515	71.3278	15.9065	4.51914	2.17231	6.07428
Epimastigote	A	PolyA(+)	No amplification	EpiA_PolA	GSM2482363	23580939	11878382	50.3728	71.7637	14.1059	5.17318	2.03	6.92727
Epimastigote	B	T7dT	100	EpiB_T7dT_1	GSM2482369	24740900	13646901	55.1593	64.6892	15.3	9.59227	2.53185	7.88671
Epimastigote	B	T7dT	100	EpiB_T7dT_2	GSM2482370	27332826	16081284	58.8351	64.7845	15.3743	9.05046	2.69055	8.10022
Epimastigote	B	T7SL	100	EpiB_T7SL_1	GSM2482377	24149082	11266677	46.6547	70.6958	16.3234	4.86872	2.19091	5.92125
Epimastigote	B	T7SL	100	EpiB_T7SL_2	GSM2482378	20425367	9741018	47.6908	70.2653	16.6222	4.96886	2.17862	5.96511
Epimastigote	B	PolyA(+)	No amplification	EpiB_PolA	GSM2482364	28234709	12686595	44.9326	70.7213	13.8771	5.14713	2.35133	7.90309
Trypomastigote	A	T7dT	100	TrpA_T7dT_1	GSM2482371	25895017	14100800	54.4537	69.1049	14.8127	8.01081	1.92708	6.14459
Trypomastigote	A	T7dT	100	TrpA_T7dT_2	GSM2482372	26305098	14610279	55.5416	68.1598	14.794	9.35162	1.92685	5.7677
Trypomastigote	A	T7SL	100	TrpA_T7SL_1	GSM2482379	24940486	11883645	47.648	67.2629	17.3161	4.93046	2.75248	7.73804
Trypomastigote	A	T7SL	100	TrpA_T7SL_2	GSM2482380	22234435	10540079	47.4043	66.6569	17.5766	5.12965	2.83654	7.80027
Trypomastigote	A	PolyA(+)	No amplification	TrpA_PolA	GSM2482365	22017101	10302685	46.794	67.602	14.6993	5.24629	3.0753	9.37704
Trypomastigote	B	T7dT	100	TrpB_T7dT_1	GSM2482373	26166888	14455228	55.2424	68.0291	14.8513	10.1997	1.75233	5.16763
Trypomastigote	B	T7dT	100	TrpB_T7dT_2	GSM2482374	27773766	14477654	52.1271	68.4459	15.0112	9.3459	1.8581	5.33894
Trypomastigote	B	T7SL	100	TrpB_T7SL_1	GSM2482381	25959377	12586164	48.4841	66.4105	17.0351	5.35072	2.83739	8.36632
Trypomastigote	B	T7SL	100	TrpB_T7SL_2	GSM2482382	27019338	11649321	43.1148	66.8117	17.1973	5.16708	2.75398	8.06992
Trypomastigote	B	PolyA(+)	No amplification	TrpB_PolA	GSM2482366	22703066	11392572	50.1808	69.3386	14.2714	4.97563	2.77888	8.63551
						Limiting Mass
Cell	Biol. Rep.	Method	Input for amplification (ng)	Sample name	SRA acession ID	Reads	Aligned	%Align	1match (%)	2match(%)	3match(%)	4match(%)	>4match(%)
Epimastigote	A	T7SL	100	EpiA100_T7SL_1	GSM2482383	32192395	13558590	42.1174	71.0656	16.0287	4.61321	2.25663	6.03585
Epimastigote	A	T7SL	100	EpiA100_T7SL_2	GSM2482384	24496075	11437013	46.6892	71.6264	16.0558	4.52382	2.12182	5.67217
Epimastigote	A	T7SL	50	EpiA50_T7SL_1	GSM2482385	29879286	13046734	43.6648	71.5255	16.214	4.56987	2.13123	5.55931
Epimastigote	A	T7SL	50	EpiA50_T7SL_2	GSM2482386	24612560	11628376	47.2457	70.7654	16.3478	4.79147	2.22933	5.866
Epimastigote	A	T7SL	25	EpiA25_T7SL_1	GSM2482387	17923033	10633550	59.329	71.1311	16.3863	4.89276	2.05781	5.53204
Epimastigote	A	T7SL	25	EpiA25_T7SL_2	GSM2482388	20398914	11842271	58.0534	71.376	16.3144	4.97365	2.01445	5.3215
Epimastigote	A	T7SL	12	EpiA12_T7SL_1	GSM2482389	30542149	14557644	47.6641	70.661	16.8353	5.00716	2.02616	5.47031
Epimastigote	A	T7SL	12	EpiA12_T7SL_2	GSM2482390	23915529	13343345	55.7936	70.8094	16.9802	4.74156	1.9626	5.50621
Epimastigote	A	T7SL	6	EpiA6_T7SL_1	GSM2482391	30748624	15233490	49.542	68.5203	18.5868	5.22873	2.03182	5.63233
Epimastigote	A	T7SL	3	EpiA3_T7SL_1	GSM2482392	33209817	12951701	38.9996	68.1755	18.3091	5.33124	2.18719	5.99696
Epimastigote	A	T7SL	3	EpiA3_T7SL_2	GSM2482393	23489736	12003030	51.099	66.0936	19.5597	5.61991	2.30734	6.41941
Epimastigote	B	Sort_T7SL	105 cells, ~60ng	EpiBsort_T7SL_1	GSM2482394	32730907	14966834	45.7269	67.0849	18.6741	5.24978	2.42518	6.56605
Epimastigote	B	Sort_T7SL	105 cells, ~60ng	EpiBsort_T7SL_2	GSM2482395	26533385	15782805	59.4828	69.1941	17.3451	5.288	2.20345	5.96939
Epimastigote	B	Sort_T7SL	105 cells, ~60ng	EpiBsort_T7SL_3	GSM2482396	18526117	10250030	55.3275	67.5597	18.2937	5.32438	2.35469	6.46752
						Host/Parasite RNA mixtures
Epi (ng) - % total	HeLa (ng)	Method	Input for amplification (ng)	Sample name	SRA acession ID	Reads	Aligned (total)	%Align	Best mapped H. sapiens	% H. sapiens	Best mapped T. cruzi	% T. cruzi	Mapped both	% both
100- 100%	0	T7SL_Pfx	100	Hela0_100_Pfx1	GSM2482397	17744099	8239991	46.4379	112677	1.36744	8127029	98.6291	285	3.45874e-05
100 - 100%	0	T7SL_Pfx	100	Hela0_100_Pfx2	GSM2482398	15980077	7560994	47.3151	75312	0.99606	7485402	99.0002	280	3.70322e-05
100 - 10%	900	T7SL_Pfx	1000	Hela900_100_Pfx1	GSM2482399	19785195	8984664	45.411	549363	6.11445	8434421	93.8758	880	9.79447e-05
100 - 10%	900	T7SL_Pfx	1000	Hela900_100_Pfx2	GSM2482400	19153558	9558319	49.9036	479030	5.01166	9078377	94.9788	912	9.54143e-05
10 - 1%	990	T7SL_Pfx	1000	Hela990_10_Pfx1	GSM2482401	20093616	10114835	50.3386	3340404	33.0248	6769562	66.9271	4869	0.000481372
10 - 1%	990	T7SL_Pfx	1000	Hela990_10_Pfx2	GSM2482402	20775514	8495133	40.8901	3399123	40.0126	5092489	59.946	3521	0.000414473
10 - 0.1%	9990	T7SL_Pfx	10000	Hela9990_10_Pfx1	GSM2482403	21939722	10477623	47.7564	9548406	91.1314	925172	8.82998	4045	0.000386061
10 - 0.1%	9990	T7SL_Pfx	10000	Hela9990_10_Pfx2	GSM2482404	22614278	10309342	45.5878	9478773	91.9435	822940	7.98247	7629	0.000740008
5 - 0.1%	4995	T7SL_Pfx	5000	Hela4995_5_Pfx1	GSM2482405	23437368	8023916	34.2356	7324979	91.2893	693292	8.64032	5645	0.000703522
5 - 0.1%	4995	T7SL_Pfx	5000	Hela4995_5_Pfx2	GSM2482406	27273901	9392429	34.4374	8075040	85.9739	1311062	13.9587	6327	0.000673628
0 - 0%	1000	T7SL_Pfx	0	Hela100_Pfx1	GSM2677649	51758942	51438653	99.3812	51751490	99.9856	7452	0.0143975	0	0
0 - 0%	1000	T7SL_Pfx	0	Hela100_Pfx2	GSM2677650	60633656	60316121	99.4763	60623688	99.9836	9968	0.0164397	0	0
