# Supplementary material for: Trypanosoma cruzi specific mRNA amplification by in vitro transcription improves parasite transcriptomics in host-parasite RNA mixtures
Source: BMC Genomics. 2017 Oct 16;18:793. doi: 10.1186/s12864-017-4163-y (PMC5644099; doi:10.1186/s12864-017-4163-y)
Supplement: Supplementary file 5 — Contains raw and normalized SG reads counts for all RNA-Seq samples. Detailed descriptions of all sample names are shown in Additional file 3. (XLSX 6607 kb) [file 12864_2017_4163_MOESM5_ESM.xlsx]

## Sheet: Raw read counts
	EpiA100_T7SL_1	EpiA100_T7SL_2	EpiA12_T7SL_1	EpiA12_T7SL_2	EpiA25_T7SL_1	EpiA25_T7SL_2	EpiA3_T7SL_1	EpiA3_T7SL_2	EpiA50_T7SL_1	EpiA50_T7SL_2	EpiA6_T7SL_1	EpiA_T7dT_1	EpiA_T7dT_2	EpiA_T7SL_1	EpiA_T7SL_2	EpiA_PolA	EpiB_T7dT_1	EpiB_T7dT_2	EpiB_T7SL_1	EpiB_T7SL_2	EpiB_PolA	EpiBsort_T7SL_1	EpiBsort_T7SL_2	EpiBsort_T7SL_3	TrpA_dT1	TrpA_T7dT_2	TrpA_T7SL_1	TrpA_T7SL_2	TrpA_PolA	TrpB_T7dT_1	TrpB_T7dT_2	TrpB_T7SL_1	TrpB_T7SL_2	TrpB_PolA	HeLa0_100_Pfx1	HeLa0_100_Pfx2	Hela4995_5_Pfx1	Hela4995_5_Pfx2	Hela900_100_Pfx1	Hela900_100_Pfx2	Hela990_10_Pfx1	Hela990_10_Pfx2	Hela9990_10_Pfx1	Hela9990_10_Pfx2
SGdmA0001	59567	33845	28467	22601	20358	22555	21988	17549	31902	28231	21233	9008	9203	29491	33446	54267	7561	8876	32644	27498	73244	30767	26912	16122	71959	72500	300753	292675	465546	46398	50381	319597	265502	405440	18439	17299	2154	3810	17677	23849	15854	12064	2595	2726
SGdmA0002	30578	24070	36947	28226	20783	23050	29904	25325	25315	22239	29674	16369	11105	24076	26825	21783	7011	7997	25536	22057	20949	39727	35318	22670	44973	35710	117984	114501	51382	37333	36036	153411	125469	64518	14099	12288	1861	3582	18846	17123	15881	13901	1789	1540
SGdmA0003	20867	17204	17418	15041	12187	13879	21444	23651	17385	15524	20414	4725	4487	16693	16391	9140	2343	2952	17457	15722	12714	28063	24998	17878	13441	11634	89044	89006	16795	17172	20015	139593	127229	19127	5316	4419	810	1446	8660	6015	6043	5651	810	593
SGdmA0004	73395	63367	66244	54909	49296	56141	43170	32624	71566	59704	45043	59156	65860	49407	67894	92087	42011	49321	62927	46898	81864	55168	60793	30539	31679	34690	42808	36003	46735	32303	34877	42375	38514	48500	39557	40537	3678	7498	38522	54788	34383	26995	4280	4332
SGdmA0005	23388	15748	13011	9941	9779	10587	10624	8508	14750	13241	9801	3066	2575	14778	17603	26563	1908	2325	15742	13953	31539	13807	12347	8279	14781	12971	123783	120085	158773	6831	10373	117364	96729	115874	12040	11350	1416	2207	11257	16129	11501	6967	1807	1978
SGdmA0006	2142	1184	1387	1281	1202	1210	1311	1029	1578	1309	1243	748	450	1040	1554	5602	757	947	1371	1018	7872	1422	1200	982	1815	1629	2661	2136	7170	1102	1237	3223	3111	5378	760	804	137	182	726	1368	970	519	102	157
SGdmA0007	33933	23053	35138	31494	20534	19835	35939	43634	28480	29426	54236	4224	1767	21523	28858	14621	1439	1803	30610	29063	10445	66341	49246	33616	782	993	9577	9586	2239	1100	2744	12518	11271	3608	14635	11596	665	1307	19698	11087	5570	3558	1288	1148
SGdmA0008	6701	5026	6789	5723	4413	4755	5868	4690	5300	4813	6059	2899	1553	5012	5940	5367	1017	1299	5139	4260	5219	7909	7026	4694	7556	5379	25353	22778	13933	6194	6474	34981	27266	17060	3961	3712	506	1056	4626	4729	4284	3884	530	490
SGdmA0009	25101	24079	39960	55103	32844	29896	67762	91508	33525	37232	80139	591	1228	39835	23922	8848	566	603	30483	26245	5839	73053	70767	66337	302	392	24740	24813	4286	427	3300	21252	20633	3581	14063	8355	883	1891	23928	8117	8528	7261	768	1284
SGdmA0010	3598	3385	5666	4679	4548	4128	4727	4001	4501	4818	5096	4912	1312	4396	3062	1578	819	1163	2735	2709	1248	6381	4795	4853	3405	1884	3678	4273	1379	1846	1976	8170	5953	1071	1679	1496	108	245	1971	1989	1092	624	201	193
SGdmA0011	9380	6927	12982	14347	9782	8639	16121	16828	10610	9043	19702	4250	2583	7009	8905	4112	2011	3454	8178	6902	2984	20403	14629	12091	913	917	2041	2240	891	1302	2140	3478	3169	798	3903	2379	368	562	4703	3144	1902	1232	429	479
SGdmA0012	3568	2827	2907	2775	2519	2521	2523	2518	3352	3073	2683	2814	2060	2545	3425	2309	1462	1843	3045	2351	2389	3910	3762	2528	1678	1682	4048	3671	2017	2205	2758	5423	5786	2208	1721	1544	156	207	2464	2382	1583	696	194	204
SGdmA0013	19916	11448	10273	8362	9802	10081	15507	18490	14637	15006	16091	2389	1473	13217	25646	17189	694	753	15422	12154	17687	29367	25811	21205	2606	2595	18095	14791	15772	2871	4674	30273	28325	12895	13184	14110	1350	1564	18169	20754	12623	6813	1844	1680
SGdmA0014	44367	60446	45496	58126	77608	94565	53214	51211	72983	72280	51452	2354	1240	60288	33701	8094	1004	974	48929	44857	6766	42706	58193	65656	338	292	6670	7429	545	188	3384	8051	6250	1120	27668	21959	2564	5609	38583	30420	34494	48152	2801	390
SGdmA0015	2517	1759	2045	1737	1476	1725	2254	2069	2165	1747	2100	3399	976	1551	2280	1822	1409	2035	2315	1819	1790	2738	2528	1930	1639	953	1287	1154	787	1035	1451	1541	1497	556	1221	1070	157	204	1647	1382	1228	601	156	128
SGdmA0016	972	919	1119	1603	903	857	1653	1536	1035	907	2040	1644	860	940	699	416	799	939	897	715	355	2086	1712	1137	1117	956	1016	719	193	1390	1289	1162	927	272	534	633	39	45	662	701	250	241	55	58
SGdmA0017	14402	12488	11899	8400	8805	11098	5979	4904	13602	11080	9145	8158	9062	10107	9336	14084	6789	7911	7615	6242	11534	8662	11065	5702	882	778	819	536	1092	679	1196	772	891	967	6783	6689	798	1167	8459	12143	8570	5859	646	644
SGdmA0018	2830	2363	3816	3017	1937	2236	3536	2800	2393	2228	3277	1805	1198	2154	2387	2354	843	1101	2495	2141	2046	4114	3371	2355	4694	3730	7544	7572	5077	3953	3805	11297	9045	5158	1875	1523	377	574	2874	2293	2277	2405	314	262
SGdmA0019	9100	4461	2768	2043	2731	2910	2353	1500	4611	3499	2306	1747	847	4037	3977	6679	790	1068	4174	3315	10451	1902	2498	1528	11969	11292	55563	51084	88139	7410	7869	56579	44950	72334	2691	2498	232	459	2701	3604	2366	1572	287	308
SGdmA0020	4233	3163	4965	3604	2865	3326	3992	3279	3354	2977	3797	1718	1054	2824	3214	2308	524	673	3217	2765	2163	4841	4389	3410	3455	2624	12655	13217	4912	3326	3315	17986	15214	5957	1601	1520	188	471	2451	1917	1867	1596	211	239
SGdmA0021	505	487	640	536	473	430	473	381	529	495	523	368	261	403	570	474	242	296	471	405	423	641	604	382	658	562	764	690	472	565	589	1082	950	429	423	372	40	97	489	519	314	248	55	36
SGdmA0022	1968	1530	2894	2297	1910	1869	1976	1803	1892	1730	1911	740	346	1392	1926	1628	153	218	1770	1208	1631	3074	2398	1724	1121	729	5822	4880	3722	921	1098	7116	5395	4350	1450	1179	156	264	1636	1591	1205	921	150	149
SGdmA0023	3160	2286	1833	1421	1248	1461	2262	1971	1987	1845	1924	707	488	2546	2635	3794	416	636	2813	2286	4445	2961	2505	1664	3712	2323	17458	15320	17827	2112	2569	21193	16293	15425	1764	1604	248	461	1735	2648	1843	1290	263	240
SGdmA0024	18055	16648	15145	14821	15010	16452	9541	7828	19597	19053	10430	3620	4944	15851	16781	33164	3311	3793	16176	15426	33332	12872	14620	9358	640	968	4695	3841	4126	819	1863	5379	5516	3872	14508	11603	1309	2569	10481	13567	12497	8504	1452	1402
SGdmA0025	19815	14670	23286	28158	18925	15793	30639	36442	17519	16538	30390	2163	1971	15520	19177	12221	1631	1695	18739	14176	9291	52932	48052	24625	1506	1952	25663	15822	4761	1774	3379	15264	14485	3652	7356	7092	379	730	8023	7029	3072	2148	638	767
SGdmA0026	6136	4340	6481	5132	3695	3968	4526	3496	4305	3898	4409	1757	905	3441	5596	2996	478	641	5501	4058	3559	4688	4846	3713	3414	2248	17103	17533	7092	2161	2627	21462	17494	9083	2178	1769	448	803	2589	3075	3609	2824	374	343
SGdmA0027	3744	3156	6547	7892	4793	4388	6284	7146	4012	4202	9282	5566	5521	4588	3726	2087	4973	6062	4082	4122	1903	5686	8087	6492	9546	10811	9820	7805	2464	9117	9507	7432	7460	2244	2354	1912	140	280	3186	2161	1709	902	210	226
SGdmA0028	1837	1374	2090	1775	1375	1260	2055	1611	1787	1544	2044	348	245	1658	1694	1059	127	137	1578	1325	1369	2789	2352	1621	674	577	9164	7791	3329	542	861	11070	8695	3152	1099	752	76	146	1147	960	653	429	102	119
SGdmA0029	2629	2134	4326	2896	1962	2278	3129	2592	2285	1954	3048	1571	1179	2047	2476	1696	680	842	2262	1762	1637	4080	3419	2343	4155	3507	8811	8818	4050	3886	3661	12142	10381	5837	1328	1096	180	438	1788	1728	1724	1671	178	184
SGdmA0030	1669	1211	2058	1599	1276	1345	1402	980	1547	1268	1170	1472	1077	1064	1455	1254	559	668	1263	966	1201	1733	1604	1035	3687	2850	4713	4064	2847	2647	2318	5816	4862	4114	1075	760	109	217	1261	1087	842	675	104	112
SGdmA0031	4408	2903	5461	3993	3854	3917	5613	6006	4090	3666	6247	4352	1716	2485	4161	2096	3984	5792	4029	3450	1444	8175	6681	4091	623	975	1593	1986	547	1540	1549	2891	2619	357	1412	1204	107	247	2249	1011	684	442	66	223
SGdmA0032	765	602	627	949	728	689	977	1008	756	863	1183	1430	497	859	907	404	602	851	903	822	300	1183	1453	874	777	384	702	580	131	769	629	910	705	199	560	367	31	52	837	481	343	121	18	13
SGdmA0033	4185	3531	6570	5329	3235	3704	4818	3359	3929	3230	4772	2159	2004	3944	3757	2833	984	1023	3750	2996	2318	5613	5761	2777	4922	4527	15200	12742	4756	5070	4479	17521	15286	7478	1759	1348	189	402	2362	2101	1939	1687	184	195
SGdmA0034	25704	18213	12416	10610	9790	11216	10904	10540	19158	17378	11477	25190	8240	15157	26104	32178	6299	7952	23098	19783	24494	13897	17588	9460	4788	3664	13724	10790	12018	10865	12519	29180	26195	20856	13752	15822	1634	2577	14432	21560	20748	12007	1535	1598
SGdmA0035	23262	17846	15974	14369	11481	11810	23199	24503	16148	18721	20623	10466	6786	26078	26568	12330	7773	10061	28277	22349	9655	29831	33323	20382	2494	2112	6146	4633	1807	1544	2978	5060	4927	1168	12443	10373	774	1282	14293	10901	8337	4320	1056	1127
SGdmA0036	13753	7624	16530	13934	8171	8049	26684	21959	12296	11727	25544	394	678	16226	14338	3975	262	219	11406	10964	5599	29472	16889	16629	151	134	8801	6147	1925	135	2011	10210	11670	1553	4481	4170	517	793	5171	4466	2621	1929	622	574
SGdmA0037	31267	20779	22868	21509	18468	19729	19748	18658	22400	26351	21007	8419	4454	24845	36492	33001	3302	4070	31097	26938	28600	25729	30859	17210	3241	2777	20407	15893	14859	2845	5643	46394	36414	18947	20710	22088	2092	2862	20410	31989	18086	10417	2595	2295
SGdmA0038	681	558	611	613	501	542	372	313	650	576	467	167	146	523	590	1296	145	199	553	389	1414	518	513	351	245	281	796	676	1266	225	290	877	849	952	406	404	40	60	362	451	261	184	39	48
SGdmA0039	1323	1027	1369	1084	732	797	1363	1131	956	920	1331	249	203	981	1277	742	89	106	1220	1146	787	1842	1386	983	666	477	4865	4720	1724	496	633	6250	4707	1769	1151	945	112	271	1229	1162	1036	907	175	139
SGdmA0040	1495	1367	1205	1040	789	866	1818	1857	1181	1058	1654	314	291	1181	1180	574	157	225	1341	1351	721	2519	2024	1545	794	646	4721	5354	851	838	1048	7749	6629	840	485	419	54	121	800	624	499	463	68	81
SGdmA0041	2790	2125	3131	2195	1952	2413	2764	2486	2487	2382	2719	1050	920	2176	2415	1918	731	926	2449	2114	2074	3605	2378	2193	577	640	2389	1914	1669	534	877	3008	2833	1377	1333	1459	202	510	1366	2006	1268	1345	224	199
SGdmA0042	1543	1115	770	548	540	570	440	456	1258	1114	473	1469	715	963	1333	1126	660	840	958	835	1196	648	690	318	2167	1887	1350	1050	1823	1523	1479	1439	1131	1191	661	661	60	105	509	646	841	194	42	85
SGdmA0043	328	299	373	306	300	256	369	286	337	351	354	250	64	193	317	194	101	119	266	219	200	503	318	288	80	68	282	249	104	91	111	481	343	102	257	188	21	24	264	202	160	80	33	26
SGdmA0044	1087	1003	1630	1092	751	816	1083	890	885	893	1664	391	246	986	932	598	115	148	974	900	800	1327	1130	806	1279	1134	9253	8935	2476	1042	1157	8888	7141	2191	585	477	63	87	753	568	486	421	71	60
SGdmA0045	12180	11241	18110	10007	11066	11223	7585	5863	12789	12264	6557	919	702	10864	17943	17253	493	504	15750	13002	15292	12608	12925	8316	265	212	4993	3652	3703	268	1585	8648	7114	6691	8631	6196	704	993	7137	9940	8397	3832	1080	686
SGdmA0046	459	296	471	399	290	298	383	436	384	292	494	3164	2401	374	402	2270	1948	2543	312	275	2091	456	434	369	2071	2061	294	278	1020	2330	2383	554	567	1459	524	551	50	101	455	660	506	307	65	59
SGdmA0048	860	693	714	715	548	559	609	759	867	734	898	141	95	687	776	429	60	67	620	501	576	739	788	525	466	289	4350	3688	1715	346	500	5602	4822	1643	434	393	28	90	439	436	402	235	45	48
SGdmA0049	2146	1442	1033	844	750	809	714	576	1171	1031	737	185	218	1520	1260	1581	146	189	1332	1237	3157	883	765	647	2431	1684	45883	36757	25305	837	1633	36283	34467	14074	772	581	68	110	509	771	554	309	62	62
SGdmA0050	705	670	2714	1937	1236	1267	2809	3064	926	928	3125	1021	922	1027	1333	808	1064	1235	1379	967	555	4658	2755	3363	824	1082	1019	913	450	1220	1430	1233	894	522	602	300	36	70	814	422	426	252	56	48
SGdmA0051	1161	902	1052	814	899	830	1438	1352	1216	1133	1227	315	179	1075	1323	2245	136	180	1103	838	1775	2105	1870	1387	207	204	1375	1264	2329	195	313	1703	1434	1471	1032	956	194	419	1527	1484	1600	1831	139	137
SGdmA0052	295	244	270	307	327	291	255	302	308	314	369	293	156	181	290	278	126	138	221	189	264	397	382	277	131	146	184	190	127	173	190	317	271	164	154	101	19	14	157	152	104	31	18	11
SGdmA0053	5707	5430	4835	4259	4494	5133	3166	2785	6136	5123	4035	1819	1871	4908	5026	3353	1014	1272	4143	3848	2948	4783	4938	2684	256	297	859	783	422	215	582	1114	1148	476	4278	3551	340	556	3701	4820	3238	1830	414	406
SGdmA0054	112	61	99	112	81	84	68	72	103	106	90	31	13	64	124	76	8	11	109	73	98	172	118	48	9	7	123	97	53	9	19	136	132	42	101	76	9	19	93	68	48	21	9	8
SGdmA0055	17464	13756	12291	12024	10538	10310	10192	8756	15625	13761	11634	2033	908	11287	12320	5701	484	589	12226	10730	4709	14356	11579	6927	186	126	2209	1456	653	97	1042	2109	2004	522	9085	8491	573	1307	7139	9527	5496	4035	924	1017
SGdmA0056	991	884	1274	909	735	772	1222	1065	811	805	1112	234	142	934	688	379	74	89	794	740	596	1486	1320	891	808	520	5641	5054	1074	689	723	6987	5816	1358	321	271	34	59	453	323	337	245	50	35
SGdmA0057	2319	2059	8995	4385	3251	3271	4044	1681	2893	2747	2509	880	632	2219	2884	2322	486	628	2343	2132	1493	4335	3337	1711	569	551	3149	1326	921	521	777	2455	1454	1085	2053	1424	170	313	1383	2278	1129	820	223	220
SGdmA0058	820	1000	1395	1426	1191	1252	1048	1059	1292	1240	1382	1817	1133	782	951	338	757	916	1116	785	321	1659	1595	1136	1984	1432	2620	2734	571	2193	2126	3176	2585	594	531	203	37	49	651	440	302	141	14	78
SGdmA0059	951	888	2543	1752	1375	1657	2247	2055	1030	1110	2362	1122	1024	857	739	381	1140	1295	728	611	422	2065	1335	1411	767	950	1287	1400	296	1012	1288	1432	1312	283	609	594	78	168	867	714	600	692	100	85
SGdmA0060	3949	3600	2668	2436	2304	2255	2466	2371	3806	3529	3017	1114	1032	3591	3625	4202	676	904	3360	3099	3920	3078	3472	1882	797	667	2678	2293	2207	544	832	3137	3156	2496	2854	2648	267	642	2531	3717	2270	1710	378	376
SGdmA0061	58816	54588	47515	49270	45433	51633	37517	35589	56260	55916	46381	21610	11080	43421	52550	19015	7743	9758	35944	33111	14803	67236	68742	42569	1705	1150	5579	3416	2258	1087	3575	4084	4007	1349	28886	28771	2189	4762	28997	35750	21145	17334	2707	2989
SGdmA0062	1874	1341	1758	1359	892	1096	2928	3242	1317	1051	2281	150	201	1834	1629	951	103	100	1933	1844	1781	3582	2107	2025	635	451	14657	13910	2581	627	1181	22054	19938	1611	580	469	163	225	1184	749	781	600	148	124
SGdmA0063	833	594	997	723	597	656	754	790	749	576	826	386	156	563	651	478	111	146	702	464	497	1271	878	749	888	659	2780	2624	994	783	741	4161	3478	1582	455	365	70	103	527	466	531	514	55	57
SGdmA0064	3050	2666	3088	2691	2274	2290	2371	2179	3039	2886	3091	773	815	2506	2861	2779	709	930	2768	2368	2736	3196	3364	2133	497	649	3262	2763	1969	670	1001	4884	4283	2740	2000	2207	213	330	1529	2711	2030	1190	273	289
SGdmA0065	43	79	52	43	42	39	126	127	57	67	96	109	113	34	46	72	50	92	64	53	105	131	101	90	149	154	270	271	88	172	224	499	418	138	15	11	2	3	28	22	8	12	3	4
SGdmA0066	697	618	600	482	510	652	570	464	798	591	687	205	150	537	618	375	95	147	475	408	405	871	664	415	680	730	1847	1463	585	924	945	2281	2370	821	489	495	53	81	585	578	456	329	60	57
SGdmA0067	9717	7248	11231	6824	6157	6220	9657	9783	7951	7006	9258	7696	4276	5881	9505	4505	3089	3697	7862	6701	4323	9625	12977	7544	5475	3236	5872	6029	3766	2649	3574	6557	5944	2309	4268	3925	337	584	5356	4319	2496	1112	541	442
SGdmA0068	2803	2494	3207	3355	3264	3426	1899	1593	3145	2683	2208	2052	2676	1739	2526	2955	1589	1708	1723	1386	2563	2337	2751	1791	1214	1896	1684	1413	1991	2332	2524	1987	1970	2203	1941	1760	111	251	1764	2154	1463	824	200	170
SGdmA0069	1165	1093	1412	919	1059	1189	1261	1233	1330	1141	1308	502	372	808	918	1121	379	627	1132	900	582	2222	1566	1387	263	385	554	680	379	327	429	841	763	416	552	528	69	105	969	624	441	282	58	47
SGdmA0070	1179	991	1255	1187	1044	1088	1079	817	1257	1251	1183	38	48	1146	1011	506	29	21	1051	929	477	1315	1445	1041	34	31	1425	1124	425	42	120	1861	1498	533	661	613	37	69	588	650	448	259	62	74
SGdmA0071	501	178	224	165	216	206	212	126	222	190	170	915	716	172	334	3407	595	716	243	207	3087	323	256	259	1055	919	347	329	3984	972	1118	482	444	3469	851	714	132	139	893	1129	964	525	80	97
SGdmA0072	250	153	472	407	333	298	540	573	264	263	519	306	163	226	211	108	233	350	265	170	131	812	575	663	266	231	560	771	123	243	328	633	678	95	104	81	4	18	98	72	53	32	13	10
SGdmA0073	233	183	312	339	199	188	303	423	191	174	349	259	140	166	208	204	111	140	235	171	242	447	409	315	612	306	866	838	586	562	704	1029	736	712	171	141	14	51	193	156	137	117	22	24
SGdmA0074	30856	23715	20224	15070	14502	17339	19580	20229	23171	23386	20177	18779	4893	19746	28420	18011	3949	6044	25359	20697	17296	33625	38769	22967	4282	2016	7486	7849	4941	1581	3299	7524	7413	2576	17619	17100	1441	2371	17134	23563	16107	11008	2024	1677
SGdmA0075	16252	11730	9246	7518	6590	6387	7822	7311	9808	8964	7012	18413	8073	10204	17370	12465	6944	8664	15545	12678	11862	11643	15343	6981	16007	13114	19601	19261	10257	14767	14980	29761	24475	10835	9611	10613	895	1390	11858	13850	8535	5535	1034	996
SGdmA0076	702	540	981	776	533	595	808	688	633	525	761	470	244	588	624	525	108	152	590	513	554	1035	885	545	1518	833	2772	2464	1149	1056	941	4241	3215	1449	453	403	71	161	651	627	488	626	77	45
SGdmA0077	1089	818	1246	992	706	920	848	721	956	837	905	292	165	802	855	828	119	135	902	801	727	1072	1083	749	662	537	2614	2547	1344	403	518	2825	2461	1793	722	590	80	108	783	790	752	531	77	66
SGdmA0078	827	622	985	843	743	745	520	494	859	738	653	670	290	637	835	808	212	267	1004	753	963	1009	1013	599	655	378	1942	2037	916	415	598	3258	2686	1521	574	478	51	120	721	515	348	296	78	36
SGdmA0079	15928	12682	15540	11141	15464	15896	9010	7397	16920	17240	10495	8924	5269	10019	13893	13994	3219	4091	12726	11295	11314	14383	17265	9968	12486	10667	22771	28822	20994	5920	6770	35784	31514	15407	11142	10304	1253	2450	9559	14038	9650	9435	1168	933
SGdmA0080	77	65	105	103	79	80	72	49	73	61	92	138	194	46	90	153	116	154	60	48	138	96	101	64	121	164	58	59	91	174	161	83	116	158	54	67	4	22	107	93	61	111	4	4
SGdmA0081	10268	8123	14928	11370	8640	8822	6723	5140	9974	9364	8604	713	1595	10369	10972	9973	706	886	7959	7751	9032	9962	8240	6270	423	558	4841	4579	3776	431	1650	5272	5031	2899	11659	10323	772	1430	8356	13205	7798	3936	1324	1117
SGdmA0082	1973	1908	1831	1749	1280	1471	2200	2173	1735	1621	2217	508	429	1938	1530	493	237	291	1620	1619	458	2183	2782	1671	342	289	2268	1835	360	346	434	2689	2303	314	1014	837	74	143	1140	996	778	567	103	101
SGdmA0084	176	77	111	116	93	73	175	121	83	69	195	53	36	72	74	133	31	37	48	41	182	168	136	89	123	138	86	69	1477	100	145	69	123	1239	34	36	2	14	30	37	24	21	5	0
SGdmA0085	676	628	670	541	380	441	697	716	561	537	741	160	138	662	662	259	63	91	682	585	217	1039	1026	527	272	275	1722	1673	255	520	565	3322	2641	267	195	202	22	30	367	264	158	127	23	24
SGdmA0086	434	414	670	532	363	390	581	505	399	378	539	266	203	357	506	321	136	171	463	400	290	829	638	347	567	482	2052	1847	531	740	689	3015	2384	909	249	223	27	64	341	288	282	200	32	32
SGdmA0087	12048	9644	8294	6150	4604	5356	8881	8858	9063	8310	8196	1674	1672	7936	11443	7414	1517	1691	9642	8491	7233	10151	11118	6082	1527	1596	5854	5382	3509	935	1583	5676	5117	3508	5073	5083	412	652	5632	5832	3777	1871	474	645
SGdmA0088	435	371	519	350	378	359	411	426	372	371	448	383	133	280	545	372	111	137	446	362	322	749	777	465	506	276	938	1016	563	280	351	1181	950	466	230	227	45	39	355	232	227	81	35	36
SGdmA0089	385	344	566	562	342	333	520	431	386	377	478	62	49	356	434	273	32	31	558	460	255	553	822	525	48	55	733	665	318	51	80	626	528	210	301	189	20	34	228	269	221	136	34	26
SGdmA0090	5495	4047	2479	2342	2346	2473	2427	1929	4361	4153	2522	2469	658	4774	6513	7104	538	747	5332	3802	5726	3090	3885	2872	775	419	4425	3176	3093	419	820	4972	4654	3726	7270	7384	539	519	8229	8091	6564	2655	725	679
SGdmA0091	159	91	178	136	103	95	190	125	102	109	138	638	209	90	176	601	215	292	138	109	682	239	266	211	558	498	175	139	660	385	339	273	211	598	144	129	12	28	180	126	145	75	24	16
SGdmA0092	11813	9537	12416	11249	9413	9213	15693	14111	11446	10580	15268	7965	3008	11465	10114	6906	2400	3083	9283	8987	7002	17261	16794	9848	1885	1656	6083	4867	2844	1618	2522	7540	8193	1860	5926	5284	618	980	5924	7853	5830	3859	852	738
SGdmA0094	1680	1450	1378	1173	849	870	873	578	1519	1252	1091	122	133	1494	1492	808	61	73	1209	1070	947	1162	1042	612	316	332	7288	5682	2685	263	430	6978	6596	2160	897	674	52	71	756	767	529	257	74	76
SGdmA0095	6296	5971	4401	3818	4323	5089	4680	4744	6276	5479	4678	921	984	5118	4741	3749	1010	1297	5387	4552	3538	5580	5118	4407	1305	1538	4031	3564	1913	1207	1915	4341	4242	2173	3686	3642	245	516	3279	4612	3639	3155	402	343
SGdmA0096	151	139	114	124	89	107	121	136	165	152	124	109	56	168	177	124	38	63	163	125	112	102	93	45	299	154	417	377	131	155	181	392	277	194	157	133	5	18	129	132	64	26	9	11
SGdmA0097	122	110	219	186	119	118	210	276	116	137	286	247	213	89	117	104	180	243	113	108	168	228	224	214	257	310	178	201	98	251	338	278	245	110	77	63	12	12	80	58	29	28	11	4
SGdmA0098	95	79	184	218	117	72	241	236	84	94	314	116	218	56	103	53	123	174	97	112	53	291	247	196	89	150	85	88	90	193	206	121	118	83	29	49	1	3	83	45	24	9	4	2
SGdmA0099	710	532	892	819	387	474	719	698	602	496	856	198	182	588	628	349	148	129	695	576	465	837	952	501	768	855	3774	3367	1033	951	929	5218	4006	1748	355	277	31	77	404	390	319	295	39	55
SGdmA0100	774	632	866	592	401	579	815	685	575	472	608	262	176	569	722	493	89	142	779	586	607	916	822	471	760	593	3080	3483	1136	1119	1050	5056	3736	1912	327	297	29	78	366	401	274	254	32	55
SGdmA0101	1428	339	464	667	401	381	383	298	459	417	440	100	98	302	400	1267	60	55	304	228	1736	687	427	348	919	796	4190	3213	11582	702	942	7332	6086	14799	234	272	29	55	237	346	244	174	28	23
SGdmA0102	11563	11732	12340	9904	9577	10768	6971	5843	11960	12139	8823	5292	3476	10255	11112	5632	3468	4212	11002	9182	5829	8124	9877	5225	1714	1876	5218	3966	2277	1707	2440	5672	5057	2089	6991	7057	444	931	4829	8588	5130	3400	703	645
SGdmA0104	137	91	201	256	178	173	130	203	138	159	171	247	40	104	156	318	30	43	174	107	307	198	217	201	103	58	162	95	300	76	79	218	186	267	123	111	14	22	157	205	129	73	22	19
SGdmA0105	47	45	47	57	25	50	82	121	59	51	86	146	41	34	67	104	27	33	40	35	105	126	106	73	90	48	39	59	96	34	48	93	68	55	34	73	3	12	41	81	45	25	3	3
SGdmA0106	1669	1416	2795	2770	1725	1928	2072	1729	1768	1765	2547	174	225	2042	1811	1032	84	82	1629	1498	1158	2439	2480	2039	201	261	6217	5241	1525	274	437	7008	5929	2322	1054	957	113	172	1291	1186	994	706	129	99
SGdmA0107	139	79	91	91	64	67	109	66	101	99	83	14	18	115	102	111	9	19	74	79	130	131	90	47	37	44	1167	1081	418	39	61	1254	1096	290	98	69	10	15	171	125	76	40	14	8
SGdmA0108	229	166	211	159	133	113	179	120	178	170	189	229	151	159	204	742	125	164	172	135	755	215	186	94	161	171	307	315	779	173	209	478	421	741	236	248	31	37	178	365	220	124	40	63
SGdmA0109	1947	1823	1700	1618	1292	1451	1417	1332	1854	1702	1681	1097	1229	1515	1574	1444	1041	1031	1458	1277	1799	1509	1648	970	1438	1369	1656	1487	1622	1985	2035	2018	1581	1991	1058	1164	77	219	763	1565	713	695	121	142
SGdmA0110	454	358	627	561	351	356	672	495	369	291	553	392	414	403	372	288	180	279	368	321	336	642	510	391	1192	1069	2603	2011	703	1095	1131	2849	2288	866	246	187	41	75	345	335	248	287	44	23
SGdmA0111	350	251	380	371	273	280	360	344	358	253	398	231	131	268	388	277	72	85	356	247	309	502	471	363	603	401	1300	1207	982	578	556	1743	1487	1191	247	242	40	62	341	309	242	216	41	45
SGdmA0112	4861	3177	2470	2191	1914	2096	2770	2653	3790	3068	2652	3588	3723	2637	4134	4707	3383	3755	3209	2404	4603	3877	3187	2046	1706	2326	1860	1489	2978	1709	2076	1772	1738	2125	1863	1971	248	263	1438	2596	1648	895	303	227
SGdmA0113	1010	682	648	581	582	623	487	489	765	724	583	950	422	515	842	1654	554	654	635	472	1663	768	736	607	349	398	449	369	962	588	670	722	635	986	735	737	55	82	595	934	488	386	95	98
SGdmA0114	11155	8807	10886	7181	8224	8918	7525	6386	11224	10572	8616	1040	1110	6030	10890	9308	740	875	9525	7856	9111	9824	8876	5826	556	406	4224	4499	3831	321	1163	7292	6824	3180	6959	8280	897	1863	7104	9538	8672	4681	1227	967
SGdmA0115	21717	19380	20404	14441	11793	14928	23197	19237	20659	18346	24161	10383	8562	18466	18711	12563	6849	8791	17405	14672	10546	29425	27004	16542	3655	4063	19166	14741	5733	3181	4470	14960	13096	7062	12652	10867	970	1879	12770	18422	10877	6869	1257	1329
SGdmA0116	14378	11543	9686	9000	8848	8816	10465	10176	13246	12617	10309	10779	5690	16108	17987	12755	4708	6425	13698	11320	10071	14816	14782	9524	3971	2917	6590	4886	5634	3520	4373	7632	6733	3865	11935	10745	770	1627	9420	15917	8981	4651	1150	1092
SGdmA0117	202	147	134	125	118	88	101	73	213	180	122	71	60	129	210	81	58	57	179	163	87	171	108	79	26	29	131	123	37	31	57	194	179	44	281	215	16	41	287	240	187	90	25	24
SGdmA0120	1668	1231	737	441	525	786	835	727	1334	1043	822	1883	720	1414	2432	8751	740	916	1861	1072	10141	1880	1878	985	973	775	1869	1087	7079	741	1063	1780	1373	3011	1479	1113	101	120	1462	2034	830	496	200	183
SGdmA0121	1443	1080	1326	1413	942	872	1326	1352	1527	1142	1655	1147	1092	1265	1899	2118	751	825	1397	1145	1903	1684	1904	1109	376	459	1104	774	789	409	517	1012	894	847	1580	1790	148	254	1698	1902	1275	981	163	175
SGdmA0122	3669	3308	2154	2792	2484	2346	2800	3113	3554	3384	2952	1646	971	3185	2998	3266	751	897	3343	2977	2663	3363	4084	2226	1087	781	3179	2109	1523	783	949	3273	2869	1574	2259	2288	154	305	2032	2788	1752	1194	241	283
SGdmA0123	2141	1615	1987	2103	1326	1302	1950	1584	1771	1352	1765	298	491	1997	1528	1078	242	292	1896	1547	2355	2994	2461	1953	4249	3804	32032	26385	5771	3359	3854	27815	27889	5410	422	340	23	44	520	338	210	132	54	36
SGdmA0124	537	411	581	484	316	340	562	510	359	361	488	259	164	510	467	472	147	137	537	478	467	541	513	403	654	446	1777	1596	900	495	484	2727	2276	1109	279	309	28	54	404	349	330	198	25	40
SGdmA0125	498	432	555	497	341	529	515	327	499	547	560	167	170	359	316	267	149	182	354	356	200	501	556	399	308	331	631	568	243	338	390	640	599	286	266	232	35	49	372	378	251	198	35	37
SGdmA0126	493	411	517	547	556	565	483	350	475	425	480	1197	1191	467	550	1048	898	1146	428	331	655	537	696	501	859	1286	384	265	538	1226	1386	497	391	554	441	396	30	89	514	500	457	318	27	34
SGdmA0127	2741	2325	2091	2168	1560	1820	1253	917	2715	2080	1635	149	198	1769	2021	1450	98	141	1590	1236	1680	1391	1855	930	449	470	8985	6799	3381	528	632	11195	11251	5478	1225	1055	72	129	698	1267	777	399	108	142
SGdmA0128	568	474	747	642	401	393	939	950	488	503	969	290	125	390	512	298	127	135	396	366	273	1205	1130	870	162	104	363	392	192	137	245	581	567	118	208	174	27	33	249	188	155	132	35	14
SGdmA0129	2949	2386	3116	2710	2112	2138	3212	2890	3045	2610	3741	1200	1008	3480	2789	2045	654	717	3189	2749	1582	4701	4006	2878	727	678	3057	2571	1661	934	1192	3691	2993	2053	1697	1349	115	192	2108	2194	1532	628	102	129
SGdmA0130	36717	27463	20193	19305	15873	16060	26273	27591	25375	24110	25145	6980	2903	21230	28305	17548	2410	2861	25243	23799	13591	35910	29392	22280	5120	3070	28542	26544	7953	3812	6163	41496	33581	5519	14422	13130	1140	2183	17897	15672	9847	6637	1936	2393
SGdmA0131	128	112	82	61	29	44	77	52	100	89	95	37	36	90	93	78	24	30	94	89	173	97	64	37	508	403	1720	1850	335	383	490	2055	2228	362	99	69	6	14	177	109	83	41	17	6
SGdmA0133	392	297	382	398	408	354	344	369	455	424	446	376	109	389	467	461	101	121	409	359	529	637	516	393	140	69	261	229	239	90	122	322	241	231	531	449	39	43	656	581	359	124	53	80
SGdmA0136	90	83	133	168	115	112	106	114	144	105	96	13	19	89	91	42	19	15	84	85	73	159	134	70	45	38	103	80	23	51	58	124	149	53	48	31	4	3	51	34	31	12	9	0
SGdmA0137	440	387	703	463	329	355	631	428	466	350	566	157	200	406	386	237	92	107	355	333	193	836	556	289	425	381	1156	1186	300	443	453	1539	1449	379	230	163	31	52	311	217	245	200	19	30
SGdmA0138	169	154	224	183	124	126	180	109	158	147	205	226	58	170	227	166	28	55	208	176	125	292	294	173	125	48	294	323	173	69	91	430	387	158	216	153	30	26	244	187	150	94	9	19
SGdmA0139	96	82	285	179	138	89	216	81	106	87	307	141	66	111	109	117	72	65	112	87	138	208	161	124	339	244	669	339	226	167	210	526	367	313	77	69	17	28	87	82	75	75	15	16
SGdmA0140	1245	1016	1266	1333	1016	1152	993	807	1293	1037	1172	423	593	908	1094	971	279	381	922	747	877	1150	1077	694	441	532	1437	1201	768	554	692	1439	1401	920	888	713	92	165	619	1029	728	629	121	104
SGdmA0141	113	83	82	44	53	67	59	13	117	70	38	629	468	59	108	392	499	579	106	78	388	84	56	27	265	314	90	72	443	414	538	78	71	414	64	52	8	3	55	67	44	36	6	8
SGdmA0142	3286	2052	5471	5419	3831	2718	4726	4471	3871	3651	5329	962	346	3803	2909	1554	207	288	2678	1872	1327	6886	5273	4308	350	190	3080	1896	1059	253	549	2667	2506	717	1611	1161	82	133	2237	1148	848	221	135	168
SGdmA0143	7443	7112	5449	7230	6127	5463	7641	8883	8206	8103	8894	2235	695	7468	8164	2564	463	618	8371	8186	2064	12013	11241	6825	1009	488	9656	6628	1607	326	967	7572	6698	831	5321	4039	198	466	5864	4447	2284	1139	340	379
SGdmA0144	1041	864	1410	1424	1341	1191	1092	985	1228	1284	789	669	463	800	1294	1011	395	520	1098	900	911	1465	1732	1231	216	243	945	636	482	307	402	803	611	461	630	488	38	73	658	542	355	201	51	54
SGdmA0145	1318	1185	1550	1467	1083	1101	1128	1040	1299	1220	1193	452	170	1435	1452	1525	126	202	1228	1097	1409	1359	1576	801	196	176	1571	973	1112	116	238	1382	1100	1094	1175	1084	133	184	965	1318	1045	588	140	106
SGdmA0146	9562	8950	9419	7586	6937	8092	6957	5883	8528	8340	9015	1257	1157	8218	7545	3545	525	640	7776	6990	3354	8887	10127	5899	1295	1142	15105	13375	4812	1149	1916	20845	17002	4815	5050	4431	351	699	4807	5108	3861	2873	549	405
SGdmA0147	623	464	521	535	628	528	657	666	610	563	658	729	196	401	640	719	315	463	497	426	664	1142	709	916	437	347	462	517	546	394	446	760	734	457	541	576	59	71	715	677	574	412	65	67
SGdmA0148	5756	4359	4704	4323	3725	3176	4385	4238	5250	4868	5394	1745	1115	6858	4713	2297	849	1112	4484	4725	2025	5844	5841	3732	1228	867	4315	3187	1212	1373	1693	6097	5567	1170	3044	2354	195	253	4376	2561	1977	667	319	266
SGdmA0149	834	896	840	916	777	826	595	524	816	857	898	172	92	594	540	291	75	92	522	456	298	678	826	381	210	178	991	773	184	169	228	950	982	282	399	369	23	60	426	347	219	204	50	29
SGdmA0150	1188	1037	1090	1112	1009	1031	1220	1409	1179	1019	1640	1233	960	1021	1183	1413	435	464	890	802	1161	2228	1506	1137	660	550	717	580	1007	627	853	968	879	1005	580	698	34	118	567	636	363	250	69	76
SGdmA0151	185	121	97	94	58	64	72	68	159	118	66	13	23	136	126	78	17	5	74	66	130	69	62	44	68	72	1182	875	379	59	113	1634	1276	386	162	95	8	21	136	150	62	46	11	15
SGdmA0152	622	361	884	708	507	482	1123	806	545	534	829	442	168	512	711	701	87	146	538	381	686	1401	1287	749	159	94	336	278	549	108	143	649	462	664	401	368	46	51	603	480	323	150	49	64
SGdmA0153	7053	5930	5112	4199	4598	5192	3915	3408	6555	5948	4403	684	369	4722	4962	2028	261	335	4219	3736	2271	4644	4128	2924	881	761	8400	6987	2808	990	1672	14728	12513	3165	3143	2750	271	455	2827	3679	2955	1765	336	284
SGdmA0154	273	184	535	591	516	471	476	404	419	431	519	241	151	210	168	107	222	313	259	203	79	684	592	652	206	185	240	164	74	256	299	194	224	70	98	86	2	11	145	74	51	23	11	14
SGdmA0155	112	81	132	121	121	119	130	138	101	114	121	150	34	70	108	69	57	62	83	63	81	151	142	126	31	34	49	40	10	41	39	58	62	30	77	59	11	4	89	50	29	25	1	4
SGdmA0156	1855	1442	1936	2588	1681	1577	2188	2278	1797	1934	2984	971	725	2045	1689	945	497	556	1533	1498	798	2731	2792	1928	699	613	2044	1351	571	435	599	1313	1322	366	898	806	55	82	1029	788	550	241	73	106
SGdmA0157	12033	10944	6145	7933	9596	10135	11859	16398	14462	13670	12773	4653	2958	12358	13780	12574	2985	4198	13270	16538	7738	13834	15292	24367	4792	3375	11926	9958	2150	3084	4271	14443	10475	3428	10339	9278	222	405	11586	10116	5630	1144	476	310
SGdmA0158	855	742	1035	896	677	810	761	523	867	842	851	214	151	843	873	499	139	171	959	766	428	1014	876	756	122	119	771	734	280	140	179	890	672	311	644	516	48	82	559	627	377	319	74	83
SGdmA0159	2194	1509	2035	2160	1580	1436	1267	1140	2226	1926	1321	1358	520	1253	2250	2758	639	819	1830	1226	2425	1834	2266	1338	331	237	793	598	663	301	396	768	799	545	1964	2130	181	230	1657	2203	1242	709	258	201
SGdmA0160	361	292	207	185	269	251	180	237	371	334	179	194	100	269	351	982	102	143	294	235	1003	277	257	230	261	189	344	257	1370	141	161	450	369	702	255	263	18	25	131	246	176	91	43	24
SGdmA0161	942	857	637	365	529	626	292	389	965	834	460	144	122	730	785	872	131	168	711	699	1006	450	543	353	161	136	444	437	339	144	257	684	554	319	860	850	77	119	583	1274	760	479	109	119
SGdmA0164	1622	1763	1429	1630	1404	1570	1336	1064	1754	1410	1551	272	208	1454	1886	1106	114	145	1726	1543	1134	1640	2591	1186	128	101	1348	1442	561	61	175	1284	1003	480	1192	1122	60	159	1297	1503	874	582	115	129
SGdmA0167	118	90	70	78	66	58	87	78	103	98	100	45	17	103	93	50	25	35	59	50	57	98	91	76	20	19	40	35	19	20	29	50	67	23	123	119	9	9	194	124	110	24	11	7
SGdmA0170	107	90	202	193	160	170	214	185	125	148	243	90	61	98	99	59	57	97	72	74	56	231	141	117	80	73	74	61	21	94	129	144	127	43	61	49	2	11	67	54	35	26	3	5
SGdmA0171	484	388	421	452	241	325	617	483	305	351	663	196	127	415	421	232	97	139	433	379	237	633	557	326	302	263	1398	1237	442	317	335	1860	1471	532	242	176	26	61	358	312	276	158	41	12
SGdmA0172	267	240	481	409	304	233	698	869	248	277	634	143	146	271	251	104	102	143	236	315	129	927	706	638	346	321	565	706	119	358	429	1288	1171	81	56	67	4	14	75	93	37	43	11	5
SGdmA0173	289	230	199	157	143	205	247	233	175	197	274	46	40	213	157	119	22	45	171	190	137	263	233	191	100	121	697	735	136	201	200	1240	1090	203	46	37	3	3	67	46	54	39	7	8
SGdmA0174	296	203	141	184	164	168	207	214	247	198	186	30	28	195	237	70	21	19	242	229	107	218	317	182	44	35	492	456	93	70	67	864	901	119	110	122	17	34	219	181	106	92	18	8
SGdmA0175	184	171	188	202	109	130	315	433	218	149	259	31	37	257	180	97	17	16	216	168	146	335	371	208	120	83	1479	1355	239	108	185	2371	2150	324	55	30	6	10	92	55	57	36	4	8
SGdmA0177	1256	1032	1082	842	667	972	1133	1377	1035	773	1065	90	112	996	826	219	74	87	1082	1032	265	1228	1371	1054	140	111	1672	1725	259	183	277	2368	2296	204	344	240	78	139	480	335	505	553	82	59
SGdmA0180	915	728	1076	665	656	851	481	375	792	734	662	424	541	536	735	1254	443	560	702	572	1455	683	667	495	695	657	692	677	1366	992	1019	1076	1078	2357	500	522	60	147	306	867	530	444	71	69
SGdmA0181	6430	5233	4183	4366	4708	4492	4041	4127	6435	6431	5278	296	290	6551	5938	3779	198	253	6230	5521	3850	5460	6602	5112	165	158	2029	1508	743	94	566	1188	1672	855	5597	5458	392	800	5443	4891	4467	2582	649	603
SGdmA0182	69	40	50	70	38	33	69	43	50	55	93	264	143	55	64	266	129	201	44	42	147	70	65	35	128	183	50	50	149	161	183	97	95	146	83	109	21	14	80	115	56	55	8	8
SGdmA0184	1026	1076	1598	1344	1082	1298	1087	662	1127	1000	1375	341	354	1118	878	560	291	278	778	847	566	814	1308	682	407	423	1252	865	510	670	646	1513	1343	971	636	586	58	72	485	750	691	604	62	62
SGdmA0185	195	96	107	89	88	89	75	68	104	99	96	17	9	89	115	229	13	21	117	111	304	105	74	61	68	44	394	316	560	96	101	969	880	1079	122	136	10	28	101	140	91	70	21	13
SGdmA0186	1212	1005	940	817	519	655	698	597	1130	975	797	291	299	1038	1177	614	357	417	1315	987	980	1084	950	521	461	412	1126	760	1012	200	208	968	989	512	1809	1844	170	452	1313	2263	1595	1278	226	271
SGdmA0187	1009	889	682	933	719	813	672	590	985	879	754	351	218	1350	949	1167	202	230	1016	811	1065	801	1083	635	209	152	845	509	859	136	237	747	708	854	606	650	30	90	517	628	406	269	63	80
SGdmA0188	3723	3221	4367	3190	1849	2352	4807	2671	3620	3682	4009	529	237	3388	3229	1595	151	156	3341	2741	1035	6503	3381	2316	179	143	3005	1972	804	124	294	3310	2773	1177	5260	4732	322	563	5051	6538	4818	3347	323	416
SGdmA0189	20508	17350	16868	18802	13287	13564	24150	28789	18369	17876	30257	9744	4372	16187	15542	5770	4118	5088	12102	13082	5946	28918	26352	19399	6245	5030	10859	9385	3600	5108	6128	11014	11090	2546	8206	8528	788	1224	12841	9981	6682	4473	918	1016
SGdmA0190	1745	1363	1963	2754	2492	2468	1022	1351	2616	1825	2179	1144	1600	1252	1182	402	1198	1272	1436	1159	339	1620	2122	1524	726	916	936	822	270	1333	1140	948	1283	199	639	455	13	35	745	470	335	178	48	30
SGdmA0191	2900	2792	5274	4348	2663	3280	3057	2164	3694	2669	3826	1311	1803	2378	2611	1662	990	1197	3040	2510	1744	3196	2788	1932	1359	1714	3713	2956	1637	1353	1497	2888	2726	1384	1499	1277	112	214	1138	1716	1037	696	149	139
SGdmA0192	2429	2490	4569	5414	3367	3053	5366	6171	2830	2960	6689	1423	1232	2921	2736	812	697	876	2613	2719	620	5750	4564	2946	964	848	2690	2449	375	982	1291	3039	2600	371	1371	1161	60	135	1903	1215	744	462	108	90
SGdmA0194	3615	3207	3234	2375	2423	2508	2171	2024	3238	3087	2983	2079	662	1756	3700	1843	672	506	2828	2656	1358	3604	3511	1901	433	453	1251	1504	862	669	563	2062	1937	843	2281	2040	178	312	2334	2567	2372	1217	212	204
SGdmA0195	3475	3098	4215	2809	2579	2558	5125	4430	3257	3423	4771	1220	669	3267	2910	2334	696	907	2954	2792	1877	7335	3470	3722	801	864	1468	1329	641	391	806	1556	1663	541	2292	1744	235	564	2041	1885	2018	1351	316	256
SGdmA0198	10150	7074	10424	10062	6149	6017	12273	11646	8063	7854	13113	5122	4253	9683	9575	3756	2344	2618	10397	8619	2669	17260	17541	11192	601	510	2184	1516	509	597	1259	1531	1918	438	6173	5291	316	609	7048	3954	3054	1421	530	516
SGdmA0199	646	470	855	942	671	634	794	584	647	608	926	41	49	556	611	443	25	36	573	503	436	933	761	604	59	59	882	769	453	23	103	525	668	253	307	257	18	28	331	198	243	71	36	22
SGdmA0200	1246	1244	1215	1032	983	1241	863	671	1311	1106	1132	997	369	1163	1107	609	340	470	750	556	481	923	1035	693	1646	706	1723	1363	569	793	754	1273	1205	848	521	521	30	70	364	573	424	283	65	60
SGdmA0201	941	1081	1258	987	894	1179	814	474	1038	856	1035	650	1318	596	589	433	767	970	540	563	411	676	965	521	896	1361	533	697	339	1240	1190	745	713	579	407	366	41	71	380	511	412	429	56	33
SGdmA0203	1710	1307	1435	1246	959	1061	985	741	1578	1271	996	292	243	1499	1304	1103	168	249	1195	1128	1114	967	1110	662	300	281	2011	1453	1050	206	291	1793	1763	1034	901	821	92	135	603	1134	711	469	91	71
SGdmA0204	816	915	793	1003	636	776	577	618	871	853	894	34	36	638	702	277	37	31	843	712	254	798	1123	452	83	87	554	531	216	52	84	627	536	482	575	617	37	77	632	664	463	300	46	43
SGdmA0208	47	27	15	8	17	18	13	12	28	27	17	23	19	17	37	50	9	18	31	11	53	20	10	6	12	20	20	10	44	19	18	25	29	22	84	75	7	6	55	93	72	35	5	7
SGdmA0211	248	228	199	186	159	205	218	115	235	209	210	91	56	205	190	184	36	54	264	186	266	279	220	189	53	40	212	98	157	46	62	213	195	131	277	222	10	23	172	263	178	143	28	24
SGdmA0215	100	73	96	81	96	101	105	62	127	90	113	162	142	92	92	104	148	188	83	65	109	136	81	63	138	160	84	79	58	240	201	152	99	62	80	70	11	19	83	125	71	50	12	8
SGdmA0216	1923	1856	1501	1163	1126	1604	1021	846	1938	1535	1285	507	520	1123	1407	1283	425	425	1618	1237	1318	1393	1634	842	317	346	1016	812	717	367	417	1160	1024	870	1016	913	92	204	634	1252	956	906	98	98
SGdmA0217	581	512	667	480	486	441	404	409	628	638	489	14	30	519	526	229	6	14	754	720	195	708	709	622	6	7	633	701	119	11	57	883	586	164	310	280	7	19	310	211	99	41	27	10
SGdmA0218	234	172	231	139	134	159	149	139	177	225	169	103	117	150	258	480	84	140	220	195	519	205	192	108	155	120	372	425	528	101	100	539	430	474	210	176	15	31	160	189	169	83	35	29
SGdmA0219	473	412	397	421	382	393	431	313	464	384	436	677	592	472	549	870	593	741	492	405	764	472	670	327	742	742	596	392	684	724	845	484	468	575	546	554	40	98	453	784	488	364	53	71
SGdmA0221	8535	6843	8905	8330	6203	7420	12825	15554	7543	8017	14253	6208	3971	5565	5691	1379	4192	5154	6721	6304	1442	17126	12980	10263	5612	4332	6002	5007	682	4183	4874	4856	4994	468	2972	3099	507	698	6766	4025	3066	4608	333	367
SGdmA0222	4612	3866	5470	6437	3508	3715	7328	8450	4212	4576	9489	3502	5878	4043	4011	2647	7313	8669	4085	3970	1692	9773	9452	6532	3994	6738	4367	3011	1291	7758	8139	4035	3939	2005	2326	2122	86	242	2884	1923	1595	624	134	177
SGdmA0223	6297	5470	6723	5775	4415	4753	8058	7640	6483	6292	7926	1251	811	5583	7677	3688	449	492	5965	5539	3265	10023	9576	7653	416	293	3367	3006	1427	307	796	4096	3821	1399	4485	3817	227	386	4315	4001	3117	1195	387	397
SGdmA0224	249	178	232	351	387	326	258	285	307	249	249	931	541	175	403	1274	390	522	238	169	963	318	422	381	584	537	296	175	597	528	659	283	244	754	287	238	17	34	517	373	441	264	24	26
SGdmA0225	740	693	1308	680	671	879	711	509	866	783	826	217	103	862	633	291	64	75	659	606	243	898	805	529	176	146	845	871	295	164	182	1112	793	358	405	360	45	63	537	473	369	242	31	32
SGdmA0226	120	191	200	182	151	196	231	283	174	200	208	102	47	171	138	74	32	21	153	156	97	398	309	251	157	98	708	691	127	183	159	1207	1023	123	75	52	13	11	102	74	51	79	10	18
SGdmA0227	100	83	80	71	96	86	138	106	95	99	131	22	16	84	101	35	7	7	89	105	49	114	132	77	20	30	167	162	33	35	45	328	264	38	29	47	2	8	58	59	44	60	2	4
SGdmA0228	302	235	234	181	171	154	293	139	201	203	183	42	27	201	237	125	13	17	198	167	118	288	322	258	113	114	740	867	210	121	143	1553	1176	272	129	112	10	22	243	141	171	131	13	14
SGdmA0229	106	115	94	74	50	52	136	100	72	109	139	12	22	84	86	52	12	13	97	103	67	200	155	54	52	71	898	639	111	91	88	1070	1104	84	39	47	3	9	84	38	33	30	7	10
SGdmA0230	2252	2289	2748	2035	1292	1489	1825	1482	2010	1646	2298	991	464	1932	2241	561	476	692	2323	2224	626	1650	2803	1151	339	147	633	614	174	146	273	527	545	139	1125	1029	102	157	1311	1384	885	789	114	113
SGdmA0231	2603	1887	3155	2137	1628	1464	2675	2706	2144	2247	2866	1146	778	1543	1812	887	521	616	2093	1218	690	3345	3350	2035	756	419	1290	1347	358	450	591	1576	1494	212	2269	2159	201	416	2870	2543	1716	1607	192	225
SGdmA0232	159	144	303	245	173	185	204	198	177	146	155	185	176	195	184	223	76	89	168	109	150	297	238	130	433	371	577	482	468	495	510	778	530	831	174	148	33	47	183	213	121	147	18	14
SGdmA0233	502	419	507	562	315	316	561	549	425	340	676	387	279	490	508	243	207	256	447	457	281	664	596	256	1101	1059	1917	1725	507	896	792	1985	1764	690	218	219	20	32	346	270	192	112	27	32
SGdmA0234	173	124	112	142	75	77	107	135	121	93	171	127	124	139	155	84	60	63	123	128	83	150	148	84	488	355	598	650	212	366	336	683	620	229	109	103	14	16	137	115	82	46	8	18
SGdmA0235	212	168	368	266	176	107	209	232	179	179	386	124	84	207	247	115	38	41	182	155	204	248	245	169	244	170	1841	892	303	268	285	1143	952	550	112	56	3	17	109	103	79	71	12	8
SGdmA0236	624	540	566	622	441	409	404	298	651	482	390	29	42	563	611	853	45	50	514	441	817	486	701	303	43	46	439	337	432	44	72	418	409	376	430	432	40	71	345	503	360	157	54	57
SGdmA0237	726	652	1127	755	565	622	1194	1048	690	666	820	433	415	718	944	506	322	385	852	665	407	1750	1161	1132	407	311	604	481	188	299	348	676	542	330	372	227	42	56	451	356	448	433	43	22
SGdmA0238	167	168	235	287	203	173	264	285	179	177	277	339	271	224	288	362	295	347	216	166	218	405	353	326	248	319	186	110	73	309	351	153	168	165	236	165	16	29	316	221	183	124	17	34
SGdmA0239	787	701	438	472	308	387	633	650	824	702	728	1134	592	981	944	1049	339	515	513	491	891	651	734	512	535	398	547	415	468	412	563	689	666	569	823	665	77	85	732	1055	691	349	76	61
SGdmA0240	262	187	173	137	164	166	118	114	261	202	81	606	332	162	280	613	184	307	158	98	593	152	204	136	378	265	162	126	359	296	288	226	271	568	293	388	22	34	287	519	329	177	42	38
SGdmA0241	20888	17336	24063	16665	13407	13845	25435	25058	18261	16292	30005	8021	4171	14781	14478	6719	3721	4504	14907	13878	5745	32705	24095	19380	4957	3493	11297	11294	2946	3846	5325	12340	12508	3597	6807	7893	500	759	10887	8743	4780	2870	678	672
SGdmA0242	2565	2101	2587	2057	1984	2203	1900	1566	2752	2351	2280	501	754	2468	2647	1254	633	866	2309	1999	1226	2355	2630	1543	806	1013	1077	779	383	908	1077	953	798	371	1891	1587	131	299	1546	2104	1490	1021	201	180
SGdmA0243	960	680	598	490	346	474	706	716	500	390	580	47	62	500	630	377	30	31	724	771	828	844	788	493	221	192	4819	7029	699	300	482	11788	11377	983	113	124	28	32	194	128	136	136	27	25
SGdmA0244	1055	854	803	701	673	741	710	598	1008	985	634	273	131	867	1252	873	124	137	1187	952	1003	936	903	454	74	60	336	321	309	45	115	454	526	217	1459	1212	130	161	1135	1232	1219	466	177	161
SGdmA0245	9955	9384	10667	8921	8023	9649	17152	23954	9264	9781	18262	8029	4137	8430	9936	3297	4762	5555	11707	10679	2305	25772	16564	17442	6697	5213	8490	8632	1448	5769	6555	7988	6263	1056	5609	5219	438	1002	8914	6413	5624	5999	518	439
SGdmA0246	6611	5355	7677	10882	6335	6192	12933	15543	7143	6644	15354	11881	17388	6891	5916	6777	12029	14164	6485	6235	4645	16142	12048	9256	7331	8291	5458	3890	2051	8943	10116	4390	4188	1198	3934	2527	134	237	5359	2745	1667	808	265	249
SGdmA0247	6732	6461	7711	9460	6467	6802	7623	7039	8082	6746	9494	6309	3375	5129	5136	3251	5405	6763	5675	5762	2513	9932	9687	6934	1752	1575	2131	2001	1624	1988	1894	1592	2003	490	2758	2391	247	365	3296	1924	2073	1342	293	239
SGdmA0249	3760	3735	1994	2008	1835	2346	1682	1618	3609	3288	1896	1494	923	3295	4046	3936	1615	2300	3738	3105	3627	2142	3013	1358	1080	1087	2960	1980	2990	550	777	2236	1939	2821	2164	2347	162	291	1636	2643	1734	1027	233	234
SGdmA0252	1058	1096	1096	1087	637	900	642	652	1174	830	963	1154	1148	648	897	524	883	907	894	636	539	749	949	510	1473	1489	1572	1155	634	1304	1119	880	900	649	493	556	45	99	421	679	415	416	53	64
SGdmA0253	271	184	230	232	191	200	338	278	216	216	302	178	169	314	254	161	117	163	227	260	160	318	241	203	271	289	477	378	189	364	378	444	402	168	172	160	9	29	250	234	190	74	15	6
SGdmA0254	304	191	231	284	222	199	244	265	250	275	260	164	98	183	291	521	120	127	204	131	563	216	253	167	73	109	259	189	415	132	163	290	290	517	301	256	18	42	208	268	212	149	29	30
SGdmA0256	228	190	396	355	217	182	627	679	258	285	818	332	207	306	345	190	136	163	219	247	180	957	562	454	144	135	239	136	64	199	226	318	250	64	205	141	8	15	275	188	74	76	16	27
SGdmA0257	5646	4631	4281	3349	3853	4348	4405	4198	5254	4264	4487	1707	1008	4701	5036	3349	779	891	3629	3473	2794	4527	5636	3581	197	193	829	863	769	175	456	1162	1313	681	4165	3980	384	744	4228	4467	4181	2448	464	481
SGdmA0258	158	90	121	121	70	95	84	77	135	137	113	99	39	91	113	89	43	52	86	79	80	93	67	62	76	84	130	87	97	84	93	216	217	76	145	182	9	46	112	173	131	87	19	21
SGdmA0259	5996	5778	7542	7756	5066	5867	9054	10603	6136	5711	12589	2462	1530	6702	5955	1492	1545	1835	6117	6844	1322	10128	13448	7192	2394	1845	6928	6436	1100	1885	2212	6847	6472	893	2634	2013	161	329	3191	2747	2263	1483	256	231
SGdmA0260	96	56	65	39	32	35	47	23	77	71	36	101	111	83	81	120	82	140	87	71	121	80	42	25	130	139	272	202	196	151	175	213	184	160	172	152	13	38	157	224	165	140	29	23
SGdmA0261	1470	1419	2747	2003	1734	1775	1933	1839	1591	1450	2460	1783	2070	1233	1283	699	1464	1789	1125	1128	532	1920	1677	1548	1101	1342	810	722	286	1473	1522	970	913	366	765	657	50	87	1025	718	532	345	63	63
SGdmA0262	1467	1255	1807	1703	1364	1337	1656	1273	1561	1349	2308	322	213	1451	1363	526	101	121	1230	1089	483	1682	1605	1404	198	204	1710	1386	255	93	221	1253	1289	367	1024	780	55	143	928	820	703	432	92	94
SGdmA0263	43	30	47	45	50	38	53	64	40	45	79	31	41	63	69	45	27	44	84	57	35	88	98	63	17	45	126	63	30	46	49	103	65	29	80	67	4	7	76	69	80	31	9	4
SGdmA0264	6197	6249	7748	6192	6201	6890	5278	5081	6438	6132	6284	2930	1746	5839	5880	4103	1375	1697	5294	5147	3188	6735	6133	4422	1004	703	3114	2405	1727	667	935	2475	2112	2000	3882	2974	248	359	4826	3315	3191	1360	250	317
SGdmA0265	2412	2295	1991	2195	1561	1741	1685	1407	2562	2009	1823	1716	1298	2325	2421	2342	1268	1650	2331	1819	2282	1817	2204	1244	2147	2270	4553	2563	2366	2317	2718	3713	2646	2891	1618	1832	142	287	1159	2161	1052	818	179	212
SGdmA0267	46	52	50	43	51	49	36	30	42	48	43	81	54	34	71	105	39	23	49	34	92	55	50	24	24	19	31	14	26	20	23	30	22	37	90	92	10	19	132	116	75	66	23	4
SGdmA0268	397	256	172	205	146	153	266	249	332	258	198	190	215	287	457	464	90	112	308	248	448	350	347	217	75	91	194	218	269	133	126	303	252	266	569	590	67	95	482	733	516	323	87	93
SGdmA0269	1456	931	725	569	563	714	575	662	1078	965	722	131	85	695	1125	581	37	53	985	1004	818	1322	1019	747	391	181	2811	3171	1648	140	262	3798	3482	550	778	936	72	204	870	1044	698	697	91	86
SGdmA0270	1250	1122	1113	931	988	1000	782	922	1384	1343	1186	732	860	1316	1426	872	702	812	1211	1181	828	1161	1316	755	548	692	1587	1268	449	1043	1129	1901	1768	628	801	617	38	105	968	918	445	280	66	67
SGdmA0271	1461	1534	1423	1811	1323	1207	1462	1520	1470	1588	1532	1197	728	2233	1699	688	727	937	1663	1501	652	1599	2919	1611	775	595	1630	905	419	422	498	1111	860	288	1099	974	77	78	1040	1132	630	347	67	98
SGdmA0272	536	405	614	551	493	508	434	421	601	579	490	178	127	464	488	493	153	219	533	404	540	657	600	353	218	222	334	358	423	189	250	494	407	338	300	257	26	75	326	337	250	209	30	44
SGdmA0273	8324	7415	6863	6310	5344	6573	12933	14243	6977	7590	11497	2667	1004	8787	7431	4827	1070	1518	7611	6923	3736	14698	9293	9891	1497	1009	7785	5446	1546	1142	1842	6363	6204	1685	3837	3808	487	904	7266	4432	3946	3286	591	402
SGdmA0274	1614	1527	1211	1008	1141	1663	674	667	1583	1484	1005	166	202	1344	1254	1206	204	257	1518	1367	1435	728	981	569	546	702	3660	3709	3049	504	596	3460	3485	2777	1149	956	65	139	877	985	1094	735	95	96
SGdmA0275	1064	1063	1797	2168	1318	1551	1324	1324	1236	1059	2107	740	1093	923	884	399	936	1291	989	834	313	1471	1417	1079	1012	1425	1406	1081	275	1858	2008	1503	1236	346	648	557	46	109	900	832	611	583	48	49
SGdmA0276	11374	9322	19176	13398	7897	11512	20491	19312	9583	11163	26228	3302	1736	15708	8406	9356	2190	3059	9313	7774	7449	17304	16130	12221	629	686	2251	1143	874	1469	2122	3320	3067	2668	7966	7595	655	789	8515	9688	6133	8877	864	614
SGdmA0277	5604	4439	6626	7755	5237	4879	6335	6860	5610	5353	8818	3322	4777	5279	5715	1999	4267	5462	6125	5577	1806	8197	8356	5671	2455	2928	5458	4758	1242	3510	3712	4682	4657	856	3203	2437	150	322	4363	2560	1717	1156	215	230
SGdmA0278	2334	1821	2394	1903	1895	1916	1848	1402	2113	1938	1798	1358	778	1847	2266	5411	1062	1338	2277	1647	4753	2161	1978	1312	1561	966	1129	829	2992	761	854	1248	811	2802	2162	2012	169	332	1537	2477	1531	1058	278	320
SGdmA0279	18543	13900	19447	17482	15252	18125	25431	29798	17324	18232	29301	9295	6673	16582	16121	8159	4564	5463	19298	17839	7613	33977	24378	19217	7600	4238	14939	12975	5213	5250	6090	14139	13633	2161	8387	7537	506	755	13137	7796	6625	4714	846	604
SGdmA0280	259	140	95	125	117	151	108	83	163	126	126	420	1357	91	255	1804	624	740	132	111	1799	83	171	66	475	916	196	193	2001	702	856	246	247	1968	205	200	34	41	162	301	279	178	23	27
SGdmA0281	247	127	238	268	129	143	495	414	161	148	755	1253	301	41	122	30	213	268	133	130	50	558	326	72	798	187	130	106	5	275	241	103	248	12	58	43	1	5	193	34	99	9	4	5
SGdmA0282	162	162	190	119	96	133	77	35	217	147	130	23	55	127	147	146	17	20	161	147	150	91	81	69	27	61	253	227	184	28	37	237	228	246	93	92	15	14	82	156	155	99	13	7
SGdmA0283	21235	16461	19198	19380	18920	19728	18871	18583	19488	20827	24376	3591	2453	20288	19534	13192	1882	1895	20497	17950	10182	22658	28556	18496	1468	1525	8806	7595	3778	868	2257	8324	7881	2770	14605	12294	1217	2714	11552	14398	10067	9449	1672	1562
SGdmA0284	571	542	1030	993	740	655	1214	1377	598	686	1300	361	466	981	507	245	284	386	456	626	203	1643	1058	1024	1226	1298	2795	1765	273	1349	1536	1961	1560	494	290	243	19	39	473	324	272	163	27	24
SGdmA0285	827	761	1174	845	722	768	968	780	796	789	963	1046	596	745	779	445	601	867	818	671	351	1112	869	699	484	414	524	436	263	614	662	561	445	253	532	435	42	50	663	556	316	230	64	42
SGdmA0286	646	766	887	796	762	809	924	859	915	858	1002	1408	1260	1047	620	653	864	1078	634	573	420	1128	971	917	767	876	516	336	518	991	1046	849	522	436	593	350	38	52	786	584	242	185	30	52
SGdmA0287	582	468	581	427	527	483	585	385	554	467	511	453	232	412	606	771	264	293	405	315	587	774	745	516	184	170	382	336	394	194	285	404	378	398	455	475	33	93	448	533	412	385	53	44
SGdmA0289	645	460	550	399	412	446	577	544	620	538	547	269	287	466	669	531	237	283	580	433	477	870	722	627	173	267	306	293	293	269	355	452	480	196	360	272	27	38	417	364	307	128	34	41
SGdmA0291	208	155	422	434	210	202	292	232	188	177	257	140	73	192	158	91	68	83	137	121	64	267	301	198	75	70	166	113	68	63	109	187	215	74	129	94	9	9	188	80	75	29	8	14
SGdmA0292	32125	30284	29585	27526	28079	33487	20157	16598	33113	30886	26930	23631	5550	17984	20554	6357	3643	4762	21415	18698	5663	21046	23892	14586	2041	713	3569	3138	900	538	1619	3074	3053	854	13508	14604	1131	2676	9610	16044	12118	9638	1634	1262
SGdmA0293	210	110	165	126	120	153	103	86	177	121	101	1787	2651	81	125	2199	1863	2298	123	88	2092	102	127	61	527	753	65	65	783	621	716	123	174	848	104	117	16	36	61	162	93	108	18	13
SGdmA0294	689	448	537	444	411	471	324	259	477	457	273	368	336	335	495	1540	412	588	504	333	2118	319	343	258	621	726	471	369	3126	507	535	440	396	2575	377	347	46	94	280	434	323	330	57	70
SGdmA0295	682	572	539	583	499	535	389	404	698	559	455	497	275	458	619	524	210	254	488	412	596	467	769	314	400	373	649	558	786	330	331	656	663	744	486	521	38	116	227	600	529	355	56	49
SGdmA0297	1135	843	958	825	699	761	706	548	945	826	760	1363	1683	797	921	1375	1239	1436	1023	690	1700	889	1250	519	2064	2427	1793	1414	2221	1843	1893	1358	1340	2784	608	626	62	96	411	771	487	333	104	91
SGdmA0300	2949	2786	4743	3415	2823	3131	6228	5582	3220	3137	5354	3604	2904	2610	4196	2167	2998	4035	3937	3520	1743	6781	5403	4487	1239	1406	1484	1677	611	1486	1922	1954	1636	475	1838	1505	151	255	3495	2214	1468	820	165	172
SGdmA0301	84	38	110	123	113	90	109	69	83	71	78	517	185	49	126	343	152	207	72	41	349	150	113	82	165	130	49	39	234	176	238	78	78	198	159	147	12	18	197	202	134	54	13	6
SGdmA0302	620	503	921	986	689	555	1407	1615	637	688	1644	819	873	482	575	134	641	663	594	533	144	2080	1198	870	749	731	557	577	84	890	1136	709	687	49	423	314	13	45	535	214	210	92	33	26
SGdmA0304	138	147	186	208	123	134	185	203	136	136	239	135	159	129	180	117	129	133	152	135	115	229	243	160	181	249	239	221	165	280	201	270	299	86	125	106	5	18	148	91	64	51	17	11
SGdmA0305	1049	963	1175	1069	1044	1044	1475	1972	1044	1172	1593	334	280	600	934	268	157	207	978	877	202	2289	1777	1412	231	201	753	772	146	178	256	880	786	60	628	609	69	83	835	662	497	558	75	79
SGdmA0307	1920	1772	1348	1378	1015	1103	848	925	1927	1631	1325	720	813	1493	2002	2022	530	675	1533	1226	1801	1188	1320	732	795	892	1664	1432	1786	906	927	2801	2575	1532	1164	1215	95	182	887	1386	869	519	140	148
SGdmA0309	3825	3073	3900	3555	3468	2864	2597	2385	4485	4013	3010	3044	2725	3466	4545	3991	2131	2405	3379	3129	3254	3629	4175	2756	842	915	1118	945	1257	685	948	1051	1055	909	1911	1876	111	255	2033	2088	1603	746	168	175
SGdmA0310	2432	2291	3145	2464	1668	2315	1269	618	2508	1841	1610	843	1355	1411	1523	1429	1119	1263	1558	1228	1635	1146	1520	636	1347	1802	1742	1431	1334	2115	2274	1500	1592	1968	868	869	57	145	528	1063	746	680	108	103
SGdmA0312	2950	2653	3960	3518	2299	1709	4739	6543	2695	2615	5327	9168	1933	1998	3422	981	1811	2696	4041	3409	1220	6775	7922	4803	8211	3413	5320	7389	934	3752	3827	7658	4875	864	1379	1345	74	147	1537	1538	857	561	134	129
SGdmA0313	8678	6151	5226	4198	3857	4230	4650	4005	7114	5177	4373	3055	1795	5262	5391	2012	1473	1781	4821	4675	1879	6522	7344	3118	1897	1527	4260	2911	810	1647	2029	4802	4465	705	1594	1784	178	356	2396	1782	1268	1010	219	210
SGdmA0315	22423	19914	13738	12663	12719	14082	14270	14903	21737	17942	21663	5427	5335	18935	13209	9999	3946	4590	15286	13928	8698	11732	16870	10201	3146	2730	10609	7881	3526	4012	5133	13553	13465	7123	10475	9419	938	1120	16192	16026	11320	4786	1067	1099
SGdmA0316	1245	1122	1422	1206	887	1011	1444	1373	1275	1041	1887	1160	1103	870	1206	587	878	1048	908	809	517	1540	1648	1240	568	650	597	612	335	650	729	600	528	263	642	655	68	177	990	701	473	470	62	72
SGdmA0317	2371	1799	2844	2334	1570	1932	2684	1959	2405	2018	3214	2318	3205	2140	1942	791	2037	2493	1577	1353	625	2063	2458	1166	1378	1813	1471	1137	433	1872	1872	1184	1297	425	1146	1006	46	132	1196	1185	887	336	116	97
SGdmA0318	2250	2299	2126	2154	1887	1934	1783	1415	2624	2155	2202	3494	5211	1412	1820	1607	3577	3848	1862	1664	1359	2152	2763	1476	2359	2636	702	798	478	1187	1215	632	681	489	1304	1342	47	126	1361	1370	932	430	122	117
SGdmA0324	33	28	28	19	10	18	19	14	37	27	22	23	5	35	41	28	7	11	28	21	30	24	14	6	12	6	43	37	40	15	18	62	45	61	84	58	11	25	80	117	103	101	7	8
SGdmA0326	94	65	60	38	60	54	34	16	95	97	26	75	18	32	60	32	20	36	62	44	25	27	43	35	32	15	24	40	12	24	22	44	52	10	115	120	5	11	185	124	95	32	13	6
SGdmA0328	238	318	299	161	275	395	127	115	675	266	298	51	94	253	205	185	67	59	201	145	382	189	124	94	57	84	372	236	514	70	132	253	361	146	88	50	8	22	94	90	51	102	7	19
SGdmA0333	1101	999	436	405	445	647	401	315	864	757	331	258	263	908	856	921	166	198	861	879	1129	721	693	442	945	908	7849	6714	3953	550	729	6509	5041	3327	547	490	46	114	635	655	590	483	62	56
SGdmA0334	6201	5562	9588	11766	5978	6599	11781	14394	6356	5694	14848	1881	2199	5975	5569	1656	2272	2769	6900	6499	1323	20739	12579	9172	1544	2356	6931	5206	694	2125	2618	4983	4252	471	2764	2344	191	398	4645	3039	1745	1965	311	263
SGdmA0335	1330	974	1744	1911	1062	1205	3084	3375	1101	1200	3584	860	631	1145	1085	351	521	654	1326	1075	343	4223	2572	2110	713	587	1098	735	209	648	605	1081	1055	202	656	624	62	83	797	544	372	260	77	79
SGdmA0336	1145	709	977	1679	879	907	1518	2342	1257	1042	2789	761	980	1376	1170	252	744	879	1206	1085	387	2298	1672	1172	461	503	1272	669	229	445	544	752	740	82	625	642	38	57	755	682	330	152	68	59
SGdmA0337	5229	3165	8693	6588	3711	4116	14644	16203	3762	4173	13685	3098	1397	3960	4064	3335	1992	1807	4128	4150	2911	18845	12251	11365	2329	1564	3828	3739	1024	1767	1945	4865	3904	857	1612	1931	165	282	2916	2073	1235	1509	219	124
SGdmA0338	13696	11080	15093	9475	9020	10253	19903	23269	12070	12119	17879	5518	2903	9712	12381	7387	3393	3620	13159	13993	6087	26632	17409	21284	3449	2979	9461	11118	4411	2860	4266	10806	9651	2344	6332	6016	695	1351	10551	7497	7831	5823	754	714
SGdmA0339	483	385	730	762	331	433	487	388	534	334	514	920	981	365	392	944	796	962	252	219	871	490	580	375	448	387	172	140	362	441	488	227	212	566	242	311	28	29	330	343	254	99	35	39
SGdmA0340	763	735	1164	1071	705	941	849	486	801	710	847	1044	1320	601	776	1615	735	913	649	551	1942	588	752	510	487	469	710	633	926	292	383	1146	958	1639	748	866	84	159	806	1166	852	776	143	123
SGdmA0341	5227	4406	6527	7593	4440	3873	13330	18717	5420	5221	15476	2988	1046	4684	4739	1916	975	1406	5442	4758	1086	19228	12261	8812	1274	1013	3534	3860	554	1051	1461	3652	3435	390	2906	2287	123	299	3366	2259	1206	1148	160	189
SGdmA0342	8558	8736	14009	13314	12943	13765	14720	20221	10189	10909	17705	7099	4174	7372	7286	2579	4811	5858	8889	8545	2231	19373	15687	13852	6172	3985	5818	5581	955	4260	5069	6841	5402	844	3758	3049	241	603	5213	4024	2136	2834	361	240
SGdmA0343	1964	1677	2525	1844	1652	1636	1382	1103	2114	2011	1642	480	399	1500	2074	1108	298	329	1716	1469	1276	1592	1804	896	1132	970	5729	4838	1759	617	821	4700	4471	1608	1092	922	79	137	975	1138	599	323	107	73
SGdmA0344	487	420	260	233	279	350	191	158	505	411	288	141	124	338	480	404	99	98	353	310	345	308	307	240	137	154	355	417	415	175	194	723	731	463	325	260	32	63	328	415	297	160	36	25
SGdmA0345	140	56	75	40	57	38	52	41	43	44	26	796	925	28	64	1054	596	737	39	16	954	56	75	37	807	859	52	18	710	957	905	60	78	1150	55	66	9	22	84	96	105	54	15	5
SGdmA0346	577	546	1040	876	638	754	688	650	706	603	844	464	382	552	586	306	216	289	390	400	250	746	794	623	764	677	1197	1008	581	628	656	1298	939	426	377	366	22	80	337	414	241	183	35	32
SGdmA0347	628	623	677	416	462	610	265	279	610	474	349	457	754	402	543	339	430	690	551	451	295	502	620	306	802	672	1245	1068	416	862	936	1166	899	582	406	464	32	48	419	453	330	338	29	33
SGdmA0348	1279	996	1115	1170	1499	1571	976	825	1509	1218	1010	773	261	759	940	1002	221	269	902	748	754	1299	1586	901	404	282	676	581	578	433	386	1167	1073	693	1039	955	94	136	1215	1474	1238	829	81	108
SGdmA0349	618	377	763	629	441	439	1106	832	546	491	906	228	118	509	498	364	50	69	507	423	333	1097	1020	619	375	230	1421	1232	602	218	301	1639	1467	633	435	366	36	117	384	446	419	503	45	36
SGdmA0352	130	111	135	112	85	128	121	93	125	113	123	538	647	102	113	241	485	628	130	107	283	180	126	78	377	481	99	62	124	457	520	102	108	123	174	191	12	22	143	189	118	106	33	22
SGdmA0353	257	157	303	321	205	187	372	324	240	200	432	286	291	177	160	814	304	391	225	168	977	529	260	261	325	359	217	183	1069	284	315	305	252	1186	162	174	5	20	74	117	72	68	20	27
SGdmA0354	351	295	301	287	217	224	216	234	297	276	202	138	50	252	344	271	23	29	291	222	265	397	425	231	40	24	235	211	141	30	47	297	282	181	171	149	27	26	195	198	140	60	13	13
SGdmA0355	2766	2340	1819	1739	1399	1797	1559	1499	2501	2119	1866	958	852	2795	2633	3415	719	837	2607	2452	3631	1881	2498	1218	784	738	4003	3098	2248	526	715	3058	2614	1929	2392	2201	208	419	1741	2595	1732	1359	256	244
SGdmA0356	18034	16120	22610	15897	16041	18843	15790	12100	16384	15665	15423	10921	7857	15199	16958	13622	5278	8073	15130	11346	9886	17314	18795	12784	500	582	1457	870	874	453	1747	911	1401	678	10542	11035	1161	1776	12340	13516	12324	7570	1090	1002
SGdmA0357	20872	16160	33265	24608	17657	18867	37044	35287	20121	20095	45398	7088	3562	14880	15643	7312	2526	3361	16260	17100	6237	43348	26144	18426	6204	2798	14344	13183	3481	3064	4840	14026	12865	3540	9521	7696	599	1207	13946	8389	6639	7159	1038	798
SGdmA0358	2386	1858	2689	2442	1773	1705	2046	2179	2225	2136	1728	3646	2120	1635	2761	1615	1714	1953	2032	1515	1402	2972	2552	2180	2787	2293	1986	2250	1516	1935	1656	2641	2043	1061	1753	1603	110	250	1598	1705	1178	613	199	132
SGdmA0359	3756	3185	3343	2156	1938	2534	2043	1465	3454	2960	2595	2729	1632	2992	3290	2459	1241	1703	2292	2443	2027	1993	2593	1285	3194	2537	3413	3534	4221	2631	2850	4804	4451	2805	2590	2793	189	404	1959	3799	2395	1123	271	250
SGdmA0360	662	568	708	819	522	521	877	980	653	553	1073	509	904	425	564	159	615	667	621	496	118	1380	1037	632	634	756	502	484	73	744	808	607	527	50	250	313	14	46	306	243	146	115	18	21
SGdmA0361	779	674	1896	1807	1041	1080	1525	1401	784	720	2427	793	1586	757	678	350	1235	1253	680	651	252	1582	1706	873	1070	1338	881	656	230	1948	1897	886	642	257	403	370	29	61	606	454	338	254	30	26
SGdmA0362	2893	2349	2075	1972	1953	2474	1609	1247	2669	2305	1844	1348	1539	1814	2028	1409	986	1087	2088	1808	1225	1603	2025	1027	387	386	682	562	431	336	461	627	565	315	1396	1845	122	298	1393	1734	1418	1091	177	177
SGdmA0363	178	181	415	365	303	270	328	179	267	239	350	182	220	242	374	337	111	149	225	237	228	548	395	333	183	246	380	369	282	205	236	475	341	300	300	206	25	40	326	313	205	93	28	30
SGdmA0364	709	509	660	511	484	541	377	264	634	542	610	1340	2160	477	612	779	1895	1996	587	570	812	494	671	361	2729	3611	740	1022	1295	1810	1693	507	469	675	1008	834	99	140	863	1180	1066	634	97	70
SGdmA0365	620	627	353	363	291	418	333	398	486	452	446	153	325	419	603	542	215	249	621	543	518	411	527	223	188	337	709	778	383	279	368	839	681	631	410	406	16	66	313	554	341	259	93	72
SGdmA0366	467	526	656	815	575	621	441	373	618	496	525	199	213	375	405	314	692	702	495	461	215	461	650	254	290	344	333	282	103	543	448	250	284	141	220	171	6	29	254	136	142	110	29	14
SGdmA0367	30166	24858	22767	20630	16753	18799	28695	29498	26174	25128	31545	7783	4515	27363	24737	10671	3231	4099	23943	22168	9068	39603	33807	26424	5450	3215	19244	15753	3122	2950	4463	20965	17545	8096	14540	14998	1120	2095	18308	18514	12849	8245	1472	1470
SGdmA0368	3236	2666	3124	3822	2067	1890	6771	9764	2751	3038	7725	2380	1788	2576	3256	1117	2214	2846	2663	3503	758	9436	10077	8549	1662	2063	1564	2480	332	1955	2240	1957	2140	321	1372	1322	78	167	2194	1477	1019	720	90	130
SGdmA0369	1642	1432	1394	1285	1036	1339	674	633	1840	1274	952	344	659	1200	1474	845	470	523	1383	1143	922	830	1279	677	415	585	1759	1403	947	498	667	1418	1468	780	922	807	57	126	741	1105	721	391	86	92
SGdmA0370	776	476	714	880	617	693	449	425	694	701	709	1174	1366	583	636	630	1340	1576	553	480	565	676	1056	785	1352	1400	637	594	397	1642	1578	523	590	330	189	247	30	31	298	159	221	161	36	11
SGdmA0371	2141	2268	3076	3246	2167	2298	1939	1720	2389	2097	2943	778	1098	1958	1750	353	844	927	2041	1712	497	2576	2779	1315	1462	1852	4080	3636	600	2354	2584	4718	4687	515	920	761	53	194	1166	995	628	640	93	82
SGdmA0372	1143	1041	1049	866	683	858	758	671	1056	871	1045	666	843	811	918	716	498	562	724	749	629	784	884	316	1384	1287	1206	1310	827	1209	1350	1354	1492	966	540	497	49	86	431	645	478	397	68	49
SGdmA0373	5974	4636	4755	4030	4082	5412	2596	1939	5407	4545	3379	2168	2480	3189	4151	4037	1483	1842	3937	2924	3953	2817	3288	1480	2087	2084	4492	3839	3339	1925	2044	3436	3583	4645	3122	3547	588	1610	2980	4770	4135	5576	566	406
SGdmA0374	308	358	446	515	268	297	346	291	407	330	453	46	89	293	334	156	50	52	355	368	113	538	586	296	81	120	634	867	174	162	174	876	737	205	154	120	12	23	135	109	92	95	8	12
SGdmA0375	1088	1005	1610	1542	1063	1097	1228	1094	1103	939	1553	686	942	1009	831	417	615	740	938	757	334	954	1139	752	1081	1111	1172	956	284	1722	1703	1733	1395	468	561	474	45	76	609	638	410	414	43	64
SGdmA0376	2126	1702	2057	2806	1437	1500	1498	1318	2306	1496	2569	600	837	1751	1517	1158	491	516	1354	1113	1126	1490	2248	1006	707	834	1983	1725	967	940	1061	1773	2179	1324	1232	1189	90	204	909	1490	958	749	144	126
SGdmA0377	2511	2429	3450	3668	2224	2581	2842	2852	2390	2061	3803	2411	1998	1738	1728	713	1201	1657	1731	1645	485	3089	3853	2854	2404	1538	1807	1618	312	1635	1853	1671	1640	410	979	952	69	181	1004	1114	580	582	106	84
SGdmA0382	159	147	94	106	98	117	76	44	112	155	78	41	33	121	122	154	12	12	116	104	103	78	93	70	22	18	106	74	63	22	29	119	119	56	108	99	8	17	92	138	81	38	12	10
SGdmA0383	339	297	361	331	167	220	350	289	343	303	412	2	16	267	360	53	7	8	373	317	81	431	301	154	10	10	289	252	68	11	38	324	278	33	426	299	32	62	415	349	286	179	47	65
SGdmA0384	5498	5363	5533	6262	5385	6032	5483	6564	4749	5595	6479	433	292	3712	3730	444	200	242	4892	5089	533	6114	7728	4521	518	245	3467	4430	489	183	501	4756	4190	270	2678	2088	139	343	2846	2102	1624	1368	209	258
SGdmA0385	570	577	1091	874	709	694	1179	1071	646	551	1141	103	82	605	529	211	105	128	717	686	162	1305	1375	863	121	100	599	662	102	114	170	808	669	118	225	137	4	23	215	163	137	78	11	26
SGdmA0386	1255	1227	1476	1444	1283	1136	1473	2127	1333	1409	1785	607	732	939	1164	339	734	836	1364	1253	272	2158	2261	1598	509	733	1166	1092	215	793	901	1023	1000	140	777	529	59	76	969	656	451	253	79	53
SGdmA0387	683	450	784	873	515	401	971	964	621	580	1172	658	342	540	680	248	386	578	671	567	245	1479	1175	1086	286	214	316	247	88	239	303	399	336	95	439	378	24	65	568	361	175	71	54	44
SGdmA0388	2085	2036	2058	1066	3001	2949	1926	2279	1016	2081	2146	214	114	1700	1566	898	64	91	2045	1364	853	2217	2607	2156	97	47	1391	1081	503	57	180	1435	1233	424	771	881	54	103	1032	866	630	349	87	88
SGdmA0389	1454	1035	891	1060	717	627	960	949	1224	1163	996	282	186	1031	1473	360	138	173	1338	1229	358	1630	1556	980	225	153	1305	1247	417	219	284	1464	1427	199	1196	1474	91	165	1638	1491	985	516	127	146
SGdmA0390	1052	1124	1024	1320	978	1045	756	532	1344	1126	1034	171	374	1113	962	624	227	243	1079	912	603	892	1216	562	248	384	1501	1068	530	369	446	1565	1573	799	814	689	46	114	351	788	468	378	67	72
SGdmA0391	856	695	1672	1531	900	802	1852	1894	970	770	2632	569	1037	515	694	211	937	1105	838	838	261	2557	1489	897	553	895	431	679	147	1206	1148	674	726	84	760	564	39	85	931	461	297	383	101	92
SGdmA0392	209	231	337	397	202	181	367	341	296	220	502	188	510	245	201	113	305	229	243	229	93	378	387	213	206	357	311	216	53	428	388	269	222	74	237	173	13	31	354	237	145	88	21	19
SGdmA0393	788	584	722	502	393	527	375	237	740	582	539	1020	842	444	806	1897	706	814	647	465	1706	442	551	397	679	625	458	387	1419	498	473	541	567	1371	989	1094	95	172	643	1410	1051	678	113	107
SGdmA0394	1099	811	1587	962	752	910	659	473	905	801	987	893	1132	982	1254	1160	472	510	1018	804	1023	946	925	449	537	646	1173	1044	876	395	516	1173	1093	1194	483	296	40	56	569	358	554	141	42	53
SGdmA0395	288	243	317	334	211	193	230	187	292	246	280	415	374	293	392	909	318	399	373	247	896	311	421	248	209	255	275	221	511	222	247	327	287	667	207	130	8	22	188	111	136	68	13	10
SGdmA0396	13580	12564	12469	13260	10258	10446	11803	14091	14440	12387	15892	4970	1996	8653	11534	3653	1580	1985	12933	12292	3089	18577	18061	13004	2015	1107	5069	6059	1317	1525	2338	7060	8387	856	6331	5202	303	666	6063	4076	3548	1798	529	488
SGdmA0397	243	203	409	528	328	307	588	636	236	278	540	283	320	174	301	120	352	440	309	229	85	624	504	453	234	293	155	158	83	279	316	146	138	62	152	144	4	14	217	99	80	44	9	21
SGdmA0398	500	420	877	678	580	421	725	843	520	490	1066	343	616	265	512	239	520	546	601	476	202	1016	989	739	279	371	250	245	77	416	597	451	355	98	274	227	25	45	418	276	222	130	26	13
SGdmA0399	974	821	701	1076	509	557	1454	1791	737	741	1695	499	196	1040	902	298	93	199	935	866	276	1868	2005	1339	702	206	1493	1145	341	224	388	1416	1453	185	539	506	43	112	869	657	404	270	54	40
SGdmA0400	1175	1026	1488	1899	1499	1233	1521	1462	1202	1260	1808	1793	797	969	994	436	964	1317	996	1062	325	1655	1567	1395	667	443	512	383	120	648	712	593	492	172	636	596	41	56	946	524	338	135	49	44
SGdmA0401	8028	7378	9830	10168	8876	9271	6757	5997	8419	9197	8655	5068	2221	7267	7496	4397	2116	3072	7111	5853	3497	7141	9645	7081	1496	1040	3089	2095	940	1067	1443	2553	2272	935	6513	5880	312	584	4980	6146	4216	2185	603	465
SGdmA0402	113	84	54	50	26	38	35	12	96	59	38	41	15	61	90	61	14	18	68	65	55	44	51	13	27	25	108	80	30	22	25	87	83	56	131	154	6	21	165	131	111	58	16	7
SGdmA0404	341	292	293	244	159	190	250	294	296	230	291	556	240	318	434	1280	185	292	404	323	1137	368	423	183	305	172	323	284	987	188	160	360	302	569	300	252	30	56	324	331	379	189	23	41
SGdmA0405	704	600	767	733	648	777	532	513	703	726	812	515	311	572	840	1154	250	342	597	615	905	581	973	487	305	278	523	547	557	309	323	603	526	936	610	570	44	61	634	834	668	373	71	38
SGdmA0406	166	117	371	358	273	222	315	331	169	179	403	405	267	171	239	110	396	544	235	195	100	617	314	388	343	332	173	112	57	233	288	97	92	44	93	89	4	13	165	109	77	35	12	6
SGdmA0408	545	513	482	370	441	421	261	176	630	657	304	116	116	402	607	336	38	40	467	443	375	400	300	204	6	19	255	188	120	7	43	138	129	70	433	451	28	65	497	545	373	178	43	42
SGdmA0409	640	483	279	298	236	275	194	163	613	497	200	446	283	460	731	1301	197	195	550	417	1162	377	366	146	46	72	135	105	428	51	95	104	150	212	919	1039	67	129	685	1200	816	380	88	143
SGdmA0410	526	520	507	408	469	408	433	445	535	478	569	211	220	492	534	457	133	132	469	408	381	658	638	379	75	78	510	357	299	112	175	495	398	231	437	396	50	70	334	601	360	294	60	46
SGdmA0411	7796	6900	11416	10129	5882	5945	20140	23912	6971	6979	18566	4710	2096	8971	7868	2198	1802	2179	9983	9505	1946	23886	19284	14762	3894	1843	7743	6492	997	2500	3234	6580	6052	738	3152	2591	226	537	5029	3146	2841	2426	400	324
SGdmA0412	384	248	608	673	557	593	770	801	363	467	1080	314	190	324	333	233	170	223	366	375	191	974	855	716	413	268	395	401	151	362	333	650	503	146	168	97	17	23	197	158	98	29	10	12
SGdmA0413	655	626	457	533	479	542	532	562	500	541	610	255	183	618	536	285	123	132	560	492	257	699	905	614	96	115	516	348	203	176	213	625	563	139	408	312	11	44	408	395	232	244	44	34
SGdmA0414	168	125	80	41	54	50	34	42	114	134	48	1499	1185	210	165	1390	1005	1231	193	193	983	62	70	65	548	740	99	125	537	438	461	140	144	335	185	80	13	20	137	155	226	107	10	22
SGdmA0415	525	450	629	648	397	458	541	504	503	472	797	134	199	552	569	184	116	109	613	468	164	653	764	385	203	176	1111	855	179	230	226	1058	798	158	308	220	32	34	340	289	182	113	28	14
SGdmA0416	5823	4540	8253	10227	3896	3739	19776	25638	5813	5609	22456	5869	2657	7017	7858	2327	2471	3037	8389	8106	2138	26930	18062	12895	3293	1890	6516	6108	1163	2344	3172	5370	4637	748	3083	2330	178	446	5859	2961	1589	894	417	355
SGdmA0417	36	28	22	80	59	62	30	70	39	56	85	42	37	29	35	37	31	38	15	37	49	70	48	61	52	41	28	30	26	31	59	65	40	59	34	49	2	3	57	36	27	9	8	4
SGdmA0418	5370	4346	5445	5240	3750	4300	3766	2968	5579	4000	5412	1133	1495	3860	3442	1551	808	933	3888	3327	1515	3483	4270	2367	1407	1332	4900	4127	1076	854	1014	3129	3420	1323	2242	2174	144	321	2033	2652	1695	1150	255	195
SGdmA0419	12426	13152	31942	20321	16259	19532	19208	14122	16511	15385	29164	7353	16656	12611	9855	6584	9621	11025	10058	11453	5178	24441	24527	15100	3986	5986	4811	4961	2806	4141	5047	5257	4809	2415	6137	5555	432	737	7988	7786	4594	2712	505	552
SGdmA0420	1375	1114	2355	1943	1139	1335	1688	1441	1529	1141	2470	797	2094	1143	1033	786	1079	1207	1117	955	691	1538	1802	890	865	1368	1738	1098	476	1787	1488	1309	1379	714	529	460	19	57	461	471	361	261	52	25
SGdmA0421	303	216	241	185	158	159	179	192	242	169	246	333	279	198	248	335	167	217	222	171	280	240	164	51	326	333	386	259	391	323	386	462	504	521	172	134	10	28	168	155	168	100	15	16
SGdmA0422	2465	2105	2322	2301	1441	1688	1909	1499	2406	1851	1783	936	797	1975	2043	1306	572	741	1965	1630	1251	1704	2026	952	2196	1539	4200	3410	2355	1351	1543	3606	3227	2300	1348	1403	214	345	1009	1941	1409	1021	187	164
SGdmA0423	1416	1265	1659	1277	1044	1139	1112	973	1573	1111	1367	958	1467	1233	1175	828	967	1119	1045	1125	635	1398	1388	848	644	739	927	820	500	1016	928	955	875	558	780	708	57	102	917	1004	663	456	102	70
SGdmA0424	3468	3471	4272	4128	2946	3761	4578	3779	3542	3320	5233	3601	8178	2828	3028	1480	5981	7334	3183	2783	1175	3880	4299	2976	2346	3302	1827	1534	483	3302	3320	1405	1334	484	1626	1691	154	379	1976	2249	1517	1390	180	142
SGdmA0425	1021	804	1283	1339	887	961	1202	941	1168	862	1529	728	1757	877	1005	491	1027	1236	887	715	449	1218	1540	593	1506	2598	1914	1665	493	2320	2334	1490	1454	681	594	557	31	88	485	700	502	406	46	51
SGdmA0426	7998	7340	9947	12348	9805	11435	11991	14115	8889	8839	15871	3600	7408	6535	5828	2128	5299	5832	6674	6730	1797	12223	11094	10608	3332	5128	5911	4581	968	4662	5791	4473	5539	754	3357	2869	174	640	4389	2390	2297	2575	257	248
SGdmA0427	184	53	70	42	51	66	46	45	81	50	78	74	66	60	60	1237	184	226	74	59	1492	54	58	51	201	230	83	78	2717	203	244	135	156	1765	88	110	10	23	81	149	106	76	12	9
SGdmA0428	288	242	183	113	134	155	78	50	219	203	106	318	193	193	236	1049	133	160	181	146	916	73	210	119	259	240	179	138	1183	165	162	211	205	1059	320	386	26	54	201	588	392	262	42	29
SGdmA0429	110	95	114	134	106	109	143	165	98	134	145	175	158	106	143	111	108	136	103	79	90	156	202	183	114	117	121	138	90	134	204	168	153	69	92	64	1	3	123	62	54	23	7	4
SGdmA0430	100	84	153	117	121	106	84	70	124	138	126	156	59	104	172	299	59	78	140	155	283	250	192	121	53	32	63	47	85	38	41	112	60	117	138	144	15	16	163	230	131	52	22	16
SGdmA0431	3260	2824	2914	2474	2057	2316	2183	1766	2601	2363	2300	2491	2948	2284	1835	1080	2844	3439	3025	2854	1235	2446	3156	1945	2679	3023	1259	1473	777	3148	3186	2190	1765	837	1670	1292	123	289	1660	1558	1202	969	196	174
SGdmA0432	1484	1183	1316	1076	1060	1103	1056	660	1449	1200	1123	3207	2089	1338	1681	2692	1408	1968	1426	1014	2265	1177	1136	869	2022	1386	1130	748	1214	1925	1737	1192	1083	1234	1374	937	130	147	1726	1463	1308	682	155	102
SGdmA0433	2287	2221	1668	1602	1413	1598	1073	1429	2271	2011	2164	108	114	2023	1720	747	61	48	1445	1656	714	1895	2041	1143	109	86	2649	2177	666	92	229	3021	2727	757	1226	1351	53	127	1237	1615	795	570	108	91
SGdmA0434	2824	2113	2916	2622	2242	2780	1556	859	3185	2230	2067	1563	2031	1668	1575	1484	2012	2226	1712	1415	1413	1394	1843	713	2358	2637	2086	1678	1446	3527	3371	2022	2500	2662	1265	1257	77	214	1091	1605	1354	1098	109	135
SGdmA0435	1552	1613	1783	1744	1369	1502	1303	1454	1450	1543	1930	911	761	1356	1828	906	877	1027	1660	1367	825	1940	3054	1235	468	591	1042	932	415	795	940	1576	1089	744	1199	972	85	153	1296	1338	858	482	100	94
SGdmA0436	649	533	621	389	417	468	715	348	634	524	691	646	395	506	475	425	406	541	642	473	368	818	695	531	487	462	550	551	361	596	588	685	628	378	506	475	66	105	760	600	608	351	63	75
SGdmA0437	14186	11339	25901	23541	15729	16329	21081	16975	16056	14951	27543	4642	3608	14870	9588	4464	2703	3057	11303	11271	3927	20973	15763	12720	3448	2520	8355	6979	903	3241	4203	9899	9619	1601	6204	6138	347	821	7792	6075	4175	3077	835	437
SGdmA0438	1343	1078	1517	1203	1179	1389	837	708	1425	1266	967	1690	1647	737	1018	887	982	998	801	604	805	1082	998	546	1715	1790	1547	1097	1300	1981	1984	1420	1376	1326	631	622	38	113	678	956	681	353	73	79
SGdmA0439	19719	17143	17532	18490	13034	13014	26368	28497	17589	16977	30161	5731	3015	17953	18753	5143	2452	2967	20248	21299	4499	31196	30225	23230	3416	2465	13362	13689	2357	2474	4036	14933	12584	1919	10564	9434	562	1104	16873	9588	6881	3575	991	889
SGdmA0440	138	66	127	134	92	77	102	110	91	93	120	480	521	84	95	573	416	492	68	65	515	133	141	120	260	270	122	74	236	262	257	113	153	213	108	103	17	25	91	222	126	77	8	23
SGdmA0441	658	675	695	606	563	718	231	229	721	576	344	284	253	606	645	515	272	329	467	433	519	362	442	284	231	331	977	649	483	421	474	912	711	640	467	362	49	100	416	586	367	469	49	75
SGdmA0442	1819	1546	1257	1033	889	1149	972	865	1657	1312	1306	131	167	1271	1932	2568	196	309	1989	1536	2766	1198	1329	497	166	172	1127	863	1243	175	323	992	987	1165	2191	2426	221	413	1596	2532	2003	1506	257	269
SGdmA0443	2152	1871	2281	2205	1681	1943	1501	1366	2597	1860	2341	238	467	2165	2212	1044	122	125	1936	1675	906	1569	2195	1070	59	93	1200	966	375	54	191	740	769	373	1749	1266	93	240	1403	1672	1137	774	148	158
SGdmA0444	4088	3865	3506	2978	2410	3273	2883	2166	4069	3571	3129	1419	1630	3479	3086	1430	1218	1265	2856	2273	1096	3307	3256	2470	500	529	1813	1275	896	424	556	1321	1190	1065	2184	2339	129	324	1633	2153	1482	1415	247	220
SGdmA0446	326	242	109	109	97	98	126	92	221	213	93	125	77	178	350	352	77	88	332	251	368	157	171	110	44	31	153	134	163	59	75	176	182	131	564	579	51	68	507	656	512	296	66	70
SGdmA0448	88	37	130	104	91	94	130	152	74	96	141	69	34	66	113	51	55	53	89	64	94	182	127	154	32	17	61	52	38	18	30	63	85	45	57	67	4	6	71	57	50	12	12	4
SGdmA0450	721	776	732	711	702	727	1100	1151	631	727	1368	873	1136	563	781	272	990	1235	704	631	292	1506	1300	980	423	677	460	307	102	773	891	584	429	135	535	449	48	55	677	647	350	155	54	43
SGdmA0451	643	638	711	550	502	690	609	455	710	573	579	592	507	678	740	571	384	476	600	569	494	524	692	393	444	576	883	722	580	566	586	949	858	476	664	664	36	135	552	820	634	437	73	75
SGdmA0452	233	227	415	368	267	284	342	210	268	263	422	375	589	201	169	72	282	351	175	119	78	325	277	163	373	431	239	195	80	709	559	309	261	69	121	133	4	17	148	136	58	61	17	3
SGdmA0453	902	991	898	1000	700	795	1124	1159	950	926	1328	148	177	573	816	238	68	71	733	785	206	1368	1455	823	110	118	557	640	158	92	107	654	677	165	542	381	33	108	705	498	401	310	39	49
SGdmA0454	1328	1361	2046	1635	1282	1415	1863	1180	1448	1302	2251	742	1249	1233	1265	532	558	714	1114	799	421	1813	1724	937	849	858	1488	1329	374	1003	988	1340	1152	481	835	748	64	99	934	919	776	362	91	73
SGdmA0455	8024	7268	7240	8172	4182	5123	6982	5606	8606	6471	10385	4056	8430	6447	6247	2747	4807	5747	6232	5959	2106	5465	7992	3033	2703	3696	4180	3543	1102	3812	4039	3516	4019	1266	4208	3547	181	458	3865	3814	2389	1463	321	329
SGdmA0456	968	737	2090	1690	967	996	1479	1442	838	792	2582	837	1594	593	1004	378	1213	1528	997	747	423	2400	1828	1131	1763	2257	1125	1446	395	2847	2718	1130	1026	410	494	403	28	49	629	450	323	253	23	20
SGdmA0457	2264	1792	3216	3102	1840	2386	2263	1815	2510	1676	3945	1136	2413	1492	1492	1103	1609	1767	1607	1311	940	2364	3241	1753	1559	2147	2115	1559	661	2967	2904	1964	2146	1125	1000	950	79	229	1072	1235	1025	701	87	98
SGdmA0458	3544	2643	5957	4402	3042	3216	3873	2990	3855	2907	4984	1362	2762	2778	2275	1395	2782	3510	3044	2640	1522	3397	3395	1569	2293	4194	4698	3440	1126	5211	5921	4391	4878	1883	1668	1239	113	223	2133	1710	1377	1041	159	122
SGdmA0459	4237	4124	6003	5129	4014	5849	3832	2493	5082	3818	5874	1582	2486	3234	2427	1792	1889	2163	3018	2642	2017	2808	3776	2187	2208	2458	3668	2534	1175	3293	2866	3353	3396	2607	1862	1646	177	275	1740	2801	2670	2289	218	141
SGdmA0460	941	736	1831	1710	1005	1042	1568	1408	940	719	2099	1492	2692	825	748	341	1659	1906	932	848	350	1183	1412	792	2365	2205	1309	963	242	2944	2538	1003	981	358	345	327	18	32	450	340	281	197	38	21
SGdmA0461	588	491	1145	1601	592	555	1097	1148	599	546	1713	312	1006	600	441	76	666	724	513	409	94	1305	1388	667	546	914	772	598	88	1202	1138	483	590	72	281	262	11	30	328	191	199	123	36	25
SGdmA0462	1519	1457	2459	2730	1815	1960	1969	1785	1717	1458	2570	771	383	1688	1284	935	261	308	1380	1238	723	2019	2012	1504	528	405	1210	994	279	356	444	1112	1073	403	862	743	41	75	896	847	447	236	51	56
SGdmA0463	3684	3047	2527	2237	2144	2245	3193	3939	3211	3508	3882	978	513	3437	2703	648	515	635	2248	1928	857	5934	4224	2699	575	480	2456	2515	438	360	629	1959	2124	358	2590	2315	123	175	2620	1788	1154	847	202	147
SGdmA0464	1767	1153	1701	1289	1222	1424	1104	1027	1387	1443	1361	737	374	1388	1762	1935	308	446	1257	1315	2170	1612	2097	1076	456	250	678	546	778	287	459	895	820	758	1498	1391	121	222	1271	1834	1379	945	185	160
SGdmA0465	6507	4720	6339	6743	4063	4045	7454	6826	5653	5564	8848	5972	2566	6551	5621	3524	2469	3773	4988	4316	2192	9726	8985	4789	1957	1322	2751	1720	703	1500	1582	2383	2275	677	2919	2386	136	285	2597	2498	1594	688	228	258
SGdmA0466	6563	5619	5013	4016	3929	5005	3688	2915	6228	5376	4171	1752	1627	4541	4916	7506	1604	1952	4334	3788	6965	3764	4225	2611	382	325	1117	853	1637	396	658	1531	1707	2001	3716	3281	389	850	2650	4870	3326	3588	453	403
SGdmA0467	5608	4608	7167	8082	5656	5425	11376	13422	5145	6187	12710	3915	1606	4924	5988	3418	1892	2391	6136	5691	2366	11716	12743	10390	3225	1996	4814	4754	1979	2043	2304	3747	3529	1188	2787	2782	152	287	4696	2689	2018	964	222	248
SGdmA0468	5199	4432	4744	4413	3468	4105	9190	10960	4698	4993	8950	4922	2494	6416	4016	2911	2348	3053	5454	5882	2347	11310	11300	10320	3043	2257	4552	4391	1079	1884	2502	4324	3842	900	2569	2371	335	524	4553	3797	3141	2763	304	315
SGdmA0469	545	519	629	562	401	478	629	616	518	528	749	450	625	425	520	321	436	405	426	348	195	777	716	643	387	494	305	334	192	518	640	438	401	204	300	294	25	47	369	346	260	161	34	37
SGdmA0470	1173	941	820	635	779	722	900	588	1043	972	896	144	104	866	1034	428	64	71	942	740	441	1145	1126	610	77	95	1000	830	493	61	162	1432	1281	341	819	813	115	139	986	1096	854	561	130	146
SGdmA0471	9657	7241	14768	15339	10938	10926	23694	28138	9570	9808	21037	1572	1046	9943	8366	1719	740	829	8891	8815	1817	21391	20716	19670	894	653	7513	6981	955	693	1455	6577	7452	544	3672	2850	292	540	5908	2592	3123	1983	377	352
SGdmA0472	8948	10955	17035	12755	10711	13911	24882	22805	7960	11531	21923	2738	2798	9582	9178	3931	2419	2651	11455	12338	3035	21722	20380	17753	2275	2714	7566	8329	2037	2577	3116	6983	5507	1685	5467	5160	384	737	8875	6286	6631	4627	478	394
SGdmA0473	1408	1312	1781	1749	1375	1425	1201	861	1597	1255	1339	1499	1430	960	1750	1317	778	902	1551	1195	1037	1586	1754	1100	377	273	493	448	316	261	374	518	469	328	1569	1439	106	211	1251	1646	1259	747	149	149
SGdmA0474	562	507	263	340	272	380	281	201	525	502	303	833	918	398	533	865	778	925	458	360	845	228	429	227	825	1009	476	582	701	1105	1121	641	506	572	466	521	45	79	316	687	437	250	61	79
SGdmA0479	1270	1084	1251	1331	963	1067	1173	1043	1242	1020	1664	2051	2456	1005	1020	503	1902	2169	1273	985	730	1522	1752	1121	9045	8053	5156	4069	2454	4868	4029	3496	3372	813	577	593	55	202	471	769	446	482	70	68
SGdmA0480	1009	847	1180	800	681	657	593	556	743	776	778	374	500	910	968	834	320	355	1025	759	737	1058	766	609	506	616	2433	1556	1187	470	590	1782	1619	1009	977	680	54	102	785	806	767	320	88	105
SGdmA0481	803	546	608	423	463	552	432	371	610	630	449	601	289	383	644	1098	298	374	523	460	852	535	659	457	306	304	436	383	503	247	317	480	496	291	630	647	49	43	677	749	495	121	60	41
SGdmA0483	559	764	634	514	586	735	558	469	670	608	826	625	661	746	690	508	384	460	718	696	378	729	835	552	377	314	528	509	380	236	326	632	446	403	470	290	40	94	688	625	403	368	55	22
SGdmA0484	591	512	297	247	264	282	672	638	505	487	621	784	473	621	721	467	416	507	646	507	372	917	732	603	652	483	649	455	245	549	648	667	655	262	418	353	23	51	617	444	342	159	43	16
SGdmA0485	847	700	1039	799	790	907	644	660	915	696	696	315	219	668	724	1058	192	253	707	657	1030	910	1034	667	93	81	358	257	319	73	125	419	409	392	697	729	70	91	569	792	629	501	68	54
SGdmA0486	4076	3923	5111	3861	3662	3831	3517	2401	4396	3935	3299	1540	1541	3202	3476	1672	1147	1182	3552	3109	1558	4366	4154	2465	431	490	1349	1074	439	449	690	1591	1700	568	2412	2206	190	390	2209	2466	2360	1621	227	244
SGdmA0487	1227	1138	1305	1382	1102	1189	1463	1096	1286	1272	1355	658	943	1126	1361	1044	401	535	1236	1154	831	1894	1797	1121	467	511	1077	1041	711	378	490	980	883	461	1219	839	69	194	1307	1008	879	737	111	116
SGdmA0488	1614	1467	1460	1384	1051	1411	932	609	1792	1524	1056	469	436	1561	1312	920	391	521	1082	1022	798	1051	1002	510	549	520	1468	1094	685	613	706	1411	1340	980	922	857	53	172	706	1151	668	502	89	88
SGdmA0489	1241	1029	884	719	630	726	436	308	1229	835	568	457	550	1068	905	1219	345	426	809	733	1152	590	600	180	882	866	1672	1383	1643	706	759	1590	1581	1922	712	643	34	143	620	767	542	433	87	80
SGdmA0490	246	172	183	121	129	169	92	88	177	150	73	739	930	159	244	886	973	1132	198	164	923	170	135	161	959	1168	220	191	828	1481	1498	256	201	1179	150	92	13	65	262	137	291	279	15	14
SGdmA0492	695	674	612	571	665	772	404	240	811	782	398	695	781	539	696	595	558	797	533	397	508	406	392	293	483	662	598	431	517	971	987	710	586	475	550	545	53	71	479	760	596	312	47	35
SGdmA0493	2279	2112	3387	2375	1889	2033	2585	1845	2095	2148	2341	1427	939	2058	2642	1168	1214	1523	2343	1817	1128	2248	2889	1491	922	904	1224	1081	525	812	932	1352	1114	428	1303	1293	96	178	1452	1649	1023	1058	138	106
SGdmA0494	711	629	954	839	790	915	581	623	955	790	1108	1042	670	769	713	564	580	728	692	563	504	923	1082	604	1207	972	601	542	386	914	867	704	545	320	570	496	63	42	556	551	366	211	54	55
SGdmA0495	375	381	465	321	405	553	212	173	388	381	344	296	457	279	276	340	344	401	174	180	290	272	164	110	305	412	177	157	148	283	302	163	149	171	272	239	40	87	314	310	298	248	40	11
SGdmA0496	328	277	363	236	223	263	445	531	263	296	471	392	397	249	363	140	218	247	229	199	126	474	450	358	145	189	126	122	60	196	256	178	160	63	240	191	13	28	254	242	193	92	12	14
SGdmA0497	451	451	356	291	262	353	356	367	384	386	490	745	261	302	490	315	379	426	391	247	284	427	634	219	506	412	286	218	148	367	400	284	288	190	332	308	42	50	391	427	320	190	38	45
SGdmA0498	106	66	77	47	86	66	30	29	128	97	21	221	85	54	95	481	98	136	53	53	368	54	48	38	268	190	101	75	565	191	189	124	141	745	79	68	5	7	91	86	88	39	8	8
SGdmA0499	1121	859	1220	774	771	873	1106	842	871	996	1075	137	190	671	1231	2379	201	283	942	851	2257	1255	963	572	70	113	204	197	499	80	150	378	399	589	1474	1283	104	174	852	1495	1171	626	147	124
SGdmA0500	2426	2204	2437	2020	1484	1801	2225	1899	1846	1953	2439	871	369	2384	2002	1663	500	527	2468	2065	1802	2178	2318	1629	1605	917	8491	6812	1736	612	785	7063	6528	1332	1388	1187	123	220	1468	1702	1536	1524	183	165
SGdmA0501	231	247	192	189	133	178	91	111	314	243	128	103	86	274	251	201	73	106	246	234	179	174	217	142	106	76	319	209	109	77	79	316	272	133	109	82	6	12	79	99	30	18	4	8
SGdmA0502	215	203	397	414	291	294	335	298	198	225	454	263	479	312	329	313	329	461	285	321	388	491	434	245	277	394	251	304	281	354	397	297	304	260	179	91	8	19	134	79	58	43	15	9
SGdmA0503	1302	1085	1703	1525	1093	1114	1922	1562	1307	1267	1949	1209	1240	960	1555	636	1109	1240	1426	1111	525	2397	1819	1118	1024	1239	1071	1135	399	1476	1554	1587	1330	319	880	784	51	80	913	870	566	245	95	89
SGdmA0504	14175	10856	13050	13011	8410	9620	20132	24386	11085	10851	20365	9744	6650	11576	14216	5397	11265	13373	14190	13300	4199	26780	23157	21208	8165	8391	11983	11127	2209	7137	9980	10271	10098	1649	5181	5257	466	1192	8318	6466	5670	6540	599	423
SGdmA0505	18864	14771	22013	22253	17583	21032	30833	35855	22832	20985	35725	10883	4250	20608	14818	7229	5379	8584	15849	15442	5505	35243	30958	25682	8005	6468	14967	12029	3345	8164	8507	11963	11447	2810	7798	7953	485	759	12876	7713	7975	5613	688	666
SGdmA0506	20603	20224	16572	16352	13502	16215	13549	12573	19464	15819	17703	3693	2172	14167	18534	14918	1406	1708	15225	12201	12359	15876	18371	9326	331	251	1827	1425	1393	185	1310	1734	2202	774	13470	12778	863	2229	8257	12389	8510	8197	1223	1114
SGdmA0507	8822	6913	12598	10830	5966	6702	20733	23465	7924	8389	18404	4702	2717	10924	9024	2856	2945	4118	9130	11171	1947	21206	19282	14078	3490	3019	7002	6572	968	3456	3883	6107	6083	669	4631	3327	369	796	7112	3703	2828	3143	487	463
SGdmA0508	332	305	432	342	318	317	276	181	331	272	365	193	212	315	315	1682	117	180	294	282	1828	274	315	190	133	182	197	169	1174	277	284	276	248	1046	742	504	83	136	668	671	655	476	59	61
SGdmA0509	1004	794	1683	1160	795	883	1212	1348	877	886	1321	861	758	1104	899	503	702	938	707	628	440	1465	1300	1528	635	811	727	581	285	841	906	875	641	215	472	448	27	44	679	491	379	222	54	47
SGdmA0510	1121	938	1017	739	908	1075	589	379	1001	917	561	1871	1985	443	722	423	2114	2668	645	467	362	514	727	528	1374	1544	436	313	167	2058	2094	420	387	189	398	579	15	78	530	584	476	416	38	26
SGdmA0511	222	234	397	518	377	363	582	523	266	326	686	600	807	244	336	115	775	1070	373	331	121	662	898	595	659	860	405	469	359	1294	1231	465	335	110	168	100	17	23	267	158	127	65	10	13
SGdmA0512	954	828	1545	1313	984	932	965	915	994	945	1376	566	708	784	796	552	437	509	613	493	426	904	844	724	591	821	440	361	635	803	752	696	689	604	539	419	31	53	544	514	395	255	38	34
SGdmA0513	1311	1080	1503	1194	1097	1241	620	566	1553	1093	856	237	240	867	828	567	132	208	831	693	584	854	776	549	392	490	1771	1509	824	604	737	2106	2092	1026	585	521	50	82	479	661	529	316	52	45
SGdmA0514	638	511	731	809	725	635	561	900	715	737	887	684	734	480	528	438	391	557	397	212	393	624	856	501	601	774	636	463	422	1045	1040	921	981	699	350	309	30	36	351	385	195	135	16	26
SGdmA0515	2833	2298	2368	2060	1899	2378	1785	1549	2543	2223	2105	411	610	1984	1767	1125	295	397	1661	1469	1129	1600	1945	1110	494	588	2470	2149	964	727	855	2861	3281	1643	1273	1146	136	253	951	1261	1294	1029	139	153
SGdmA0516	3537	2788	2836	2512	2076	2248	2616	2221	2990	2700	3002	2585	1418	3337	3608	3498	1171	1350	2839	2524	2708	3059	2964	2242	3126	2716	6819	5397	4220	1952	2154	5648	5049	3465	2273	2173	158	314	1425	2203	1517	1062	249	218
SGdmA0517	23	21	10	9	9	7	10	19	22	14	12	140	106	16	32	118	103	120	21	11	143	22	15	26	101	102	11	14	58	100	98	35	26	68	46	29	7	8	64	51	42	15	5	10
SGdmA0518	22398	19547	34491	37447	24141	22432	36576	37309	25928	19063	63441	19442	31373	22066	19797	8740	24299	28276	23284	21412	8178	55921	46206	26225	17606	20514	21916	17862	2860	20934	24092	16734	15802	3959	11573	7760	501	909	16266	9353	6010	2375	796	685
SGdmA0519	4704	3833	5048	5071	3421	3315	6781	6684	4442	3975	7199	2774	1632	4575	4546	2364	1710	2024	4887	4265	2353	7268	6892	4572	3312	2023	4013	3422	1057	1685	2144	3334	3082	816	2230	1908	88	261	2125	1551	1110	608	254	248
SGdmA0520	1181	726	696	974	823	714	797	754	1095	878	684	1150	435	788	1273	2592	554	695	1014	790	2334	1146	1030	689	395	329	708	460	1022	338	479	928	892	897	1058	936	70	95	1025	1157	836	265	123	110
SGdmA0521	712	680	749	676	649	656	768	514	775	686	608	476	795	566	730	369	620	676	695	584	270	655	658	457	377	496	456	410	140	583	567	530	451	159	404	414	35	78	576	574	373	287	57	42
SGdmA0522	1249	1200	1289	971	960	998	775	640	1353	1156	998	600	1510	945	1369	968	1014	1169	1015	839	910	1196	1309	588	1502	2165	1674	1681	1020	1243	1188	1206	1326	862	966	808	56	113	723	677	522	392	89	80
SGdmA0523	982	893	1184	777	755	845	882	741	816	1029	950	909	286	837	963	490	291	543	841	597	398	1452	1196	738	708	472	1013	768	476	535	506	1093	769	459	706	570	57	74	814	741	588	334	58	72
SGdmA0524	13048	9774	12672	9812	8167	8309	24937	30031	11962	11457	22859	3089	879	12004	11301	2973	506	611	11650	11659	2519	29222	18625	18535	1102	501	11049	9817	1659	544	1958	10482	10256	1059	5230	4340	458	677	8593	4406	3509	1881	595	614
SGdmA0525	996	832	1291	1157	908	1018	915	745	1092	990	916	271	208	858	1119	1050	117	142	808	711	920	1018	1194	749	190	206	1501	1217	1112	225	288	2441	1947	1318	795	759	73	99	657	810	500	294	79	69
SGdmA0527	2033	1741	2757	2167	2075	1889	2253	2066	2035	2009	2123	36	69	1428	1915	891	75	86	1980	1640	1140	3147	2276	2034	58	63	1450	1338	578	32	225	1340	1220	419	1405	1064	153	292	1180	1372	1204	865	203	184
SGdmA0528	9723	8713	6080	5540	5041	5554	3945	3351	8047	6242	4932	78	288	7087	7371	3801	167	155	8011	6452	3990	4692	6953	3313	236	231	14417	11592	5156	199	917	13330	12626	4666	5016	4845	404	954	3446	5584	4386	3966	575	555
SGdmA0529	263	143	297	166	157	167	245	222	180	169	267	7	11	146	248	285	10	18	196	160	331	352	341	183	21	7	100	99	186	3	31	140	103	144	301	337	27	70	205	359	242	194	51	43
SGdmA0530	54	56	72	80	99	105	34	81	58	59	83	59	52	39	28	22	61	83	35	43	29	70	104	99	75	90	29	61	38	101	106	90	65	34	19	21	2	4	36	24	37	12	3	2
SGdmA0531	2582	2430	2343	1979	1618	1811	1715	1756	2785	2464	2505	1121	628	2212	2888	1349	472	567	2364	2265	1076	2356	2899	1764	369	320	1307	1418	502	312	578	1812	1633	524	1562	1357	130	274	1588	1587	1066	645	208	210
SGdmA0532	806	714	1011	919	965	812	734	569	999	958	838	1652	1464	515	988	1173	1188	1445	861	641	1001	891	1021	631	842	795	220	214	480	843	967	366	397	372	590	452	40	81	782	606	462	275	57	63
SGdmA0533	968	805	1139	914	894	994	1125	886	1017	1026	1010	532	507	1181	1354	1176	340	421	992	931	855	1431	1303	926	476	533	1077	930	738	561	607	1221	907	770	1123	586	84	159	1173	1071	878	621	96	108
SGdmA0534	511	493	562	498	501	484	454	388	486	563	375	83	70	420	521	676	61	87	548	402	711	529	593	409	159	117	515	604	675	95	136	669	592	510	386	352	30	35	320	400	291	213	50	47
SGdmA0537	847	633	1040	1234	873	869	1103	1084	914	749	1407	466	461	861	663	365	357	542	664	620	240	1026	1126	671	379	520	758	637	252	719	695	717	673	455	522	385	46	63	670	501	558	317	63	42
SGdmA0538	202	176	255	172	109	156	238	161	201	138	227	769	792	138	139	554	458	616	145	141	533	227	198	144	769	739	200	207	593	756	768	267	245	704	184	175	22	30	163	249	193	114	24	24
SGdmA0539	149	142	143	143	122	159	127	94	179	122	175	458	415	113	201	489	271	418	121	94	441	171	260	147	468	398	101	103	327	365	415	152	162	380	173	165	9	20	143	250	174	96	18	27
SGdmA0540	398	385	433	316	244	296	294	225	403	364	406	349	162	428	458	391	110	159	327	258	325	382	273	206	216	118	383	276	224	221	257	486	391	277	323	302	27	51	321	428	310	190	41	25
SGdmA0541	313	233	376	466	302	293	301	340	261	247	259	1123	506	265	459	360	469	624	360	265	291	521	473	283	354	244	263	180	170	353	400	173	177	111	222	165	10	32	216	217	129	39	20	21
SGdmA0542	1569	1173	1970	1724	1441	1650	1698	1872	1366	1406	2178	863	900	1500	1112	630	742	642	1215	1226	625	2043	1891	1475	2813	2575	4196	3171	850	2661	2617	3716	3141	818	562	549	62	82	810	656	338	289	64	39
SGdmA0543	10201	6009	16669	15620	7900	7711	18622	18572	9013	9136	17765	4988	2501	9816	10196	2642	1249	1260	9033	8742	2168	24005	19375	13956	1567	1108	8429	6591	1199	1463	2449	6673	6131	872	3491	3051	243	559	5595	3939	1848	878	417	353
SGdmA0544	777	643	646	882	640	702	490	351	884	587	739	266	831	504	475	364	437	440	580	490	346	495	652	391	312	624	938	657	244	659	658	652	928	236	341	331	28	83	335	397	266	224	38	46
SGdmA0545	333	307	329	274	214	296	219	155	340	277	207	411	398	237	317	352	222	265	257	230	374	226	352	142	250	292	223	208	239	487	442	421	356	434	298	290	5	32	198	322	202	127	27	28
SGdmA0546	2638	2394	2928	2653	2132	2543	3042	2557	2460	2191	3549	971	814	2221	2016	792	549	686	1897	1753	692	2901	3057	1963	792	729	2284	1796	489	942	981	2621	2344	558	1268	1066	80	154	1166	1283	865	754	115	113
SGdmA0547	1764	1437	1474	1357	1251	1223	1230	1294	1895	1573	1360	2460	2563	1284	2046	1713	1977	2158	1626	1157	1615	1970	1875	1230	1014	1328	795	581	1189	1261	1134	1003	799	523	1422	1724	71	226	1344	1829	1119	624	146	174
SGdmA0548	816	673	809	710	622	646	469	402	779	638	734	404	569	748	760	1641	503	697	660	605	1481	592	893	454	339	525	474	355	1313	501	574	704	615	1272	858	797	78	239	433	1151	715	526	108	81
SGdmA0549	1542	1330	1599	1215	1097	1342	1436	1112	1428	1303	1675	777	385	1036	1361	830	404	393	1176	948	996	1574	1551	1012	634	464	1087	995	642	410	519	1061	897	746	951	858	82	111	927	1109	703	653	107	110
SGdmA0550	205	85	65	69	54	77	60	50	81	54	89	1847	613	81	84	2937	537	802	84	57	2411	68	50	38	1613	750	61	46	2025	733	672	71	155	2512	136	98	26	22	149	175	170	78	12	12
SGdmA0551	2300	1838	3022	2139	1679	1966	3129	3310	1910	2269	3164	1680	933	1760	1893	1154	792	887	2085	1828	963	3089	3267	2486	1243	715	1370	1379	481	485	595	1568	1181	358	1967	1754	133	284	2269	2279	1731	992	169	169
SGdmA0552	616	617	822	883	555	587	669	768	664	571	1220	293	445	604	554	273	272	351	434	428	249	695	917	764	445	523	680	498	248	413	404	566	604	277	474	312	25	49	445	427	324	115	40	50
SGdmA0553	728	568	1024	606	720	773	887	700	703	672	993	486	626	462	515	324	489	491	451	455	334	851	565	478	423	594	459	512	272	1052	1076	950	1027	403	345	374	38	86	608	486	425	351	36	26
SGdmA0554	464	434	375	469	399	452	524	321	560	408	474	255	296	429	477	507	211	277	414	373	384	470	416	196	249	393	488	408	464	391	451	495	522	455	441	427	30	39	422	607	445	252	38	27
SGdmA0555	1240	1154	1328	972	1123	1395	586	487	1219	947	677	302	403	738	917	1709	426	539	699	620	1763	736	1009	551	264	292	401	368	872	325	400	405	466	905	623	707	66	201	453	1144	709	812	81	56
SGdmA0556	208	156	231	167	152	140	177	138	196	133	167	363	563	174	216	491	415	523	183	143	535	220	186	143	583	558	126	199	477	543	561	237	222	499	137	47	12	13	86	60	113	41	14	11
SGdmA0557	1703	1845	1497	1184	1259	1403	1448	1057	1906	1713	1401	5995	4803	1712	1989	2458	4066	4779	1539	1163	2083	1487	1642	1043	4350	3502	1215	901	1159	2955	2702	1147	817	1533	1883	1858	223	341	1496	2766	2057	1626	182	235
SGdmA0558	16865	15407	16243	12490	10946	13263	31492	35439	15313	16117	27018	1823	1908	17986	15032	4722	1354	1435	17792	18387	3447	34600	25060	21767	1163	1262	14125	12992	1795	1112	2891	12750	9884	1431	8177	7005	942	1790	15497	11011	9876	9327	997	832
SGdmA0559	363	394	282	234	327	368	209	117	347	376	213	59	88	247	411	742	63	88	288	210	654	275	300	168	179	198	513	612	1114	214	248	508	355	1329	341	262	17	54	259	388	279	190	35	27
SGdmA0560	187	137	309	324	176	200	381	250	226	203	390	407	420	161	206	232	406	540	152	119	134	329	312	230	269	422	117	99	124	498	499	143	101	143	83	102	6	23	205	101	65	17	9	10
SGdmA0561	529	488	439	493	376	466	333	269	504	368	501	675	759	356	442	1020	777	933	362	344	919	403	557	306	822	1211	496	461	902	1247	1263	570	544	914	419	525	45	75	295	617	381	280	38	47
SGdmA0562	649	571	623	699	525	662	466	315	761	672	485	684	676	653	580	935	576	595	511	453	914	503	654	346	716	581	420	392	510	624	705	585	469	683	475	536	57	106	382	761	512	406	44	52
SGdmA0563	639	583	482	693	570	520	413	413	608	623	522	302	688	547	671	382	354	470	635	636	305	558	764	482	179	260	410	413	107	259	303	463	392	148	372	310	4	34	328	244	139	72	31	20
SGdmA0564	12356	8877	16307	18255	12103	12065	20451	22012	12395	12315	23481	4063	2309	22566	11882	3579	1110	1282	10516	12436	2835	22392	17573	15385	2288	1321	14598	8959	1659	1498	2814	10766	8996	1354	7063	4428	377	716	7628	4616	2774	1703	567	621
SGdmA0565	10918	7338	7042	8035	5469	5532	13485	16921	8859	8564	13308	7032	1885	8822	10087	3450	1434	1825	8486	8122	3326	15235	13141	9693	4396	1682	8928	7922	1326	2074	2490	8690	7586	1007	4221	4104	385	856	8385	5966	4136	3238	493	462
SGdmA0566	8303	7499	6609	9816	5352	5192	12985	16262	8037	8644	14067	6434	3415	8001	8269	2683	2768	4180	9497	7026	2012	15001	17588	11464	4854	3239	7063	6815	1141	4140	4253	7464	5848	689	3705	2625	132	300	4760	3807	1983	903	277	246
SGdmA0567	5696	4111	8776	12060	6128	4698	20765	26155	6532	5842	21971	3419	1338	7678	6586	2469	1370	1870	7515	6818	1869	22943	16616	13014	2542	1705	7128	6277	1052	2252	2965	6477	5540	683	2419	1997	149	270	3979	2124	1069	678	192	244
SGdmA0568	16989	16860	17289	18777	16222	18654	24890	34656	14239	18779	28363	5779	5347	13721	13057	3576	3795	4430	16095	16503	2903	34894	25771	21217	4426	3770	11230	11004	1231	4724	5477	11382	10101	931	7787	7294	764	1515	11279	7839	6926	9195	794	675
SGdmA0569	13613	10099	12119	9490	8744	8340	23296	24218	10549	9475	17067	6368	2192	9197	12220	8632	1811	2469	10516	11137	5979	25713	22908	19695	4203	1695	6475	8702	4129	1885	2698	9368	7789	2702	6360	5235	578	814	11740	8515	5830	2587	602	534
SGdmA0570	12757	13141	14322	10504	11056	13853	9487	7517	13512	13445	11595	51	274	10243	10243	3955	110	144	13044	11632	3818	10004	13176	9027	162	205	16725	18415	4516	105	1183	19044	16683	3038	7595	6161	530	1164	5752	5596	5998	4935	598	604
SGdmA0571	865	798	422	386	393	417	409	403	660	684	426	26	46	801	774	293	37	19	674	641	509	476	551	343	139	131	5020	4139	1123	48	212	4838	3967	919	414	424	34	75	368	508	356	246	42	67
SGdmA0572	4221	2667	2374	2165	1627	2010	2768	1851	3296	3170	2400	8552	3259	4188	4809	2344	2121	2726	3590	3220	2067	3183	2791	1343	1427	1133	3952	3405	1688	762	1163	4170	3006	1299	2737	3584	293	445	3660	4803	3244	1266	375	372
SGdmA0573	8639	7799	15965	14847	8107	9250	22555	24910	9138	9232	26443	7652	6881	9223	7561	3512	8294	10478	8102	8238	3212	26598	19588	14841	6511	7360	8486	5870	1565	7082	8005	7625	5857	1473	4717	4083	456	642	7392	5511	2790	2460	540	389
SGdmA0574	485	320	555	723	472	512	778	943	393	500	995	598	448	498	465	253	384	506	472	474	228	774	932	670	370	255	268	225	165	416	403	464	416	124	326	268	21	46	447	188	160	72	22	3
SGdmA0575	5619	5049	6795	6742	4270	4846	12748	14721	4300	5488	14047	3766	1825	6124	6095	1284	1420	1735	6729	6223	1184	17486	13759	9321	2422	1078	6359	4555	1309	1173	1458	4315	4189	815	3667	2859	181	353	4244	2959	1930	1635	286	239
SGdmA0576	2501	1853	1439	1701	1399	1540	1088	912	2146	1748	1362	203	162	1973	1875	2212	98	135	1356	1087	2087	1309	1612	877	205	167	1971	1419	2306	132	264	2603	2395	2164	1409	1505	85	131	925	1677	991	539	136	142
SGdmA0577	346	322	482	393	399	335	249	196	365	331	397	570	282	216	368	329	230	326	278	197	301	432	456	372	486	271	223	182	194	324	341	258	248	202	332	331	25	45	355	376	242	179	35	24
SGdmA0578	4408	4175	6503	9656	6334	5087	11708	15128	5087	4878	15766	9651	3332	5132	5353	3282	3359	5194	4971	6037	1977	15944	12780	10923	6047	3268	4963	3747	1016	4003	4046	4057	3429	682	2506	2254	138	319	3920	2386	1497	843	207	218
SGdmA0579	19425	11390	41509	35111	22417	19333	50100	44994	22591	21701	47412	3500	5186	23988	18503	5995	5210	6299	19119	18925	5280	47187	29655	26693	3730	4771	16864	14166	3420	3364	6510	14096	14674	2028	10909	6564	406	862	14551	5198	4692	2113	1034	727
SGdmA0580	3011	2235	4810	5838	2589	2404	12068	14645	3095	2576	10533	1997	786	2919	2779	941	648	895	2684	2539	730	12625	5642	6534	1548	778	2941	2307	512	744	1357	3262	3276	303	1133	655	104	179	1412	721	392	295	135	108
SGdmA0581	2842	2160	2080	1789	1748	1741	2891	2961	2599	2618	3080	1433	815	2953	3037	1824	798	867	2698	2531	1436	3781	3975	2936	795	826	2699	2095	892	776	1186	2949	3046	898	1899	1480	136	230	1794	1586	918	459	210	211
SGdmA0582	605	329	732	507	325	290	2884	2549	399	362	1815	83	117	540	615	243	37	51	523	384	262	3177	909	1092	53	66	524	480	218	51	154	781	756	167	202	148	28	52	198	136	145	93	48	38
SGdmA0583	353	355	311	338	277	256	334	353	360	366	394	297	182	331	428	360	118	147	351	306	292	502	643	448	83	90	168	144	126	115	167	334	278	115	423	420	18	34	455	463	246	149	32	33
SGdmA0584	217	124	140	131	137	131	224	135	134	168	137	303	296	189	204	462	231	245	158	144	497	122	155	114	360	357	276	237	626	398	448	349	315	849	94	105	11	34	113	96	130	76	18	8
SGdmA0585	333	217	237	201	168	160	313	377	261	273	363	247	397	392	435	344	283	255	327	266	289	492	445	315	143	249	323	330	241	376	358	448	434	240	247	236	21	59	363	312	234	158	38	24
SGdmA0586	783	820	1695	1655	870	984	1507	1253	1140	960	2202	488	1321	983	833	323	720	900	893	695	253	1502	1424	1021	703	1052	1181	985	207	1065	1261	1064	941	253	420	325	14	20	480	404	152	124	48	19
SGdmA0587	771	632	599	413	467	666	430	299	694	621	603	241	420	425	567	590	210	234	571	463	557	355	473	269	347	422	929	1026	1187	328	350	1001	933	956	542	434	51	84	382	693	502	307	35	71
SGdmA0588	10925	10606	10895	10064	8607	9801	10332	9375	10425	12123	10139	5035	1516	8357	8970	1860	1713	2186	10260	7573	2350	14258	14299	8040	3727	1883	10572	7742	1479	1733	2015	6436	4970	1753	4278	3841	282	406	4997	4642	2665	1559	499	351
SGdmA0589	57	56	80	84	68	42	48	63	74	71	86	25	58	74	61	27	34	44	52	72	25	72	42	49	14	19	39	50	10	16	31	71	37	10	40	29	2	4	41	22	12	6	2	3
SGdmA0590	1767	1219	1432	1487	923	926	1438	1129	1643	1422	1368	353	190	1081	1597	704	166	214	1364	1101	620	2024	1814	884	26	16	335	238	109	18	101	243	148	87	1993	1636	125	268	1841	1936	1117	644	185	198
SGdmA0591	11792	11297	12955	11745	9813	10895	10035	8910	12342	10437	10596	3184	2958	10080	9245	5444	2015	2285	9381	8406	4150	8100	12097	6273	332	358	1226	883	538	245	795	959	1172	510	6216	5513	390	720	5619	6043	4698	3297	627	563
SGdmA0592	1403	1811	3791	2359	1733	1829	2264	1989	1967	1854	2267	2024	1899	1199	1616	1435	1609	1872	1684	988	1206	2393	2332	1341	1155	1105	810	800	796	804	880	782	577	573	1425	1071	97	177	1149	1174	834	627	131	149
SGdmA0593	479	451	539	467	448	466	421	289	469	459	603	274	286	452	374	175	108	125	245	217	108	505	467	276	307	237	561	428	99	297	349	661	588	147	251	258	18	26	205	235	206	122	29	29
SGdmA0594	1710	1724	1142	1285	1490	1742	1625	1847	1644	1905	1511	926	283	1495	1702	886	218	284	1654	1127	666	2381	2906	2224	481	144	1022	1006	303	192	318	1473	889	395	1228	960	83	155	1681	1354	640	678	81	95
SGdmA0595	8299	6802	5816	6284	4195	4846	7684	9424	6497	6598	9893	2016	2113	6261	7962	2876	1965	2413	8804	7327	2266	8262	9520	5607	2590	2749	9559	9731	2656	2622	3253	10140	8966	1847	4342	3710	252	539	4824	3885	2714	2070	450	396
SGdmA0596	140	122	107	74	86	98	77	39	94	92	82	171	93	109	127	329	123	152	126	120	406	101	100	71	262	221	151	132	1002	135	137	172	171	749	92	84	18	12	105	102	151	102	25	23
SGdmA0597	253	233	485	427	270	275	245	242	256	241	272	84	85	195	270	695	152	153	263	204	430	352	497	244	202	212	239	215	459	121	187	243	206	391	170	129	6	30	153	154	127	81	12	14
SGdmA0598	2254	1752	2411	2337	2127	2306	2333	2760	1981	1841	3522	1297	1708	1425	1580	772	1170	1511	1629	1651	594	2785	3002	2168	813	996	1008	1016	397	1361	1288	1170	1174	330	1075	1038	91	214	1608	1181	883	860	156	96
SGdmA0599	1511	1237	1139	1054	838	1128	1136	818	1690	1075	1728	1100	2029	934	1195	846	1309	1408	1163	924	845	997	1258	625	1177	1563	1409	1180	846	1600	1643	1188	1256	745	856	820	65	125	707	1307	884	633	71	84
SGdmA0600	6071	5973	8783	9770	6274	7357	6475	6029	7546	6045	10336	1895	3615	4831	4401	1898	2254	2659	6147	5465	1567	7242	8709	4804	1594	2231	4013	3980	1006	3334	3058	3958	4390	1213	2569	2063	173	323	3707	2208	2119	1252	231	197
SGdmA0601	555	645	521	457	498	561	427	289	676	656	421	476	160	466	691	474	175	229	774	401	434	525	727	318	227	137	537	493	278	211	232	608	514	262	478	467	60	79	362	641	408	260	53	66
SGdmA0602	2002	1825	1516	1220	1027	1334	957	564	1922	1529	1232	1079	1682	1216	1428	933	1149	1275	1150	928	863	929	1210	473	1237	1526	1353	1383	888	1852	1863	1522	1571	1041	982	999	96	237	644	1463	921	798	107	84
SGdmA0603	690	575	776	1012	619	768	480	539	784	480	754	1175	2201	384	453	254	1080	1372	311	273	256	388	480	425	1600	2117	521	449	257	2372	2363	607	710	327	251	311	31	71	378	394	261	254	14	14
SGdmA0604	1122	1083	1160	977	1073	1161	780	583	1215	1136	886	1416	544	1229	944	669	526	830	1227	1054	644	763	1103	636	629	558	910	761	447	639	669	921	726	415	703	634	58	73	816	844	452	340	53	61
SGdmA0605	10166	8758	6555	9151	7509	6982	5667	5568	10221	9000	7602	3517	4991	9147	7728	5203	4347	4998	7565	6762	4359	7485	9185	4903	933	1247	1984	1445	707	532	890	1563	1865	669	7531	5772	273	618	5535	4890	3745	1831	609	577
SGdmA0606	564	499	719	802	522	481	925	690	500	516	1048	208	161	636	558	168	114	130	462	611	103	1075	1086	754	212	191	515	570	115	172	256	546	572	74	310	185	20	39	404	265	136	129	29	12
SGdmA0607	2026	1678	2714	2829	2060	2197	2149	1940	1691	1836	3315	1890	2216	2144	2068	940	1864	2356	1846	1527	883	2250	3544	2249	778	835	912	698	367	1036	1153	767	967	291	1072	1056	44	97	1015	899	655	412	100	84
SGdmA0608	1945	1625	1948	2081	1454	1485	1936	1515	1911	1658	2492	1360	1544	2010	1614	805	1090	1363	1781	1763	529	1997	2147	1254	1270	1531	2940	1917	685	1356	1694	1917	1547	393	1080	1018	54	145	1355	1436	674	485	107	75
SGdmA0609	7696	6188	2823	3282	3654	3759	3193	3806	6220	6105	4321	3467	1574	6139	6143	4684	1446	1806	4535	4030	3125	4071	6318	3489	1161	837	2255	1897	1499	674	907	1791	1660	761	3368	3580	347	561	4412	5274	2853	2748	369	393
SGdmA0610	13133	10468	13344	13111	9397	8195	19846	23343	12004	11670	22362	5230	1601	11769	13829	5668	1833	2896	14996	14658	4059	30217	25244	20085	3399	2306	11897	11164	3636	2670	3436	11343	10688	1694	6111	6081	498	737	9983	6618	6189	2595	555	546
SGdmA0611	1214	1090	1684	1451	1214	1295	1275	891	1337	1201	1391	744	405	1337	1287	1100	254	370	1040	932	926	1166	1416	808	409	384	1059	777	663	273	374	1173	1021	678	1186	1090	112	196	808	1356	843	550	132	109
SGdmA0613	1002	675	303	243	224	264	145	230	407	321	225	53	231	902	824	924	67	71	981	986	2430	296	300	169	1582	1842	52474	43798	13280	1048	1997	40358	36414	5986	131	122	6	13	164	137	65	49	19	7
SGdmA0614	865	617	523	511	449	559	508	487	647	690	593	624	576	621	830	1507	463	507	812	695	2157	861	786	537	1570	1382	1271	1188	4849	655	651	1440	1192	2840	854	882	73	152	697	1180	821	509	97	91
SGdmA0615	177	109	154	182	169	191	158	140	201	140	157	77	89	138	259	293	65	81	185	151	364	180	161	149	34	70	204	118	214	54	71	256	214	152	302	276	33	52	255	406	296	150	28	41
SGdmA0616	7603	5646	12591	15486	9307	6465	19953	26380	8083	7851	19209	1554	1546	6305	6121	1800	1491	1596	6630	6780	1729	29370	20565	19660	1189	1175	5904	5325	717	1209	1838	6051	6406	760	4463	3684	225	430	5836	3053	2038	1175	363	253
SGdmA0617	209	189	172	135	153	152	105	137	192	213	121	177	67	177	200	412	102	172	148	183	372	213	173	133	144	105	172	123	190	88	110	175	157	214	163	105	19	24	114	139	154	60	7	6
SGdmA0618	610	476	503	507	306	410	357	270	497	523	437	1155	1513	674	669	1048	1450	1696	650	469	767	493	445	186	865	1064	483	350	345	950	1017	466	413	364	664	653	52	119	580	1033	640	298	66	81
SGdmA0619	177	156	182	147	128	178	109	51	169	153	141	204	165	152	226	356	137	168	143	106	361	141	132	73	133	74	100	139	250	119	154	153	103	175	210	142	19	77	129	223	240	130	43	23
SGdmA0620	506	405	582	479	418	494	423	261	559	495	396	312	222	353	476	860	254	310	425	412	811	403	426	268	199	182	261	227	348	200	228	285	268	437	428	413	32	58	292	478	297	182	47	40
SGdmA0621	359	264	247	206	268	275	218	188	313	292	260	161	56	231	299	247	37	83	224	185	217	245	303	240	109	84	224	277	250	74	143	439	298	213	184	200	22	44	214	256	196	117	18	26
SGdmA0622	287	230	571	403	396	371	515	426	291	316	366	415	179	178	266	131	157	188	217	171	135	791	484	520	226	179	235	173	98	182	253	272	199	127	171	158	11	13	245	237	145	69	15	15
SGdmA0623	115	74	169	127	97	116	119	116	114	90	146	174	154	93	145	374	100	127	96	95	333	223	159	101	67	67	68	47	226	115	125	104	128	218	166	183	20	28	233	215	110	120	19	36
SGdmA0624	1597	1359	1136	1036	834	868	1828	1794	1356	1263	2000	3221	2111	1443	2394	3280	1566	2124	1421	1262	2178	2174	2266	1496	1104	910	813	765	938	675	658	703	666	599	1723	1610	155	335	1320	1829	1233	1112	187	192
SGdmA0625	980	961	658	636	545	667	481	563	1052	787	614	299	395	738	1000	742	315	412	778	631	703	689	730	503	235	261	503	440	494	260	302	642	467	462	627	683	60	142	373	1017	484	489	65	78
SGdmA0626	2071	1738	1638	1130	1113	1683	691	479	1869	1456	1005	506	517	1501	1244	1057	257	371	1178	1006	992	682	1044	662	1039	763	3474	2611	1684	742	842	2440	2414	2318	887	963	106	301	548	1451	883	1004	115	93
SGdmA0627	4812	4199	7727	5204	4837	6663	5283	4342	5311	5384	6541	3082	3949	4477	4174	3606	2867	3693	3912	3277	3335	5474	4595	3177	2189	2271	2587	1892	1959	2489	2991	3181	2656	1838	2564	2119	301	502	4337	3714	3280	2237	318	286
SGdmA0628	1551	1303	1320	1362	1187	1275	1096	999	1489	1343	1259	1798	678	1155	1438	989	944	1310	1149	1057	930	1172	1201	718	1407	1343	1336	1107	676	1244	1358	1316	1033	668	1252	1135	100	193	945	1185	802	494	98	112
SGdmA0633	10987	6300	11458	11282	7393	6419	17137	18936	10010	9747	17152	4498	1784	8811	11001	6169	2186	2673	7933	5993	4683	20207	15680	12800	3232	2600	7881	5782	3893	3207	3964	8416	8615	3409	3844	3351	420	502	5301	3880	3194	3059	366	444
SGdmA0634	231	175	348	285	212	249	192	163	214	225	194	1554	935	163	201	405	601	969	206	115	348	166	283	139	790	708	385	321	275	716	852	394	336	327	112	93	9	30	130	167	137	78	17	6
SGdmA0635	1255	1011	1231	1309	1031	1053	970	711	1149	1102	1187	711	511	1108	1018	1902	483	609	1105	935	2042	1292	1403	693	776	766	1573	1130	1914	729	838	1471	1294	2502	972	1015	94	167	596	1164	826	636	94	116
SGdmA0644	535	401	411	519	322	329	351	258	494	533	440	213	163	456	441	560	247	319	382	350	506	326	537	232	554	805	1167	897	991	786	751	1188	1015	964	429	311	16	41	249	438	214	105	42	42
SGdmA0645	1007	905	2134	1731	1077	1197	1200	1039	1087	834	1237	438	421	761	962	917	344	405	728	644	802	1039	1119	738	590	536	1473	974	706	464	570	1119	1293	1044	493	463	32	61	482	592	526	270	38	42
SGdmA0646	3257	2847	3120	2601	2347	2712	2770	2975	2993	2767	3681	2574	2070	1875	2021	1128	1666	2182	2326	2141	788	3487	3691	2159	884	723	905	783	304	883	924	825	714	253	1291	1346	109	335	1775	1558	1061	1015	140	131
SGdmA0647	448	332	599	495	309	371	452	415	420	362	413	429	668	290	436	281	307	414	334	232	238	525	487	417	330	425	403	336	269	509	508	372	263	264	251	179	17	36	349	337	210	90	21	30
SGdmA0648	1086	1132	1129	1172	754	932	1040	1009	1136	1132	1389	1088	1251	1052	1010	348	817	1041	1125	1068	309	1273	1208	669	618	644	941	652	180	781	804	693	721	184	555	543	27	94	677	504	347	300	48	62
SGdmA0649	1846	1658	969	801	696	904	868	883	1777	1460	1108	1756	1592	1404	1560	1191	1073	1353	1482	1259	970	952	1355	504	1416	1271	1657	1284	949	1221	1157	1356	1281	800	1372	1418	164	294	1207	1980	1601	1349	173	192
SGdmA0650	1276	1134	1019	843	799	1019	702	694	1172	976	1096	675	694	789	936	525	302	347	660	485	445	968	1077	585	548	434	874	762	228	485	579	827	920	342	471	542	41	91	512	760	439	374	78	45
SGdmA0651	61	20	25	44	45	33	26	40	54	28	36	414	260	30	57	517	177	275	53	52	473	35	54	77	195	229	62	56	312	308	287	71	56	358	55	38	23	15	68	51	45	21	7	6
SGdmA0653	761	609	797	767	481	520	1242	1123	688	685	1051	260	160	716	619	412	194	203	648	546	418	1714	912	1071	219	223	745	728	638	154	265	960	835	441	467	339	43	55	416	374	320	320	36	53
SGdmA0654	378	355	279	149	162	215	130	93	330	301	141	56	55	382	337	983	83	74	307	253	1100	240	250	153	49	21	71	68	362	25	40	167	167	445	437	384	61	84	272	617	364	393	52	46
SGdmA0655	595	424	600	480	454	480	441	406	653	477	647	262	641	392	360	235	416	483	288	233	192	303	392	206	622	964	641	527	212	1281	1191	586	726	348	217	185	8	34	236	250	205	136	25	12
SGdmA0657	3005	2526	3041	2076	2394	2939	1818	1402	2810	2716	2142	1787	1736	1869	2165	4330	1521	1761	1585	1291	3619	2117	2251	1441	986	1205	996	819	1649	770	764	1216	1160	1695	1970	1723	162	251	1607	1963	1507	1321	189	180
SGdmA0658	296	269	124	84	84	92	67	89	217	179	81	404	533	209	211	503	354	459	241	190	499	134	105	105	323	582	181	119	230	538	769	180	151	325	125	153	11	30	99	257	168	132	17	24
SGdmA0659	144	115	237	175	180	150	240	250	152	170	171	330	166	86	159	139	152	235	99	70	163	237	162	92	287	235	126	72	86	274	325	114	119	106	97	87	15	9	136	110	68	19	7	7
SGdmA0660	590	513	955	805	501	468	1051	1037	449	615	1106	238	239	560	545	302	212	291	641	514	272	1736	1498	1385	270	252	595	615	227	291	360	692	854	229	291	221	19	34	407	173	219	82	60	20
SGdmA0661	827	814	418	520	538	591	522	729	791	938	601	340	171	825	697	392	148	207	636	574	265	1035	880	636	157	91	506	309	144	169	187	731	574	276	464	363	29	54	575	504	407	105	27	31
SGdmA0662	600	456	644	470	456	515	663	444	653	545	640	1054	648	415	596	401	634	737	461	361	391	786	724	677	1030	752	499	532	393	1217	1159	727	597	299	344	333	37	33	571	433	259	127	35	23
SGdmA0663	2901	2952	4428	3202	2409	2704	3445	2303	3513	3169	4263	1074	638	2408	2787	1354	544	601	2787	1991	1162	5040	4064	2370	401	235	1024	883	393	193	387	906	818	330	1570	1506	128	214	1723	1546	1077	477	143	160
SGdmA0664	877	622	940	959	751	730	1098	1003	864	884	1115	348	286	1004	887	509	343	407	950	928	426	1350	1392	907	216	199	440	388	105	200	292	534	505	96	511	280	27	52	530	356	261	192	51	28
SGdmA0665	430	292	424	388	314	324	343	298	401	298	406	602	390	249	410	1047	279	387	330	258	926	447	455	417	256	245	322	277	714	311	353	458	384	818	308	286	30	69	239	345	281	190	38	29
SGdmA0666	123	72	85	63	62	83	69	50	101	84	57	577	203	67	108	455	256	317	84	61	395	102	92	64	214	138	49	52	222	231	225	114	98	240	279	227	10	21	222	286	173	74	43	21
SGdmA0667	732	633	664	699	721	672	380	339	717	681	653	441	334	538	793	745	204	239	705	563	847	663	668	388	137	147	464	348	370	150	185	515	533	412	524	606	42	64	486	756	425	246	62	59
SGdmA0668	486	402	461	435	418	449	424	434	526	497	524	535	512	377	536	569	269	383	389	322	561	486	474	372	234	250	330	260	342	333	452	448	368	358	471	479	37	45	428	621	394	198	64	49
SGdmA0670	242	176	198	146	154	160	130	94	182	206	100	96	113	150	216	911	120	153	194	176	932	174	144	114	192	145	208	202	664	184	180	339	244	988	220	252	27	31	147	338	249	124	40	37
SGdmA0671	153	97	148	77	86	95	93	102	123	113	123	383	126	98	164	646	120	175	141	84	588	178	113	92	179	154	85	123	546	119	145	142	151	601	268	194	29	47	176	289	177	103	19	28
SGdmA0672	2286	1784	2654	2867	1990	1824	2551	2259	2042	2157	2810	1389	1390	2108	2135	1046	1328	1811	1839	1791	970	2992	3266	2355	845	1146	1476	1167	471	1288	1650	1526	1240	420	1239	1105	74	110	1488	1408	772	349	118	77
SGdmA0673	1499	1429	2160	2318	1654	1742	2248	2188	1833	1666	3086	1933	2299	1459	1466	698	2373	2852	1771	1358	648	3023	2459	1638	1743	1910	1611	1263	385	2020	2155	1560	1307	351	742	582	33	62	1129	772	539	277	60	69
SGdmA0674	9135	7351	7309	9076	4770	5751	14124	18940	7632	7873	17321	8167	8320	9113	7711	2805	6058	6787	9539	9281	1920	15812	18756	15089	6824	6210	8806	7233	1442	6785	6568	7065	6054	1166	3403	3379	236	431	5938	3857	1864	1241	314	288
SGdmA0675	2980	2773	2844	2178	2249	2270	2123	1929	2831	2956	2253	2942	1265	2914	3814	2579	1093	1527	3279	2829	1940	2389	3268	1808	1559	1002	1802	1820	1080	840	930	2196	1643	1075	2832	2443	196	330	2094	3125	2243	991	237	284
SGdmA0676	1368	1321	1299	1078	929	1045	1104	993	1154	1178	1325	640	365	995	1312	723	251	434	1351	1172	629	1967	1805	1180	280	223	747	761	218	226	297	812	627	122	939	873	79	129	1228	1210	925	673	85	80
SGdmA0677	2694	2385	2485	2201	2662	3034	2031	1503	2797	2814	1797	303	151	1423	1786	764	68	80	2267	1751	731	2736	2016	1708	89	56	1408	1229	432	26	187	921	922	160	1305	1249	124	414	1060	1537	1454	1628	168	133
SGdmA0678	1743	1425	1512	1377	1300	1552	1299	880	1551	1607	1202	140	199	1231	1422	1569	142	132	1514	1300	1288	1255	1392	1152	278	254	2840	2470	1801	185	333	2833	2463	1861	1179	1020	88	174	733	1244	965	659	145	120
SGdmA0679	6917	6887	7185	6364	5526	6215	9241	9035	7875	7099	10595	3148	3831	7141	7403	4859	3265	3725	6768	6255	3506	12326	12421	7506	1106	1433	3266	2601	1566	1939	2108	3680	3335	1757	4310	3930	374	996	4136	4691	3426	3629	365	497
SGdmA0680	23665	18238	25316	17911	15170	19115	31467	35065	22056	19949	30360	4675	1223	17556	16890	10559	1038	1768	15472	15079	8338	38114	22574	22973	3338	1348	12095	11143	4259	1318	3217	13966	15655	4594	9679	8479	784	1608	15567	9426	9581	6602	1514	1210
SGdmA0681	316	290	330	367	335	336	212	240	384	393	275	452	366	325	318	425	222	319	296	204	324	336	311	237	139	131	223	157	126	161	179	262	237	160	315	335	19	40	311	389	218	148	46	46
SGdmA0682	486	359	798	645	463	457	661	530	536	479	742	964	487	372	391	193	544	720	409	335	203	1073	863	487	568	385	298	217	84	517	535	340	295	109	204	233	11	26	223	268	171	135	29	26
SGdmA0683	17112	14779	17010	17188	12873	14086	25752	34874	17324	15170	30294	10762	5613	15690	16915	8922	5234	7339	15704	15770	7056	29659	27168	22756	5828	4945	13309	10930	4089	5289	6716	10314	9225	4152	8968	6013	584	915	15272	10256	9879	4303	926	739
SGdmA0684	338	259	291	304	230	285	159	159	274	294	270	790	480	202	395	1501	677	696	316	220	1429	353	402	285	1194	891	362	308	1417	532	528	374	311	1280	175	119	13	49	150	161	168	89	24	17
SGdmA0685	513	339	489	406	554	538	552	437	580	599	543	68	110	432	545	817	103	118	527	389	890	620	649	435	54	48	198	179	435	46	83	332	258	273	850	979	85	201	562	888	750	828	94	97
SGdmA0686	6367	4536	7242	8043	4983	4792	13007	14479	5731	6315	12276	4961	1615	6926	7632	3022	1561	2035	5582	5600	2739	14361	9447	8574	3304	2281	7948	6018	1230	2274	3113	5605	5547	1075	4847	4556	274	398	7976	4142	3141	1221	518	380
SGdmA0687	103	25	18	20	10	17	11	18	42	33	14	415	171	22	13	771	304	359	25	20	1459	21	21	6	499	366	26	28	1670	164	162	39	83	952	23	21	6	2	16	6	6	5	15	6
SGdmA0688	5761	4368	7790	6233	4242	4865	8321	7232	5624	5254	7841	1879	1782	6039	5469	3034	1197	1295	5122	4686	2823	8282	8170	4932	495	581	2716	2599	864	547	1028	2704	2656	1277	3967	2740	295	622	5264	3421	3042	2636	461	364
SGdmA0689	820	769	992	893	782	827	936	922	909	750	923	132	185	690	697	441	157	172	614	625	459	917	1115	707	208	271	770	915	471	200	275	1208	1193	466	533	337	58	65	519	397	406	245	38	56
SGdmA0690	1403	1105	1897	1559	1495	1607	1495	1365	1408	1091	1815	377	284	866	736	294	241	389	991	766	385	1661	1142	942	688	602	2210	1441	324	548	655	1407	1402	301	396	401	43	60	530	560	487	455	28	38
SGdmA0691	154	138	200	150	146	128	203	161	196	110	132	546	250	141	242	243	219	241	170	101	222	213	285	178	296	174	104	102	133	217	222	123	135	123	224	152	14	32	205	245	177	122	25	23
SGdmA0692	362	342	247	218	180	174	198	140	378	256	202	29	15	299	266	166	14	14	287	231	181	258	239	129	73	22	735	530	306	17	33	687	557	311	399	345	55	96	354	392	311	336	64	50
SGdmA0693	253	139	157	107	97	121	91	103	128	97	151	680	1206	125	173	1576	684	784	111	91	1373	93	168	78	946	1534	153	168	2090	1267	1247	225	254	1754	98	102	9	23	99	119	197	121	11	15
SGdmA0694	151	145	119	135	95	92	144	128	140	116	142	202	226	193	204	240	197	219	147	129	250	213	202	140	108	181	86	82	168	219	224	192	154	194	151	128	6	22	144	212	112	54	10	10
SGdmA0697	42	23	38	19	14	17	44	38	29	32	28	34	8	23	27	17	11	5	28	28	16	48	23	26	22	11	22	20	8	10	13	42	32	13	46	24	7	7	77	36	31	10	6	6
SGdmA0698	104	67	101	69	71	67	131	89	96	94	152	216	225	118	149	291	197	236	103	83	272	141	114	76	119	122	62	62	91	86	102	67	53	115	205	137	25	26	320	191	110	107	17	11
SGdmA0699	17220	15255	24485	24105	16954	18551	24700	27552	18515	14540	37547	6165	6187	12629	11927	5752	4435	4913	15294	14343	4152	32117	32169	21406	5426	3810	10150	9566	2620	4585	5388	9633	9796	2985	6424	6356	358	724	8074	6080	3918	3071	545	463
SGdmA0700	34569	31573	54787	43765	28962	35130	44212	41078	33710	33731	73374	13284	10006	15970	23807	7456	9110	10975	30479	25952	6288	59409	50346	23311	6823	5712	8839	13285	4920	6062	7991	12167	13493	3619	15490	13896	875	1501	20204	14743	11696	6832	1336	1206
SGdmA0701	1945	2032	1505	1369	1468	1551	896	747	2100	1637	1436	763	1624	1773	2008	1781	2166	2213	1633	1546	1703	953	1361	866	1249	2161	1323	1462	1081	1086	1072	1126	1115	1184	1461	1393	120	219	1118	1646	1311	824	147	140
SGdmA0702	1959	1914	2727	1954	1727	2045	2097	1845	1763	1851	2279	170	310	1657	1446	733	244	300	1592	1493	816	2487	2253	1667	802	968	4894	5269	1759	1008	1070	5468	5264	1997	1271	859	142	285	1672	1095	1351	1228	173	119
SGdmA0703	647	541	654	406	483	566	317	171	689	434	491	201	321	478	470	444	221	232	549	493	410	390	547	218	997	1233	2534	2161	1193	790	890	1960	2095	1267	344	282	27	84	175	432	302	263	26	27
SGdmA0704	1843	1708	3241	3094	2477	2183	1724	1407	2103	1924	1969	1685	2107	1685	2064	1154	1126	1437	1407	891	782	2740	2458	1635	1027	1546	1873	1357	881	1809	2122	1615	1548	837	916	810	63	128	1238	925	921	511	70	58
SGdmA0705	5154	4474	8478	11619	7028	6342	12044	14457	5035	5977	17165	2976	1442	5863	4664	2697	1593	1837	5353	4810	1696	17744	14538	11402	2418	1570	6643	4173	770	1302	1913	2206	3523	646	2916	2571	138	280	3904	1188	852	1064	245	252
SGdmA0706	5717	4854	4341	4444	2987	3880	3073	2443	5840	4095	4185	2452	3930	2946	4103	3279	2218	2882	3545	2753	2793	2507	3217	1281	1837	2689	3372	2639	1584	1593	1752	2021	2083	2154	2522	2531	154	339	1648	3296	1796	1196	219	244
SGdmA0707	15755	12068	19783	16616	10132	11127	35419	34602	14175	13229	30042	5714	2161	11832	11682	6469	1529	2021	12255	10761	5277	36405	25591	16978	3446	1416	11577	8235	2569	1541	3022	10625	11118	3535	6618	4999	658	1308	10436	7187	5700	5396	892	702
SGdmA0708	151	154	95	64	83	109	47	95	119	101	111	287	163	106	166	223	131	175	131	95	175	99	128	110	244	238	155	147	220	239	214	218	166	251	121	91	20	17	99	130	182	132	13	36
SGdmA0709	410	400	379	335	314	286	447	314	436	374	388	351	177	450	502	371	96	158	430	405	373	364	448	206	215	133	434	325	237	154	178	467	433	220	400	380	32	40	290	481	317	113	50	50
SGdmA0710	139	119	119	65	79	98	100	75	118	121	85	540	933	83	184	291	634	749	130	113	255	99	108	88	616	857	99	139	127	1286	1210	274	196	242	184	117	19	24	200	221	148	106	18	12
SGdmA0711	228	198	229	218	245	213	171	134	299	225	245	137	144	185	287	489	164	239	217	134	479	225	288	193	229	169	174	128	287	188	169	212	159	433	178	177	2	14	143	170	141	77	10	15
SGdmA0712	836	602	1194	978	746	679	794	650	863	848	872	471	572	778	655	452	302	326	890	742	395	1204	781	736	1266	1149	2360	2263	1200	985	1019	2212	2040	803	518	365	31	58	422	338	264	137	39	54
SGdmA0713	111	70	111	118	114	124	86	78	92	110	131	680	237	105	190	296	256	332	96	57	242	133	106	131	287	201	114	66	144	308	330	107	85	159	112	71	4	4	117	118	72	22	11	9
SGdmA0714	496	542	700	682	758	692	432	409	652	621	594	199	96	733	440	779	60	78	500	380	487	584	522	569	65	49	321	216	310	33	72	319	318	257	375	492	37	61	258	464	296	239	47	47
SGdmA0715	918	945	834	870	518	654	1174	1218	824	724	1260	380	311	783	1004	782	192	217	982	712	823	1310	1434	989	347	341	3246	2914	1468	270	452	3948	3211	1498	486	502	80	108	627	722	450	354	74	73
SGdmA0716	793	621	596	577	448	526	388	374	680	633	392	549	520	656	683	602	356	550	380	353	520	498	711	393	405	480	427	336	364	526	649	563	468	428	448	523	58	96	335	618	374	303	58	39
SGdmA0717	350	321	692	624	412	500	724	803	449	456	753	593	428	293	447	148	360	497	475	396	112	980	811	708	509	576	421	421	96	630	734	451	377	62	189	192	17	12	292	197	113	67	20	29
SGdmA0718	536	508	619	555	401	511	970	915	443	507	983	278	315	412	470	247	110	145	447	319	195	1030	942	626	109	80	345	340	108	110	139	346	327	140	389	379	28	65	435	353	351	308	39	30
SGdmA0719	571	404	542	488	343	347	440	340	531	352	319	173	145	487	584	1508	134	166	427	405	1425	498	547	396	274	238	630	429	1675	207	245	749	669	1813	408	434	40	95	424	515	415	309	59	54
SGdmA0720	726	555	834	713	583	661	653	722	696	662	775	1398	872	583	771	609	709	952	605	497	555	929	910	532	1371	1312	815	647	420	1353	1589	859	695	598	612	548	56	96	466	818	510	442	42	57
SGdmA0721	636	609	1096	1385	997	905	1450	1783	746	767	1552	216	170	432	604	162	162	257	511	515	146	2225	2173	1922	88	95	271	270	67	97	101	394	320	54	304	288	24	48	469	373	302	190	27	19
SGdmA0722	2857	2509	4301	3182	2688	2571	2744	2630	2860	2939	3274	443	357	1942	2214	615	217	300	2694	2501	559	3284	3096	2311	318	244	1590	1877	765	302	439	2073	1655	266	1665	1260	90	149	1872	1365	1082	337	136	153
SGdmA0723	6286	4464	6448	11529	5694	5918	12532	20765	6833	7154	17961	4939	1637	7750	6812	1441	1570	2375	8325	7990	1554	13632	15249	13315	3167	1541	6497	5291	548	1975	2293	5255	5064	417	2705	2989	112	204	3645	2050	1111	939	236	234
SGdmA0726	2433	2123	5505	3680	2825	2975	3746	3012	2912	2296	5374	1337	3661	2466	2158	878	2707	2944	2472	2176	707	4300	4286	3161	1266	1950	1796	1539	512	2534	2352	1846	1758	495	1319	1218	78	145	1685	1495	848	522	112	67
SGdmA0727	1407	1363	2394	2152	1579	1590	1752	1210	1756	1397	2170	1505	2199	1600	1402	786	1676	1906	1296	1306	802	1725	1864	1109	1775	2254	1483	1243	570	2687	2414	1685	1674	780	991	772	47	120	977	926	623	323	77	79
SGdmA0728	1052	924	1942	1737	965	955	1799	1286	1247	794	2384	825	1985	1002	807	465	1203	1415	832	691	350	1662	1267	1035	1227	1918	1423	1129	300	2388	2383	1379	1552	313	511	412	40	46	778	654	417	177	44	22
SGdmA0729	2061	1596	2865	2210	2115	2347	2150	1427	2145	1778	2798	839	1624	1689	1556	900	1052	1387	1518	1386	832	2421	2110	1600	534	749	1850	1572	711	1032	1140	1415	1380	607	1189	943	104	179	1249	1189	1016	597	116	92
SGdmA0730	463	439	612	716	330	348	620	699	529	354	1094	775	1038	383	495	213	770	829	518	382	213	873	826	385	1005	1049	366	302	226	1282	1109	467	449	203	233	214	6	39	327	350	140	125	17	20
SGdmA0731	528	426	514	420	272	331	435	326	392	366	475	488	466	345	392	267	265	395	244	219	298	244	426	108	1460	1440	924	801	584	1190	1297	779	747	719	300	225	29	44	201	368	273	222	31	16
SGdmA0732	800	560	992	762	648	943	710	682	834	703	959	678	656	635	570	615	544	715	716	477	488	904	1031	676	341	334	321	272	159	319	357	290	266	183	421	459	27	94	335	618	421	398	50	52
SGdmA0733	179	160	143	134	210	157	190	168	227	204	132	48	27	148	240	326	61	54	225	182	308	283	271	111	28	56	140	97	130	23	42	131	99	123	123	147	9	28	154	184	89	78	14	19
SGdmA0734	13817	13261	16548	14520	11196	12917	15745	12936	13324	12082	19114	8125	17064	10210	10497	5650	10655	12735	12757	10383	4317	18797	16904	8364	4323	6328	6697	5103	1631	5315	6111	4977	4867	2236	6139	5947	496	974	8114	6797	5256	4350	616	547
SGdmA0735	2949	2491	3894	3604	2435	2783	2699	2479	3441	2575	4072	3235	5649	2165	2558	2024	4475	5061	2338	1806	1881	2516	3281	1537	1844	2464	1351	1071	413	1936	1915	892	859	1021	1689	1996	93	196	1386	2575	1726	697	133	111
SGdmA0736	719	597	438	509	355	418	361	332	620	447	578	341	110	433	494	647	76	112	467	400	536	494	617	302	312	129	479	482	410	160	149	542	548	523	368	359	14	48	205	462	278	224	49	38
SGdmA0737	5854	5729	7529	5905	6057	6464	5444	4211	6216	6375	6202	1993	1310	5376	5695	3959	1149	1679	5048	4328	2940	7372	7626	5014	425	522	1418	1076	783	454	788	1547	1318	826	4103	3816	335	511	4170	5611	4062	2153	437	426
SGdmA0738	244	207	220	189	231	237	224	191	192	211	199	1609	681	142	298	425	671	1010	209	62	371	245	261	174	979	774	216	178	233	790	911	177	166	376	158	188	20	22	235	264	218	140	20	12
SGdmA0739	14734	9229	14890	13701	11796	11854	18978	19580	15357	15543	21781	4753	2663	11462	13250	4717	2914	3690	14980	9632	4162	28163	22781	20926	3174	2322	10017	7939	1778	2178	3122	7430	9090	2391	6832	7035	427	676	7417	4735	6743	3245	572	535
SGdmA0740	468	430	424	386	335	374	322	318	514	414	421	429	336	507	474	394	267	296	477	486	498	572	502	281	172	207	331	263	222	215	286	428	329	179	300	283	27	53	329	389	219	134	35	26
SGdmA0741	2122	1652	2903	1731	1887	1990	1818	1841	2081	1943	2522	1682	2085	1645	2098	1949	1756	2209	1409	1090	1742	2224	2232	1225	852	1251	912	744	854	1130	1399	989	1048	850	1201	1115	88	131	1548	940	807	390	109	110
SGdmA0742	1003	1023	1865	2015	1296	1235	1331	1325	1091	1069	2075	326	378	1151	772	957	375	457	924	907	743	1569	1287	935	234	317	713	537	285	260	351	647	594	266	502	355	20	48	663	644	393	266	55	49
SGdmA0743	1023	772	478	323	328	494	413	382	869	615	662	258	489	562	693	256	279	334	491	400	215	361	636	345	427	538	927	810	292	629	811	967	864	342	368	369	43	106	306	548	335	297	36	52
SGdmA0744	826	718	1519	1143	727	960	1080	727	934	711	1387	520	1054	683	612	271	464	563	525	491	286	808	838	355	1029	1146	1103	919	271	1691	1683	1214	1221	645	297	265	14	28	292	320	259	266	33	25
SGdmA0745	1079	891	1148	1292	824	853	1070	1073	1065	863	2179	639	960	849	841	361	446	616	932	757	306	1424	1344	710	653	634	1098	829	237	774	883	1088	1343	305	669	505	22	68	561	518	329	228	59	44
SGdmA0747	189	148	277	295	225	234	202	155	235	180	266	243	515	260	215	620	365	374	188	171	456	227	134	243	285	523	233	173	387	524	596	272	272	438	208	151	9	20	223	172	132	85	12	10
SGdmA0748	525	479	884	1065	604	636	892	1255	613	567	1458	191	588	513	482	96	343	378	569	598	88	1713	1295	671	265	373	669	637	75	431	489	692	587	46	291	192	15	54	393	259	165	234	34	31
SGdmA0749	609	620	1067	783	638	754	556	452	670	662	703	891	419	494	705	563	314	504	634	470	491	752	656	534	412	308	408	357	312	330	361	482	294	354	490	496	52	66	773	695	622	386	51	48
SGdmA0751	3269	3146	4384	5109	3203	3873	3903	3502	3475	3304	5466	2539	2793	2948	2977	1129	2024	2699	3337	3124	889	3982	4926	2748	1087	1120	1940	1627	558	1097	1233	1513	1322	468	1921	1642	153	308	1897	2004	1476	1229	187	159
SGdmA0752	2088	1761	2637	2393	2115	1858	2317	2041	2487	2408	2696	2430	1122	2023	2221	1119	898	1219	1816	1518	939	1856	2411	1824	1005	663	1160	871	479	793	989	2093	1566	677	1315	1160	73	154	1310	1312	710	332	158	135
SGdmA0753	511	447	332	291	299	310	255	104	405	354	182	295	165	356	445	1663	153	136	345	285	1375	296	313	169	445	284	482	547	1298	128	168	640	595	1352	339	355	26	48	394	314	279	182	47	26
SGdmA0754	610	522	1216	771	631	646	814	758	561	606	778	356	197	652	582	298	195	194	585	454	271	969	817	514	351	298	546	585	196	370	429	1052	595	319	297	254	28	47	419	317	224	217	36	31
SGdmA0755	497	457	402	447	377	335	411	458	407	491	516	2910	1509	547	582	1190	1172	1542	597	504	1062	654	843	387	2127	1253	487	426	869	1529	1549	707	644	748	591	549	63	94	495	869	480	302	78	53
SGdmA0756	907	607	956	703	829	724	919	736	791	784	979	342	157	605	923	621	87	190	734	632	557	1273	1196	827	141	81	313	377	168	64	133	506	453	153	933	753	85	167	1186	1060	710	466	125	115
SGdmA0758	267	220	275	355	219	195	318	398	258	228	429	95	63	236	260	105	67	64	244	220	88	500	424	339	92	33	182	167	59	66	78	223	216	37	117	106	10	17	142	115	59	34	9	9
SGdmA0759	1060	799	1244	1246	820	933	1082	822	1052	910	1330	376	288	693	1063	771	316	340	898	640	675	1367	1244	699	481	428	1109	902	664	289	307	1256	1087	703	712	713	67	125	676	709	621	429	95	75
SGdmA0760	1703	1429	833	757	686	828	787	557	1216	1182	684	1452	913	1118	1385	2054	848	1102	1544	1107	1867	861	1193	707	1953	1329	1740	1408	1929	1456	1407	2005	1778	3132	1072	1324	239	484	923	1884	1333	1607	193	268
SGdmA0761	383	157	294	322	307	290	242	198	285	269	235	1203	1012	241	283	862	766	1036	194	140	857	334	249	245	1940	1953	629	348	1553	2384	2357	510	388	1814	206	250	36	40	192	359	244	154	39	32
SGdmA0762	1055	980	1503	1571	1146	1277	1425	1218	1194	966	1671	1230	1505	896	1020	2002	1058	1228	986	803	1970	1568	1562	942	548	660	590	481	1018	842	889	704	615	1082	879	840	86	109	1062	941	805	597	84	70
SGdmA0763	488	409	572	512	488	546	702	664	491	459	735	568	171	375	411	261	256	358	373	345	250	757	826	746	442	247	296	244	127	319	401	333	271	156	354	302	42	115	526	383	361	405	34	25
SGdmA0764	995	673	502	449	378	441	495	512	735	686	802	322	208	864	990	1275	154	239	865	642	1176	796	919	540	420	328	1441	1087	1081	517	497	1997	1610	1979	858	765	77	157	740	1133	717	436	89	88
SGdmA0765	840	737	1278	1777	1132	973	1025	1100	955	852	1516	485	588	990	754	352	498	557	759	736	196	943	1240	875	279	334	605	373	118	506	490	605	515	142	558	427	21	45	643	454	227	178	38	45
SGdmA0766	164	118	194	108	128	164	148	76	159	107	119	325	317	106	127	375	210	244	120	110	350	177	138	110	490	564	235	262	715	544	434	284	279	511	215	157	31	71	238	231	323	377	24	11
SGdmA0767	845	632	1305	935	650	650	661	402	898	566	732	66	98	546	663	1092	66	95	632	457	1084	767	624	300	78	76	802	583	798	42	98	665	658	908	503	548	49	141	424	707	588	461	60	70
SGdmA0768	5706	4802	7632	9618	5682	5172	13879	17911	6131	7270	14804	2534	1059	7619	6827	2300	1061	1426	6465	7935	1259	19349	16927	14475	1825	1159	8334	7000	934	1214	1757	5714	5967	633	3760	2117	167	329	5209	1844	1607	716	146	207
SGdmA0769	183	136	263	130	127	173	194	108	171	170	175	240	247	195	229	262	146	188	194	207	204	266	293	137	309	288	313	334	282	288	316	349	295	277	272	194	19	81	288	333	304	276	22	28
SGdmA0770	1073	885	1819	1355	1110	1270	1730	1334	1165	1035	1392	801	579	925	1066	1092	485	580	1291	1123	1061	1960	1670	946	545	498	912	875	886	342	391	868	666	849	757	563	82	192	698	861	843	692	97	93
SGdmA0771	1624	1201	1695	1566	1004	1089	1356	1165	1638	1204	2159	613	1017	1409	1134	594	504	619	1068	802	439	1334	1624	792	930	1005	2010	1529	396	1719	1835	2160	2414	752	655	513	43	73	835	633	563	425	59	48
SGdmA0775	1089	888	756	753	540	677	566	499	952	945	542	123	242	752	993	371	85	101	781	701	329	592	1018	391	111	161	966	801	332	166	183	771	712	343	610	502	33	68	336	604	489	326	65	46
SGdmA0776	2440	2238	1410	1262	1087	1443	995	809	2206	2148	1288	355	245	1861	1812	930	182	232	2003	1645	891	1105	1576	608	258	239	2131	1717	978	201	336	1938	1800	775	1347	1380	106	169	853	1719	1016	510	162	134
SGdmA0777	771	676	418	328	444	561	215	170	633	574	282	117	36	553	584	510	46	64	473	404	418	301	427	284	48	33	341	295	204	32	74	410	419	211	358	319	10	34	262	293	207	130	26	27
SGdmA0778	541	487	1201	1218	630	774	1005	1098	594	537	1150	609	628	373	480	183	541	569	512	479	170	1288	811	614	604	648	509	428	180	768	770	438	373	141	255	262	22	36	354	291	191	290	11	20
SGdmA0779	1317	1033	1424	940	951	1135	785	512	1326	959	1223	451	507	986	923	664	182	212	766	648	641	792	1073	413	244	175	726	805	444	189	227	759	794	604	608	532	27	90	579	583	458	340	71	60
SGdmA0780	1201	1043	1445	1614	1109	1123	1245	1172	1410	1164	2171	1001	1357	1319	1188	496	1126	1364	1217	1189	435	1360	1759	995	1095	1154	1485	1086	372	1260	1254	966	1088	342	560	427	26	45	738	422	274	161	46	27
SGdmA0781	2857	2352	2167	1942	2066	2572	1052	874	3090	2209	1841	428	367	2013	1499	1034	358	354	1928	1637	1033	904	2169	867	566	636	3265	2541	1458	411	483	2323	2940	1619	1127	926	86	126	880	1152	994	584	66	107
SGdmA0783	1572	1744	1903	1557	1684	1929	1552	1232	1740	1626	1912	364	452	1188	1044	429	351	435	1486	1320	373	1852	1768	1145	471	499	1299	1299	346	639	672	1354	1166	396	870	702	102	155	1266	947	1014	570	74	79
SGdmA0784	824	668	384	378	517	541	159	84	874	678	195	320	167	403	811	1465	70	64	708	505	1422	309	401	218	109	81	372	286	833	44	79	304	291	912	1021	871	58	70	750	1102	1127	330	59	62
SGdmA0785	574	380	298	335	309	356	179	163	420	335	319	1648	1823	380	594	2022	1377	1552	491	359	1934	260	379	207	1638	1734	399	368	1696	1391	1239	473	545	1599	346	345	22	36	211	310	273	182	32	18
SGdmA0786	577	579	467	422	513	644	449	309	560	498	472	641	557	573	598	398	355	511	480	369	386	297	523	337	359	362	387	362	279	401	458	425	400	325	319	398	35	88	280	491	368	280	44	33
SGdmA0787	1323	1240	1896	1531	1175	1246	1441	1173	1479	1235	2189	1332	1381	1197	1362	801	943	1318	1177	968	640	1600	1595	814	1424	1409	1458	1042	647	1894	1861	1614	1368	649	908	696	59	105	931	979	663	456	87	73
SGdmA0788	951	861	979	952	702	803	645	457	1010	754	750	501	783	716	1043	1365	641	600	728	705	1358	655	788	289	642	797	815	753	1141	466	474	827	799	1380	900	788	51	132	645	787	565	453	93	76
SGdmA0791	21	20	26	12	15	13	10	10	30	13	15	65	22	20	27	60	22	25	29	10	79	25	15	12	26	8	8	6	35	9	8	9	9	35	85	84	8	11	79	122	72	74	5	12
SGdmA0793	424	305	728	511	558	493	590	439	413	481	562	275	317	338	310	257	185	267	377	340	114	596	579	652	375	358	273	378	153	288	335	456	440	135	212	189	33	22	368	225	234	108	9	15
SGdmA0794	1091	1129	1134	1194	1310	1362	1491	1283	1369	1287	1243	382	171	706	876	591	138	177	831	685	330	1563	1570	1320	205	141	627	661	209	175	208	959	738	71	547	428	41	106	950	724	425	453	56	54
SGdmA0795	1616	1496	2049	1960	1233	1280	2235	1942	1652	1496	2623	955	1400	1566	1445	489	951	1076	1331	1322	479	2556	2443	1319	431	668	743	530	215	733	813	891	845	250	940	871	63	108	1147	1041	525	478	84	99
SGdmA0796	1129	857	1066	1066	1038	970	907	875	1412	1097	1791	1756	3072	798	1145	764	1789	2103	956	807	667	1230	1394	744	1221	1837	911	745	543	1945	2345	1304	1179	460	825	741	39	95	843	772	451	221	80	100
SGdmA0797	5561	4402	5686	5693	3635	4394	4718	3773	5921	4214	8428	3358	3826	3864	3805	2218	2499	2806	3788	3368	1678	3674	6100	2785	3749	3149	4834	3972	1300	3760	3549	3705	4316	1274	2334	2211	223	487	2016	2836	2051	1333	203	229
SGdmA0798	4446	4186	1758	2103	2015	2503	1213	1161	3972	3028	1408	2892	1981	1938	2694	3251	1396	1654	2677	2248	2150	1652	2143	1005	2968	2558	3606	3657	3312	2813	2700	3605	2364	2422	1520	1911	69	182	1051	1275	713	737	152	122
SGdmA0799	139	149	139	162	122	165	93	62	126	99	160	26	27	128	156	121	10	18	112	109	175	118	142	50	5	19	82	88	83	9	17	125	102	186	198	172	19	15	148	246	214	126	7	26
SGdmA0802	109	43	40	32	38	30	54	35	94	63	66	10	18	90	132	143	21	24	126	126	197	85	60	47	17	16	66	75	108	10	15	95	117	64	378	298	33	54	326	244	308	110	32	59
SGdmA0803	62	41	44	38	21	28	33	20	66	53	38	17	14	43	70	86	10	14	65	31	95	37	25	19	15	13	31	26	65	3	10	50	64	71	134	137	14	23	109	151	138	76	9	20
SGdmA0804	358	377	146	185	163	143	148	112	334	284	210	607	371	443	370	279	331	351	301	290	238	168	138	98	402	283	322	212	165	326	307	297	278	168	481	315	22	38	555	318	400	207	38	42
SGdmA0809	322	309	553	677	279	290	538	451	420	252	908	49	81	400	289	107	51	47	491	384	119	719	742	316	58	59	617	575	69	49	86	601	639	89	99	86	3	3	95	78	36	20	11	11
SGdmA0816	420	462	1093	782	658	786	539	605	636	543	662	286	176	393	624	501	122	140	484	327	413	974	929	558	100	129	349	420	272	158	163	518	395	331	568	492	39	95	531	609	429	405	71	32
SGdmA0817	919	816	847	749	815	874	678	733	946	929	967	435	740	556	795	491	595	829	753	622	346	839	895	716	263	510	411	472	218	694	816	697	613	193	469	421	21	69	577	655	304	216	38	58
SGdmA0818	870	659	604	574	549	573	549	670	799	845	698	389	273	999	830	513	305	392	834	776	483	928	975	577	769	583	1697	1286	712	492	474	1383	1101	586	664	579	35	134	593	648	490	322	66	52
SGdmA0819	355	335	288	273	220	281	268	240	332	296	295	269	405	338	401	1590	297	384	406	365	1424	260	352	189	299	384	405	443	1222	300	283	549	520	1469	499	293	50	89	374	439	383	248	52	59
SGdmA0820	799	810	769	605	526	598	420	398	735	647	575	282	219	564	679	404	112	145	565	562	403	556	720	422	287	241	1134	941	473	170	207	1089	925	439	351	417	33	76	420	584	413	221	55	39
SGdmA0821	565	353	724	427	485	445	622	554	472	543	732	514	419	649	527	418	389	477	518	507	322	858	727	626	370	368	509	410	294	384	554	474	496	271	453	325	12	22	531	291	261	99	47	47
SGdmA0822	375	280	623	347	409	489	184	228	318	333	328	802	689	220	297	728	985	1258	229	194	975	473	418	283	633	731	245	143	736	740	826	312	244	685	210	236	12	41	176	267	186	186	25	26
SGdmA0823	266	208	320	301	215	230	184	119	277	253	161	372	283	228	277	296	276	316	284	177	264	241	211	113	163	178	252	182	174	221	226	217	209	234	156	94	10	22	131	122	80	59	11	9
SGdmA0824	943	767	1298	971	955	883	708	544	958	880	816	746	525	801	1003	1521	587	713	901	804	1246	1110	997	797	581	606	829	788	1419	517	643	779	666	872	802	652	57	101	848	651	673	258	82	42
SGdmA0825	5282	3759	5236	5111	3491	3333	9089	9956	4522	4127	9073	3168	633	2960	3266	1593	507	702	4182	3821	1443	13063	10013	9131	2016	588	3275	3242	797	666	914	3802	3762	433	1790	2147	101	212	2643	2546	1207	395	191	173
SGdmA0826	429	469	751	646	572	530	329	291	573	510	474	324	173	431	473	259	125	188	377	299	245	434	398	310	170	169	378	275	143	184	215	475	290	138	335	271	25	27	298	290	240	132	19	26
SGdmA0827	900	775	643	523	575	607	498	522	786	783	428	524	217	630	944	674	280	443	1007	698	644	928	1183	698	283	254	756	579	495	243	278	759	602	521	600	782	40	93	470	1036	601	443	68	82
SGdmA0828	3187	2697	1941	1921	1378	1599	2515	2746	2244	2248	2945	2197	1101	2516	2377	2321	1054	1285	2725	2556	2533	4651	4081	2367	417	299	650	648	478	336	492	803	781	423	1277	1437	162	325	1152	1635	1081	1180	175	217
SGdmA0829	1223	1020	878	596	857	940	887	758	1159	1234	598	476	206	1063	1193	711	165	202	1247	975	562	1025	1185	719	80	92	428	446	255	96	160	605	462	279	608	527	73	92	738	782	683	530	79	67
SGdmA0830	348	433	339	330	450	457	225	166	391	477	264	201	70	213	305	161	98	123	301	296	157	223	386	209	123	86	218	240	146	115	107	359	250	189	265	167	18	22	298	286	171	155	31	16
SGdmA0831	469	462	1291	1121	924	757	1429	1350	622	635	1838	383	379	663	741	411	311	325	767	678	286	1861	1856	1445	294	288	535	564	248	345	322	715	464	201	357	183	10	15	470	256	288	127	10	22
SGdmA0834	81	85	63	61	48	50	40	35	97	77	70	39	42	73	86	74	19	28	41	47	58	50	45	19	46	37	58	62	77	33	25	88	99	93	104	117	3	20	60	110	94	51	14	14
SGdmA0835	66	53	65	51	27	33	60	63	50	45	109	69	115	59	56	33	83	107	66	61	30	60	80	21	85	124	102	104	35	98	148	102	121	27	103	86	6	16	105	85	70	44	3	7
SGdmA0837	1245	1285	1191	1121	847	1020	825	811	1392	1305	1095	143	169	1488	1240	1051	121	152	1183	1049	906	870	1246	626	264	218	2085	1181	557	228	391	2549	2265	1256	1188	1099	86	181	693	1427	970	598	114	122
SGdmA0838	558	540	631	555	410	452	547	745	569	499	680	1018	737	367	616	177	800	973	598	574	109	815	834	502	632	515	318	323	55	615	569	339	308	53	340	303	28	53	516	472	268	247	38	22
SGdmA0839	451	376	749	479	358	407	508	415	432	412	485	722	937	310	464	356	841	1031	408	375	247	594	613	453	1151	1646	588	605	462	1792	1512	792	715	522	297	281	33	70	392	447	301	256	30	39
SGdmA0840	726	608	1039	990	822	891	1065	814	793	639	1231	288	289	650	594	331	138	210	543	495	224	1114	1053	1134	262	201	651	591	265	258	329	558	665	281	423	408	26	42	420	376	296	202	24	37
SGdmA0841	885	676	1134	883	686	966	810	603	926	673	1114	688	634	704	772	677	286	371	592	545	649	640	869	409	664	600	922	932	990	571	660	1018	1010	1071	536	591	37	83	483	760	601	400	57	58
SGdmA0842	867	692	1027	947	735	836	744	766	894	705	1342	800	1126	810	808	639	742	877	771	648	563	771	1068	764	1138	1148	984	783	447	1388	1183	833	774	589	753	673	29	63	985	844	583	257	62	45
SGdmA0843	1987	1634	1859	1824	1420	1675	1579	1151	1958	1410	2124	365	410	1438	1116	504	257	295	1140	1027	491	1322	1952	1057	433	470	1947	1613	460	883	933	2426	2747	641	607	487	46	73	697	626	625	591	77	77
SGdmA0844	1626	1377	1754	1683	1252	1571	1274	1032	1872	1329	2138	901	890	1096	1048	405	601	520	1167	1020	354	1273	1721	832	1507	945	1657	1435	396	1279	1063	1498	1648	421	566	511	53	107	733	748	498	606	45	36
SGdmA0845	1257	1161	2113	1771	1271	1511	1307	1227	1514	1206	2060	930	1679	1178	1059	813	864	1130	1210	1100	752	1410	1799	1045	1064	1213	1200	1279	586	1530	1443	1436	1373	925	747	645	35	61	943	774	492	332	63	56
SGdmA0846	750	720	1638	1616	754	731	1386	1225	722	609	1852	640	835	806	685	275	431	474	746	716	228	1736	1620	767	881	884	1360	1270	179	1387	1305	1380	1327	174	473	333	11	38	466	316	217	133	40	32
SGdmA0847	928	804	926	840	633	833	586	311	914	614	705	139	305	640	591	540	139	136	605	559	655	369	629	262	641	813	2357	2289	1491	519	598	1792	1851	1674	395	406	39	108	267	488	341	323	39	46
SGdmA0848	3022	2677	3151	2733	2038	2726	1544	1237	3007	2148	2291	572	685	1600	1753	1562	502	672	1681	1341	1321	1579	2074	795	876	975	2596	2267	1510	934	1059	2246	2408	1823	972	989	89	260	600	1310	759	835	91	107
SGdmA0849	2245	2021	2497	2142	1493	1891	1443	1251	2415	2039	2131	874	1679	2565	2215	702	1028	1149	2430	2150	627	2249	2025	1191	1016	1662	3077	2725	455	1256	1400	3181	2702	587	1163	987	79	164	1078	1193	843	564	94	123
SGdmA0850	742	760	1104	963	836	1074	840	755	952	885	1209	504	912	762	898	751	240	275	953	832	561	975	1367	640	214	268	661	614	408	391	426	701	551	412	678	598	50	72	614	760	472	346	53	53
SGdmA0851	1294	1195	2230	1727	1605	1669	1474	1459	1488	1428	1884	1165	1659	1084	1187	607	1254	1493	1168	918	589	1696	1534	987	995	1215	926	816	378	1303	1518	1072	827	423	790	592	31	83	903	686	637	255	66	64
SGdmA0852	361	391	503	442	431	492	310	323	461	390	434	890	1020	307	413	423	665	699	300	236	257	617	531	342	817	869	264	343	256	1191	1046	430	355	326	366	333	30	81	392	486	364	297	26	41
SGdmA0853	906	984	1473	1278	1140	1504	958	1190	1318	1141	1262	493	552	733	861	494	501	635	894	704	363	1463	1146	878	318	441	608	527	247	427	548	758	595	296	624	490	42	130	553	745	537	563	72	42
SGdmA0854	281	308	457	335	325	372	490	306	293	312	417	629	480	284	380	668	310	388	334	246	571	675	616	403	301	270	236	231	293	296	350	334	210	451	524	483	46	80	443	753	466	271	30	52
SGdmA0855	93	79	129	133	91	106	161	166	95	84	96	460	277	103	117	440	242	349	78	94	446	196	221	144	267	216	63	58	254	250	303	104	62	474	122	128	11	32	111	160	127	78	15	9
SGdmA0856	609	617	932	638	610	772	681	607	658	655	634	297	158	405	465	288	193	244	375	382	233	740	641	441	123	164	236	175	76	163	182	272	264	105	217	260	43	90	326	388	493	545	34	44
SGdmA0857	157	147	126	144	136	145	115	121	146	143	156	423	237	115	141	164	237	371	132	82	146	163	233	149	162	149	95	89	109	241	237	95	88	94	149	175	10	13	143	189	114	68	15	15
SGdmA0858	204	155	256	172	179	187	287	282	221	202	420	446	279	235	268	287	270	366	163	140	203	350	299	195	487	414	148	131	188	457	471	345	248	115	132	105	6	11	181	128	68	46	6	6
SGdmA0859	1174	1288	1309	1420	1338	1231	1102	860	1344	1528	1179	271	187	1412	1177	482	201	255	1226	756	429	1346	1727	911	330	237	1640	1563	393	278	316	1563	1199	429	714	575	41	53	732	603	483	277	31	46
SGdmA0860	972	923	965	1035	751	718	759	634	1016	870	980	149	201	801	934	678	110	133	855	811	790	968	987	584	281	318	1632	1357	1243	267	363	1619	1308	1309	516	461	20	41	348	472	253	154	50	29
SGdmA0861	404	276	331	354	286	294	135	191	366	227	295	277	376	338	459	702	311	430	319	241	798	362	384	166	276	370	367	222	448	380	430	427	368	689	258	224	27	56	219	294	285	134	40	17
SGdmA0862	365	271	468	360	242	301	269	170	367	304	303	525	742	498	531	1078	606	818	478	428	1037	518	437	313	294	313	300	231	384	309	328	379	341	496	495	349	43	63	433	449	420	189	35	49
SGdmA0863	258	257	245	242	198	203	154	123	240	220	205	682	553	172	286	398	397	475	156	132	260	246	280	132	1023	1130	441	384	527	1081	1049	408	330	367	301	295	19	46	294	386	227	132	34	31
SGdmA0864	838	707	595	717	547	510	747	640	841	775	725	155	154	609	790	577	87	94	524	483	485	1042	861	688	200	199	1004	886	697	125	167	1126	738	589	606	515	34	111	380	642	353	344	48	75
SGdmA0865	1458	1439	863	763	848	954	623	601	1264	1074	743	494	519	826	1154	851	260	323	1165	1081	718	877	1154	830	134	80	404	411	202	87	141	359	353	209	756	844	55	89	797	1127	729	518	70	65
SGdmA0866	645	530	764	648	574	651	421	325	689	701	599	192	181	619	761	1422	139	221	829	581	1392	674	514	406	98	93	413	284	387	79	116	393	334	433	885	848	48	142	642	1015	664	401	108	75
SGdmA0867	1022	955	1818	1201	1159	1254	1029	847	1194	1131	1421	688	641	832	601	419	447	542	777	604	352	1287	1064	785	894	810	1075	922	391	977	970	1109	1036	406	394	349	20	46	486	490	243	168	57	40
SGdmA0868	242	199	251	261	228	202	203	163	252	267	198	418	275	328	250	355	319	391	269	256	345	301	346	174	376	363	357	345	349	376	381	476	400	366	236	158	17	31	187	181	182	91	30	22
SGdmA0869	6401	5720	4581	4504	4388	4729	2791	2942	6036	5661	3722	1356	656	3383	4305	2559	890	998	4986	4254	2104	4882	5907	2674	627	495	2046	1983	912	482	688	2242	2463	705	2381	2261	174	478	2497	2194	1509	1371	312	251
SGdmA0870	858	759	861	1020	770	845	721	542	875	761	942	366	287	622	656	378	207	276	541	517	369	805	769	581	120	122	511	347	130	152	196	482	397	181	393	372	21	36	370	463	250	178	54	22
SGdmA0871	282	184	286	246	272	308	312	266	296	244	232	1193	1023	179	272	415	659	860	217	113	403	283	367	158	904	777	160	94	440	912	1121	195	162	325	241	263	31	33	291	313	230	169	37	36
SGdmA0872	190	115	116	118	148	149	99	76	183	131	144	37	38	109	177	1114	54	56	128	68	904	137	144	100	39	43	68	65	818	35	48	153	172	750	158	282	70	41	116	451	362	407	41	33
SGdmA0873	1913	1434	2710	3057	1904	1868	2134	2267	1655	1520	3302	1468	1040	1364	1411	648	732	960	1297	1107	687	3157	2593	1979	1631	1580	2585	2170	764	1952	2125	2962	2924	729	845	803	51	95	1023	877	622	428	73	89
SGdmA0874	235	223	207	263	250	194	183	170	156	200	179	79	67	175	181	409	56	35	171	174	427	226	174	130	84	89	211	175	414	47	66	229	176	326	141	181	15	33	140	204	128	92	18	12
SGdmA0875	959	781	755	642	628	821	813	559	827	771	873	505	424	1715	846	1949	488	600	775	922	1166	811	886	542	954	1096	1712	1058	3052	1018	829	1715	1179	3196	1024	743	136	128	1239	1367	1138	668	68	85
SGdmA0876	468	324	500	485	426	431	596	666	475	472	638	726	883	478	525	237	552	627	404	371	256	546	703	819	403	461	441	313	137	481	577	309	285	105	325	273	17	52	364	341	184	140	32	31
SGdmA0877	2233	1783	2078	1819	1505	1992	1667	1331	2137	1826	2138	120	242	1605	1805	1338	83	70	1730	1450	1172	1856	1844	1048	33	44	743	638	555	25	144	701	595	578	1476	1348	103	185	977	1696	1189	786	171	152
SGdmA0878	1815	1363	1928	1284	1219	1522	835	655	1621	1433	1103	1387	850	1216	1189	1213	604	708	952	775	1095	986	1091	713	574	422	569	467	610	336	473	762	841	848	1019	1124	70	166	885	1239	964	655	124	143
SGdmA0879	111	59	72	80	61	66	49	50	80	72	43	466	316	93	136	492	419	599	88	70	379	91	123	40	239	365	60	46	280	280	344	97	90	318	261	230	29	20	226	340	196	121	27	42
SGdmA0880	271	249	208	197	202	234	137	95	230	202	220	254	346	225	279	304	186	241	154	140	259	158	128	124	162	206	145	132	132	272	300	221	209	206	280	359	18	68	265	475	358	350	49	20
SGdmA0881	1047	942	589	562	593	649	425	401	933	919	485	433	240	741	961	796	192	251	736	599	746	580	906	472	157	132	593	663	626	190	231	852	683	542	647	749	50	71	456	990	542	338	51	62
SGdmA0882	462	438	484	630	408	430	393	385	536	480	641	475	543	458	414	393	444	551	333	293	409	418	661	421	503	580	255	163	351	522	616	279	309	284	258	234	20	28	323	277	158	106	19	18
SGdmA0883	122	66	121	90	83	72	70	32	89	71	72	71	104	124	96	890	145	129	125	73	768	106	84	54	124	138	97	75	638	72	80	114	107	455	169	113	15	33	167	103	120	57	28	13
SGdmA0884	141	127	294	287	230	227	475	532	148	167	491	396	305	91	178	133	155	212	127	81	136	542	346	326	197	179	105	119	169	216	243	161	136	111	98	83	8	18	198	108	120	55	26	12
SGdmA0885	164	145	153	217	186	159	140	201	155	162	234	352	173	159	235	282	111	159	152	115	197	226	136	127	134	108	98	88	163	125	112	148	94	132	184	64	4	2	176	84	92	29	10	5
SGdmA0886	533	449	913	730	717	698	776	813	788	662	1005	279	252	542	477	340	196	180	351	293	236	1120	863	656	254	329	524	468	338	371	406	777	639	289	266	221	25	59	338	315	195	205	28	23
SGdmA0887	1925	1864	3042	2336	2354	2603	2485	2024	2046	2141	3074	763	916	1342	1401	539	682	845	1569	1343	430	1705	2742	2299	417	509	771	726	147	587	670	756	758	219	946	868	53	135	1207	965	866	716	92	76
SGdmA0888	276	291	308	359	286	347	360	651	306	384	521	350	304	349	293	272	282	338	281	237	136	603	485	567	280	239	246	204	152	272	274	300	210	124	329	236	22	48	362	313	116	374	21	25
SGdmA0889	502	304	530	311	365	362	261	202	391	274	274	143	140	229	342	788	82	141	301	201	965	284	346	158	488	371	574	523	1876	510	543	899	788	2125	238	270	33	54	125	325	249	192	29	21
SGdmA0890	541	637	642	389	476	544	306	252	578	473	297	114	128	249	417	426	91	110	495	402	449	443	430	315	111	165	441	700	578	106	139	798	579	770	568	450	39	78	683	717	406	212	43	61
SGdmA0891	798	748	763	665	588	705	641	650	624	699	707	681	657	694	959	1450	404	569	809	625	1396	717	974	577	909	784	887	916	1294	751	846	1244	1038	1285	764	782	58	192	507	992	624	507	89	89
SGdmA0892	449	360	847	779	492	566	544	464	423	492	700	837	1038	392	506	863	821	911	400	347	684	722	701	404	469	563	261	252	407	475	653	267	217	298	461	532	28	74	416	523	345	243	48	54
SGdmA0893	722	593	756	606	412	461	385	327	629	593	615	403	476	649	684	948	437	462	608	456	941	674	706	419	117	178	228	216	264	218	226	346	303	413	568	556	49	87	498	738	527	308	62	68
SGdmA0894	634	479	663	535	428	437	585	569	615	481	772	358	202	770	639	282	141	205	541	500	250	796	907	589	213	164	530	483	203	215	240	643	529	169	454	309	29	56	539	390	232	170	17	37
SGdmA0895	261	263	308	233	262	318	141	135	306	290	170	95	93	256	220	147	128	161	258	255	121	173	244	240	57	95	149	122	121	108	116	190	133	91	117	133	6	8	97	97	56	57	5	6
SGdmA0896	1783	1467	1000	882	901	1138	699	723	1621	1461	950	2289	1802	1511	1858	2095	1118	1376	1510	1112	2025	810	1412	717	1075	1058	1112	823	1186	1112	1086	1293	1069	1861	1293	1257	133	305	896	1929	1446	1031	163	138
SGdmA0897	256	189	237	223	242	261	232	134	249	241	202	728	570	171	279	621	425	635	229	141	532	230	289	134	1678	1301	593	402	803	987	1061	403	299	699	304	237	19	62	338	341	220	233	35	40
SGdmA0898	333	251	216	269	230	289	139	105	178	293	154	373	400	264	241	469	331	498	273	231	445	135	135	120	506	549	299	319	525	402	481	345	321	353	147	119	3	8	95	76	60	56	6	8
SGdmA0899	6503	5961	4449	4056	3280	3689	3774	3979	6141	5776	5879	2327	1227	5893	6132	3191	922	1036	4800	4206	2454	5070	6232	2991	943	776	4181	3611	1472	731	1256	3847	3398	1367	3724	3035	225	408	3130	4005	2417	1431	339	327
SGdmA0900	589	474	1317	1002	763	813	1475	1101	571	605	1228	423	213	411	456	527	226	397	583	475	333	1581	1276	1906	319	215	281	267	188	226	258	419	267	208	472	453	33	70	661	509	336	200	40	40
SGdmA0901	192	218	129	132	130	176	97	118	188	197	163	480	632	246	286	438	471	507	283	269	434	180	242	98	679	882	428	383	575	785	888	496	406	702	343	222	40	41	202	308	337	237	52	24
SGdmA0902	143	87	142	263	181	166	279	318	160	164	310	130	59	85	115	38	96	184	121	141	41	375	470	301	72	63	115	67	36	58	85	92	55	19	80	58	3	4	114	61	30	14	7	5
SGdmA0903	1195	948	592	545	530	692	673	645	1107	902	594	1608	1216	770	1169	1118	1154	1361	1209	941	1180	1003	1131	778	1631	1478	969	985	800	1857	1761	1631	1358	1136	661	722	77	124	505	1044	542	402	72	90
SGdmA0904	150	133	321	278	193	190	270	391	193	140	316	4	8	116	146	510	9	9	126	140	488	371	186	276	16	27	223	145	465	5	15	245	166	349	145	105	14	29	104	131	73	50	11	38
SGdmA0905	483	493	448	394	418	415	293	227	417	475	419	707	367	633	429	638	219	308	329	270	599	473	429	285	452	360	523	317	545	240	281	500	414	499	486	487	32	110	523	666	279	253	56	60
SGdmA0906	1176	1035	1040	1201	1130	1301	928	764	1273	1161	1164	295	283	1262	965	512	188	212	1103	971	456	946	1278	825	133	139	776	611	176	163	301	908	798	337	701	579	76	68	576	764	625	302	54	53
SGdmA0907	658	519	601	696	578	603	664	742	608	614	893	354	233	428	463	119	174	214	460	370	143	787	887	734	143	128	283	331	91	197	209	492	354	67	314	313	16	40	399	338	212	141	25	12
SGdmA0908	295	93	56	32	65	59	32	34	81	52	66	18	14	64	78	1516	56	92	66	46	1815	48	72	47	211	171	152	151	3894	118	126	261	264	2974	221	165	19	52	158	251	166	147	23	24
SGdmA0910	90	81	168	176	115	113	236	183	88	102	195	888	461	92	157	135	631	886	119	90	106	345	218	192	525	488	75	68	60	438	470	69	42	47	126	91	9	12	112	124	63	45	17	9
SGdmA0911	357	260	370	358	222	259	300	229	396	272	350	622	372	453	383	772	327	392	392	317	711	399	369	226	529	493	496	405	608	600	542	517	427	698	492	471	40	80	300	607	435	263	49	47
SGdmA0912	447	399	573	371	395	341	474	314	463	404	540	478	352	516	555	555	403	495	417	384	529	650	576	440	364	454	403	398	349	508	573	582	475	485	559	507	33	47	555	531	399	158	37	55
SGdmA0913	120	123	177	445	152	106	266	330	162	118	310	193	115	103	100	13	89	135	103	101	32	448	378	344	147	113	138	87	11	151	215	102	89	10	48	38	1	3	64	46	13	14	2	4
SGdmA0914	257	185	205	222	168	188	164	172	207	208	198	311	175	231	274	234	113	160	200	174	144	220	303	236	176	170	254	221	131	237	229	368	301	185	221	186	18	13	210	235	169	74	14	24
SGdmA0915	776	662	597	582	578	640	728	614	675	743	828	638	684	481	641	444	735	1075	641	492	394	796	993	437	420	448	339	272	174	418	474	339	328	212	349	329	26	46	495	374	286	258	43	34
SGdmA0916	176	183	281	284	238	266	149	184	235	188	200	345	201	181	236	271	161	226	152	123	268	179	228	188	311	200	227	203	230	269	278	278	228	251	224	176	18	23	159	267	166	102	15	16
SGdmA0917	215	225	316	244	259	243	193	208	233	271	156	843	469	99	263	225	258	333	230	124	194	239	353	200	251	191	177	103	132	236	269	117	94	133	97	144	11	19	176	171	110	90	16	16
SGdmA0918	542	550	702	663	517	512	432	509	601	619	493	42	37	536	700	267	32	33	576	480	369	591	621	386	47	49	735	553	228	42	95	723	653	246	569	410	29	69	333	504	282	164	48	35
SGdmA0919	190	135	197	196	173	198	141	160	201	192	207	166	115	141	172	67	68	53	140	203	62	300	267	179	79	67	161	196	41	66	73	246	195	45	88	82	9	16	154	92	74	45	13	8
SGdmA0920	165	160	579	407	239	253	417	417	195	193	504	238	273	146	121	45	196	225	217	129	40	638	399	314	131	134	221	167	52	260	237	178	147	47	77	56	4	18	83	69	37	58	1	6
SGdmA0921	470	379	494	492	471	539	461	454	463	462	556	232	268	453	479	237	226	302	355	408	227	495	467	356	355	462	534	575	275	335	384	904	670	192	353	318	29	81	431	446	317	290	35	57
SGdmA0922	442	358	502	485	392	416	576	543	491	439	662	96	68	468	478	444	73	66	382	342	318	858	737	555	76	90	422	279	213	79	105	355	323	141	403	334	27	45	485	363	215	208	32	37
SGdmA0923	183	186	236	208	163	179	191	142	210	181	183	432	599	169	220	387	429	416	175	122	331	244	246	110	339	317	147	123	231	427	487	216	137	231	252	203	29	34	187	297	200	126	26	16
SGdmA0924	206	227	328	251	182	218	282	143	266	240	308	415	379	284	356	357	171	241	293	295	293	268	364	169	234	228	352	285	266	308	286	350	298	254	297	186	21	27	244	290	204	101	21	16
SGdmA0925	874	768	1080	856	659	822	948	1074	688	825	1246	726	744	856	765	484	723	898	969	854	360	1329	1208	895	405	544	592	486	179	827	718	665	617	195	547	565	35	65	906	739	421	310	52	51
SGdmA0926	478	477	597	488	336	376	450	274	483	489	641	196	103	540	507	722	119	147	487	422	575	680	624	401	56	34	170	156	203	48	104	246	201	238	576	621	68	167	546	838	531	562	64	65
SGdmA0927	677	600	1447	1248	947	1111	1447	1319	744	714	1660	1575	1339	696	679	429	1483	1723	855	598	280	1476	1533	1203	1335	1459	591	514	225	1753	1636	661	545	261	313	270	36	42	456	361	233	135	29	38
SGdmA0928	282	287	339	315	257	252	234	187	304	303	252	206	258	228	337	421	157	211	238	216	313	323	373	222	251	285	340	317	418	216	190	391	314	407	280	196	24	40	236	265	189	107	30	29
SGdmA0929	625	562	347	348	355	390	414	308	485	463	382	551	242	546	588	568	338	458	472	370	606	442	456	329	580	472	652	453	595	578	611	811	643	659	535	459	50	91	410	582	422	282	53	39
SGdmA0930	695	919	566	398	546	589	467	517	879	761	561	334	254	559	647	489	199	278	477	352	479	674	563	437	293	413	407	464	307	456	459	670	577	518	447	366	36	88	398	646	476	441	51	53
SGdmA0931	552	486	730	480	375	524	585	487	655	427	824	537	670	364	445	184	436	495	452	370	183	765	769	376	644	687	609	589	207	762	745	585	527	160	273	259	21	31	297	312	235	235	25	17
SGdmA0932	1269	1212	1571	1390	1001	1213	1417	977	1347	1129	1650	947	1091	1530	1658	1779	508	628	1495	1250	1467	1547	1723	1009	233	316	897	747	582	355	448	997	924	868	731	493	71	168	701	518	710	356	63	44
SGdmA0933	410	419	561	681	469	487	423	401	459	397	834	178	319	450	420	223	124	141	495	481	237	647	752	557	241	368	874	878	333	207	283	922	860	274	472	467	22	81	381	530	281	199	39	37
SGdmA0934	2501	2020	2284	2818	2061	2060	1826	1662	2382	2488	2043	170	162	2116	2338	1064	87	143	2124	1838	946	2316	2430	1498	69	84	1126	882	258	55	194	1221	1105	254	1858	1603	95	189	1475	1589	836	362	127	184
SGdmA0935	872	784	735	607	544	553	584	494	832	771	684	464	455	541	704	285	285	338	692	636	211	493	706	379	167	189	406	437	140	293	293	519	447	150	443	407	35	38	431	478	384	168	39	32
SGdmA0936	633	582	856	699	504	666	624	584	691	687	702	270	332	626	730	299	191	272	640	602	232	731	898	614	185	196	588	529	180	229	239	581	520	178	441	445	33	71	393	480	310	299	31	42
SGdmA0938	524	405	528	536	462	454	586	687	416	416	614	221	97	310	516	770	43	53	402	258	713	789	767	566	105	87	382	334	761	102	121	639	551	1129	513	495	88	100	403	662	528	637	59	75
SGdmA0939	438	366	513	448	364	366	436	301	542	362	528	676	832	502	543	912	536	637	420	395	734	531	500	440	525	706	518	515	573	888	756	853	670	546	413	328	16	59	385	398	405	124	42	29
SGdmA0940	215	234	284	223	169	190	190	216	240	231	235	67	83	181	320	837	64	100	307	204	652	237	264	105	55	73	158	196	466	41	57	138	102	447	479	445	44	51	375	548	374	168	45	58
SGdmA0941	188	153	78	87	80	116	46	33	166	125	33	187	203	134	187	514	102	93	133	89	379	76	114	47	406	353	340	253	1011	301	304	261	298	1049	197	173	19	26	140	342	205	105	21	19
SGdmA0942	1116	806	1396	1062	791	1084	928	935	1110	865	1533	541	409	944	777	498	274	320	760	641	543	1024	1028	734	519	381	837	600	380	469	493	818	809	566	598	475	58	95	470	724	534	403	69	65
SGdmA0943	597	551	931	748	537	609	902	805	676	622	846	964	1027	586	607	488	809	857	460	479	384	908	968	565	424	564	357	299	267	682	600	354	308	297	453	425	40	35	522	602	386	192	48	32
SGdmA0944	1312	1223	939	864	708	801	1003	758	1149	1115	1074	707	579	1449	1288	661	411	496	1458	1130	538	1191	1426	737	314	348	922	782	379	416	431	888	876	311	889	737	50	69	913	819	560	379	49	100
SGdmA0945	208	179	398	351	213	235	506	593	188	204	364	395	324	179	224	101	403	435	266	222	79	745	450	387	389	360	258	209	71	420	306	154	162	66	94	101	4	15	130	69	59	60	11	7
SGdmA0946	774	559	742	768	461	496	445	331	685	610	662	363	281	579	587	536	232	279	440	355	448	715	694	369	317	362	688	478	471	340	394	730	699	549	484	470	49	87	360	555	339	334	32	42
SGdmA0947	810	959	1463	1656	1038	1072	1447	1377	903	964	1741	281	762	1048	786	355	466	577	948	786	293	1299	1694	1181	336	587	916	659	215	842	849	1018	824	260	552	332	31	57	741	529	405	201	26	36
SGdmA0948	501	430	410	332	338	336	403	402	548	430	526	511	388	498	542	373	250	356	358	331	359	603	712	314	166	171	252	275	200	194	247	284	319	273	356	343	38	66	371	450	365	262	48	31
SGdmA0949	498	470	437	396	424	463	441	303	490	492	466	116	175	429	525	485	71	78	493	452	402	551	488	322	57	57	382	306	308	52	93	372	450	309	396	352	23	52	320	314	308	169	40	37
SGdmA0950	522	468	620	583	348	460	641	601	520	424	791	325	223	557	392	406	251	292	443	389	386	771	824	397	297	295	438	344	159	442	417	685	754	428	277	282	9	26	374	291	202	110	18	19
SGdmA0951	1190	1116	952	913	910	1023	617	658	1266	1176	1027	483	449	811	818	451	277	394	601	539	432	725	792	473	351	347	716	642	434	431	484	798	774	328	519	469	37	87	414	573	369	324	59	88
SGdmA0952	294	275	369	250	206	207	333	279	221	239	324	1182	837	191	344	950	701	889	312	225	950	450	467	294	874	661	227	228	714	936	774	317	310	924	336	368	34	62	338	376	288	222	41	29
SGdmA0954	2765	2293	2155	1947	2048	2138	1212	1107	2521	2287	1581	1353	1372	2047	2055	2183	1212	1479	2314	1836	2237	1339	1950	931	791	1161	1554	1362	1319	1450	1357	1743	1539	1259	1736	1801	135	253	1217	1977	1382	1222	179	166
SGdmA0955	811	845	596	465	469	476	335	295	818	663	409	1153	634	1040	1022	1475	805	1198	744	660	1317	525	719	322	638	614	561	335	563	533	566	531	503	805	1176	1150	120	202	869	1771	1175	727	116	134
SGdmA0956	457	440	623	591	472	504	416	369	479	430	508	218	249	434	325	259	225	277	313	281	237	483	470	357	289	432	477	368	196	431	470	646	548	404	344	294	33	85	242	446	277	260	42	14
SGdmA0957	783	762	956	971	730	754	882	690	820	721	1019	507	508	720	941	646	431	525	858	671	488	1151	1642	642	446	366	879	657	396	336	381	676	603	404	503	406	36	64	594	481	404	178	53	32
SGdmA0958	169	146	140	134	83	124	271	149	182	132	236	325	303	204	264	230	162	202	136	117	225	222	291	141	229	240	266	185	217	196	236	213	203	193	196	152	16	23	194	250	172	67	17	19
SGdmA0959	1103	917	1176	1052	714	726	1062	846	914	909	1169	1129	601	1024	1284	799	368	491	1070	1054	818	1379	1585	806	333	312	673	627	415	347	385	809	770	571	991	918	89	110	937	1076	914	548	106	95
SGdmA0960	432	466	500	495	445	440	561	587	488	436	697	242	210	455	448	244	139	123	388	304	202	548	594	410	133	131	451	327	120	152	163	452	394	156	352	310	15	54	343	412	233	158	24	34
SGdmA0961	835	813	814	1009	729	881	817	663	961	898	1008	972	476	769	710	551	429	698	753	585	385	811	1154	668	470	219	404	219	148	438	417	374	372	321	501	403	24	37	653	711	443	177	40	64
SGdmA0962	2536	2268	3698	3899	2602	2743	3313	3032	2899	2571	4305	1525	2947	2675	2419	1299	1930	2235	2368	2335	839	3409	3712	2599	261	424	590	417	170	387	461	336	344	170	1821	1229	85	149	2168	1770	900	526	141	139
SGdmA0963	1613	1326	1431	1440	1058	1294	1387	1416	1493	1209	1573	494	402	1330	1126	688	385	445	1255	996	763	1434	1919	1181	756	704	2031	1631	863	947	1287	2671	2331	933	833	783	91	169	800	1119	688	454	114	107
SGdmA0964	322	318	426	376	384	410	240	219	425	377	362	386	536	232	317	190	229	279	222	158	149	306	276	271	200	281	170	148	173	237	233	210	195	149	188	213	17	19	148	204	164	112	15	22
SGdmA0965	876	820	682	773	904	962	504	475	940	828	717	159	219	776	686	584	155	195	632	415	374	539	781	540	110	132	441	391	179	162	197	582	586	362	397	394	32	77	445	394	330	220	42	40
SGdmA0966	1019	1009	669	598	613	762	630	543	910	925	914	196	169	1144	952	381	147	253	740	804	284	783	909	465	186	207	780	796	290	143	206	963	872	196	615	488	34	70	555	558	403	253	53	37
SGdmA0967	182	169	195	174	108	130	131	190	139	138	194	296	421	176	243	187	288	395	189	184	174	242	308	150	332	437	266	233	135	403	427	192	155	139	117	109	13	16	166	141	98	47	13	15
SGdmA0968	510	360	285	247	181	166	246	201	455	340	272	267	211	255	337	408	154	192	274	190	412	254	221	138	191	170	194	184	326	101	172	224	248	261	407	401	35	55	310	386	311	181	54	55
SGdmA0969	27	21	31	26	14	16	43	29	33	32	17	74	50	20	36	35	45	64	33	30	47	43	36	16	59	57	38	34	30	69	58	43	43	27	75	94	6	16	66	74	59	63	16	6
SGdmA0970	216	187	149	136	110	136	98	102	207	215	117	76	87	153	181	257	49	50	130	106	211	72	147	70	60	42	130	112	177	29	45	201	186	243	352	343	23	37	348	444	347	125	25	30
SGdmA0972	210	237	145	144	116	110	92	72	226	190	77	70	64	100	192	212	53	56	197	147	232	82	116	55	59	53	186	114	156	44	54	118	104	127	283	358	39	66	268	438	276	197	44	44
SGdmA0973	55	49	31	36	34	28	26	29	45	45	33	31	25	28	38	9	19	28	32	29	13	34	24	18	31	37	35	37	14	42	47	53	54	10	63	64	2	9	51	69	42	34	5	6
SGdmA0974	49	25	9	24	19	17	22	12	41	21	20	48	63	33	26	79	54	58	17	23	91	33	11	11	49	55	24	33	116	35	45	39	31	106	159	128	15	29	142	188	135	89	14	14
SGdmA0975	1046	1150	1803	1232	956	1014	823	486	1180	1093	745	20	52	811	1026	380	40	33	1052	807	379	1188	1079	567	35	27	888	941	248	30	110	922	817	339	598	517	33	118	416	604	485	442	66	46
SGdmA0976	132	105	219	252	182	194	214	186	164	138	287	237	145	129	143	224	173	217	157	113	189	288	243	199	228	186	195	146	108	211	272	235	194	120	137	132	7	25	228	158	114	74	20	12
SGdmA0977	1568	1500	1027	877	1212	1407	593	599	1658	1350	802	463	612	1498	1072	698	384	437	1336	956	683	780	1260	672	535	532	1987	1482	686	520	578	1665	1697	759	568	494	36	39	653	598	515	318	55	39
SGdmA0978	172	164	219	272	164	185	235	221	154	167	191	339	288	226	226	197	174	235	165	144	173	234	275	125	260	255	185	167	179	195	214	180	131	127	148	160	16	30	182	225	131	74	16	14
SGdmA0979	617	653	1138	715	788	865	751	679	728	710	596	640	681	345	494	314	833	1112	457	324	243	950	685	582	528	700	329	298	121	1104	1088	402	353	182	329	349	35	49	570	419	310	295	42	18
SGdmA0980	1046	1009	1516	1499	1218	1470	1273	1382	1101	1129	1589	322	406	719	631	251	170	194	842	795	164	1783	1875	1156	158	119	438	407	100	56	107	319	293	71	503	473	44	79	541	550	412	370	64	54
SGdmA0981	768	744	488	485	466	531	332	331	758	683	434	29	33	628	709	439	31	49	746	582	489	390	776	577	86	84	2287	2024	1146	57	121	2429	2108	996	542	453	45	70	435	526	404	222	35	69
SGdmA0982	610	464	677	633	548	612	643	518	471	525	630	748	619	458	635	363	611	778	654	526	275	956	852	499	648	622	515	456	218	711	670	576	517	211	289	228	11	43	460	223	239	95	47	54
SGdmA0983	221	163	163	168	116	185	186	185	211	183	230	320	726	192	234	592	469	484	159	122	544	188	235	99	446	901	210	222	592	719	686	337	310	987	181	152	28	38	180	236	236	167	16	17
SGdmA0984	1385	1201	1283	1030	1029	1131	702	630	1299	1201	863	694	830	1126	1077	962	293	422	901	847	900	818	1019	599	451	461	1123	890	958	468	477	1264	1129	914	1048	1098	79	146	713	1212	873	663	104	107
SGdmA0986	865	754	1073	1113	724	737	1478	1340	807	865	1442	807	384	1076	738	522	464	706	1007	973	332	1232	1483	1405	661	607	902	745	206	771	790	1137	891	421	503	452	55	85	634	565	542	425	58	45
SGdmA0987	18160	17192	17307	17760	13616	15680	11912	10218	17868	16169	16490	2856	2979	13357	13307	6121	1864	2240	12284	10704	5580	13112	15828	8557	874	995	5671	4959	2181	837	1709	5472	5625	1733	7066	7053	528	1278	6415	8811	5640	4629	748	693
SGdmA0988	306	236	232	179	172	159	151	100	212	173	136	427	208	204	305	438	116	152	240	169	375	269	253	140	245	175	304	268	451	234	230	298	231	424	234	210	22	45	215	342	182	183	33	17
SGdmA0989	438	374	423	415	254	344	378	371	436	348	450	400	289	515	578	596	231	261	488	509	490	484	628	410	169	165	327	307	267	206	240	460	397	258	566	444	35	44	595	555	433	165	52	39
SGdmA0990	529	558	960	873	574	612	737	573	617	539	841	643	787	602	725	519	486	486	718	619	267	832	856	551	292	403	412	455	205	328	417	494	298	172	492	410	20	56	489	497	296	203	43	50
SGdmA0991	186	201	439	437	324	325	371	373	195	233	356	285	128	161	196	125	97	160	208	135	92	332	301	273	111	118	179	112	53	163	135	201	133	50	116	137	10	16	161	121	80	126	10	8
SGdmA0992	1537	1271	1280	1174	1043	1165	1576	1384	1084	1323	1428	653	335	1456	1247	516	180	253	1227	1141	447	2048	1921	1600	940	686	3152	3063	517	368	461	2608	1934	486	568	525	30	98	631	553	373	289	65	55
SGdmA0993	700	584	415	517	366	465	349	217	712	544	354	351	311	546	655	599	296	337	537	406	464	466	576	353	343	364	640	478	604	353	407	611	530	838	404	437	24	55	300	487	286	449	34	26
SGdmA0994	692	557	867	731	657	829	710	676	642	651	1057	385	798	595	433	321	640	766	473	532	296	934	942	748	498	701	558	542	150	787	959	652	567	226	362	361	33	62	490	424	242	316	36	32
SGdmA0995	692	672	543	535	591	710	412	266	688	613	596	744	491	493	463	356	386	475	336	264	369	370	580	358	837	668	537	377	414	759	660	637	602	854	350	379	27	38	354	541	334	226	38	21
SGdmA0996	2753	2589	2544	2970	2075	2459	1813	1444	2982	2547	2117	759	788	2162	2555	1107	346	357	2245	1744	1065	2139	2534	1196	407	414	2708	2105	810	181	385	1799	1604	881	1610	1562	78	193	1145	1776	750	556	134	139
SGdmA0997	726	726	1296	897	740	829	872	810	855	782	1133	801	443	810	820	557	240	295	597	487	427	1010	753	606	434	294	420	397	303	391	385	476	430	423	638	495	43	99	603	689	533	466	53	66
SGdmA0998	1525	1347	1047	919	841	990	659	602	1609	1278	713	512	716	1067	1267	1099	552	706	1281	1032	1379	875	1178	437	456	594	1293	1099	801	594	652	1220	1042	884	739	697	54	158	599	1056	590	364	82	108
SGdmA0999	725	514	1007	661	699	725	1177	1002	602	727	1098	431	244	553	588	559	169	273	624	587	387	1070	1340	2256	329	206	385	460	270	245	271	790	625	595	522	523	59	109	793	593	911	989	64	24
SGdmA1000	742	604	210	199	160	217	202	203	400	327	228	207	196	550	647	2088	294	305	743	627	1909	338	423	234	570	441	898	791	1917	301	269	998	986	2044	629	930	97	194	587	1493	979	699	119	150
SGdmA1001	696	613	471	435	368	486	413	343	637	589	564	589	659	591	519	361	664	795	439	390	340	549	606	373	521	754	461	318	203	883	1085	664	536	293	385	375	35	53	419	528	394	215	36	38
SGdmA1002	731	709	817	614	569	554	519	362	827	639	603	1369	985	624	738	609	784	994	661	527	624	701	703	402	745	692	652	436	413	801	788	586	537	424	488	501	23	49	602	594	358	180	55	53
SGdmA1003	97	106	299	249	151	126	252	267	132	158	264	527	707	135	154	206	507	605	119	87	134	308	224	136	474	505	92	60	89	723	706	140	76	123	109	63	4	18	134	91	23	25	11	5
SGdmA1004	2826	2695	2507	2753	2279	2695	1867	1838	3172	2540	2687	1053	1196	1960	2049	1231	912	1220	1983	1738	1176	1978	3023	1462	2197	2369	3861	3570	1478	1893	2045	3148	3151	1655	1144	1034	71	177	1106	1544	1052	886	114	75
SGdmA1005	1341	1156	1002	1023	1031	1206	644	416	1299	1178	763	804	777	969	940	1030	458	625	781	650	843	678	1041	447	775	647	943	711	596	736	824	953	838	929	808	842	58	143	771	1158	614	507	82	70
SGdmA1006	413	349	493	472	276	321	372	307	422	305	443	640	924	309	367	467	641	789	242	203	463	323	518	335	1058	1151	494	393	608	1083	988	471	499	750	230	249	18	44	185	367	195	130	21	24
SGdmA1007	587	462	673	1159	754	655	1087	1228	556	640	1262	219	161	551	600	334	98	140	557	576	259	1289	1338	1014	85	91	306	275	103	94	113	356	291	141	316	249	14	25	314	232	154	64	40	40
SGdmA1008	179	142	255	199	189	193	147	148	170	170	133	674	751	95	186	551	706	862	185	117	468	348	184	123	786	1078	204	222	573	1031	1309	251	193	451	171	176	16	20	186	277	149	112	24	21
SGdmA1009	1422	1129	1861	1647	1244	1358	1212	1093	1577	1403	1739	729	569	1263	1132	831	405	617	963	868	725	1262	1551	998	373	340	907	617	314	306	366	694	658	386	784	674	52	93	814	886	674	257	110	72
SGdmA1010	403	263	237	294	219	272	148	129	369	345	232	297	340	314	389	429	290	358	349	292	309	257	348	161	161	194	277	233	155	215	290	384	274	379	292	311	18	34	275	450	210	120	9	22
SGdmA1011	799	794	1212	1087	1018	1165	991	853	1017	824	1198	1056	4957	647	636	419	1402	1830	526	471	450	1025	631	568	1829	2132	943	765	323	2945	3334	912	1159	442	257	318	21	27	425	394	286	156	28	22
SGdmA1012	421	332	407	452	299	347	215	183	432	313	282	254	162	296	324	230	102	139	308	250	270	295	394	96	317	191	435	261	281	202	219	451	369	350	282	320	29	94	195	408	250	225	36	23
SGdmA1013	1556	1536	1157	816	900	1149	993	800	1334	1319	903	961	697	1996	1717	906	405	497	1337	1256	598	1243	1511	932	730	448	1463	950	602	510	543	1275	976	600	1200	1006	81	198	1357	1810	1400	1098	102	71
SGdmA1014	525	400	628	618	447	522	562	532	584	575	710	314	270	525	577	240	155	238	447	364	192	591	745	492	356	345	633	556	259	301	427	650	523	204	346	274	26	35	352	333	186	80	39	28
SGdmA1015	447	450	506	467	343	415	499	399	407	403	587	728	553	343	469	346	399	517	382	333	289	532	706	347	506	443	311	339	221	470	451	331	236	354	373	320	20	52	409	361	262	188	27	29
SGdmA1016	1148	959	924	537	549	711	693	548	771	770	652	804	619	795	1256	1447	492	709	1148	1025	1382	1019	930	575	552	618	1032	943	1109	470	686	1134	961	1207	796	869	91	206	800	1197	802	713	101	94
SGdmA1017	396	421	476	584	353	335	596	745	362	418	744	919	744	366	435	133	764	783	558	432	100	831	779	483	677	669	424	359	78	637	688	389	276	60	246	262	19	33	403	338	114	130	21	33
SGdmA1018	327	262	280	270	236	222	243	185	302	263	237	382	260	264	392	379	120	220	347	298	346	246	351	190	400	357	473	531	494	344	373	597	444	451	375	306	39	53	307	440	283	203	29	38
SGdmA1019	1126	959	1276	1708	1096	1095	1059	1072	1316	1360	1359	190	261	1281	958	584	123	202	878	870	501	1184	1826	1234	187	170	1554	1112	708	173	273	1197	1210	517	760	589	32	67	699	537	403	303	65	62
SGdmA1020	451	392	427	392	358	522	281	165	447	372	290	384	323	260	406	278	173	193	344	243	315	265	290	228	959	728	1081	872	539	633	643	986	914	705	326	275	14	46	256	412	311	247	48	27
SGdmA1021	1883	1607	2263	2246	1776	2006	1289	853	2289	1646	1566	1074	1289	1546	1170	1002	736	964	959	780	789	873	1622	1005	836	1075	1192	767	749	1069	1112	1000	1100	724	659	806	54	110	657	878	685	299	72	71
SGdmA1022	1782	1531	2406	1733	1466	1591	1436	1004	1782	1442	1764	109	150	1537	1516	1721	172	149	1399	1178	1609	1445	1593	798	257	257	1745	1517	1303	147	302	2115	2075	1409	1420	1097	114	226	895	1324	1060	551	187	157
SGdmA1023	408	359	398	355	335	417	374	284	442	400	355	628	355	252	422	383	316	374	433	332	435	405	577	412	503	469	440	448	334	380	460	415	397	334	280	294	16	57	273	349	223	195	22	17
SGdmA1024	167	129	188	177	180	153	179	199	165	138	225	836	1115	151	160	362	997	1193	145	94	303	232	208	196	709	884	77	49	197	1018	944	112	152	265	165	118	15	20	194	188	163	110	9	18
SGdmA1025	199	128	268	270	214	166	233	188	178	175	251	158	375	173	234	257	289	325	166	141	143	260	472	317	110	186	127	109	106	288	275	132	101	133	188	155	7	30	233	148	162	64	19	14
SGdmA1026	358	272	366	388	285	263	361	395	290	262	325	107	88	252	314	305	39	40	232	296	266	441	446	350	55	26	646	606	486	27	65	553	474	390	233	155	5	30	275	240	175	143	30	41
SGdmA1027	565	573	664	545	463	555	493	485	460	419	608	253	221	353	490	110	265	327	422	246	174	522	871	449	139	160	281	243	130	215	277	267	248	86	225	209	17	29	260	141	101	91	27	16
SGdmA1028	1097	1025	638	726	578	561	605	488	939	779	655	155	169	791	836	808	234	239	869	792	732	723	900	501	90	175	588	614	504	134	166	602	541	375	585	708	62	105	567	820	531	571	55	76
SGdmA1029	1110	1059	1218	874	886	1152	578	489	980	938	828	198	264	690	781	706	261	311	916	772	774	749	1040	438	478	479	1341	1381	866	301	355	1097	1109	916	501	379	50	122	456	362	472	413	52	35
SGdmA1030	4940	4382	4630	4673	3772	4343	3712	3363	5028	4567	4456	172	261	3222	3638	1867	106	126	3441	3185	1699	3921	4547	2952	22	27	883	796	305	27	246	864	948	306	2569	2524	234	293	2341	2944	1893	1352	313	305
SGdmA1031	655	532	667	566	591	629	542	363	551	608	640	182	187	594	759	475	113	122	527	528	305	894	845	565	64	73	276	213	148	51	120	248	188	113	582	406	35	91	559	646	352	237	56	54
SGdmA1032	356	361	494	707	677	624	435	400	454	447	468	216	220	422	402	201	151	242	480	381	196	600	737	635	69	86	368	272	94	111	149	352	304	83	232	195	15	20	290	276	182	94	13	19
SGdmA1033	8586	7407	6355	5402	3834	4433	7087	6748	6036	5960	7763	6385	8303	8563	9471	2942	5607	6414	9563	8303	2523	8745	10149	4568	7588	7330	10622	9860	2568	5642	5124	7496	6624	1475	4003	3684	392	693	4569	4432	3241	2259	454	469
SGdmA1034	172	123	112	142	155	148	87	104	187	156	134	552	388	141	219	364	222	305	131	111	262	151	147	163	339	244	123	110	225	304	238	184	137	291	198	169	13	24	168	283	218	98	19	13
SGdmA1035	963	811	637	623	600	661	470	444	1344	931	589	148	65	1106	885	402	50	57	972	981	396	682	780	502	67	66	987	749	681	72	110	1037	1040	201	927	551	30	51	706	671	413	224	44	31
SGdmA1036	358	241	238	274	216	214	215	176	321	308	148	816	863	203	379	1097	535	672	270	171	925	222	193	94	724	863	326	323	891	719	800	235	230	1020	290	299	29	65	247	501	329	239	37	23
SGdmA1037	617	668	1264	1158	869	1013	1050	974	665	727	1222	627	601	595	603	314	565	638	694	593	218	1095	904	623	408	452	468	393	108	777	683	628	513	203	358	295	23	74	535	469	317	320	21	24
SGdmA1038	332	367	701	684	472	526	495	500	350	392	602	847	582	265	383	143	330	391	297	277	137	711	566	556	384	298	128	184	63	349	368	281	163	75	158	143	17	15	258	163	130	83	21	23
SGdmA1039	1465	1244	1546	1381	1140	1300	1309	1293	1319	1353	1746	337	319	1224	1023	422	243	240	706	629	373	1161	1467	764	265	247	704	563	284	325	324	1043	847	408	703	605	54	101	695	976	627	489	65	32
SGdmA1040	1172	997	1926	1485	1004	1115	1063	793	1386	1016	1709	754	750	1292	1122	2219	586	739	1029	918	2038	1723	1206	824	198	213	429	289	352	171	270	363	399	394	1480	1259	135	240	890	1571	1124	823	160	180
SGdmA1041	4238	3063	3693	3746	2641	2625	3160	2441	3373	3600	3402	2451	3524	3307	3119	1521	3390	4217	3623	2390	1108	4056	3791	2285	2145	3212	3473	2691	1004	3690	3661	2783	3039	840	1728	1180	77	130	1471	964	965	352	112	111
SGdmA1042	932	893	803	740	551	689	788	714	768	731	1021	740	1070	746	664	466	752	882	662	571	274	583	1062	625	644	759	589	458	294	901	867	463	454	252	542	453	26	81	503	589	366	325	47	41
SGdmA1043	4949	4055	3593	3390	2353	2886	3185	2698	4044	3757	5252	5199	5030	4227	4545	1731	3618	4979	3590	3509	1622	3314	5122	2109	2125	2406	2246	1708	953	2160	2492	1537	1734	795	2415	2227	139	317	2343	2782	1974	1257	223	196
SGdmA1044	1877	1463	2381	2289	1472	1667	1544	1230	1879	1418	2449	570	1526	1545	1315	591	846	987	1480	1356	570	1267	1825	830	747	1139	1933	1612	476	1309	1348	1868	1932	479	705	580	25	53	665	679	463	242	59	40
SGdmA1045	1426	1469	1962	1851	1313	1635	1393	1195	1732	1353	2087	1348	3588	1489	1412	515	2603	2756	1400	1193	540	1237	1787	718	2493	4177	2197	1807	444	4108	4374	1575	1577	583	819	657	56	109	732	843	578	473	79	55
SGdmA1046	4640	4427	8252	7021	4676	5772	7024	5247	5482	3994	10221	1589	5305	3736	3319	1502	3589	3716	4003	3527	1239	6877	8229	3374	2264	4851	4960	4372	670	8111	7175	6011	6483	1891	1718	1677	131	254	2308	2003	1669	1778	116	122
SGdmA1047	1643	1603	2600	3156	1960	2245	2669	2431	2097	1592	3784	1645	2849	1513	1449	695	1618	1922	1355	1097	578	1606	2868	1560	1354	1691	1444	1102	370	2129	2034	1179	1168	526	873	814	32	82	1095	852	822	587	80	66
SGdmA1048	1609	1374	1704	1655	1214	1492	1096	743	1865	1129	1267	978	1668	1096	1124	1341	1386	1602	990	859	1273	944	1229	635	1484	1672	1254	928	900	1942	2027	1060	1358	1990	868	727	53	109	495	1011	675	392	74	60
SGdmA1049	866	747	1090	1038	948	963	841	540	983	900	959	911	1281	586	882	773	832	993	778	618	652	1244	956	614	1125	1241	759	736	569	1313	1392	963	863	690	688	693	53	97	552	879	667	310	71	60
SGdmA1050	926	857	1332	1430	1012	1137	922	959	1095	887	1236	454	1308	943	705	499	679	831	608	537	336	791	973	709	1397	2512	1843	1468	509	2843	2941	1818	1756	902	427	375	17	41	416	452	280	199	40	29
SGdmA1051	558	517	538	507	338	391	417	486	543	400	538	1131	1495	511	689	734	880	1097	535	404	595	645	555	323	1040	1043	600	475	563	1275	1203	587	453	589	647	523	44	68	407	618	411	200	43	52
SGdmA1052	331	255	391	301	255	310	222	187	315	228	279	31	57	211	216	285	38	29	245	225	347	270	346	163	101	146	778	645	683	77	155	806	625	715	227	213	33	50	174	296	242	177	27	16
SGdmA1053	916	822	871	720	547	627	630	475	788	782	688	911	645	759	961	1271	625	803	890	827	1441	1039	942	519	1136	1116	1084	737	1451	944	1012	915	687	1288	748	712	66	139	664	1115	702	539	81	75
SGdmA1054	264	228	331	208	201	202	183	121	245	224	172	265	192	195	290	418	183	234	183	168	419	244	205	142	227	240	203	202	408	211	200	238	214	359	220	274	21	37	165	314	200	124	29	30
SGdmA1055	854	658	992	637	472	499	859	714	686	683	863	543	452	735	954	1201	362	374	687	521	1045	972	880	375	627	554	842	567	1154	335	365	1090	881	958	759	794	81	209	482	803	567	527	111	117
SGdmA1056	141	128	140	140	101	142	116	78	132	143	144	183	82	139	161	204	47	59	138	124	181	150	176	125	62	63	151	117	118	48	65	180	179	125	105	63	11	18	85	71	77	36	4	12
SGdmA1057	325	245	263	286	220	233	151	103	295	201	220	497	531	410	384	651	326	496	284	284	529	257	195	125	579	507	524	401	598	349	334	398	309	1724	112	66	9	16	129	95	90	80	28	13
SGdmA1058	303	234	308	309	248	288	255	238	313	246	251	1079	1610	192	397	424	1089	1172	262	208	347	437	391	307	1171	1260	168	177	276	1052	1109	143	146	257	282	288	34	50	272	408	217	207	33	20
SGdmA1059	265	249	284	271	245	280	337	270	257	248	293	566	357	263	360	564	340	368	257	221	390	316	441	291	408	343	263	259	379	310	348	376	246	350	229	228	20	25	205	308	193	131	12	18
SGdmA1060	506	407	736	537	560	544	347	473	535	526	769	429	261	522	718	969	294	421	666	457	760	745	658	481	909	621	574	626	515	684	647	1130	927	554	480	433	21	57	470	381	289	155	53	30
SGdmA1061	161	112	378	418	287	245	394	427	165	179	456	404	105	149	109	79	234	321	109	96	65	589	317	484	496	353	159	120	37	407	358	147	136	54	54	28	1	4	49	53	17	19	5	3
SGdmA1062	542	436	394	391	291	355	217	218	561	460	362	500	735	420	532	954	495	559	427	334	918	306	488	242	241	310	264	179	423	346	340	289	302	556	288	399	35	58	198	673	397	327	48	27
SGdmA1063	966	959	715	672	595	724	1128	945	849	979	1333	352	238	1000	899	366	207	276	911	877	350	1145	1353	1004	293	232	900	671	225	337	390	1008	1032	185	464	408	24	57	551	587	274	213	43	48
SGdmA1064	755	773	858	696	856	862	565	498	795	982	834	452	379	1736	982	596	367	483	963	1146	550	679	750	587	622	407	1260	1158	455	453	457	1052	809	507	952	510	38	75	869	740	644	228	56	46
SGdmA1065	296	287	259	345	207	248	163	159	216	263	264	491	413	241	240	344	414	512	256	219	360	252	346	195	288	343	256	199	184	461	440	234	193	270	159	222	7	25	181	235	139	74	12	18
SGdmA1066	1834	1572	1602	1414	1172	1432	1063	969	1786	1511	1591	1433	1360	1225	1404	897	630	861	930	870	675	1224	1646	881	903	1007	1153	968	637	924	894	1297	1079	897	954	854	49	112	900	1352	836	376	86	95
SGdmA1067	1215	1208	1430	1142	888	1275	904	636	1172	1199	1627	712	639	1296	814	436	565	757	1072	1050	353	1147	1767	636	401	561	1214	1026	224	1085	918	1144	1193	466	556	598	75	124	842	734	882	925	59	48
SGdmA1068	569	574	590	479	546	556	429	358	676	540	482	527	568	404	476	621	385	467	286	261	569	424	496	358	319	427	208	205	351	538	578	499	332	428	478	485	38	50	326	663	363	252	60	32
SGdmA1069	535	459	426	532	356	349	591	541	511	535	608	303	88	646	516	392	80	112	509	424	340	867	673	479	213	105	649	483	289	80	132	636	603	192	541	477	28	92	378	491	394	177	55	38
SGdmA1070	3836	2458	1500	1176	1065	1358	840	632	1807	1829	1115	2194	1465	2317	2364	3320	1420	1965	2357	2057	2929	1105	1005	406	1764	1794	2391	2300	2128	1702	1830	4579	2991	1880	1960	3627	190	261	2692	5289	2731	2574	426	347
SGdmA1071	224	154	238	157	180	172	124	91	213	175	130	790	937	108	195	455	491	494	189	158	372	226	160	141	575	642	181	231	451	629	605	255	218	489	186	222	24	30	175	292	164	149	29	19
SGdmA1072	1131	923	686	632	528	607	473	455	1050	794	566	656	1067	846	1035	866	734	884	577	545	699	491	779	384	656	1019	804	778	809	859	988	739	784	938	634	562	37	75	519	861	481	286	69	63
SGdmA1073	907	755	890	914	693	725	986	835	1037	879	946	464	521	771	882	250	431	558	935	872	212	1052	1134	773	340	358	660	585	126	419	493	728	626	114	372	383	22	31	622	486	326	155	42	28
SGdmA1074	1022	910	1104	918	805	937	667	611	1072	971	997	554	636	657	890	498	416	576	737	618	382	762	922	576	417	372	765	754	263	488	477	850	783	410	533	466	34	76	350	533	320	245	38	53
SGdmA1075	621	570	950	936	786	809	1072	834	772	669	1038	676	1539	497	555	369	1014	1176	650	464	276	1036	1120	795	815	1171	468	504	286	1192	1399	540	561	312	474	362	45	61	701	390	367	370	41	28
SGdmA1076	1909	1432	924	771	789	904	574	454	1520	1235	750	1207	870	1662	1879	1599	787	893	1690	1257	1582	847	1307	662	485	405	843	553	611	323	437	756	616	604	1231	1040	107	186	1013	1123	999	504	123	147
SGdmA1077	218	204	257	275	240	227	227	198	244	224	292	19	18	209	235	188	10	7	224	240	213	338	338	150	49	38	609	649	421	25	50	666	623	348	144	127	18	15	219	176	221	144	21	10
SGdmA1078	910	897	748	857	705	796	477	245	890	807	658	129	178	849	795	460	153	173	831	680	459	701	699	427	94	128	901	643	396	127	210	799	901	416	478	444	27	58	369	420	319	275	46	39
SGdmA1079	376	302	508	558	393	429	816	565	462	377	736	119	113	369	392	648	104	97	366	384	607	649	613	343	47	46	130	114	252	25	58	158	161	308	356	278	33	81	267	318	282	409	27	28
SGdmA1081	3012	2837	3712	2733	2646	3443	3108	2532	3027	2767	3612	1380	1833	2385	2115	950	1823	2258	2307	2166	795	3872	2839	2105	718	943	1097	763	267	1161	1377	1182	1219	300	1394	1482	126	200	1621	1924	1318	1201	189	116
SGdmA1082	580	440	666	491	435	463	530	339	516	453	502	598	766	374	526	479	489	520	400	327	437	566	653	408	441	465	330	307	288	558	545	433	427	265	396	369	31	52	523	526	373	205	40	31
SGdmA1083	1539	1231	1040	930	866	1250	597	630	1443	1391	903	953	411	1243	1299	541	355	450	1289	1264	435	982	1017	649	507	285	867	792	318	173	335	513	518	267	857	799	76	97	899	686	631	480	111	86
SGdmA1084	271	240	237	257	219	270	161	183	272	280	153	584	374	171	305	821	353	453	219	154	718	152	221	103	331	246	127	89	426	222	212	148	142	464	263	361	19	53	174	445	301	262	36	31
SGdmA1085	1508	1448	996	1034	842	946	754	694	1463	1182	708	392	302	1099	1215	1839	226	240	1228	1070	1741	1105	1192	579	365	342	1725	1531	2015	387	425	2027	1728	2732	814	895	74	143	794	1263	760	526	65	114
SGdmA1086	1357	1046	1281	1733	939	886	1945	1740	1280	1059	2118	1068	1553	1162	984	440	1728	1921	1330	1019	382	1845	2089	1805	450	669	534	439	131	929	863	646	743	166	503	436	36	112	640	560	369	480	45	33
SGdmA1087	516	478	842	748	564	801	657	540	475	402	863	289	137	304	289	172	162	193	346	259	176	669	547	431	141	115	179	124	52	179	202	189	215	126	153	155	15	58	173	163	204	316	16	9
SGdmA1088	471	481	535	525	492	641	266	193	576	487	341	472	456	413	530	713	449	655	482	386	604	306	336	179	286	352	247	211	380	436	476	244	218	349	304	294	45	48	187	341	297	190	29	27
SGdmA1089	837	773	644	657	539	521	641	461	734	628	650	641	498	589	665	603	357	434	583	490	639	996	865	492	497	481	703	576	507	585	634	734	689	696	476	553	40	65	406	728	416	259	43	43
SGdmA1090	358	370	516	496	310	451	437	363	429	389	608	621	1076	416	528	310	704	816	359	336	260	502	748	281	411	589	288	237	209	1161	1145	506	446	211	329	227	25	41	338	327	211	140	23	23
SGdmA1091	1040	956	963	1008	819	926	681	517	1036	878	736	497	778	898	953	999	498	662	915	822	1027	562	1067	449	864	860	1221	831	1045	588	627	998	1001	1263	584	632	67	150	381	749	474	361	55	86
SGdmA1092	762	601	739	637	550	671	319	398	686	632	429	708	582	514	648	1330	385	453	602	409	1272	611	698	356	626	449	635	545	940	639	655	704	637	2422	405	361	41	84	278	515	288	263	41	51
SGdmA1093	122	126	202	179	163	244	172	211	145	136	215	319	191	107	108	58	203	165	96	58	54	193	226	143	356	312	84	87	52	322	399	139	105	79	44	51	10	8	69	53	56	71	3	4
SGdmA1094	3208	1771	1948	2946	1413	1476	3534	3568	2384	2015	3611	1464	2187	2252	3783	1438	1755	2147	3006	2376	1384	4824	4461	2518	713	984	1732	1715	471	1031	1302	2058	2179	635	1263	1244	126	142	1511	1759	1008	566	144	91
SGdmA1095	893	682	1073	1037	971	972	818	813	937	769	1043	686	696	503	660	573	481	581	531	526	512	998	1436	737	525	533	607	605	295	830	802	956	927	603	426	457	24	62	470	559	374	326	50	35
SGdmA1096	74	65	140	112	89	80	125	126	94	80	173	96	58	85	80	60	65	59	68	81	54	132	157	71	82	92	67	66	83	60	61	70	59	46	85	51	1	6	71	40	49	21	4	5
SGdmA1097	1249	1160	1648	1185	888	1045	1471	1214	1147	959	1556	945	637	892	966	483	441	536	1044	861	526	1452	1572	731	867	638	1109	1026	371	858	820	1433	1259	590	496	417	51	77	657	538	394	358	51	48
SGdmA1098	1797	1541	1528	1434	1209	1276	955	763	1872	1364	1451	890	532	1184	1312	889	306	488	985	736	839	959	1674	671	788	580	1245	1116	1009	620	684	1285	1075	698	794	819	74	110	737	1038	567	321	98	79
SGdmA1099	1010	891	1088	1035	968	1073	658	419	1008	872	776	316	404	590	791	712	212	274	767	612	606	776	845	533	258	322	880	700	626	239	319	783	710	787	491	494	46	99	442	793	573	444	42	58
SGdmA1100	9156	8090	8029	6318	6982	9347	5271	4135	8816	8225	5858	791	977	6849	6303	4502	428	566	6276	4908	3522	5703	7216	3837	285	278	2796	1985	868	286	711	2906	2542	2131	5465	4639	352	605	3861	4382	3670	4244	548	379
SGdmA1101	263	239	462	306	302	334	435	350	279	311	401	418	376	280	291	373	258	376	222	200	314	540	390	279	658	593	211	222	422	641	640	449	366	321	174	112	10	10	210	213	187	79	10	13
SGdmA1102	338	233	185	184	160	180	156	95	209	209	214	204	225	219	267	1015	171	288	183	184	878	255	349	129	236	262	280	219	837	240	236	367	336	1200	413	431	40	69	400	628	365	252	43	32
SGdmA1103	724	614	453	538	442	445	462	394	539	584	531	247	268	684	653	158	170	223	592	615	180	551	585	567	297	325	948	769	130	205	244	787	641	74	403	329	25	58	436	325	277	248	38	42
SGdmA1104	34	55	64	46	44	75	38	56	77	81	86	390	159	56	84	182	225	292	58	64	188	83	109	34	304	304	50	49	166	300	323	67	51	152	138	116	16	12	140	135	138	123	10	14
SGdmA1105	9122	9265	12039	8821	7522	8479	9045	7683	9110	8372	9610	8986	6568	4784	8424	2973	6281	7906	6157	5638	1772	12471	9029	5471	3257	3346	2826	2504	636	3539	3625	2662	2247	554	3496	4085	205	483	6479	4140	2898	1943	395	373
SGdmA1106	215	171	280	320	166	222	332	287	269	197	485	430	801	278	266	172	487	625	258	188	140	291	473	311	393	646	352	276	130	915	1112	345	228	104	254	152	8	37	280	221	149	79	31	16
SGdmA1107	719	671	529	500	482	450	398	311	692	569	467	400	324	496	509	426	243	367	434	387	422	401	467	349	391	324	575	488	367	490	482	847	771	425	372	448	59	91	281	556	303	255	39	47
SGdmA1108	145	197	418	507	244	279	433	525	154	165	727	165	116	203	157	133	88	75	179	178	70	806	494	433	76	70	109	100	34	181	190	191	114	48	64	66	11	8	88	76	40	38	3	2
SGdmA1109	458	377	684	510	394	517	665	464	341	436	768	422	304	344	413	269	267	333	490	417	207	626	752	639	341	240	279	321	92	290	343	491	344	171	236	226	18	55	319	355	272	297	41	26
SGdmA1110	668	609	1106	787	629	688	558	494	712	673	787	427	259	890	767	397	229	358	685	510	435	565	917	481	456	352	919	754	394	372	481	855	731	505	527	431	47	65	346	551	427	194	54	63
SGdmA1111	389	303	389	313	220	270	139	176	340	309	285	532	629	251	329	517	438	508	270	240	381	349	297	180	718	666	360	370	361	723	712	374	327	510	247	229	12	26	205	306	199	151	23	19
SGdmA1112	1344	1221	980	754	761	780	495	530	1172	1028	745	388	292	1124	1102	800	193	229	1102	1019	727	693	809	527	492	475	1560	1500	889	393	510	1721	1735	1191	968	888	51	113	745	1122	833	401	73	66
SGdmA1113	284	261	302	185	216	256	179	202	325	288	293	13	19	219	326	254	24	23	252	206	258	188	220	168	44	54	299	337	243	67	90	415	362	304	369	257	50	59	281	401	290	221	44	55
SGdmA1114	152	38	42	21	30	55	45	29	53	38	41	347	482	57	56	996	472	550	33	29	1057	50	45	34	444	580	61	40	1291	698	759	89	121	1723	42	74	13	30	34	129	71	67	16	16
SGdmA1115	260	215	399	369	346	318	319	323	313	311	466	426	306	283	310	307	226	279	228	177	258	413	480	485	138	136	124	126	109	198	176	234	176	147	194	202	17	40	211	291	126	89	30	28
SGdmA1116	1181	1163	974	764	723	851	718	615	1106	1033	816	647	553	1221	1136	632	298	339	956	906	428	871	1212	467	300	257	775	649	336	268	351	914	677	356	789	692	89	112	737	1023	698	600	98	94
SGdmA1117	595	575	955	891	765	700	910	1025	710	717	973	526	474	462	547	240	354	460	598	502	215	1500	916	1073	227	287	411	356	108	293	340	358	346	110	354	270	22	29	436	291	205	131	27	12
SGdmA1118	466	389	570	370	337	373	482	415	394	416	582	171	322	346	365	207	178	195	336	283	148	490	492	250	249	265	379	345	161	330	326	470	418	152	271	264	28	31	329	369	181	145	25	24
SGdmA1119	503	487	617	643	642	668	466	567	521	490	818	613	1023	258	317	116	759	891	430	371	107	617	744	436	374	554	248	206	69	802	752	315	269	59	157	188	15	25	247	228	162	82	14	14
SGdmA1120	471	396	674	764	588	571	427	540	544	500	690	434	371	481	473	209	270	325	419	324	175	722	764	522	261	303	452	301	131	421	389	515	364	158	257	220	17	39	304	386	233	190	22	24
SGdmA1121	315	252	419	492	316	310	384	335	288	264	602	227	422	235	240	134	284	423	201	209	127	481	532	367	299	410	300	276	86	367	405	346	292	48	132	172	6	16	164	167	99	50	10	8
SGdmA1122	440	321	200	136	219	244	136	140	302	273	239	398	421	210	571	1266	286	344	319	242	1123	198	295	137	337	356	221	222	1029	322	325	310	311	1398	723	703	63	115	709	1104	937	388	64	61
SGdmA1123	527	431	724	838	564	645	657	655	527	481	918	538	657	367	335	115	591	655	429	452	85	918	852	518	617	582	393	335	101	793	784	393	411	66	152	143	12	51	229	189	135	159	17	11
SGdmA1124	2072	1754	1626	1506	1206	1634	992	771	2235	1629	1289	405	588	1474	1632	756	272	352	1353	1175	777	763	1396	483	797	738	3754	2996	997	686	822	2752	2786	1359	1077	981	74	149	861	1112	814	394	99	90
SGdmA1125	3798	3360	4000	3392	2265	3002	3024	2024	3996	2870	3324	2389	3895	2536	2786	1923	3364	3754	2212	1798	2012	2196	3438	1520	4609	6109	4324	3312	1838	6695	6079	3085	3221	2546	1605	1506	126	324	992	2160	1374	1150	147	196
SGdmA1126	2763	3025	5204	4436	3471	3850	4685	4018	3149	3159	5621	1650	3848	2932	2656	801	3181	3441	3285	3000	550	6193	4984	3221	2155	3379	3061	2790	491	3324	3415	2327	2094	512	1838	1050	92	175	2269	1309	1317	776	157	117
SGdmA1127	634	551	866	911	706	736	1127	946	613	597	1323	548	656	703	553	346	492	516	567	497	257	1031	969	769	1006	1134	969	931	379	1289	1225	1020	1067	351	349	215	19	46	465	287	243	138	23	31
SGdmA1128	374	318	402	518	346	385	416	229	384	307	383	181	236	263	281	186	188	188	318	263	175	457	512	286	101	116	211	202	84	109	111	204	190	82	164	139	3	12	117	137	61	77	11	22
SGdmA1129	884	713	1241	1245	799	758	1068	723	929	863	1101	634	1147	824	1013	634	477	503	614	524	571	1057	1086	835	435	651	823	607	388	832	870	1211	1070	699	630	483	39	77	728	620	365	164	58	64
SGdmA1130	3409	2811	3482	3345	3671	3590	2528	1945	3960	3629	3491	783	1077	2230	1574	616	767	828	2022	1813	563	2153	2591	1919	188	280	741	558	130	384	579	971	1153	160	944	852	44	102	900	830	509	306	81	86
SGdmA1131	3539	3385	3252	3249	2504	2928	3330	2732	3563	3166	3978	1294	1114	2823	2991	910	444	717	2480	2196	831	3353	3744	2456	622	633	2768	2324	605	1112	1368	4009	3923	683	1818	1580	94	224	2028	1739	1059	865	176	130
SGdmA1132	1056	933	1199	1330	967	941	1165	976	1020	920	1672	777	1258	1096	868	475	1442	1854	975	846	540	1108	1314	1063	1183	2047	1515	1074	533	2536	2214	1292	1323	517	682	474	23	37	777	577	414	177	58	42
SGdmA1133	1353	1291	1157	1058	939	1014	840	862	1214	1141	949	1003	1162	908	1076	1844	944	1097	1237	929	1639	1098	1095	761	1204	1566	1346	1451	1775	1835	1967	1537	1417	2390	795	664	59	167	517	889	694	529	79	74
SGdmA1134	1029	958	668	741	697	693	839	647	928	846	1095	319	271	665	715	180	198	243	791	722	192	954	1103	821	332	326	1047	1044	228	371	451	962	931	144	489	409	21	50	529	493	255	209	48	40
SGdmA1135	297	247	298	292	178	247	238	314	268	217	373	283	700	268	267	135	391	462	182	169	123	268	291	241	687	1533	683	517	214	1696	1538	652	598	279	121	112	12	41	191	167	210	191	22	19
SGdmA1136	658	417	900	1006	659	685	614	614	576	470	854	581	474	375	515	389	301	405	445	387	316	852	738	489	560	428	419	366	284	537	562	370	406	353	310	280	31	57	343	347	310	173	19	41
SGdmA1137	357	326	541	453	359	483	328	400	409	417	531	514	595	255	438	326	568	673	352	326	294	562	559	368	374	439	201	245	161	637	609	289	193	139	367	287	35	72	302	460	285	285	42	28
SGdmA1138	812	788	1035	981	711	734	679	492	857	677	877	15	50	729	710	451	8	18	700	623	404	930	1100	424	11	19	1056	1074	560	9	48	917	802	428	360	342	16	51	361	346	229	128	35	28
SGdmA1139	1035	1035	885	638	667	874	1308	1617	973	1133	1658	508	296	903	1160	427	395	479	1071	1049	373	1295	1699	1297	360	367	589	766	257	372	432	949	684	118	752	669	56	126	675	885	594	522	50	103
SGdmA1140	2865	3057	2990	2264	1754	2549	2328	1821	2598	2717	2682	1192	1110	2406	3107	1670	1049	1190	2754	2521	1581	2692	3013	1537	460	504	986	901	388	348	583	843	719	527	1910	1915	151	262	2159	2062	2069	1227	262	175
SGdmA1141	350	269	315	282	221	252	262	200	283	261	249	723	660	218	334	572	662	757	237	162	561	348	414	168	942	773	271	251	604	867	792	343	282	570	255	274	54	65	244	456	302	207	21	26
SGdmA1142	1731	1518	1418	1269	1044	1279	1368	1368	1854	1511	2220	1782	1188	1235	1342	717	526	816	1179	1025	679	2046	2260	1218	1723	750	1439	1185	489	1053	1014	1437	1566	455	947	811	75	140	1284	1292	948	653	101	119
SGdmA1143	716	792	677	565	494	568	1096	925	662	606	1008	268	338	805	918	521	246	247	900	823	360	972	1072	807	162	135	719	586	246	131	214	716	513	246	510	459	39	105	555	677	490	417	54	71
SGdmA1144	472	383	534	549	528	493	464	513	506	392	542	527	241	237	374	212	254	348	334	276	252	779	600	460	370	387	169	162	182	518	510	359	393	200	248	215	18	29	223	193	176	149	26	15
SGdmA1145	281	307	432	525	293	291	456	451	334	278	820	1088	406	296	326	84	437	535	362	291	100	601	764	309	1315	867	489	487	107	1104	948	291	349	49	119	114	6	11	230	119	101	52	15	12
SGdmA1146	290	236	225	211	185	227	167	209	239	255	229	428	509	235	303	617	304	379	217	178	511	312	299	255	325	402	223	183	466	385	444	291	262	556	316	358	24	63	201	504	302	236	39	35
SGdmA1147	1335	1308	1478	1541	1281	1258	878	693	1396	1148	1046	24	49	876	902	616	28	30	900	741	679	996	1140	509	95	106	4696	3762	1821	92	199	3531	3065	1697	615	598	55	128	452	701	561	495	76	56
SGdmA1148	1116	1108	543	456	438	567	593	435	908	864	638	312	328	867	909	564	163	167	817	834	613	697	896	511	353	330	1279	1153	1019	229	252	1311	1249	955	726	748	96	180	567	1002	652	708	90	93
SGdmA1149	2246	1840	2519	2636	1176	1588	2694	2983	1936	1750	3306	1883	1830	1722	2052	627	1501	2122	1978	1655	548	3970	3520	1962	3527	3331	2865	2693	611	3392	3290	2412	2334	468	1000	938	65	102	1173	713	461	375	100	82
SGdmA1150	833	907	697	634	674	733	410	282	926	712	536	597	645	720	699	686	437	565	512	374	510	565	638	369	382	483	606	463	360	436	558	548	557	571	475	548	32	69	338	727	486	252	38	49
SGdmA1151	5041	4155	7052	4740	3319	3880	5040	2934	5232	4319	6227	171	328	5373	4195	997	225	295	4534	3894	1288	5961	4387	2702	213	165	3296	2107	480	103	777	2324	2614	441	2575	1756	252	414	1835	1390	1743	472	429	310
SGdmA1152	3525	2751	4905	4258	2634	2635	4855	4275	2847	2747	4912	925	850	2750	3053	3020	606	701	3206	2492	3040	4979	4497	3088	855	829	3999	3495	3144	639	857	4205	3814	2673	2091	1971	171	395	1749	1954	1308	847	220	282
SGdmA1153	580	489	642	519	411	517	603	507	523	462	538	1633	2059	408	603	713	1860	2235	526	440	562	750	572	313	2035	2268	489	436	348	2410	2256	426	413	762	474	502	46	111	444	637	489	420	55	45
SGdmA1154	379	300	838	768	503	512	953	1117	447	409	1099	1124	849	363	513	278	677	885	466	328	262	1037	861	636	439	366	217	169	103	487	555	274	176	117	244	216	11	9	312	266	172	77	23	25
SGdmA1155	3292	3043	3933	3630	3041	3507	2565	1547	4125	2821	3284	464	738	2396	2160	1777	382	401	2396	1803	1442	2182	2663	1607	536	685	4192	2949	2170	481	721	2763	2537	2188	1678	1837	108	232	1457	2779	1998	1250	150	143
SGdmA1156	113	106	196	222	131	152	82	144	152	130	95	239	223	117	188	304	160	203	156	122	267	143	188	77	314	267	214	208	343	213	202	178	153	309	213	184	16	21	184	193	136	77	18	22
SGdmA1157	893	819	677	540	502	649	284	294	932	777	411	1219	784	535	748	813	593	764	732	481	868	563	616	285	1077	727	928	660	700	738	832	640	631	763	443	494	52	82	303	717	479	315	54	43
SGdmA1158	1191	1124	1060	1124	826	892	999	869	1107	1103	1023	210	284	1629	1456	732	221	264	1518	1497	664	1075	1558	732	110	130	1987	1464	409	166	248	2045	1564	517	821	564	56	79	751	696	447	303	53	66
SGdmA1159	139	83	279	192	156	153	250	148	99	102	308	455	455	167	207	577	445	553	125	135	529	215	187	243	567	781	179	149	447	743	868	174	141	578	178	99	8	16	253	122	164	72	8	14
SGdmA1160	663	669	412	347	275	374	392	256	495	396	520	2453	2318	602	776	1390	1278	1444	649	667	1235	346	448	208	1069	1113	451	404	902	1052	1000	520	541	712	792	1070	61	113	908	1576	951	459	106	93
SGdmA1161	1213	1024	743	516	540	735	648	764	998	904	725	186	232	750	868	481	183	234	868	853	559	939	950	617	290	311	1052	1195	789	326	349	1439	1160	760	465	471	40	81	449	596	554	401	52	32
SGdmA1162	159	125	243	169	132	204	223	190	184	188	149	1134	684	116	232	208	375	429	166	120	144	152	201	169	833	486	168	210	133	561	565	235	178	125	116	108	10	29	170	117	95	81	7	12
SGdmA1163	696	760	1134	1314	875	1016	1151	1029	860	796	1718	1283	3324	851	1348	733	2308	2554	1192	1049	612	1307	1617	924	1306	2025	915	990	389	2094	2274	662	627	494	799	488	41	98	942	570	472	323	43	41
SGdmA1164	496	534	704	887	581	628	907	833	568	556	1264	308	442	618	494	245	327	414	571	497	192	1005	1082	664	824	949	1440	1308	216	1119	1119	1237	1065	334	291	163	15	29	303	277	241	248	26	18
SGdmA1165	285	206	300	311	269	253	263	208	331	268	307	802	1133	337	328	518	847	1207	288	231	521	411	365	257	411	621	267	207	197	585	670	228	263	307	261	235	19	43	282	321	169	83	21	30
SGdmA1166	506	454	625	631	629	519	359	457	541	505	534	728	699	294	485	471	603	686	334	304	363	556	596	479	436	544	280	312	223	879	962	510	423	385	373	408	24	37	364	529	270	171	37	28
SGdmA1167	275	215	281	235	197	184	256	361	256	203	340	767	720	264	275	547	507	652	221	195	578	301	373	164	798	779	269	273	508	740	880	354	321	1186	258	294	27	33	237	416	253	159	32	23
SGdmA1168	334	247	351	247	260	226	197	268	304	286	292	178	479	231	243	123	280	374	225	159	174	309	243	184	423	700	415	406	166	829	949	636	488	302	129	123	7	14	156	211	95	61	10	14
SGdmA1169	222	171	227	195	178	210	160	122	208	142	188	360	435	137	210	863	360	516	157	110	964	210	212	201	286	342	115	116	561	309	330	172	171	698	209	243	28	54	128	368	246	178	30	30
SGdmA1170	307	282	448	314	189	294	456	373	282	271	433	342	243	264	294	170	178	240	193	180	226	335	280	260	480	316	334	338	193	483	460	526	497	254	173	152	15	17	197	181	161	63	22	12
SGdmA1171	1094	915	1438	1086	913	1086	958	658	1253	1104	1146	485	483	1084	831	676	343	409	825	707	618	1054	1117	634	247	231	720	460	242	333	422	903	706	303	496	511	27	64	320	484	344	260	52	33
SGdmA1172	1854	1676	1866	1868	1457	1638	1988	1757	1767	1747	2632	63	63	2192	1342	441	30	37	1555	1571	421	1863	1873	1432	39	39	1780	1238	224	17	170	2008	1620	245	986	915	74	226	992	1154	837	646	102	83
SGdmA1173	1028	894	1861	1401	1285	1376	1237	1057	1242	1136	1525	1112	1167	714	941	439	691	802	921	848	341	1403	1525	788	1089	1066	745	903	501	1086	1047	1157	1107	281	434	472	27	53	448	406	391	324	46	30
SGdmA1174	344	329	380	350	284	344	331	245	359	347	412	788	946	375	412	247	688	899	325	286	294	308	514	136	1215	1494	667	449	357	1748	1647	459	413	388	272	262	14	24	316	302	202	106	25	21
SGdmA1175	618	513	612	746	459	476	697	728	698	591	983	403	644	862	787	296	560	626	793	762	253	1021	992	722	379	583	1226	876	300	767	785	1204	978	273	602	429	23	33	518	382	201	98	36	39
SGdmA1176	1014	770	1068	831	506	648	848	730	843	684	940	1150	916	684	642	400	681	919	722	620	362	1110	1060	518	1086	893	699	587	322	1139	1088	775	722	334	467	473	27	79	608	637	476	335	42	34
SGdmA1177	2316	2044	3894	3066	2637	3176	2280	1772	2720	2334	2435	651	404	1450	1741	944	310	412	1775	1232	723	3362	2871	2058	294	193	640	628	324	302	456	1083	892	480	966	911	107	283	1219	1358	1136	1212	119	116
SGdmA1178	2885	3204	3053	3113	3035	3847	2888	2932	2865	3181	4230	761	693	3127	2002	1085	532	675	2505	2550	1037	2864	3017	2809	775	670	2992	2292	797	929	963	2906	3143	1031	2096	1848	147	316	2517	2520	2236	2210	133	150
SGdmA1179	727	715	665	769	549	511	569	556	767	692	909	344	252	956	692	354	138	218	733	660	240	734	918	502	448	328	1654	1096	252	385	462	1248	1015	220	422	380	21	38	526	444	263	140	48	31
SGdmA1180	761	590	709	553	484	558	361	319	747	557	374	983	1069	375	657	826	950	1134	491	402	881	488	575	257	1016	1095	533	534	558	1095	1126	662	570	915	463	360	36	69	439	507	384	224	41	43
SGdmA1181	227	244	231	165	183	179	132	108	252	196	177	677	809	227	213	342	643	719	144	146	285	225	265	169	855	1086	220	158	325	1139	1060	244	217	395	218	199	18	43	211	340	192	109	25	24
SGdmA1182	1268	1263	1702	1386	1134	1464	882	652	1410	1125	1003	1633	952	814	1156	700	635	780	1028	802	653	1108	1187	677	432	353	401	366	287	210	205	289	279	242	962	937	84	149	668	1295	935	728	92	83
SGdmA1183	814	754	958	1182	782	780	821	870	795	790	1250	737	582	712	755	398	331	491	767	702	334	846	1044	706	1037	822	1376	1151	371	996	936	1338	1182	462	639	478	37	71	692	577	348	154	42	57
SGdmA1184	1036	1054	1210	942	1017	1245	621	570	1235	1073	896	302	430	752	1105	752	300	374	752	638	620	772	911	518	176	255	411	483	411	179	226	514	500	336	1020	793	66	160	781	1188	836	590	116	78
SGdmA1185	6578	5134	7039	5744	5287	5520	4479	3662	6236	5888	6391	1958	1928	4038	5265	2225	1052	1278	6145	4217	1912	5457	5157	3712	691	849	2563	2670	935	988	1334	3793	3720	683	3458	3290	229	469	2540	3077	2025	1120	468	343
SGdmA1186	718	745	774	846	505	694	696	460	775	582	727	412	1391	585	602	341	882	948	663	666	262	552	785	403	754	1150	582	444	215	1093	909	465	489	350	345	301	15	38	320	368	270	132	33	36
SGdmA1187	2679	2365	2676	2344	1433	1771	1271	1131	2750	1846	2370	315	431	2051	1924	1503	333	345	2133	1786	1523	1656	2557	949	480	465	2591	2009	1255	521	627	1907	2318	1743	1155	1055	66	178	700	1180	739	559	102	124
SGdmA1188	475	464	620	817	401	497	529	419	629	444	879	1454	1364	393	407	205	1421	1908	376	342	204	498	572	324	776	905	91	65	86	868	979	113	126	91	204	190	9	27	251	206	149	75	24	17
SGdmA1189	303	221	296	364	196	211	269	229	260	182	431	503	692	255	295	309	412	550	260	221	274	314	351	261	566	745	251	304	230	771	786	312	259	365	250	284	15	41	264	325	227	167	30	23
SGdmA1190	674	538	839	681	588	729	966	838	701	629	1030	1630	1744	637	1066	1338	996	1283	678	515	1028	989	1048	674	586	562	314	299	316	593	623	300	304	401	904	781	71	153	716	1180	809	709	75	80
SGdmA1191	985	823	878	826	692	676	550	284	997	775	671	343	471	728	850	616	208	243	781	688	513	616	903	428	225	216	874	669	372	289	363	803	771	373	593	507	51	89	508	574	367	169	90	75
SGdmA1192	164	134	144	96	85	113	76	43	142	112	86	822	498	97	155	321	400	482	67	83	243	103	73	84	713	614	97	93	278	612	645	175	124	285	156	155	11	27	146	224	145	165	21	20
SGdmA1193	951	827	805	639	460	675	401	307	795	762	514	21	51	949	1189	806	29	24	897	795	766	654	696	306	31	48	1630	1806	989	30	119	1505	1265	755	772	667	59	131	671	881	708	429	99	101
SGdmA1194	568	564	475	467	434	464	513	401	564	524	603	933	527	475	645	655	414	527	489	451	509	438	613	323	455	508	427	390	530	507	582	526	388	388	452	522	21	59	275	827	461	388	63	55
SGdmA1195	2472	2338	1954	1650	1415	1765	1569	1242	2211	1833	1550	886	591	2090	2183	865	565	760	2422	2161	827	2062	2517	1227	681	630	2690	2069	709	483	682	2076	1882	487	1190	1318	119	345	936	1669	1287	1631	155	123
SGdmA1196	1138	989	1106	914	1100	1134	774	852	1269	1021	1006	364	369	830	846	584	319	466	703	671	540	930	1065	754	271	392	703	592	347	388	437	973	800	328	644	553	45	99	802	701	428	393	90	47
SGdmA1197	139	154	192	179	155	140	139	124	178	176	180	610	239	123	207	342	202	282	132	109	242	204	185	139	290	239	94	83	175	167	166	152	143	154	110	73	8	11	86	75	72	60	16	9
SGdmA1198	253	185	142	139	124	163	153	100	156	169	76	692	839	104	211	857	593	823	218	115	1012	168	157	83	398	464	145	135	597	638	611	154	132	628	137	121	16	8	106	156	136	78	20	10
SGdmA1199	244	266	483	505	465	401	417	614	300	401	552	265	219	319	340	145	122	147	390	352	155	576	726	620	121	90	184	176	54	93	152	241	156	55	209	128	12	15	355	194	103	62	16	12
SGdmA1200	257	250	266	251	202	228	307	366	277	258	337	328	234	247	280	125	267	322	231	207	110	388	392	237	339	320	233	236	91	394	363	247	264	89	153	123	20	20	181	163	148	118	19	9
SGdmA1201	311	253	569	329	357	258	337	235	370	301	200	1425	569	183	383	817	515	645	325	203	793	641	348	255	535	434	222	127	388	373	343	154	106	244	375	373	45	69	389	458	382	227	37	29
SGdmA1202	630	566	943	827	792	718	866	807	703	629	1143	354	338	576	516	250	314	383	657	393	196	805	940	831	196	185	321	323	92	208	248	435	359	77	304	244	31	69	423	347	247	267	39	17
SGdmA1203	253	261	169	244	236	230	150	171	242	287	269	317	162	246	362	361	110	138	345	202	297	203	363	227	98	62	355	232	255	153	152	316	244	353	181	179	11	17	174	297	133	78	14	17
SGdmA1204	2300	2018	2576	2104	2100	2168	1921	1821	1879	2226	2196	1062	800	2005	2306	1089	562	588	1896	1881	931	2043	2443	1580	738	737	2063	1789	807	566	647	1466	1415	603	1231	921	56	144	1314	1195	1025	400	104	116
SGdmA1205	106	58	92	74	56	45	38	69	62	72	66	768	907	52	81	703	737	859	62	65	693	79	119	73	1025	1413	76	97	786	1158	1023	90	110	818	54	52	6	9	60	75	84	43	16	4
SGdmA1206	168	154	350	263	202	251	230	149	238	253	311	563	216	236	362	261	144	198	254	183	274	359	339	192	132	115	163	133	114	124	178	185	182	132	269	204	37	32	242	307	223	117	52	23
SGdmA1207	154	138	159	161	147	148	193	167	205	191	171	300	190	128	271	209	134	187	200	145	151	376	307	212	112	114	167	121	64	109	133	171	139	94	139	73	4	21	130	82	122	74	14	7
SGdmA1209	241	231	328	350	266	261	303	388	256	213	399	180	178	249	242	79	204	228	220	207	99	421	398	339	208	210	232	250	41	312	392	317	234	46	90	141	2	10	173	137	90	62	10	5
SGdmA1210	472	396	190	238	248	220	187	80	391	385	205	440	513	391	375	308	413	482	387	321	285	284	415	209	429	580	503	424	541	700	715	507	464	296	257	326	31	35	256	495	264	198	28	33
SGdmA1212	137	124	152	122	118	144	125	135	134	113	112	767	482	98	168	786	466	650	148	138	697	190	163	151	411	364	134	93	459	385	372	132	134	525	172	121	20	16	134	154	189	72	13	25
SGdmA1213	364	256	602	785	551	475	730	826	486	407	830	118	294	443	313	176	195	182	261	279	158	1062	624	538	285	573	989	758	227	667	741	950	686	177	215	180	10	15	239	169	88	83	24	9
SGdmA1214	635	637	509	409	473	539	347	342	483	546	466	1032	784	460	534	906	760	975	538	469	755	560	581	277	718	692	400	309	366	760	729	519	423	449	419	463	39	71	464	624	372	298	31	30
SGdmA1215	2446	2160	2997	1618	1734	2748	1501	1263	2126	2560	2660	1386	805	1681	2085	2878	641	839	1848	1643	2337	2294	2536	1748	871	548	1130	843	607	440	530	1154	869	1163	909	1386	80	133	945	999	578	583	134	84
SGdmA1216	777	798	1067	1059	894	873	979	1075	853	815	1577	452	388	857	763	767	372	367	915	834	644	948	1229	738	263	236	579	601	312	268	349	691	499	316	668	577	52	92	555	723	483	329	52	78
SGdmA1217	414	387	344	325	337	421	364	371	498	451	405	152	91	372	545	492	49	71	462	347	455	452	580	355	53	84	389	383	426	37	78	466	383	295	535	445	30	86	489	603	466	423	48	47
SGdmA1218	190	181	203	179	184	187	84	46	192	189	73	159	134	197	215	544	113	118	224	138	513	142	204	121	120	121	233	228	660	168	163	221	180	759	229	125	6	20	161	146	167	82	15	16
SGdmA1219	255	202	334	380	247	305	479	502	299	229	487	317	176	192	202	207	266	353	223	185	143	756	598	483	325	333	252	226	83	437	417	337	276	78	110	158	12	19	229	159	82	81	11	11
SGdmA1220	699	616	612	521	592	578	393	517	746	706	474	202	151	388	584	303	133	155	594	470	342	767	806	429	237	171	737	854	550	153	166	932	671	228	409	425	46	63	341	435	302	220	71	50
SGdmA1221	265	268	375	259	286	262	321	238	222	267	235	127	59	218	355	611	65	73	255	192	483	342	281	235	45	46	152	121	214	41	80	199	190	269	294	242	28	65	275	301	277	191	23	56
SGdmA1222	542	536	401	372	356	442	216	199	517	465	247	184	215	419	674	1212	293	240	519	428	1018	336	414	247	144	225	324	302	486	132	132	345	304	401	631	671	64	72	500	962	575	255	62	78
SGdmA1223	538	421	1002	834	745	702	1051	847	563	569	1438	793	559	580	718	726	433	514	604	531	651	1473	1141	765	653	479	549	494	614	574	624	702	667	654	542	396	35	69	587	415	410	287	52	43
SGdmA1224	337	253	231	242	184	203	251	168	215	241	246	219	132	284	303	706	68	116	302	289	718	349	346	229	173	107	258	249	686	112	117	534	402	728	503	498	62	90	261	648	376	238	62	91
SGdmA1225	350	282	493	388	314	370	452	303	366	335	346	395	377	226	270	487	411	406	268	197	484	409	365	202	343	382	283	173	422	295	250	268	225	410	189	215	25	64	163	255	191	149	23	28
SGdmA1226	270	226	358	268	267	259	283	259	289	228	283	180	159	235	201	247	96	124	268	183	278	292	218	247	77	86	170	182	152	108	132	227	210	184	171	151	21	27	156	153	96	120	25	20
SGdmA1227	126	104	115	120	121	126	302	245	137	164	200	289	205	187	215	172	221	275	210	142	130	282	291	280	162	166	202	165	76	180	201	138	138	81	131	97	3	14	154	99	70	31	12	7
SGdmA1228	469	503	803	789	674	807	812	653	629	529	836	1328	1961	632	776	993	1224	1460	584	441	825	629	734	610	944	1117	455	320	486	1105	1184	418	327	839	754	619	54	60	862	824	631	274	69	31
SGdmA1229	550	470	457	581	362	388	466	472	454	469	496	496	260	621	602	654	260	347	479	387	691	702	595	398	528	412	910	564	796	336	361	820	763	652	433	479	24	36	337	600	291	217	48	39
SGdmA1230	685	506	687	529	540	600	625	657	589	581	898	809	508	649	581	523	412	490	607	469	477	925	823	435	1270	986	991	758	791	1119	1072	1083	988	687	547	477	31	76	503	732	573	431	32	31
SGdmA1231	1105	800	937	597	581	652	1295	1046	802	804	942	941	1351	880	1017	1437	1258	1359	856	744	1174	1370	1076	879	272	362	259	240	358	619	707	421	388	441	797	709	64	106	490	880	702	541	80	65
SGdmA1232	757	696	716	511	346	469	763	812	704	628	922	1018	435	901	977	701	448	623	1055	958	607	925	868	552	963	560	1112	967	552	904	1031	1445	1137	456	529	383	46	117	985	590	708	347	68	57
SGdmA1233	1631	1319	1124	1091	727	871	1121	1292	1316	1157	1687	1007	850	1331	1150	723	658	859	1214	1054	541	1649	1857	1112	1070	814	1509	1163	415	1269	1108	1548	1527	793	615	587	46	104	835	783	613	456	48	46
SGdmA1234	356	309	397	383	355	420	264	253	388	380	274	918	451	180	336	837	299	421	269	184	769	406	336	217	327	198	167	115	324	245	230	223	206	508	329	432	49	48	255	728	320	215	48	51
SGdmA1235	196	130	74	68	76	75	43	12	137	114	45	786	458	82	122	931	551	695	125	100	930	43	35	10	528	339	71	56	338	415	419	122	97	359	53	58	7	5	42	62	59	53	14	14
SGdmA1236	804	691	1002	980	824	736	662	585	824	780	784	705	513	684	867	742	364	385	829	641	553	824	910	657	630	492	722	642	514	520	525	907	764	460	576	577	42	84	506	586	511	273	59	61
SGdmA1237	231	133	207	135	166	188	141	166	231	189	182	331	158	160	200	241	101	194	171	122	203	141	228	163	221	167	129	136	181	233	214	215	176	157	161	153	19	45	292	212	163	196	18	13
SGdmA1238	376	356	239	149	205	236	187	201	331	289	305	386	192	380	409	458	233	298	368	363	361	268	473	259	136	101	203	194	127	91	152	233	233	206	359	413	45	61	327	549	332	215	56	54
SGdmA1239	174	162	126	146	144	128	119	86	187	142	144	199	135	69	138	713	119	143	139	101	613	170	175	111	100	106	102	95	415	131	106	123	135	487	117	106	19	32	73	146	102	76	14	13
SGdmA1240	1276	1059	953	856	740	829	617	521	1175	1000	820	664	583	1337	1388	643	432	542	1235	1054	613	720	1152	466	485	421	1166	941	442	428	591	1345	1205	329	867	759	69	95	733	928	632	246	98	104
SGdmA1241	1903	2134	1149	1231	1604	1818	1009	1008	1882	1877	1087	1038	1115	1515	1559	1594	948	1222	1276	1119	1330	1282	1500	938	1091	1115	1181	965	734	1093	1313	1544	1335	935	2097	2169	182	278	1746	2906	1659	959	240	248
SGdmA1242	723	635	630	531	540	538	417	475	727	584	433	599	510	553	713	982	355	519	567	352	887	564	564	469	223	260	414	247	453	210	328	414	346	568	455	578	77	87	293	732	552	501	67	61
SGdmA1243	2650	2542	1967	1832	1245	1458	1546	1083	2746	2036	2053	1866	1467	2304	2404	1630	1214	1280	2275	2127	1222	2170	2882	1196	1121	898	1700	1173	586	634	739	1132	1175	933	906	1126	87	113	774	1110	704	421	104	105
SGdmA1244	180	140	211	154	173	155	166	109	198	176	151	213	169	106	304	477	59	82	186	106	312	181	229	150	180	158	241	306	540	92	119	240	223	421	323	281	27	35	329	399	269	187	32	38
SGdmA1245	2708	2249	1776	1855	1380	1626	1680	1612	2285	2099	2367	878	620	2038	2715	5531	442	520	1882	1469	3938	1980	2071	910	301	252	768	547	1311	223	415	1272	1225	2215	2314	2482	269	710	1404	3674	2013	1962	351	324
SGdmA1246	210	224	195	166	174	204	156	160	243	163	219	497	543	128	282	368	401	433	241	150	301	173	297	195	352	362	168	169	172	325	358	251	171	171	200	169	13	18	215	227	199	77	16	9
SGdmA1247	621	611	507	353	406	473	329	383	597	563	464	288	324	545	591	522	157	162	421	333	465	353	562	276	150	175	382	371	350	215	287	531	453	357	340	322	31	51	306	489	317	239	33	38
SGdmA1248	1422	963	1153	779	853	1112	1138	937	1088	1206	915	2049	1031	1591	2125	1743	810	1051	1655	1247	1314	1356	1687	995	2214	1997	3794	2930	2334	1639	1455	3698	2947	1642	988	993	111	216	1153	1231	947	706	119	94
SGdmA1249	973	740	920	1107	719	859	916	892	1024	761	1413	489	301	773	692	991	275	372	712	549	803	1196	1303	899	372	312	787	605	628	280	361	902	864	615	456	408	59	128	413	506	369	315	60	50
SGdmA1250	184	113	141	147	120	115	117	112	155	130	129	262	165	156	168	793	179	207	167	101	633	142	182	69	833	553	408	389	1280	592	544	524	428	1729	203	177	27	28	145	266	210	118	21	20
SGdmA1251	654	612	924	819	713	784	693	530	864	752	967	1122	565	572	777	724	319	433	435	420	604	775	724	703	399	303	344	308	237	454	567	688	594	526	478	431	45	69	400	643	346	221	38	35
SGdmA1252	1435	1312	1194	1308	970	1069	1330	1270	1488	1353	1665	150	113	1342	1499	809	94	124	1286	1068	654	1583	1824	1040	70	51	875	804	344	104	157	827	887	329	985	955	76	212	883	1106	826	620	101	100
SGdmA1253	271	236	360	332	277	299	350	267	299	263	484	1048	1141	298	317	460	609	799	309	254	318	339	406	241	877	770	293	230	204	971	947	356	276	422	356	277	25	36	344	361	241	217	30	26
SGdmA1254	248	257	361	267	231	283	204	200	314	256	271	840	509	274	341	362	349	490	160	160	277	269	277	154	503	490	249	207	314	676	620	274	257	429	243	251	32	70	270	447	343	425	42	34
SGdmA1255	196	199	269	217	176	186	287	285	182	212	333	467	525	152	140	105	306	411	135	131	94	277	330	215	600	505	139	110	53	512	685	208	130	95	74	78	9	13	121	85	57	19	2	5
SGdmA1256	1326	1377	1583	1456	1232	1390	1570	1232	1439	1352	1503	637	480	1209	1107	603	288	332	1134	977	592	1438	1870	1581	232	230	584	563	287	301	344	1020	889	350	724	655	77	96	793	933	595	476	61	64
SGdmA1257	544	448	609	415	560	597	421	359	574	629	525	773	505	661	538	1236	459	515	517	367	1154	636	575	415	379	432	385	274	849	441	492	451	389	746	757	676	80	120	634	955	909	742	94	75
SGdmA1258	1327	1332	1461	1593	1331	1345	1158	1177	1497	1457	1572	1287	765	1574	1423	797	748	920	1236	1148	681	1706	1810	1248	611	449	604	547	280	663	733	1099	1062	255	937	755	75	140	894	1082	698	562	84	72
SGdmA1259	184	132	191	196	155	143	218	166	124	112	181	775	427	120	126	1007	449	623	163	136	1210	217	237	176	478	521	139	120	816	376	345	171	140	687	174	223	25	62	126	269	197	201	20	38
SGdmA1260	2735	2396	2350	2014	1708	1870	1891	1620	2492	2410	2038	2742	2165	3071	3706	3804	1900	2311	2415	2030	2746	2052	2968	1402	1567	1899	2260	1425	1660	2088	2278	2544	2381	2085	2393	2613	157	265	2971	3339	2164	1008	255	206
SGdmA1261	250	126	169	127	94	129	155	112	156	129	112	266	220	204	184	660	211	273	153	133	800	175	139	77	967	858	648	562	2057	442	419	647	489	2004	117	83	14	30	119	99	83	36	13	15
SGdmA1262	938	951	787	651	607	701	500	490	1036	838	825	566	250	691	796	557	231	297	874	627	531	738	879	362	634	423	1096	894	574	311	320	1166	943	807	456	476	26	56	243	487	261	164	54	49
SGdmA1263	1272	1179	703	947	769	883	474	586	1313	953	781	1133	747	879	1281	2378	396	411	1149	809	2310	582	736	384	432	335	1032	794	1545	181	304	848	736	1321	1044	913	121	235	538	1650	991	778	116	132
SGdmA1264	119	80	161	157	147	150	122	113	94	91	171	337	406	97	159	647	262	303	112	111	595	161	176	76	160	197	79	55	388	105	189	69	75	220	195	172	17	50	208	162	258	191	16	14
SGdmA1265	736	671	706	735	508	598	845	742	720	668	960	112	95	778	601	273	57	80	546	475	321	840	872	805	211	171	1180	822	671	137	211	1248	1091	748	373	334	35	52	337	373	272	162	47	36
SGdmA1266	395	222	312	244	202	230	280	175	270	227	199	981	1212	234	259	1607	1282	1533	267	230	2166	341	277	189	1715	2329	388	300	2431	2061	2190	409	369	2763	379	399	37	97	421	591	506	298	59	43
SGdmA1267	1209	1032	1115	833	1067	1120	773	588	1241	1126	793	729	590	1178	899	755	284	351	984	851	692	679	1272	645	364	270	709	547	604	415	414	844	628	648	590	566	61	70	547	716	572	389	57	72
SGdmA1268	1218	1171	2083	1461	1343	1705	1539	1208	1532	1420	1732	957	1042	1182	1557	870	561	616	1648	1125	721	1765	2007	1057	670	412	791	815	364	377	395	875	884	482	1209	1150	77	171	1069	1331	1250	663	123	127
SGdmA1269	546	460	283	260	235	308	195	179	499	356	236	567	630	513	548	1288	514	561	526	400	1088	383	366	214	391	492	405	300	668	370	455	443	399	967	387	469	53	110	315	740	431	328	44	50
SGdmA1270	200	167	395	228	182	234	215	192	190	188	311	176	151	177	220	695	131	181	192	145	592	292	282	290	159	132	163	115	502	108	108	195	150	447	253	252	42	57	185	320	264	147	40	35
SGdmA1271	953	825	852	778	549	732	616	706	834	750	649	1089	764	697	1000	1778	617	667	675	682	1549	991	818	575	634	480	500	449	698	462	486	572	545	1045	867	830	86	258	774	1226	1021	898	90	108
SGdmA1272	166	135	316	387	241	228	493	431	186	163	440	285	331	202	214	137	257	316	186	163	89	539	492	404	264	334	198	165	82	253	340	189	160	69	171	130	2	13	155	157	69	58	13	14
SGdmA1273	1305	1122	1475	1371	1294	1726	1216	1063	1296	1391	1369	923	873	948	1121	763	438	509	1006	922	586	1283	1644	1240	437	336	812	822	397	389	455	1122	758	446	1027	926	81	204	788	1317	822	852	130	106
SGdmA1274	941	852	663	651	504	629	579	520	933	803	599	402	395	849	778	545	237	252	833	661	452	786	817	541	336	368	993	835	360	415	444	1018	776	442	552	484	59	125	477	773	515	532	57	74
SGdmA1275	238	191	313	272	217	235	291	295	240	241	294	529	658	157	332	267	470	664	195	129	212	288	335	344	329	401	109	101	137	503	600	152	127	101	219	194	7	35	243	237	177	89	18	14
SGdmA1276	1008	966	1137	923	721	732	587	560	912	870	807	333	233	728	643	1071	121	222	602	530	790	758	895	553	264	175	681	547	791	263	299	864	806	1098	516	481	56	118	399	802	359	316	56	55
SGdmA1277	424	449	437	439	402	414	420	314	395	387	481	594	573	395	382	381	542	587	353	316	368	376	388	369	553	585	380	320	346	697	735	515	443	396	250	213	29	45	201	277	174	119	35	26
SGdmA1278	2718	2350	1429	1279	1059	1155	1339	1402	1991	1745	1702	2393	1340	1836	2575	1237	897	1141	2203	1875	1010	1667	2612	1100	1447	1215	2244	2066	831	790	923	1776	1519	699	1817	1631	106	218	1686	1910	1232	788	228	219
SGdmA1279	632	586	729	638	574	770	503	357	632	515	727	404	678	349	522	384	515	564	434	320	348	522	523	331	408	812	612	470	286	1073	1243	529	545	502	310	324	42	47	227	360	347	340	46	35
SGdmA1280	516	423	596	558	552	591	411	299	546	419	574	587	423	460	469	555	236	256	428	353	575	497	724	404	321	317	518	477	649	278	391	506	476	545	376	341	36	53	288	437	344	220	43	38
SGdmA1281	940	839	722	751	501	495	568	541	739	725	804	319	322	712	938	378	149	195	792	662	346	682	794	383	222	185	1064	963	417	192	221	1053	821	415	528	547	45	90	539	766	464	373	86	60
SGdmA1282	652	544	402	494	321	425	340	344	567	413	412	1248	835	536	653	1123	599	730	677	512	904	453	867	380	1124	923	1113	852	1270	1156	1109	972	749	1133	823	690	67	122	603	1081	657	408	75	116
SGdmA1283	475	474	855	825	495	440	618	719	552	436	794	318	297	442	672	473	202	320	595	441	485	1055	883	582	343	322	623	615	449	303	418	688	486	575	562	554	37	140	471	790	542	428	71	56
SGdmA1284	1304	1175	1545	1563	1084	1059	1254	914	1286	1265	1178	677	581	1219	1377	507	380	441	1045	1081	424	1565	1642	831	350	338	807	690	407	275	290	917	716	342	1143	738	38	148	1243	779	610	286	112	118
SGdmA1285	746	707	393	574	557	590	352	272	785	747	316	334	316	563	595	270	222	217	595	479	215	332	608	257	265	366	734	741	290	296	318	481	549	146	284	328	14	54	710	244	336	236	34	36
SGdmA1286	436	424	841	791	483	551	639	793	540	485	1018	728	1357	348	368	219	866	907	426	373	184	737	640	350	463	545	205	198	110	664	664	227	221	73	238	193	19	46	299	239	164	168	25	24
SGdmA1287	472	489	235	259	267	329	256	228	399	416	313	19	17	519	475	563	21	22	582	569	525	320	422	268	19	13	607	465	324	18	46	516	458	344	369	348	32	50	303	487	328	187	38	51
SGdmA1288	304	259	267	204	230	262	331	251	356	274	202	760	337	183	287	468	210	306	205	147	429	326	390	157	280	173	83	89	223	204	195	175	126	227	210	254	35	34	338	478	232	131	28	59
SGdmA1289	1631	1392	1413	1178	1316	1535	741	530	1740	1239	1012	363	418	1370	1065	907	283	325	1346	1174	887	691	1177	566	491	521	1501	1287	715	528	638	1982	1931	1214	781	695	68	137	588	806	688	634	88	45
SGdmA1290	624	437	826	711	502	604	628	567	664	559	718	391	355	484	469	1460	251	234	567	444	1483	598	516	427	594	492	767	626	1606	353	390	815	831	1338	458	489	63	109	378	707	581	312	73	60
SGdmA1291	1264	1178	2404	1437	1249	1356	2084	1946	1212	1109	2704	388	375	1011	972	243	280	424	1171	1086	266	2580	2126	1247	704	555	1271	1481	395	488	514	1219	1124	136	589	458	72	119	864	610	475	366	62	72
SGdmA1292	380	296	358	326	205	233	264	290	395	329	310	675	518	355	435	373	279	392	299	251	377	322	496	198	315	388	348	255	356	428	509	272	264	265	283	262	19	22	279	340	191	142	27	22
SGdmA1293	1705	1385	1325	1568	1296	1579	929	699	1582	1517	1014	1279	559	1629	1470	1952	490	684	1268	1132	1590	1229	1404	968	794	656	1364	1018	1122	546	640	1344	915	1445	1205	1200	79	154	998	1460	996	842	98	108
SGdmA1294	240	267	360	286	327	346	150	102	342	283	179	392	210	201	246	375	268	325	188	182	365	221	224	137	236	212	112	106	160	245	274	174	161	266	128	137	8	18	93	142	135	76	13	12
SGdmA1295	1236	1106	603	601	819	1047	425	382	1170	1099	496	218	172	658	668	406	124	113	750	647	328	666	859	425	135	133	535	583	200	75	152	503	431	184	435	412	38	98	655	596	405	539	25	33
SGdmA1296	816	766	425	585	416	468	467	510	735	621	598	326	375	904	849	600	175	181	756	518	510	508	832	291	244	204	997	603	621	170	257	520	553	409	552	405	23	41	452	644	353	183	38	46
SGdmA1297	857	744	936	825	636	652	813	473	946	772	804	345	168	629	939	1220	180	230	669	619	1225	654	971	398	358	295	928	696	1077	292	347	957	862	1337	604	583	93	199	756	801	772	762	78	77
SGdmA1298	2107	2061	1456	1161	1160	1554	1034	1027	1770	1899	1172	899	594	1592	1421	775	495	643	1497	1425	588	1168	1688	1142	744	721	1181	1176	401	830	820	1701	1518	500	1018	899	77	167	800	985	900	563	107	98
SGdmA1299	531	563	416	358	390	361	263	189	452	499	339	302	222	521	506	761	203	327	467	437	720	249	437	219	240	222	400	351	365	229	262	505	409	313	402	430	45	53	279	451	288	244	41	25
SGdmA1300	435	417	788	868	410	483	717	678	444	468	783	916	1715	368	491	245	1155	1283	501	433	189	786	762	440	740	1159	440	477	108	1430	1252	464	334	141	174	127	6	20	259	160	144	120	17	7
SGdmA1301	244	192	168	183	172	179	109	96	256	217	167	548	401	212	303	350	202	267	120	155	328	205	238	192	312	284	150	126	275	216	254	152	121	225	169	195	12	9	223	291	169	67	12	18
SGdmA1302	1701	1088	1106	1021	1067	1441	717	779	1200	1210	1063	778	761	878	733	970	486	588	698	471	797	647	1098	578	466	527	562	423	795	584	652	979	765	865	694	877	83	199	807	1114	803	1684	104	64
SGdmA1303	62	56	59	50	42	43	24	30	85	68	25	22	22	72	63	129	20	20	51	46	106	48	35	17	25	20	61	45	121	19	14	53	48	81	173	188	16	36	112	245	136	123	20	22
SGdmA1304	68	73	65	75	75	67	70	55	84	86	90	41	49	88	96	32	35	48	76	72	30	89	99	75	28	39	62	82	7	28	39	56	59	6	146	161	8	13	155	152	70	37	11	16
SGdmA1307	174	183	196	211	138	127	170	101	227	194	255	113	170	151	160	95	92	108	157	134	74	133	119	90	100	85	123	109	50	111	167	159	133	65	188	167	17	33	196	187	151	105	25	15
SGdmA1309	434	325	440	458	413	406	512	466	425	430	595	147	164	454	350	220	94	104	484	410	174	526	715	577	133	178	602	653	267	183	231	611	566	157	252	215	13	22	247	249	170	75	18	25
SGdmA1310	708	695	1112	1010	753	842	916	704	867	738	1315	473	602	788	633	427	209	280	506	486	365	941	886	639	227	247	505	389	144	318	286	523	482	244	423	384	23	53	380	444	336	190	37	32
SGdmA1311	1268	1077	862	919	972	1159	472	418	1304	1127	599	762	889	695	803	768	687	864	552	442	634	425	719	233	557	635	517	352	473	782	832	515	510	432	456	453	29	62	625	756	597	252	44	30
SGdmA1312	3461	3405	3866	2679	2297	2893	2147	1460	3091	2833	2415	472	441	2362	2425	1702	317	376	3022	2547	1678	2775	2991	1447	577	547	3707	3933	1950	274	422	3405	3381	1839	1410	1505	158	292	1097	1760	1463	1255	195	154
SGdmA1313	7802	7464	8314	4960	5101	6639	4078	3819	7124	6824	4730	1588	1435	4964	7318	2359	1262	1493	7045	5426	2231	4454	7496	3603	2166	1573	6157	6721	1775	875	1310	5326	4285	1649	3538	3820	324	515	3215	4289	3230	2186	370	425
SGdmA1314	714	608	773	853	710	754	662	614	890	621	938	352	931	591	475	330	527	568	619	515	359	702	831	457	509	805	732	612	261	986	999	882	1037	449	403	345	24	43	494	440	312	147	46	39
SGdmA1315	2824	2423	3315	2583	1827	2590	2257	1921	2989	2359	3354	1485	2250	1826	1736	655	1622	1889	1710	1608	497	1939	2734	1550	1124	1566	1570	1294	262	2218	2164	1855	1955	487	1077	896	51	156	886	997	762	517	83	70
SGdmA1316	862	745	1340	1477	842	833	1277	989	882	817	1635	293	521	1033	702	326	372	426	603	626	268	864	1293	882	435	635	968	900	252	849	844	1039	1321	331	423	367	22	43	495	391	284	168	31	24
SGdmA1317	807	682	532	532	441	568	569	483	738	579	763	366	580	563	683	398	319	359	672	542	380	472	794	352	737	799	1300	1281	627	810	775	1088	1098	728	349	312	22	76	293	410	303	245	21	26
SGdmA1318	633	588	654	641	417	569	507	336	738	515	702	726	1153	427	489	334	729	744	459	352	319	560	551	260	1509	1540	961	821	420	1700	1633	894	1002	414	249	292	19	37	196	334	163	89	22	27
SGdmA1319	1242	1008	1424	1508	1003	1526	693	514	1429	924	1170	394	1346	597	751	985	913	1002	777	566	1035	550	845	428	1126	2252	1752	1482	1456	2080	1944	1267	1447	2074	483	524	42	130	376	787	523	504	41	32
SGdmA1320	7582	6700	7840	6874	4735	6595	5645	5573	8878	6296	7860	9346	11317	5161	6845	3726	9344	11101	5774	4563	2975	5633	6622	3187	7864	8958	4580	3848	2043	8235	7881	3354	3435	2148	3106	2630	242	535	2473	3480	2645	1835	386	337
SGdmA1321	4723	4038	4841	3831	2299	2691	4314	3483	4305	3514	5467	1761	2554	3628	3262	1357	938	1193	3512	3171	943	3389	4529	2249	1148	987	2900	2450	650	1011	1237	2397	2554	728	1992	1801	154	329	1861	1977	1642	1186	224	135
SGdmA1322	102	87	149	93	128	119	57	62	106	100	116	415	190	76	119	336	304	402	117	73	501	107	101	42	434	242	80	64	334	173	216	56	86	234	260	316	26	126	75	397	221	334	43	41
SGdmA1323	174	143	409	326	306	264	450	272	203	179	426	210	108	134	246	438	112	129	187	157	322	555	462	363	73	58	77	83	139	99	90	102	110	158	115	106	7	9	208	160	194	79	9	11
SGdmA1324	338	312	512	623	395	322	408	434	419	357	486	357	212	265	276	636	182	216	386	261	621	591	585	544	150	127	235	174	334	171	160	273	220	394	187	223	14	54	243	259	136	117	28	19
SGdmA1325	340	331	333	223	231	251	372	419	298	307	414	211	99	266	306	161	122	136	291	289	138	614	404	409	128	124	207	223	82	112	131	391	300	57	175	155	16	39	213	242	141	172	24	28
SGdmA1326	252	275	418	365	268	307	466	337	276	251	523	452	686	368	359	259	365	447	346	350	201	360	505	333	207	214	291	250	113	264	293	304	213	164	236	152	24	34	293	215	199	176	19	18
SGdmA1327	225	197	205	238	174	216	162	151	269	171	133	375	341	179	230	278	222	280	158	95	315	216	178	101	489	481	414	266	507	415	416	252	277	455	194	191	14	20	171	229	156	63	21	18
SGdmA1328	712	785	356	422	473	478	392	373	606	744	288	1108	763	1002	730	286	1093	1539	1012	958	244	420	527	293	1300	997	1236	669	344	1183	1156	657	485	163	491	364	18	33	557	333	200	108	23	19
SGdmA1329	575	574	362	451	465	509	246	181	499	424	345	445	456	355	412	720	308	338	431	350	720	395	525	346	151	141	231	151	292	153	155	198	169	395	319	362	31	68	422	427	254	276	30	30
SGdmA1330	674	588	565	552	331	361	348	540	513	471	528	360	231	733	783	457	180	219	617	545	482	656	841	415	191	154	905	644	329	189	264	836	673	423	490	482	40	87	426	667	496	403	47	38
SGdmA1331	238	257	331	278	179	173	316	260	262	229	355	328	370	354	343	272	209	271	312	267	192	427	433	368	221	210	291	231	135	274	285	419	271	113	359	276	30	64	340	339	298	244	26	29
SGdmA1332	5944	4790	4330	3867	3295	4116	3520	3928	4726	4583	4275	2537	1412	4791	5583	1771	851	1204	4122	3589	1933	3826	6198	2592	1662	1303	5462	4491	1881	1253	1273	5489	4700	1244	2936	3181	152	409	3191	2810	2580	1744	300	314
SGdmA1333	319	235	384	389	374	514	297	297	293	271	402	602	329	258	294	941	199	240	255	235	1159	327	430	398	504	332	288	239	1508	233	210	371	360	1162	321	341	33	60	234	347	313	200	40	36
SGdmA1334	133	85	136	94	96	103	99	99	103	93	76	422	392	111	179	259	285	380	126	93	237	84	147	116	295	341	130	103	180	336	332	172	134	258	200	117	19	49	192	210	178	107	16	6
SGdmA1335	1086	1056	728	771	646	929	601	535	972	918	684	539	530	932	781	1323	504	646	1049	915	1630	490	914	499	952	1050	1277	1141	2163	1367	1436	1705	1548	2093	716	716	85	162	502	798	566	595	88	87
SGdmA1336	197	185	167	141	192	148	167	177	133	211	206	632	273	219	282	360	219	305	274	268	467	202	254	169	279	246	234	259	202	139	131	343	269	224	244	255	31	54	279	325	311	173	22	22
SGdmA1337	449	396	307	381	339	329	332	397	457	492	423	139	306	389	345	289	138	175	331	321	225	380	458	347	44	65	154	125	57	51	91	170	181	68	217	211	18	24	208	169	97	73	35	22
SGdmA1338	282	218	309	260	161	183	251	299	235	179	322	90	130	277	280	364	80	105	267	250	439	389	385	233	237	243	932	777	935	143	164	928	976	635	197	197	10	41	199	214	138	82	34	23
SGdmA1339	439	448	355	478	335	393	455	445	441	410	613	315	279	656	366	311	217	297	375	341	230	538	616	355	257	232	572	257	240	373	290	430	408	265	288	270	12	30	322	285	177	67	20	19
SGdmA1340	703	658	590	573	479	540	417	416	574	581	685	80	94	567	642	506	52	81	649	530	432	623	735	448	128	96	821	796	470	62	118	648	599	348	511	484	43	79	435	619	436	235	71	58
SGdmA1341	1318	925	870	714	590	636	1169	1314	844	889	1401	709	965	1280	1352	2653	1942	2230	1369	1258	2413	1442	1451	1076	1607	1675	775	839	1772	1134	1088	983	1021	1420	1111	940	108	224	997	890	900	694	137	131
SGdmA1342	263	264	309	236	237	251	295	194	311	275	277	488	190	243	348	383	176	244	295	289	349	363	371	179	310	221	230	275	257	216	219	364	309	213	372	282	14	45	242	323	168	111	36	25
SGdmA1343	288	276	458	361	307	365	389	320	353	344	486	477	166	372	350	631	214	286	233	186	497	528	397	474	352	277	238	191	451	194	242	416	302	416	295	309	41	53	181	340	256	194	36	44
SGdmA1344	127	54	22	28	26	31	25	19	55	37	21	334	408	46	62	296	475	562	53	22	374	36	22	25	2961	3128	235	184	1742	1910	1633	178	166	953	73	58	5	22	29	85	58	50	3	6
SGdmA1345	862	819	1153	1055	873	892	1080	1176	929	856	1404	722	533	944	800	553	394	507	722	611	440	984	1361	1070	274	250	456	332	141	221	276	470	497	152	558	413	30	34	703	483	469	326	54	27
SGdmA1346	950	753	829	791	580	697	850	675	842	603	945	489	252	1002	537	275	161	169	544	492	325	829	809	553	609	352	2962	1102	443	433	530	1930	1911	846	359	341	17	43	367	435	250	160	31	17
SGdmA1347	410	399	526	597	468	517	346	316	451	373	461	126	152	248	303	193	118	116	341	318	176	543	722	363	78	68	163	160	101	125	161	229	315	180	160	117	9	13	228	148	157	51	9	9
SGdmA1348	171	153	161	189	144	122	138	117	200	157	124	1049	672	182	182	309	578	663	155	115	255	155	227	111	873	776	204	164	295	906	731	192	164	310	59	74	15	11	59	113	39	40	3	11
SGdmA1349	181	143	301	243	182	218	201	156	192	178	190	658	742	121	220	287	416	486	151	79	188	227	225	115	432	450	142	92	117	494	458	123	89	215	141	124	7	21	174	157	101	104	12	7
SGdmA1350	249	238	254	265	239	260	263	226	316	267	339	122	133	204	227	130	121	166	275	192	92	324	361	287	214	242	383	375	160	154	163	275	289	55	153	129	5	48	191	167	141	95	20	17
SGdmA1351	1432	1331	1070	780	673	927	1016	883	1138	1064	1090	249	176	1537	1238	845	110	145	1254	1043	817	1382	1263	917	162	148	1492	1282	1003	97	199	1560	1306	963	616	659	90	135	596	907	810	573	101	139
SGdmA1352	968	842	470	410	402	527	470	394	740	703	446	316	143	626	775	974	79	109	564	542	859	611	570	468	593	246	1346	1268	1605	233	290	1355	1367	1663	568	587	51	95	407	785	511	491	60	42
SGdmA1353	1097	923	1007	823	914	1027	711	600	1018	944	814	1169	878	536	860	1074	667	836	773	656	875	626	965	682	440	452	304	323	454	305	382	318	337	426	728	720	51	113	588	649	513	414	93	73
SGdmA1354	1202	1073	1029	995	720	719	947	899	1034	967	1042	528	216	883	1180	790	165	234	1085	921	665	1472	1510	974	286	201	812	752	380	210	346	1080	927	321	709	564	40	67	551	728	508	316	66	59
SGdmA1355	755	679	977	795	726	832	689	650	693	719	992	417	387	631	592	447	427	665	592	552	290	688	953	722	366	513	384	411	165	696	618	530	467	247	355	331	34	55	346	410	363	225	27	28
SGdmA1356	332	216	251	306	194	198	280	271	290	266	283	337	453	204	235	186	344	379	152	147	154	263	431	358	233	388	149	146	73	416	411	186	189	109	122	102	5	9	139	131	79	60	14	3
SGdmA1357	1864	1687	1569	1434	1330	1600	876	580	1997	1526	1355	117	85	1398	1065	829	56	59	1186	968	713	861	1147	620	196	217	4248	3189	1867	168	288	3698	3574	1480	866	712	48	146	446	886	703	545	50	63
SGdmA1358	561	565	622	522	486	519	502	399	539	433	519	189	332	338	489	991	603	632	515	403	882	595	447	466	364	699	426	477	924	531	437	746	559	941	819	765	70	105	610	771	653	492	105	77
SGdmA1359	485	456	573	418	438	423	635	566	448	492	588	325	291	538	621	441	204	269	596	540	441	782	791	432	95	109	291	260	158	114	173	356	283	228	529	388	39	61	518	562	435	253	51	44
SGdmA1360	560	518	720	442	453	540	340	319	508	463	374	149	135	434	530	577	78	66	390	298	504	463	538	313	92	74	367	328	399	77	95	482	362	369	545	543	40	58	421	636	430	288	54	43
SGdmA1361	223	202	242	317	228	239	194	212	218	226	256	120	124	207	174	152	78	79	184	171	145	215	263	161	124	137	321	272	150	182	199	343	341	178	128	103	10	31	118	165	89	101	24	15
SGdmA1362	1038	785	1391	907	765	1096	952	614	956	909	1054	383	374	856	1200	1323	144	161	935	726	999	1164	1119	709	44	41	228	223	188	32	102	257	258	228	1016	787	79	132	1118	761	844	369	78	104
SGdmA1363	340	269	299	197	192	251	279	246	318	309	333	135	107	311	402	364	60	33	266	260	303	373	476	258	31	40	212	173	122	54	75	266	209	228	246	262	24	40	266	303	197	159	18	22
SGdmA1364	237	162	216	152	165	189	137	165	193	170	175	1500	611	165	231	700	598	952	136	126	511	171	244	163	851	573	84	73	245	617	617	186	157	401	281	221	27	63	294	274	242	145	34	24
SGdmA1365	463	409	474	507	385	459	401	401	525	461	545	649	469	306	611	456	288	400	416	291	359	655	759	529	165	220	293	276	216	341	393	432	282	225	426	310	29	34	412	505	239	263	26	46
SGdmA1366	7911	6566	6450	7208	5939	6614	6648	7135	7412	7533	6886	3000	2736	6830	6644	4922	2359	2503	6230	5923	3471	9623	10468	6487	1517	1859	3585	3403	1641	2149	2320	4970	4328	1363	4022	3333	257	494	4399	4297	2748	1684	372	386
SGdmA1367	317	263	278	269	233	250	388	349	269	251	367	426	382	305	379	300	241	289	290	266	204	462	566	372	340	291	270	300	189	291	241	384	276	214	333	310	38	58	439	481	335	316	34	43
SGdmA1368	541	532	534	741	412	412	593	508	535	527	645	465	432	674	756	534	350	392	661	607	455	975	1046	638	261	316	706	481	235	299	307	516	433	279	493	462	14	39	617	551	313	129	41	44
SGdmA1369	217	180	122	125	119	117	101	113	168	147	130	846	243	146	190	1076	214	298	163	125	1059	150	158	97	713	332	112	86	1059	352	258	241	223	1005	142	164	15	52	151	225	161	159	33	30
SGdmA1370	711	525	562	468	469	553	661	523	627	563	785	232	171	714	711	773	192	255	605	571	818	620	672	403	260	220	502	498	517	196	206	681	639	516	719	603	31	111	519	659	567	528	66	76
SGdmA1371	3115	2659	1505	1641	1148	1576	2301	2201	2712	2312	2735	623	389	3906	2297	1402	408	496	2920	2864	1052	2558	3352	1583	475	484	3420	2003	528	314	526	1646	1372	505	1604	1528	129	275	2075	1943	1176	854	240	267
SGdmA1372	1293	1156	2022	1731	1526	1470	1418	1452	1367	1292	1591	704	475	1190	1355	1307	385	476	1271	1146	1207	2021	2054	1288	243	269	854	649	582	175	387	747	695	504	1389	1167	61	184	1000	1234	835	614	121	132
SGdmA1373	1010	848	1060	750	645	772	856	547	952	855	946	424	334	781	876	554	235	236	981	758	648	919	802	472	1033	592	2145	1724	1148	582	557	1920	1379	868	913	614	73	234	614	732	711	809	86	68
SGdmA1374	627	605	624	466	383	431	381	317	580	508	461	1019	890	530	618	734	631	724	648	529	723	539	589	285	1259	1066	796	731	953	919	838	660	531	696	528	482	63	77	417	783	525	427	64	68
SGdmA1375	266	179	267	215	231	176	183	123	227	227	171	320	141	225	346	902	168	214	236	245	974	221	263	210	373	231	301	295	941	166	219	340	280	963	362	344	39	97	288	686	401	221	57	44
SGdmA1376	1309	1335	1374	1225	872	1114	802	615	1392	1066	1044	347	301	1070	1411	1249	275	325	1204	970	950	1134	1164	572	71	102	371	342	266	69	114	311	267	305	891	684	75	158	702	782	642	519	85	69
SGdmA1377	2619	1624	1900	2058	1478	1256	1112	1040	1912	1989	1468	432	354	2225	1727	1138	347	461	1387	1190	1040	1501	1911	1195	436	395	1344	1094	945	551	577	3091	2549	1185	1792	1425	106	275	1788	1868	1283	1032	146	162
SGdmA1378	298	249	289	366	176	197	397	581	268	267	435	630	891	275	383	1038	1063	1451	385	352	833	764	438	391	744	873	229	222	421	831	928	286	258	356	201	135	15	27	239	146	140	106	13	24
SGdmA1379	84	28	36	10	15	22	13	14	32	27	14	35	46	49	37	695	71	56	43	24	695	20	43	19	192	147	61	58	1019	97	85	70	92	987	184	95	40	46	86	178	148	141	12	19
SGdmA1380	570	506	467	510	343	389	539	580	476	517	659	430	646	387	569	563	501	656	479	433	547	669	653	408	1342	1506	940	877	833	1218	999	1263	1190	585	512	482	37	74	548	571	381	278	61	88
SGdmA1381	1372	1476	2407	2372	1683	1776	1452	1148	1723	1601	1792	894	720	1503	1586	1349	462	567	1246	1387	1005	1625	2427	1628	87	92	171	123	109	83	174	188	165	116	957	765	61	114	874	857	589	324	80	59
SGdmA1382	231	250	281	188	258	273	185	204	223	208	195	759	501	136	253	812	286	327	205	204	698	316	275	222	377	265	148	154	601	271	264	155	167	603	355	329	36	50	262	401	283	146	33	37
SGdmA1383	373	326	355	269	253	381	367	337	384	405	429	159	148	305	343	151	74	119	292	280	147	458	471	317	112	107	277	264	122	128	155	352	277	113	193	328	18	44	310	346	254	199	19	23
SGdmA1384	867	1019	1397	1149	1047	1181	1547	1065	989	793	1686	917	1412	933	610	389	1316	1695	707	583	301	1619	1499	1290	590	957	502	311	129	1200	1255	470	474	357	491	425	43	38	636	460	456	430	46	43
SGdmA1385	193	145	291	259	191	208	276	255	158	177	288	313	226	162	210	210	134	163	156	125	110	327	230	152	201	156	179	138	135	188	228	221	172	87	169	188	12	21	234	216	174	121	17	14
SGdmA1386	353	242	465	323	245	275	323	266	324	239	493	306	113	279	274	197	128	190	242	203	138	394	299	196	231	186	294	244	171	277	277	400	397	142	157	153	7	18	197	149	79	54	13	14
SGdmA1387	453	257	623	496	403	377	378	392	405	327	445	356	243	304	369	462	198	262	270	275	409	654	482	454	333	299	429	361	478	284	348	569	470	572	314	292	16	72	309	329	265	194	41	32
SGdmA1388	3687	3333	3900	3049	2856	3227	3129	3231	3411	3521	3195	1266	901	3119	2648	1197	664	869	3452	3060	1076	3781	5093	2484	562	436	1544	1416	545	313	481	1482	1218	484	1699	1903	123	288	1522	1854	1687	1353	180	190
SGdmA1389	48	42	31	31	27	23	15	32	53	52	25	32	21	38	50	62	24	16	50	42	62	43	22	10	18	14	32	34	40	17	19	64	39	42	145	112	12	32	119	141	103	82	12	21
SGdmA1391	62	54	110	70	49	60	99	83	35	54	89	47	24	41	35	12	26	34	60	40	20	227	113	158	35	21	34	22	4	27	17	51	32	8	58	40	4	2	68	50	28	37	9	8
SGdmA1392	116	132	126	104	145	118	131	108	173	136	217	41	14	118	93	30	8	12	148	110	37	188	88	59	33	12	161	143	41	24	31	224	239	24	133	57	3	12	148	47	40	34	11	12
SGdmA1393	89	47	39	38	20	30	39	32	57	62	60	17	19	43	70	20	9	9	78	65	16	67	49	26	7	7	54	62	8	7	11	83	56	6	102	90	8	16	129	103	75	43	9	13
SGdmA1394	280	166	197	201	104	74	390	471	294	179	495	336	188	236	295	66	187	188	249	297	83	614	184	223	157	182	256	221	42	191	237	204	213	22	330	238	12	39	499	193	130	46	35	27
SGdmA1396	335	229	276	230	169	217	263	181	248	233	261	171	105	206	235	678	117	104	229	174	767	391	328	178	276	331	420	349	1621	238	217	550	484	1563	227	230	44	63	200	346	189	190	47	41
SGdmA1397	347	284	489	343	348	346	324	402	328	320	369	194	238	257	314	780	251	363	285	222	691	551	448	276	553	556	464	430	1228	591	462	545	496	1283	477	467	38	84	544	645	386	372	52	54
SGdmA1398	173	70	68	36	68	58	92	51	79	53	57	99	101	105	78	1126	87	80	77	45	1001	45	82	48	113	124	100	76	1160	85	83	100	138	1137	111	107	7	25	97	86	124	55	15	14
SGdmA1399	163	170	178	174	181	198	170	151	156	189	166	483	234	159	227	236	231	311	162	144	188	171	242	173	309	262	146	112	169	206	236	138	128	156	241	216	20	27	240	284	195	107	27	16
SGdmA1400	632	543	279	251	337	323	376	359	533	549	397	211	385	530	624	878	252	310	488	422	731	573	647	543	198	262	566	483	469	334	389	886	678	670	451	562	43	95	566	799	529	415	59	57
SGdmA1401	227	168	133	148	154	189	123	154	175	185	229	226	168	152	296	692	219	291	240	149	628	141	234	116	216	222	130	166	555	183	156	236	214	678	422	465	44	57	347	864	568	275	54	71
SGdmA1402	165	111	130	187	117	120	116	134	117	120	122	912	677	88	191	762	537	747	94	69	764	232	202	98	652	466	129	72	613	411	398	88	93	590	239	254	24	91	190	303	291	249	48	62
SGdmA1403	430	367	533	453	307	391	338	252	442	359	482	294	334	413	414	200	299	300	362	296	236	405	425	224	341	416	476	384	179	235	295	454	487	214	258	236	26	43	300	271	218	137	21	16
SGdmA1404	6720	5590	6427	5669	4321	5364	6596	5799	5668	5027	6054	1648	891	3716	4401	947	668	803	4620	3869	1120	6882	6026	3581	1985	1439	7518	6770	1198	1143	1514	7080	6091	1008	2654	2559	248	426	2841	2951	2268	1828	291	328
SGdmA1405	269	227	245	237	170	176	219	229	188	200	208	1547	1297	290	481	509	1054	1161	406	358	466	389	347	177	1769	1412	462	483	543	1298	1236	633	365	454	927	857	62	144	961	1307	984	496	131	112
SGdmA1406	380	296	411	526	411	508	370	405	436	371	366	306	302	352	468	612	272	338	444	343	669	551	687	353	218	254	267	260	281	201	186	327	244	428	391	382	33	92	357	447	283	290	56	65
SGdmA1407	2011	2038	1243	1128	1015	1224	980	851	1796	1627	1344	1036	645	1725	1682	960	521	722	1469	1468	750	1522	1661	983	774	471	1451	1260	456	542	688	1418	1327	578	1058	1205	57	165	1104	1631	927	712	94	102
SGdmA1408	150	105	113	107	55	78	35	59	109	83	69	32	31	77	105	252	27	45	110	70	322	104	87	43	155	160	564	530	1205	83	72	347	308	801	90	89	4	14	71	117	85	70	10	4
SGdmA1409	1326	1122	970	769	667	834	629	570	1169	929	867	435	801	1004	1071	815	724	871	989	914	928	767	867	434	2614	3039	4339	2998	1794	2087	2211	3203	2966	1926	698	712	39	127	426	763	490	298	74	70
SGdmA1410	687	685	564	618	413	546	299	354	693	547	508	253	217	438	537	424	147	157	432	388	364	348	641	207	423	438	996	797	552	422	439	937	935	561	357	333	19	55	182	427	234	192	36	22
SGdmA1411	3935	3342	3385	2716	2537	3330	1994	1512	3838	3120	3052	1897	2571	2703	2935	2270	1632	2009	2762	2469	2093	1870	2911	1183	1587	1890	2782	2211	1476	1724	1938	2641	2270	1859	2493	2410	208	516	1828	3205	2483	1741	266	257
SGdmA1412	2581	2284	2589	1916	1645	2137	1704	1112	2385	1948	1943	308	797	1662	1873	2353	711	829	1716	1511	2066	1717	2162	1200	685	1229	2858	2641	2878	799	999	2187	2127	2386	1459	1332	104	249	1210	1643	1104	1059	148	159
SGdmA1413	1912	1460	1660	1514	1270	1435	1009	594	1552	1173	1237	331	728	1513	1247	927	436	489	1275	1132	1222	925	1373	470	2796	3749	12403	9118	4913	2209	2023	5819	8330	7239	970	861	73	95	963	750	871	398	79	60
SGdmA1414	8390	8184	6557	7268	6645	7305	8127	8048	9376	8545	11891	4730	4888	4912	9900	5520	3099	4229	6753	6199	4509	7904	13853	5910	2375	2598	3448	4305	2607	2225	2553	3726	3728	2002	5720	4533	461	695	7382	7942	5641	3006	494	549
SGdmA1415	1030	586	1500	1171	966	1188	1497	1157	1190	1078	1248	1094	576	1115	1116	676	471	568	1049	919	596	1347	1501	934	658	457	797	644	256	424	432	719	630	409	680	514	82	114	1004	715	559	435	78	86
SGdmA1416	276	258	240	207	261	244	141	89	290	240	234	336	330	325	248	456	186	252	233	197	476	146	185	82	525	481	637	487	849	454	527	579	578	743	412	327	29	79	433	591	415	331	37	34
SGdmA1417	582	534	671	530	443	505	431	290	551	440	427	394	270	460	635	1299	277	409	469	388	1432	455	471	157	179	159	371	268	615	187	215	336	346	681	516	595	53	108	370	750	583	338	50	63
SGdmA1418	3036	2810	3852	2394	1998	2280	2805	2464	2775	2758	3259	1054	596	2626	3665	2810	435	565	3069	2563	2147	4284	3760	2533	568	379	2248	2000	1437	293	478	2191	1859	1585	1821	1565	173	310	2309	2255	1756	1007	248	218
SGdmA1419	1390	1555	927	948	923	1016	563	696	1266	1291	830	734	486	1546	1359	701	600	678	1388	1494	692	838	899	530	744	738	1283	1206	557	392	394	1033	1142	468	878	850	60	120	1171	677	1076	636	109	81
SGdmA1420	5117	4494	4199	3775	3645	4073	2523	1867	5029	4540	2656	430	458	4638	3313	1519	300	428	2609	2449	1380	2552	2806	1929	304	359	3475	2200	1146	350	474	3026	2827	1518	2578	2088	129	245	1553	2190	1641	945	213	207
SGdmA1421	451	426	699	538	356	580	418	335	441	461	411	498	776	379	397	321	356	457	318	262	293	541	511	274	939	857	859	495	359	738	845	800	608	726	243	176	32	45	346	430	346	287	53	52
SGdmA1422	5467	4675	4583	3306	2591	3796	4352	3521	5112	4567	5785	2630	3091	3767	3960	1472	2872	3905	4862	4586	1156	4003	4985	2432	3517	3747	3856	4350	990	5345	4852	3995	4936	842	2814	2521	206	445	3929	1808	2792	2839	292	204
SGdmA1423	366	293	397	432	406	520	292	160	377	308	268	1487	346	239	506	2137	496	689	331	316	1296	477	606	320	736	381	259	159	753	553	579	291	248	818	665	1154	79	114	1590	1324	1140	626	89	71
SGdmA1424	1526	1244	1122	937	1056	1205	996	956	1320	1272	1190	1958	2157	1082	1202	598	1415	1671	1307	1039	546	1191	1253	819	2152	2231	1731	1456	737	2876	2911	1625	1707	765	602	568	40	53	545	501	393	295	38	33
SGdmA1425	546	454	425	371	342	371	329	393	470	418	469	866	701	312	539	440	496	537	551	370	391	517	666	288	2234	1778	1319	1117	821	1466	1327	1068	842	591	270	312	25	49	320	353	225	181	22	29
SGdmA1426	374	342	653	620	440	453	389	297	401	414	378	1018	1767	188	412	497	1197	1435	343	183	365	656	511	360	1009	1547	422	253	378	1794	1766	282	226	407	302	299	25	51	277	373	301	224	15	32
SGdmA1427	7063	6930	8498	6826	4189	4453	7697	6646	7006	5995	8397	3549	2126	6519	5706	2447	1462	1555	6205	5123	1781	9622	9994	4804	2647	1942	4432	5030	1666	2099	2251	5474	4881	1369	4010	2865	266	467	4214	4397	2824	1487	325	283
SGdmA1428	374	303	277	259	238	220	263	289	308	264	304	618	623	236	347	342	571	703	354	253	372	238	431	167	1088	1152	585	525	382	970	950	440	406	543	140	155	11	17	206	135	99	86	10	21
SGdmA1429	674	513	1432	1008	717	839	1116	1032	749	765	1242	1522	669	739	834	871	507	682	852	657	683	2079	1373	1087	727	376	590	478	351	448	474	537	497	551	699	453	40	118	779	439	593	468	57	69
SGdmA1430	1018	941	867	706	676	836	675	483	1001	880	769	806	1213	821	700	452	939	1138	675	525	483	624	881	433	1602	1740	1255	982	557	2102	2090	1101	1046	769	570	486	51	80	631	658	492	392	58	42
SGdmA1431	1027	776	1664	1547	1317	1277	1104	923	929	999	1431	545	1317	1273	827	324	1064	1115	1062	1190	391	1230	1400	1024	1006	1463	1496	1330	417	1833	1982	1577	1707	476	741	546	67	92	1052	576	640	500	55	56
SGdmA1432	404	339	609	838	467	380	693	662	439	368	947	863	991	441	388	170	770	898	278	290	166	898	674	547	615	736	413	282	99	1135	1140	494	424	82	160	180	17	7	315	172	76	58	14	16
SGdmA1433	1154	1081	941	874	720	806	487	469	1196	970	678	105	47	693	944	477	30	35	892	732	511	675	945	579	113	86	1193	957	353	44	137	1324	1047	516	555	475	28	98	396	609	385	334	70	76
SGdmA1435	901	890	1245	1209	975	1018	883	952	992	910	1338	538	674	793	738	362	360	500	787	691	368	1236	1309	1003	550	618	887	789	282	655	654	937	916	305	470	446	41	81	569	601	425	373	68	36
SGdmA1436	810	719	451	449	479	468	260	201	783	694	359	1089	2525	556	774	491	1801	2079	625	513	430	414	557	238	1228	2404	855	731	402	3516	3789	1105	888	558	633	538	32	56	577	679	472	199	33	40
SGdmA1437	631	487	630	488	719	754	459	252	702	593	355	915	428	486	748	871	390	406	681	562	813	716	755	473	481	361	451	479	446	413	467	727	656	670	1004	807	40	129	723	1046	649	325	104	93
SGdmA1438	1569	1459	1572	1315	921	1199	920	752	1582	1332	1098	748	711	1373	1399	1258	446	588	1348	1082	1222	1042	1302	681	539	483	1340	1098	770	437	519	1232	1140	1085	1160	1010	101	183	781	1316	900	617	175	127
SGdmA1439	6948	6494	7531	5579	5469	5609	5357	3964	7408	6484	5369	2555	2369	8345	6140	1531	1480	1633	6042	5839	2274	6307	6706	3381	2570	2354	10626	9294	3514	1329	2129	10199	8797	2142	6310	5011	471	712	4995	7514	6193	2854	645	617
SGdmA1440	1255	934	1413	1336	1020	1092	1389	1407	1239	1049	1778	1820	1509	1051	1099	870	1194	1735	945	795	676	1396	1345	820	1700	1381	1102	799	342	1522	1568	1050	996	466	839	551	35	112	1038	834	554	204	50	65
SGdmA1441	1080	979	679	647	539	718	963	973	1028	993	1459	1208	1231	1148	1226	790	1060	1247	955	970	740	1598	1421	1001	1063	862	989	710	386	982	1067	1014	833	449	610	773	80	105	874	1126	576	384	64	78
SGdmA1442	1913	2056	2724	3244	2389	2325	1730	1316	2608	2292	2583	2032	3640	1873	1891	934	2826	3516	1781	1758	779	1381	2079	1276	3395	4702	2795	2252	642	4235	4257	2212	1897	810	1240	908	57	135	1144	1050	732	409	129	92
SGdmA1444	316	214	137	165	92	114	166	133	227	186	176	244	240	223	307	1257	210	218	216	179	1231	123	188	63	597	561	553	405	1552	258	359	676	567	2152	269	217	34	39	239	400	293	172	27	31
SGdmA1445	978	871	437	494	483	533	475	448	596	660	385	392	400	794	649	948	294	370	850	692	864	545	778	432	341	491	1058	1085	697	599	882	1959	1523	984	437	584	73	80	685	875	677	306	68	70
SGdmA1446	2559	2331	2369	2282	1961	2042	1648	1197	2362	2080	2006	789	397	2348	2425	1266	165	299	2353	2221	1102	2212	2788	1478	306	183	1728	1899	674	254	345	2277	1979	1285	1458	1380	105	261	1035	1528	1361	1003	166	136
SGdmA1447	791	637	824	553	525	579	380	299	663	552	550	536	375	521	653	1001	250	312	583	466	915	623	674	507	407	356	578	557	1036	388	423	721	669	1075	550	627	78	115	338	692	481	373	72	69
SGdmA1448	217	184	317	222	183	244	272	178	178	149	229	140	114	183	223	731	58	65	237	174	709	299	181	151	94	103	201	218	558	145	153	394	320	552	297	252	53	70	186	368	380	368	38	32
SGdmA1450	345	282	209	192	185	179	234	145	276	244	171	1387	1052	357	484	1651	1079	1510	403	359	1699	212	335	192	1106	1036	273	253	897	988	915	444	405	1159	325	186	36	54	254	337	425	177	52	32
SGdmA1451	103	63	122	86	77	79	55	48	103	76	74	607	419	57	114	499	390	440	85	62	581	121	111	92	757	611	122	86	565	611	619	165	168	531	78	45	10	24	41	91	73	69	6	4
SGdmA1452	576	545	587	628	583	647	479	402	533	585	635	197	305	562	557	449	163	248	605	491	386	585	707	389	122	153	385	370	274	165	229	407	294	248	318	298	29	37	287	420	329	236	29	16
SGdmA1453	604	544	1077	875	775	637	1501	1176	546	737	1255	740	469	483	699	827	600	777	492	515	514	1677	1286	1082	495	580	376	358	312	679	745	556	479	340	358	253	30	40	453	438	301	214	30	29
SGdmA1454	774	495	339	295	206	302	604	483	473	396	655	79	124	497	838	3370	130	120	701	501	3369	588	782	372	149	141	741	544	3410	113	144	740	792	3188	805	676	81	150	634	630	713	515	94	102
SGdmA1455	291	49	34	18	29	31	14	9	41	29	14	510	347	27	41	827	390	417	38	21	1080	14	28	12	2372	2004	180	127	3998	984	808	137	153	2924	69	55	3	20	41	65	55	72	11	7
SGdmA1456	799	590	518	576	424	441	425	434	643	671	513	315	333	641	677	1010	283	362	693	615	1048	582	791	417	434	457	1204	778	1171	411	515	989	1007	1280	515	540	41	75	462	808	393	369	43	53
SGdmA1457	350	240	318	258	223	248	293	233	368	272	381	649	650	243	289	942	540	724	208	228	891	328	389	248	668	672	358	272	912	451	516	450	377	1026	311	292	24	51	186	317	179	167	26	24
SGdmA1458	242	134	121	98	128	129	39	82	159	127	88	1341	1257	115	152	1492	1098	1411	136	73	1579	84	140	76	1993	2180	176	117	2040	2142	1949	270	301	2258	129	128	18	25	96	229	111	65	19	15
SGdmA1459	834	838	808	647	521	571	677	686	904	811	1012	745	456	1207	1190	1003	306	396	924	813	890	957	1280	516	229	211	641	629	357	167	196	790	578	369	981	945	58	119	627	1312	673	342	72	83
SGdmA1460	893	791	836	1025	712	718	971	1030	796	679	1079	664	604	575	785	667	439	576	713	521	596	1359	1210	888	569	552	715	603	434	491	569	785	641	346	492	496	31	73	402	497	300	222	51	44
SGdmA1461	330	238	253	269	212	230	167	144	344	289	200	1113	634	235	361	917	742	1011	280	232	784	275	316	213	683	533	235	166	495	671	689	200	239	463	207	210	13	26	188	281	123	81	27	26
SGdmA1462	410	386	631	862	501	455	659	919	437	396	1029	234	305	370	383	132	253	351	417	350	114	950	938	588	213	267	466	390	84	370	470	412	364	59	201	170	5	32	266	180	132	81	16	19
SGdmA1463	780	704	765	765	849	845	433	483	874	847	577	524	376	454	711	232	402	521	705	473	270	758	783	510	452	423	558	545	239	293	328	573	463	181	372	330	29	54	428	421	379	239	31	31
SGdmA1464	447	390	873	831	553	537	1604	1531	371	484	1307	720	1269	492	436	145	1252	1337	552	468	84	1599	1072	1074	587	773	327	246	54	760	817	294	265	48	212	183	21	30	291	205	157	186	18	18
SGdmA1465	280	228	363	260	240	262	300	301	224	255	336	1420	734	220	342	987	684	846	364	196	921	490	440	304	1239	893	314	348	855	869	744	409	295	909	441	368	42	100	394	465	376	267	76	58
SGdmA1466	819	746	799	746	633	603	850	832	837	705	779	1547	1009	632	814	1182	797	1024	804	569	1019	1177	1141	778	1034	920	1015	708	904	791	749	855	607	874	448	448	33	66	514	459	291	227	39	43
SGdmA1467	1280	1055	1144	940	1149	1245	589	401	1280	1224	769	75	86	1040	983	1266	52	74	1156	895	1226	886	1190	623	192	153	1742	1374	1612	86	130	1856	1357	1521	1200	1325	112	274	879	1682	1495	1409	148	113
SGdmA1468	967	954	644	601	603	679	530	455	1010	855	802	594	488	794	1046	480	311	372	1017	753	375	784	1107	409	501	396	889	869	379	392	428	1171	928	322	865	710	80	108	806	887	581	382	64	87
SGdmA1469	235	155	128	151	141	161	70	60	144	153	72	45	73	106	237	949	86	78	129	126	1075	144	132	71	175	209	417	282	1746	118	105	365	332	1702	125	106	10	31	113	102	118	81	10	8
SGdmA1470	359	262	308	324	337	295	224	245	367	360	297	433	89	241	335	558	121	214	303	181	401	404	510	311	149	75	131	107	132	64	94	159	156	249	279	256	20	53	284	329	232	242	36	25
SGdmA1471	92	53	118	79	58	63	77	70	69	53	49	91	113	66	60	354	281	291	67	42	519	121	72	64	475	438	120	116	754	207	191	100	82	798	241	166	16	18	112	115	127	95	23	7
SGdmA1472	990	653	1053	1342	825	665	976	662	1151	798	1047	560	425	756	653	584	263	401	676	614	493	1300	1152	829	477	362	1002	724	335	336	404	907	1181	437	618	355	18	47	521	401	254	44	54	30
SGdmA1473	113	134	273	235	217	238	180	252	144	163	177	1029	1103	157	196	447	889	1101	144	109	237	406	362	222	652	708	137	86	126	684	778	125	103	154	146	116	6	12	184	123	175	65	15	10
SGdmA1474	1358	1294	1349	1353	1236	1274	1093	1114	1422	1275	1618	331	449	1247	1009	704	162	232	1016	900	626	1390	1643	1083	174	227	1348	1020	768	202	297	1294	1175	709	737	722	43	133	562	716	529	420	57	61
SGdmA1475	573	341	477	368	306	435	353	242	399	335	409	284	353	435	470	1302	222	269	556	458	1428	303	429	219	684	601	916	1084	2488	562	543	1169	1089	3248	518	475	48	91	391	503	461	381	66	38
SGdmA1476	1557	1229	2623	1851	1296	1496	1662	1554	1713	1405	2091	1588	2164	1104	1401	572	1876	2439	1363	1015	462	1706	1604	1071	994	1375	747	646	301	2358	2165	1129	932	344	786	623	74	116	902	877	713	467	45	75
SGdmA1477	235	270	639	1097	392	335	877	1161	297	360	1393	517	1128	725	398	139	876	987	453	441	93	1525	1258	658	584	783	399	308	75	1127	1161	448	447	95	183	80	14	19	209	143	69	50	11	23
SGdmA1478	267	256	208	227	213	219	168	155	206	222	210	229	334	290	293	245	249	333	290	232	219	233	399	173	164	275	445	284	174	296	294	371	280	189	241	215	11	42	193	190	184	144	23	18
SGdmA1479	80	68	127	100	79	84	66	92	64	54	108	462	337	54	86	375	254	354	56	36	334	112	75	75	428	324	59	48	298	427	376	62	72	355	161	148	12	27	90	174	123	79	12	12
SGdmA1480	1507	1317	1299	921	898	947	1189	972	1130	1117	1290	1378	804	1372	1536	653	717	1160	1410	1078	716	1469	1625	1224	1018	1001	1626	1266	612	1152	1306	1517	1287	444	1041	1053	64	112	874	1222	959	373	108	115
SGdmA1481	324	265	374	404	320	315	259	208	375	333	302	10	22	277	391	265	31	21	303	276	304	550	385	317	94	49	543	454	356	23	51	551	420	265	248	217	19	31	203	304	147	124	23	42
SGdmA1482	810	687	808	593	674	779	547	528	769	714	602	456	353	916	866	487	213	197	825	679	376	792	820	361	343	259	859	779	293	203	213	983	872	369	808	736	64	123	759	922	702	675	95	58
SGdmA1483	4246	2685	5827	3722	3416	3883	2752	1847	3865	3557	3652	1537	2556	3678	3223	3299	1980	2189	2621	2383	2965	2618	3498	2099	1638	2931	2431	2190	2409	2699	2800	3665	3365	2490	2489	3222	347	706	2254	4198	3294	2769	377	293
SGdmA1484	666	511	554	584	576	573	491	667	594	623	554	580	761	460	447	476	618	754	510	360	304	569	594	449	387	590	436	355	205	802	913	621	455	222	420	312	26	45	408	466	334	188	47	37
SGdmA1485	584	633	479	446	511	583	445	363	608	730	464	70	53	447	493	925	57	58	542	416	1099	509	722	413	81	104	599	557	1003	49	92	634	511	708	448	476	62	90	274	668	415	383	57	58
SGdmA1486	477	441	793	784	510	533	643	508	506	458	939	508	419	472	384	208	420	442	429	396	163	961	905	590	386	359	349	290	66	448	528	348	365	89	253	174	14	13	315	201	108	83	27	17
SGdmA1487	1866	1748	1652	1522	1273	1584	1094	877	1946	1521	1601	1094	1448	1350	1388	669	997	1073	1423	1081	711	923	1552	641	1067	1329	1866	1551	769	1587	1660	1351	1330	864	872	948	57	135	792	1118	849	683	106	88
SGdmA1488	1699	1716	1353	1337	1254	1622	743	813	1870	1438	1363	675	707	1447	1473	738	450	602	1284	963	612	846	1364	723	444	484	1377	1030	375	618	663	1428	1196	442	905	764	75	150	584	859	623	427	92	103
SGdmA1489	1027	980	1171	792	677	912	769	590	967	890	1042	160	183	1116	1009	1483	151	176	924	913	1435	721	1022	572	140	141	970	668	893	116	156	738	684	953	1556	1366	159	251	1258	1503	1474	1031	140	122
SGdmA1490	613	612	691	833	520	592	542	388	642	527	704	504	865	406	657	774	647	839	460	321	715	437	573	361	725	1134	706	517	656	1103	1202	687	621	825	615	660	49	119	390	889	552	384	68	83
SGdmA1491	327	263	303	275	239	290	158	127	333	267	172	258	249	212	233	776	99	110	282	206	714	169	245	137	158	151	321	293	601	145	171	288	324	780	301	307	37	79	222	345	221	231	36	42
SGdmA1492	1826	1721	2786	2183	1646	1941	1846	1771	2209	1763	2283	1511	2571	1495	2106	1644	1588	1731	1787	1298	1628	2157	2389	1680	922	1523	1621	1317	905	2324	2449	1834	1489	1253	1475	1251	106	179	1571	1776	1089	830	141	133
SGdmA1493	959	900	1108	759	734	871	897	717	919	794	1051	947	1066	638	883	1359	788	869	823	626	1269	1018	972	513	822	763	558	566	1033	584	492	734	553	927	811	749	78	157	837	791	776	722	103	73
SGdmA1494	1341	1059	1485	1732	1076	1077	1754	1760	1167	1285	1908	616	347	1184	1116	825	263	350	930	1003	599	2520	2123	1611	305	268	1006	728	362	279	331	1115	900	282	807	643	46	94	1100	753	625	342	76	71
SGdmA1495	1158	1023	1032	694	666	785	614	377	1279	907	686	60	76	833	898	897	54	66	768	608	957	556	777	384	145	137	2367	1631	1176	96	205	2199	2217	2098	495	525	27	93	378	674	394	274	79	63
SGdmA1496	785	627	780	785	513	645	818	820	750	714	1081	433	291	748	755	620	238	274	811	702	448	890	1053	510	426	347	1043	964	395	401	392	1109	943	427	504	498	64	110	661	697	508	409	80	53
SGdmA1497	502	448	849	729	458	480	934	757	563	560	1067	814	323	534	514	273	337	530	502	392	274	1083	820	685	476	314	305	254	165	435	423	330	314	248	278	228	23	24	351	254	132	130	37	25
SGdmA1498	530	490	752	677	611	740	752	832	687	609	1061	171	164	585	537	254	111	165	601	571	214	1034	1043	868	92	117	433	439	144	150	180	363	472	188	433	285	29	45	766	215	334	178	24	44
SGdmA1499	245	199	240	183	176	202	233	219	242	167	181	1481	1002	169	302	881	682	878	295	164	880	241	221	152	2399	1312	291	277	1538	1359	1140	362	325	1070	165	109	17	19	146	135	255	118	13	11
SGdmA1500	219	208	200	157	170	172	82	74	193	141	122	301	353	169	188	868	385	460	187	143	761	145	145	126	570	554	225	236	848	512	549	268	282	950	109	96	10	24	81	115	111	124	9	12
SGdmA1501	864	770	705	853	552	587	644	655	862	717	957	815	1230	838	824	363	1018	1198	765	920	358	706	1030	679	699	928	695	674	195	915	880	565	572	203	515	386	20	29	508	500	329	174	42	36
SGdmA1502	8990	8112	6593	5506	4740	4924	5464	4613	6922	6097	6485	251	310	7577	6992	2570	157	161	7268	6015	2228	6400	7138	3724	102	93	2968	2186	824	44	577	1954	1985	674	4774	3709	288	734	4331	4060	2858	2359	466	402
SGdmA1503	548	473	992	851	668	657	985	934	538	613	1100	149	146	791	419	240	92	101	685	675	182	1016	1052	754	77	52	397	258	103	77	119	302	287	54	328	304	15	37	500	298	224	88	32	16
SGdmA1504	321	221	246	234	196	170	382	288	225	250	278	471	306	370	330	184	285	325	273	220	145	241	298	165	460	348	385	295	145	488	473	376	323	153	296	263	14	12	326	308	156	62	11	17
SGdmA1505	1960	1515	1552	1168	1118	1451	1394	1036	1892	1492	1569	522	409	1547	1277	733	277	355	1237	934	520	1189	1336	853	280	279	1052	914	427	203	293	829	816	531	968	847	106	215	823	1005	881	1018	110	97
SGdmA1506	307	236	309	262	221	287	214	181	283	279	213	35	56	171	230	141	40	36	244	197	192	280	335	276	107	148	1012	844	372	132	160	1019	965	608	127	135	6	31	146	160	133	89	18	5
SGdmA1507	780	667	653	704	624	659	755	814	792	776	792	772	601	563	765	631	408	528	773	590	547	972	1282	591	480	385	678	533	317	453	573	665	550	288	421	462	24	58	381	623	383	261	52	35
SGdmA1508	1701	1607	2186	1888	1430	1757	1957	1531	1680	1609	2102	657	559	1575	1340	561	327	497	1424	1480	586	1848	2157	1138	747	753	2268	1792	561	844	895	2537	2226	554	684	616	62	147	852	840	686	645	94	52
SGdmA1509	175	101	151	193	143	159	128	122	145	134	143	324	458	91	194	231	254	277	132	125	156	168	224	103	159	213	77	83	112	326	328	132	163	140	94	105	9	12	97	143	87	63	12	13
SGdmA1510	1016	917	1113	982	726	891	901	656	1027	799	1021	344	985	935	1139	1588	536	603	1149	995	1543	744	1119	550	367	661	1600	1245	1268	542	588	1388	1349	1536	631	507	40	64	319	693	469	278	48	47
SGdmA1511	583	444	540	511	443	399	392	464	550	493	483	353	305	441	470	544	239	338	451	380	471	609	669	422	316	304	329	278	378	389	402	552	438	418	294	304	21	47	232	361	231	154	46	24
SGdmA1512	423	412	459	417	402	469	385	269	386	378	531	891	871	366	328	603	815	1082	432	361	542	391	401	319	537	721	256	252	315	590	595	386	335	383	458	432	53	99	311	551	441	387	79	33
SGdmA1513	1427	1324	2194	1425	1374	1446	1732	1586	1271	1314	1487	634	218	1278	1127	764	238	355	1166	999	580	1888	1892	1114	384	223	848	682	513	283	394	883	844	426	730	579	61	109	832	753	663	487	97	106
SGdmA1514	228	268	381	509	247	211	541	500	255	271	691	150	136	232	247	66	141	130	199	195	70	509	498	430	213	237	335	375	46	247	336	403	371	54	106	72	3	15	142	94	75	44	15	7
SGdmA1515	316	299	360	325	320	302	291	235	283	270	398	93	94	351	313	223	84	92	304	302	400	333	336	250	1901	1892	6506	5607	1553	1603	1855	5481	5277	1451	178	107	14	23	119	127	99	72	16	16
SGdmA1516	356	323	266	267	198	229	334	263	367	276	381	369	232	368	424	368	171	177	281	265	358	331	309	204	733	642	1055	945	643	881	985	1475	1441	828	356	289	41	34	408	375	272	149	53	36
SGdmA1517	812	783	964	1027	618	638	922	1162	621	793	1310	806	1077	891	901	354	1098	1379	833	808	282	798	1587	1026	421	639	511	452	147	754	778	549	527	218	425	313	27	31	430	384	216	148	29	22
SGdmA1518	881	803	411	481	316	435	460	221	631	548	498	1328	1303	721	845	602	989	1284	713	560	641	526	703	238	1224	1652	924	722	527	1684	1621	988	865	873	468	511	52	55	387	657	476	325	56	66
SGdmA1519	1862	1487	1654	1309	1181	1506	1423	1484	1674	1458	1897	879	820	1350	1153	744	701	936	1345	1197	618	2042	2011	1303	430	497	719	566	282	502	663	717	652	274	570	557	40	84	647	762	516	401	61	50
SGdmA1520	1515	1387	1489	1468	1171	1389	1157	1081	1304	1263	1503	1319	971	1012	1008	836	790	917	1066	1169	753	1340	1437	918	1168	1301	1515	1676	774	1331	1604	1886	1801	825	791	669	29	50	742	846	493	334	70	59
SGdmA1521	582	542	648	639	474	501	631	587	587	516	735	131	108	478	497	180	80	118	463	405	137	639	743	369	130	104	529	373	149	122	178	584	515	152	270	198	5	17	288	231	177	92	23	28
SGdmA1522	718	632	353	443	430	598	227	168	723	573	371	733	1062	549	627	779	1018	1143	506	417	841	235	502	232	1208	1727	871	797	1216	2028	1816	1084	857	1471	644	615	40	61	461	898	395	284	39	43
SGdmA1523	10111	9119	10764	8780	7167	7821	6619	5599	10723	9048	7886	696	548	8947	8178	4548	365	473	6782	5546	4117	7759	7915	4285	841	764	10148	7594	4596	321	855	9692	8816	4486	5631	5125	343	783	3765	5833	4207	2242	490	490
SGdmA1524	660	692	747	713	658	654	637	517	716	601	575	1815	1350	516	680	435	976	1346	477	421	274	578	672	488	1317	1108	373	346	161	1472	1384	511	460	221	345	417	23	68	376	462	353	333	32	29
SGdmA1525	1708	1672	2048	1662	983	1270	1564	1465	1846	1390	1836	1276	1070	1516	1779	751	547	651	1780	1574	676	1839	1986	752	428	366	1191	948	359	351	470	1174	996	368	1098	979	78	184	948	1131	845	667	131	108
SGdmA1526	2043	1773	2195	2543	1649	2009	1592	1007	2160	1449	2207	342	765	1181	1159	536	404	387	1058	951	533	1064	1555	836	487	690	2004	1498	431	783	826	1858	2000	859	629	636	52	125	563	750	681	671	70	52
SGdmA1527	4044	3509	4451	4659	3030	3933	3174	2454	4238	3169	3936	2356	3422	2092	2660	1296	1955	2048	2193	1878	1156	2538	3628	1886	3966	4031	3940	3967	1540	4561	4188	3991	4091	2019	1408	1466	111	219	1317	1835	1185	927	140	131
SGdmA1528	5545	4642	5592	3945	3835	5072	3512	2087	5574	4153	4871	1889	3079	3203	2824	1422	1839	2141	3060	2657	1253	2399	3631	1563	1801	1512	2254	1868	643	3326	3298	3794	4463	1428	1694	1524	151	344	1674	1841	1696	1356	175	164
SGdmA1529	1457	1259	1580	1388	1051	1332	753	508	1565	990	1056	770	1044	925	865	1004	876	1063	768	623	1064	794	1069	532	1358	1378	972	807	936	1878	1910	946	1081	1837	500	470	37	80	366	639	325	265	68	58
SGdmA1530	2759	2285	2092	2661	1794	2302	1912	1874	1969	2162	2611	1327	2669	2269	1785	938	1294	1449	1864	1765	803	1706	2810	1478	891	1094	1929	1334	438	1339	1387	1306	1561	512	1106	1055	54	117	1236	1250	800	570	97	62
SGdmA1531	8015	7500	5787	4112	3095	4476	5588	5031	4437	5291	5528	43	217	5130	5573	1011	54	62	6512	6524	977	6732	6063	2981	40	39	3420	3330	504	34	460	2222	1997	350	2684	2731	400	842	3011	3293	3009	3173	438	362
SGdmA1532	500	422	461	537	319	388	574	654	413	406	841	101	279	546	574	250	205	252	539	595	240	606	906	624	431	626	1917	1733	445	453	651	1501	1368	581	311	234	18	45	343	295	204	139	26	29
SGdmA1533	1076	644	1327	601	428	572	1114	802	680	635	918	533	430	681	711	434	275	358	579	599	477	1455	666	695	811	750	1096	1034	579	628	730	1780	1503	495	413	396	39	72	414	523	504	308	83	41
SGdmA1534	1296	1105	1300	1165	926	1117	755	815	1418	1225	1189	1854	1862	829	1123	774	1236	1486	931	823	628	876	1286	564	923	982	608	611	487	1090	1096	546	605	605	527	498	39	78	630	729	565	258	47	45
SGdmA1535	531	424	264	219	285	297	227	234	432	374	265	188	390	489	598	892	268	263	505	413	756	374	543	315	231	277	645	374	638	233	288	423	342	617	301	231	26	55	307	350	288	175	25	22
SGdmA1536	788	643	791	680	506	555	751	829	713	608	1129	364	334	661	747	433	290	366	643	435	433	1125	1061	703	675	688	1866	1336	699	700	805	1630	1222	570	409	427	25	72	410	562	235	145	51	45
SGdmA1537	791	620	992	814	673	792	470	334	797	749	568	402	263	656	672	938	119	150	482	475	845	666	703	396	347	258	856	759	905	153	191	916	781	1433	718	828	114	238	486	1249	800	967	113	68
SGdmA1539	551	429	250	301	296	315	189	237	450	418	238	244	135	418	523	710	91	112	313	255	691	229	380	168	322	204	676	585	791	219	235	764	640	966	375	450	51	56	245	607	393	268	38	46
SGdmA1540	5368	4936	3480	3070	2341	2946	2780	2570	4561	4174	3267	86	178	4255	5542	1456	298	360	4518	4226	1793	3771	3806	2371	1346	673	8186	7739	2191	313	708	8006	6762	1913	3247	2661	253	663	2309	3527	2534	2431	364	322
SGdmA1541	250	204	120	132	130	136	147	129	212	175	161	97	51	186	217	232	41	62	135	119	185	161	251	119	116	107	221	123	248	109	123	215	221	236	160	152	24	25	113	206	114	103	16	20
SGdmA1542	395	382	391	365	270	288	299	285	348	302	347	499	344	364	307	307	262	365	231	195	234	340	411	267	427	495	332	268	232	406	516	327	290	273	252	276	12	36	220	334	272	158	31	41
SGdmA1543	733	748	571	706	626	580	675	571	738	597	404	640	374	446	528	324	395	524	440	401	300	1465	1072	652	648	527	804	358	143	717	787	407	405	367	185	235	10	32	406	305	207	151	43	24
SGdmA1544	2319	2501	2412	2071	1641	2187	1513	1241	2329	1850	1684	6762	5568	1484	2220	1762	3702	4160	1584	1216	1515	1422	2166	980	2173	1862	660	607	499	1548	1302	486	498	471	2297	1804	137	343	1856	2166	1677	1303	191	192
SGdmA1545	11565	9565	6625	5381	5095	6908	6096	4959	9629	10090	7352	7029	3998	8992	10435	6150	4848	7154	8601	7292	5031	7762	11853	4679	434	275	734	326	272	310	697	462	575	272	5827	5823	406	711	5131	7108	4912	3034	469	599
SGdmA1546	232	168	113	123	87	123	103	118	162	148	114	421	256	134	252	484	156	260	197	138	499	190	178	103	379	285	230	204	444	264	287	216	185	401	220	220	11	44	138	329	165	131	33	28
SGdmA1547	699	487	858	749	632	691	577	435	666	580	624	1239	1260	519	668	753	906	1075	616	530	844	737	785	619	2281	1915	961	869	1176	1526	1349	969	765	1300	594	496	68	161	448	824	594	388	62	83
SGdmA1548	449	414	810	877	552	509	815	979	531	476	839	574	986	560	516	351	891	1000	550	513	166	970	831	677	609	779	383	327	222	976	1033	385	291	306	390	331	17	35	618	440	236	119	10	21
SGdmA1549	671	545	605	679	381	475	817	824	613	593	888	947	591	661	666	434	522	640	590	521	306	923	1029	762	665	480	572	455	150	491	532	587	534	191	431	394	28	52	558	445	269	209	41	34
SGdmA1550	451	414	576	516	330	354	604	697	471	391	701	410	373	449	560	362	368	403	513	409	300	983	871	659	303	353	423	388	257	400	457	498	424	158	493	326	33	67	628	416	300	197	40	56
SGdmA1551	2784	2406	2612	2282	2105	2604	1758	1922	2970	2502	2313	1801	1896	1992	2291	888	1233	1564	2065	1792	863	2001	2384	1515	542	594	627	496	328	578	746	779	830	356	1859	1655	143	346	1598	2265	1488	1281	195	190
SGdmA1552	2136	1745	1301	1310	1118	1215	1396	1019	2028	1861	1392	1846	1268	2030	1703	2586	938	1176	1680	1467	3370	1296	1664	847	1421	1018	1782	973	2194	1070	1085	1466	1409	2346	1684	1541	144	271	1109	2063	1212	662	145	175
SGdmA1553	359	286	195	145	175	213	136	68	312	268	152	925	467	239	344	730	283	293	271	232	731	133	251	123	349	272	202	204	798	291	294	340	272	652	336	264	47	59	219	360	411	275	25	35
SGdmA1554	758	757	857	732	500	664	540	342	773	668	734	425	140	727	698	693	211	305	570	492	679	640	892	386	425	294	709	551	545	348	387	718	653	734	486	514	51	72	309	634	542	349	71	62
SGdmA1555	231	142	114	75	67	96	97	43	103	141	105	40	44	108	171	1103	114	172	146	94	1082	109	155	86	176	257	223	192	1636	260	255	263	234	2152	364	327	25	59	165	378	252	154	41	54
SGdmA1556	56	40	48	73	72	78	77	97	68	55	70	157	226	50	95	238	121	134	60	63	244	90	130	70	62	47	41	45	89	98	84	61	50	124	57	30	4	1	41	40	43	29	5	3
SGdmA1557	219	148	185	177	112	135	126	92	145	111	181	341	287	115	148	919	191	278	152	123	964	162	139	85	366	314	142	139	1039	345	311	169	156	1323	203	237	21	28	148	257	198	185	25	15
SGdmA1558	797	712	488	449	429	484	613	514	765	639	675	49	83	660	645	493	101	114	653	598	446	709	756	450	93	122	599	478	249	72	136	785	669	281	349	358	46	46	334	432	373	250	33	46
SGdmA1559	182	136	98	115	128	100	102	65	149	128	144	1311	694	177	236	964	631	913	197	199	849	165	105	117	896	668	152	129	750	490	430	168	129	431	219	141	9	20	178	179	127	56	16	9
SGdmA1560	162	160	224	191	172	228	193	117	154	141	218	439	573	151	190	430	332	412	163	124	399	243	224	161	327	481	156	182	408	609	568	229	202	449	151	100	18	27	153	167	150	106	19	20
SGdmA1562	304	226	354	264	220	251	219	200	313	230	231	292	340	208	325	705	264	370	211	166	742	240	279	139	306	448	269	260	624	363	389	262	233	700	273	318	41	53	237	476	251	198	40	29
SGdmA1563	295	318	237	223	247	261	263	329	325	283	327	162	195	324	293	221	152	184	377	264	168	254	367	262	238	247	548	451	132	300	284	501	472	172	266	224	25	33	230	324	183	101	30	30
SGdmA1564	238	179	192	158	163	173	171	113	192	197	162	576	471	177	239	697	245	241	195	152	493	165	238	101	288	274	217	168	405	342	308	296	275	483	162	127	16	25	138	133	139	102	27	10
SGdmA1565	1987	1804	1652	1533	1341	1581	1352	907	1917	1759	1427	718	870	1639	1643	1517	581	666	1776	1416	1355	1495	1727	1029	512	624	1491	1272	1051	642	791	1618	1446	1071	1282	1131	129	298	741	1599	1062	733	143	159
SGdmA1566	761	739	1184	1286	913	906	1075	1166	887	769	1211	856	220	575	670	159	114	212	518	472	157	1366	1001	697	670	214	805	629	138	367	372	671	656	119	310	282	21	41	395	261	225	164	22	32
SGdmA1567	1851	1678	1581	1729	1806	2115	1001	690	2153	1792	1308	342	463	1307	1300	769	277	280	1153	1118	952	883	1077	789	209	252	1123	850	465	222	326	914	902	602	945	959	62	149	611	1144	759	592	93	60
SGdmA1568	519	351	393	388	305	343	215	244	488	358	419	402	168	363	418	654	126	166	388	329	668	238	470	320	398	247	476	534	722	286	269	679	625	861	262	221	28	49	256	274	261	139	29	28
SGdmA1569	336	303	335	297	280	289	470	550	326	329	461	436	390	339	326	195	433	538	406	427	172	424	435	362	425	477	386	319	143	512	419	418	330	79	208	186	21	23	279	231	153	77	19	25
SGdmA1570	1095	1000	931	766	790	966	792	660	1056	903	999	1027	602	936	929	634	484	634	839	660	575	979	1057	673	797	671	894	669	372	918	992	1356	1133	621	774	784	83	129	597	1183	673	537	96	114
SGdmA1571	385	317	350	270	256	257	172	140	380	335	234	105	73	248	323	197	103	145	232	239	121	240	284	118	102	120	233	190	101	88	83	216	206	93	163	130	7	22	155	154	131	54	16	14
SGdmA1572	128	104	180	179	158	156	299	239	180	155	277	310	153	152	224	135	110	172	183	180	157	464	324	341	315	226	247	255	119	271	283	367	328	135	119	83	13	4	212	98	126	37	19	9
SGdmA1573	657	657	640	648	452	534	426	496	686	565	627	1040	904	459	569	382	488	687	534	313	316	454	739	296	821	821	638	485	331	821	815	493	431	302	230	197	23	45	342	360	245	157	34	30
SGdmA1574	630	479	683	438	405	460	265	182	539	461	374	320	280	405	416	252	235	354	347	253	287	478	499	312	301	402	651	411	293	404	490	538	509	319	231	270	20	40	202	367	262	226	33	35
SGdmA1575	379	307	426	324	312	318	421	284	307	368	431	7	18	418	529	367	11	16	428	339	379	563	547	248	22	20	540	438	472	25	71	733	579	461	481	316	32	47	364	424	308	236	57	44
SGdmA1576	478	474	470	538	406	467	454	471	539	535	628	756	1233	578	478	441	701	840	408	355	482	691	904	398	1150	1341	676	537	447	1456	1586	784	577	504	342	385	28	64	423	504	355	222	37	39
SGdmA1577	750	696	734	643	558	656	612	514	705	683	713	67	71	693	696	781	76	71	772	666	959	831	890	257	119	127	1697	1240	1643	108	187	1486	1081	1684	515	451	41	82	293	710	480	432	46	63
SGdmA1578	410	360	391	317	329	267	230	240	410	303	306	264	311	281	373	539	260	335	331	346	577	434	366	279	736	875	774	643	923	693	733	812	834	1133	316	360	44	56	253	508	306	217	41	48
SGdmA1579	1296	1216	1294	1284	837	1171	1025	469	1518	978	1222	652	761	628	794	420	459	592	680	467	445	663	1067	300	1388	1283	1451	1241	634	1277	1302	1174	1147	800	495	570	51	115	328	789	486	344	67	35
SGdmA1580	519	390	518	544	411	413	302	246	513	378	487	1178	1807	362	444	736	1611	1898	300	211	694	322	388	184	2731	3682	895	668	1083	3501	3658	716	681	1206	340	329	27	74	265	413	291	237	33	30
SGdmA1581	611	566	891	745	594	515	635	483	655	583	515	135	228	457	514	342	131	132	437	340	423	720	505	468	1081	1027	4133	3028	1796	682	732	3193	2688	1502	411	291	29	39	314	308	216	117	24	28
SGdmA1582	385	310	369	275	306	254	149	167	346	302	214	291	352	187	261	725	195	260	134	112	684	212	171	148	376	399	243	211	580	399	463	343	328	1185	200	250	28	41	169	330	233	201	32	22
SGdmA1583	680	592	756	771	497	538	837	826	673	562	1069	537	786	645	658	328	653	791	666	552	201	927	1064	698	615	660	698	547	108	916	984	518	505	144	380	265	35	33	452	293	209	134	26	20
SGdmA1584	187	165	158	154	137	134	151	49	228	161	160	786	981	204	295	850	804	1191	199	177	786	194	192	177	505	726	174	120	393	829	909	181	171	463	379	273	39	46	301	418	394	196	24	36
SGdmA1585	1123	998	640	577	748	789	676	762	1138	1177	962	263	425	968	1091	556	250	277	899	871	569	1007	1118	950	263	388	1322	1242	546	415	509	1341	1172	543	818	601	49	105	882	913	633	349	96	84
SGdmA1586	752	539	697	607	503	592	844	1055	787	674	1008	627	514	617	838	437	397	516	740	660	454	902	961	787	1494	1020	1688	1570	534	979	985	1795	1494	281	435	410	21	50	614	436	314	147	42	46
SGdmA1587	119	88	148	192	105	110	141	125	132	106	138	408	141	96	163	363	170	200	119	97	400	152	158	99	449	311	155	183	619	357	249	234	205	517	170	147	10	29	145	209	109	104	30	23
SGdmA1588	363	265	498	367	249	245	783	635	264	300	570	1428	2708	382	418	970	2730	3299	382	388	788	899	446	369	3517	5693	751	704	1497	4284	4032	964	822	1095	678	589	51	124	1056	771	822	491	80	101
SGdmA1589	701	1047	824	1139	1518	2048	580	615	924	1084	827	452	285	819	626	560	287	369	894	831	395	540	714	622	185	168	282	314	215	203	245	238	238	351	631	707	64	72	1082	767	922	1205	41	47
SGdmA1590	1327	1357	1335	1133	1292	1362	865	916	1683	1554	967	351	454	1094	1344	982	839	1106	1285	937	634	947	1034	820	446	587	755	631	417	706	594	608	588	528	616	324	24	74	524	284	280	159	38	24
SGdmA1591	541	401	348	277	374	361	224	148	453	446	261	442	366	428	392	778	252	282	343	306	798	291	383	243	191	219	264	232	425	187	200	320	342	402	318	277	27	52	262	295	250	117	19	22
SGdmA1592	518	404	377	358	330	362	231	242	524	407	248	419	532	367	440	680	327	400	329	235	632	316	326	227	357	382	414	249	361	476	505	485	389	538	350	340	25	62	240	576	308	167	43	45
SGdmA1593	592	544	597	634	444	491	655	560	584	498	780	366	306	652	524	289	228	282	577	565	232	644	787	496	369	341	733	685	210	299	314	591	500	164	377	263	29	37	392	297	209	159	27	20
SGdmA1594	2468	2605	2222	2087	1723	1801	1930	1475	2334	2293	2192	1472	950	2453	2202	2656	985	1151	2076	1802	2162	2027	3035	1309	1230	1062	2431	1712	1646	842	866	1706	1512	1658	1661	1768	145	324	1371	2553	1439	1219	146	147
SGdmA1595	277	218	246	242	222	223	251	136	214	189	185	384	318	141	205	1157	335	406	208	156	1106	232	260	212	321	368	208	166	822	312	316	166	193	691	200	251	21	37	174	231	117	88	22	20
SGdmA1596	238	211	245	193	194	180	170	210	254	202	244	564	587	153	283	314	466	512	182	131	263	244	232	114	727	649	239	218	287	624	534	284	248	257	203	226	20	53	223	314	186	147	20	22
SGdmA1597	486	391	496	448	366	365	394	349	404	322	388	103	127	352	380	517	90	100	413	402	604	339	480	189	129	131	618	541	656	103	130	466	477	533	273	233	21	57	258	246	182	115	38	39
SGdmA1598	756	570	981	934	816	707	748	831	809	750	853	856	404	599	803	1094	361	467	780	817	907	1127	1253	757	417	436	730	781	807	418	492	811	590	635	655	534	37	83	624	693	524	367	37	52
SGdmA1599	432	361	419	297	248	334	514	310	328	360	516	615	332	421	483	312	326	397	332	257	335	521	401	285	644	534	487	376	464	437	466	499	405	316	391	355	35	54	380	464	287	202	35	43
SGdmA1600	5520	2631	1984	2272	2560	2261	1798	2253	4616	3139	2384	534	325	2881	2486	2165	210	236	2529	2125	1818	2512	3396	1830	71	60	506	363	490	52	172	501	619	228	1243	1393	121	187	1373	1557	1085	514	171	187
SGdmA1601	283	339	357	363	311	365	363	244	366	286	352	334	316	272	333	354	213	252	288	171	226	328	380	268	238	381	362	273	328	257	260	302	276	256	224	168	22	24	237	244	179	120	6	14
SGdmA1602	407	283	280	201	198	240	230	213	318	238	256	10	27	448	393	352	17	24	459	484	582	289	396	239	98	99	3063	3470	2032	89	173	2952	2515	1646	326	266	22	43	215	361	255	187	40	54
SGdmA1603	242	164	166	138	144	147	98	64	222	167	160	477	780	132	175	838	615	701	155	147	873	83	149	86	517	608	62	47	830	431	401	131	138	529	149	131	10	28	89	208	175	132	15	13
SGdmA1604	1663	1345	2245	1815	1455	1805	1716	1137	1669	1268	1734	96	67	755	1266	1225	113	133	968	730	1235	1617	1415	754	141	140	617	496	583	123	240	564	507	655	847	863	103	257	744	824	837	719	133	118
SGdmA1605	190	185	351	226	233	211	211	181	199	224	238	72	24	263	201	140	19	45	260	222	102	226	213	208	64	54	215	211	97	48	64	302	245	106	137	79	6	17	151	135	85	50	6	9
SGdmA1606	136	99	73	87	73	79	84	30	101	84	66	83	72	88	139	706	109	95	99	87	599	87	111	77	209	187	244	238	1084	123	139	267	241	910	240	179	36	46	345	249	307	162	53	32
SGdmA1607	588	491	447	466	403	390	388	337	519	504	353	49	45	466	637	603	91	118	484	359	654	505	590	351	94	69	342	309	423	69	97	432	389	461	454	385	23	63	387	494	328	213	32	57
SGdmA1608	4615	4527	3451	2776	2892	3720	2437	1647	4157	3680	2946	4339	2234	3641	4689	5056	2173	2502	3450	3177	4674	2651	3238	1368	2407	1738	2321	1885	2273	2003	1955	4096	3918	3931	4317	4671	366	615	2525	5696	3723	2684	522	458
SGdmA1609	2056	1971	826	617	511	725	911	728	1561	1304	988	5330	3730	1567	2639	2277	2648	3328	1553	1156	1725	1099	1177	562	3579	2688	1439	1071	980	2519	2178	1300	1230	1084	1583	1855	132	262	1542	2537	1714	1007	170	202
SGdmA1610	487	369	494	559	350	414	415	345	460	456	672	823	278	355	342	277	396	481	318	263	252	460	503	405	937	552	382	266	228	611	637	454	375	159	260	236	18	24	187	370	160	111	26	29
SGdmA1611	626	554	540	481	536	669	435	420	625	577	591	8	27	465	528	325	21	14	533	636	275	622	657	422	10	17	654	572	186	8	45	607	412	227	306	273	31	52	263	311	180	195	46	44
SGdmA1612	132	80	72	71	35	46	109	29	76	43	61	1214	818	64	96	1205	590	704	89	74	1211	45	59	22	1394	859	107	72	1239	804	805	155	122	1301	346	415	73	109	382	1073	693	530	67	104
SGdmA1613	125	95	108	119	98	102	98	84	86	122	112	44	54	72	143	281	23	32	113	94	310	185	122	93	85	90	285	210	553	69	64	262	163	654	107	105	15	27	114	133	105	77	24	14
SGdmA1614	568	502	492	751	482	523	380	474	624	578	579	296	514	386	487	214	466	536	440	423	171	524	593	388	738	1100	783	826	288	1089	1071	934	885	280	341	290	27	44	278	232	192	124	35	16
SGdmA1615	1280	1033	651	748	766	908	639	568	1178	1053	779	113	94	767	829	1002	75	70	951	725	1051	760	1108	367	190	124	1587	1530	1473	123	167	1635	1641	1753	498	429	38	59	531	528	442	289	54	75
SGdmA1616	377	391	445	243	186	259	266	212	253	257	199	597	741	243	344	508	324	323	311	248	521	179	270	141	478	471	403	465	828	530	542	538	438	732	161	197	21	59	212	295	219	255	29	15
SGdmA1617	956	871	1374	1257	974	1100	845	672	1185	907	1095	788	1595	623	744	506	1159	1456	566	640	485	739	872	620	591	924	351	280	136	1000	1160	355	366	184	588	481	49	54	563	633	376	193	43	50
SGdmA1618	5382	5254	4615	4748	3210	4136	3212	3171	4179	4334	5145	1459	1319	4411	4073	945	1138	1102	4653	4516	928	4419	5543	3373	2905	1928	4813	5143	765	1231	1374	4096	3943	694	2209	1966	136	327	1794	1774	1469	1251	247	226
SGdmA1619	2229	1863	2819	1859	2220	2388	1101	1006	2525	2014	1430	612	609	1420	1598	1326	252	365	1486	1339	1227	1328	1570	1033	232	236	1358	1112	804	223	387	1348	1397	639	1299	1260	93	218	1403	1442	1173	1031	117	114
SGdmA1620	447	492	989	870	692	674	1027	1031	571	532	1199	557	392	443	550	210	426	551	632	554	239	952	831	868	586	553	538	471	149	543	621	599	474	136	322	207	19	24	381	281	201	81	36	14
SGdmA1621	1346	1158	1176	865	878	1064	985	695	1275	1240	1105	589	664	1202	1222	1065	525	736	1252	1090	998	1127	1279	737	525	662	1003	920	794	725	795	1270	1124	821	1200	1019	101	172	1141	1069	1073	569	128	110
SGdmA1622	162	88	89	75	79	73	35	64	106	70	50	263	306	51	81	452	225	215	68	50	547	50	75	8	481	460	157	150	956	394	457	173	184	910	75	165	21	43	118	217	115	120	11	26
SGdmA1623	2178	1935	2799	2372	1955	2213	1507	1447	2370	1803	2191	548	857	1373	1265	632	477	600	1528	1328	637	1486	1850	1027	594	668	1852	1721	492	729	783	1991	2185	557	853	816	69	133	828	925	808	589	100	89
SGdmA1624	424	462	492	582	408	431	271	324	523	416	426	489	954	371	451	325	613	647	363	365	308	454	594	244	288	548	343	318	185	569	639	296	347	252	354	311	20	49	310	416	331	235	38	21
SGdmA1625	443	412	700	603	471	495	634	635	365	438	777	252	260	344	357	118	258	292	395	399	119	599	663	473	777	627	752	872	172	727	703	989	807	98	196	193	20	26	320	252	186	158	23	15
SGdmA1626	938	803	1360	1305	1179	1148	1035	909	1132	984	1606	437	195	857	674	408	160	278	854	737	326	1179	1345	680	259	132	522	408	161	203	237	618	587	217	492	451	21	69	590	535	399	231	28	57
SGdmA1627	797	778	610	630	403	538	523	515	807	733	553	1707	1271	759	787	785	740	950	576	525	702	445	724	240	722	484	334	302	255	583	567	422	372	392	641	577	41	107	427	867	538	300	57	65
SGdmA1628	806	722	841	724	477	714	509	443	796	674	561	1523	1552	601	823	1272	1376	1686	621	604	1252	702	681	277	1040	1344	564	483	632	1029	1020	430	443	633	1064	981	105	189	923	1633	953	823	124	127
SGdmA1629	712	585	736	1097	767	625	872	884	768	654	1177	441	1149	525	477	105	736	846	615	591	93	804	594	576	493	1117	453	593	135	1102	1218	556	573	88	297	283	13	20	581	396	221	98	21	15
SGdmA1630	536	606	916	684	600	744	770	719	617	623	1194	630	1238	672	728	499	1021	1159	723	608	326	953	1024	801	1214	2030	1334	1306	443	2479	2371	1635	1381	511	385	213	20	85	378	260	263	246	24	29
SGdmA1631	86	69	103	104	56	105	69	72	76	64	110	34	28	62	75	78	14	21	68	59	54	101	77	109	106	82	344	407	87	123	104	621	428	165	30	23	6	24	35	33	41	82	5	2
SGdmA1633	137	101	175	125	116	93	120	107	136	105	172	70	83	108	85	28	48	45	69	69	54	141	112	53	36	33	63	45	23	38	47	79	77	22	124	97	5	11	122	127	61	32	7	9
SGdmA1634	119	99	110	155	88	55	130	152	146	124	216	57	76	80	94	49	59	72	168	96	44	217	143	79	31	39	82	75	28	38	54	77	88	14	177	137	12	20	256	177	106	69	11	11
SGdmA1636	132	128	221	165	132	105	177	156	133	151	188	123	127	229	171	93	107	156	181	177	84	217	298	88	145	118	216	174	50	159	158	238	144	63	157	123	7	30	157	197	121	77	8	18
SGdmA1637	1265	1430	1692	1148	1171	1177	1617	1355	1184	1390	1456	479	316	1385	1250	825	391	418	1066	1363	608	2283	1655	1348	169	162	593	494	336	178	322	868	770	220	819	570	45	107	1368	961	640	325	95	58
SGdmA1638	316	303	392	364	300	395	356	383	375	282	457	238	410	241	300	145	259	314	207	169	133	397	365	318	526	544	392	408	225	580	606	506	447	144	152	151	13	15	192	175	131	79	12	16
SGdmA1639	123	127	151	185	132	102	222	221	151	149	223	354	325	114	218	91	254	275	185	141	81	277	287	191	92	132	99	92	49	130	121	99	75	29	61	58	4	8	110	62	49	17	4	12
SGdmA1640	825	720	680	620	640	630	544	430	969	811	577	1003	715	598	701	861	682	887	633	445	899	606	762	605	678	726	589	439	674	781	875	766	664	873	573	670	56	68	361	777	447	288	49	61
SGdmA1641	252	187	417	363	246	291	350	198	259	245	390	373	465	191	202	130	415	511	204	188	135	335	282	246	356	475	231	192	102	527	538	216	211	107	159	122	11	15	129	163	105	60	5	6
SGdmA1642	1450	1450	1869	1878	1509	1574	1559	1077	1946	1682	1548	3367	2473	1719	1937	2393	1578	2006	1727	1417	2136	1876	1704	1123	1199	1052	904	760	946	698	782	765	641	892	1235	782	94	103	1190	1096	1210	437	128	110
SGdmA1643	624	556	418	664	466	438	393	243	658	605	519	221	101	609	610	349	112	105	545	476	366	536	666	416	182	78	480	440	238	144	184	611	598	195	423	313	19	32	323	318	229	175	36	40
SGdmA1644	575	499	707	747	554	543	710	854	638	617	859	580	315	539	599	931	531	734	714	626	850	961	740	696	662	582	585	498	544	606	498	597	467	765	403	384	25	25	354	403	274	181	32	23
SGdmA1645	2530	2260	2431	1478	1779	2088	2441	2343	2253	2141	2230	1451	1972	2174	2223	861	1664	1840	2393	2420	931	4135	2775	2649	1275	1674	1657	2255	650	1814	1960	2997	2355	697	1612	1456	205	387	2083	1658	1946	1814	204	165
SGdmA1646	2217	1915	1942	1656	1784	1941	2281	1915	2233	2055	2454	789	594	1669	1911	944	469	590	1907	1841	802	2403	2721	1991	333	376	1132	976	373	364	539	1339	1359	320	1250	1027	90	185	1564	1324	1034	754	116	112
SGdmA1647	136	118	216	192	152	152	183	184	174	172	224	316	273	235	184	94	244	305	152	145	115	211	197	190	167	167	95	85	43	215	233	150	121	67	111	91	9	21	120	78	76	39	20	9
SGdmA1648	823	781	1157	978	700	677	1122	925	750	642	1255	1616	1351	728	1116	1609	1575	1953	645	589	1328	1144	1293	903	653	715	295	242	320	655	720	290	288	348	723	498	39	83	830	696	769	289	75	55
SGdmA1649	271	268	391	292	202	238	283	226	247	274	333	647	264	238	310	343	209	308	197	166	254	353	333	248	344	230	144	132	183	231	313	174	158	250	227	203	10	33	292	281	133	163	18	15
SGdmA1650	1032	1020	872	1073	906	942	1058	1054	1193	1051	1570	303	121	780	748	326	130	157	692	620	271	1071	1121	699	113	75	824	599	182	108	165	792	803	136	424	437	34	56	367	418	283	179	33	40
SGdmA1651	118	108	273	304	175	157	327	391	146	133	437	535	291	78	192	68	349	510	182	137	57	391	281	277	296	238	72	89	14	204	271	109	133	22	97	53	1	5	113	63	57	33	18	1
SGdmA1652	538	429	472	749	483	475	750	751	586	539	756	500	313	423	484	403	180	220	411	345	317	836	757	601	239	156	356	273	250	175	167	368	294	233	292	266	11	20	393	287	185	94	31	18
SGdmA1654	369	408	512	637	310	304	535	425	356	360	555	99	78	447	384	115	50	64	378	361	136	598	759	385	108	87	504	586	124	106	143	561	388	120	263	214	2	23	315	181	125	71	27	14
SGdmA1655	354	267	564	601	497	477	566	585	376	353	639	332	407	232	279	135	463	529	216	212	129	571	443	541	323	437	244	198	83	484	508	298	270	97	175	156	8	33	220	236	149	143	11	13
SGdmA1656	348	301	389	416	284	282	452	470	315	340	639	239	272	210	258	83	208	256	234	232	65	521	493	436	150	218	247	208	62	372	360	278	266	28	184	150	21	20	236	170	105	60	11	7
SGdmA1657	291	209	415	462	381	397	448	649	315	355	613	612	448	352	322	454	353	390	345	317	389	514	865	475	604	377	303	245	352	541	560	470	373	416	317	225	25	31	326	292	295	175	34	34
SGdmA1658	125	56	36	19	38	40	39	17	53	34	27	209	100	36	49	1217	72	102	49	30	1206	16	21	10	141	96	37	26	1052	153	131	96	81	1308	89	104	23	25	46	162	164	73	24	11
SGdmA1659	569	549	471	433	583	766	361	388	577	589	486	481	525	503	482	419	393	512	479	506	310	364	533	527	446	455	362	392	377	564	585	520	350	476	391	433	38	42	584	634	609	630	52	22
SGdmA1660	660	530	412	454	331	461	567	606	561	530	588	485	269	526	753	874	179	202	621	494	484	641	942	434	163	82	304	224	190	117	176	353	339	259	425	429	93	124	697	781	734	340	42	65
SGdmA1661	262	252	504	349	306	310	371	278	302	288	413	246	250	348	331	227	180	266	339	273	214	400	509	448	248	262	450	356	153	221	276	409	273	197	273	203	16	50	292	280	223	118	35	42
SGdmA1662	563	536	487	414	384	467	744	923	521	555	878	316	274	330	498	126	161	190	490	520	167	1119	909	787	236	231	392	596	141	178	273	557	442	71	268	234	24	53	447	335	183	167	25	32
SGdmA1663	293	196	363	417	265	263	578	480	270	261	628	71	54	251	306	96	113	115	299	312	90	882	763	608	38	37	160	188	53	59	85	217	172	34	173	132	14	27	256	147	79	41	23	19
SGdmA1664	334	298	203	203	207	244	114	77	266	254	121	38	42	212	269	273	22	35	194	135	267	78	218	133	52	42	214	169	268	59	57	359	303	354	305	263	28	37	161	354	250	126	28	25
SGdmA1665	122	70	61	52	55	48	29	27	82	70	45	493	309	91	127	494	300	400	86	75	457	50	62	54	452	401	132	101	559	366	402	164	145	655	61	48	7	16	26	61	68	43	10	8
SGdmA1666	438	511	543	642	603	559	464	416	541	550	666	790	642	618	592	441	277	383	568	494	322	544	671	510	503	438	752	515	332	577	724	782	702	404	584	437	33	54	515	593	324	306	46	34
SGdmA1667	387	313	265	383	296	291	316	370	383	353	394	313	216	350	346	440	184	252	273	229	386	349	643	313	292	303	477	380	351	435	380	509	430	419	257	241	21	29	218	281	161	101	36	30
SGdmA1668	267	274	364	376	226	219	227	296	292	274	310	311	178	289	320	337	185	195	265	230	304	400	397	273	310	249	358	290	298	207	237	320	292	262	97	71	8	17	112	96	102	60	4	9
SGdmA1669	131	111	106	63	73	88	47	50	133	109	79	394	218	113	170	603	176	168	106	118	567	70	92	44	209	165	127	107	610	195	207	161	118	610	201	242	19	28	208	330	244	167	28	15
SGdmA1670	1491	1389	1668	1356	1727	1855	1008	772	1433	1434	1294	2016	1285	1072	1241	1857	1372	1777	1123	972	1631	1047	1084	780	811	869	472	386	543	592	678	514	642	610	1203	1433	89	166	1040	1307	1145	682	143	110
SGdmA1671	444	385	722	510	469	456	482	402	487	554	507	224	180	550	381	174	129	131	382	379	182	533	712	370	172	175	419	509	196	108	175	624	490	136	275	146	17	35	239	192	171	89	23	17
SGdmA1672	116	81	212	223	133	112	263	312	115	113	304	425	178	104	151	111	162	256	119	109	115	303	254	224	129	133	92	59	52	167	157	104	62	70	92	66	11	6	88	73	47	21	9	13
SGdmA1673	1271	1565	904	803	907	1107	525	546	1222	1387	833	124	99	1144	1080	379	296	325	1314	1005	407	701	1416	588	520	475	1745	1754	669	327	337	1823	1570	409	668	475	37	34	669	505	515	517	57	34
SGdmA1674	135	117	214	296	193	178	200	180	160	146	257	168	144	147	134	176	149	205	144	91	116	313	160	160	128	195	131	92	97	210	250	158	126	99	107	105	7	19	136	119	96	82	7	17
SGdmA1675	671	605	855	780	513	491	542	402	841	773	644	220	177	618	528	461	102	132	408	419	407	641	768	497	152	132	704	530	379	91	122	1018	1073	456	410	365	31	69	402	404	292	190	64	36
SGdmA1676	772	602	1563	905	1086	1335	1065	938	798	628	1314	158	118	460	490	337	129	164	561	412	414	980	749	761	338	464	1139	1356	516	500	603	1808	1575	692	176	192	19	42	239	246	215	269	21	21
SGdmA1677	171	161	178	204	178	192	221	203	186	196	249	483	308	190	249	260	290	417	183	202	212	330	389	261	290	240	162	171	156	250	309	195	147	134	173	119	11	8	241	166	137	77	11	6
SGdmA1678	59	40	45	60	43	33	72	75	52	54	85	33	24	38	44	25	25	17	49	43	21	107	60	32	20	9	40	27	16	22	28	44	54	26	67	63	3	7	103	58	58	20	9	7
SGdmA1679	994	712	956	745	753	671	909	946	779	748	1058	710	457	562	741	219	464	720	696	720	219	736	987	667	358	357	359	418	118	328	489	496	404	75	397	334	14	30	471	298	186	80	37	19
SGdmA1680	388	203	121	82	124	113	116	140	190	127	159	600	211	205	227	1432	157	241	222	170	1179	248	168	132	518	260	262	245	1220	146	159	202	250	1087	305	488	22	41	316	544	432	200	40	36
SGdmA1681	3344	2777	1774	1874	1616	1843	1856	2012	2673	2821	2555	1238	683	2835	3328	2032	470	567	2752	2536	1691	2673	3723	2233	277	263	946	964	598	158	355	958	977	459	1677	1696	120	182	1240	1752	1216	600	151	127
SGdmA1682	325	204	474	443	373	382	611	594	365	343	583	793	283	449	335	670	252	337	359	261	599	484	506	386	195	202	291	165	280	140	186	252	289	211	276	254	17	35	150	222	153	160	40	37
SGdmA1683	762	557	841	518	583	634	493	468	623	696	613	527	241	374	844	1093	114	152	611	481	769	743	798	365	298	156	479	490	554	131	167	565	528	529	550	591	73	75	619	872	589	400	73	48
SGdmA1684	186	139	242	175	151	166	153	154	142	121	140	116	68	187	221	168	46	55	143	170	166	204	150	106	114	66	268	247	281	50	84	338	228	189	105	59	6	17	116	73	68	60	9	5
SGdmA1686	920	618	969	1010	803	748	997	1009	764	829	1333	33	42	941	975	351	11	19	1003	948	343	1303	1151	917	38	15	1578	1600	292	13	113	1422	1331	277	501	481	48	53	710	408	268	124	40	56
SGdmA1687	356	323	734	555	493	563	468	378	457	357	428	196	97	378	486	548	82	100	381	297	505	808	809	477	57	63	422	303	272	54	86	371	294	273	256	311	26	55	510	338	296	153	41	37
SGdmA1688	249	173	115	129	140	147	132	140	238	203	129	179	84	142	199	230	79	131	192	143	240	167	156	110	365	270	502	442	322	268	278	588	521	405	151	154	10	40	119	197	127	76	22	13
SGdmA1689	2374	1613	2609	1385	2284	2795	2270	1512	2019	1833	1629	294	307	1741	1409	1065	275	336	1882	1603	1417	1898	2299	1481	1086	1412	6649	7227	1823	1215	1819	9520	7777	1944	513	341	35	43	588	432	405	278	60	60
SGdmA1690	677	576	755	468	533	576	312	313	758	579	421	514	411	308	587	950	351	492	302	344	904	475	590	332	308	360	239	287	509	310	377	436	511	582	391	333	28	42	305	392	360	146	26	33
SGdmA1691	711	751	711	780	748	729	579	737	876	834	1001	393	470	643	671	302	229	285	658	574	224	669	993	608	209	189	473	416	231	285	321	756	626	135	391	350	21	47	443	538	244	204	27	19
SGdmA1692	204	194	409	239	290	287	284	212	194	240	273	377	422	160	188	120	452	536	180	157	87	318	283	178	236	314	108	108	49	554	549	189	146	63	148	105	7	11	218	145	126	71	20	6
SGdmA1693	860	662	693	648	546	611	447	426	790	776	595	409	486	535	708	737	440	555	458	389	732	455	545	283	467	630	657	418	557	658	717	669	675	936	504	560	42	88	215	653	417	363	54	46
SGdmA1694	560	437	566	497	390	400	441	394	502	457	513	700	486	634	603	439	338	428	638	517	346	610	702	256	246	198	439	282	154	303	361	450	347	154	354	339	35	45	573	385	208	178	43	39
SGdmA1695	159	107	188	229	146	121	141	146	128	122	141	184	86	166	245	353	42	62	160	122	296	239	209	125	71	87	205	163	234	52	88	242	221	197	161	129	16	12	157	156	83	46	11	10
SGdmA1696	385	340	757	605	561	446	448	307	515	438	595	1275	965	337	564	234	775	988	407	297	224	709	692	457	594	461	278	249	124	538	589	239	237	96	267	167	7	28	302	189	173	62	29	21
SGdmA1697	340	279	434	399	342	344	283	234	303	348	310	181	167	285	363	844	380	450	321	328	710	445	436	254	206	292	245	235	418	190	225	301	254	309	150	88	17	20	148	89	157	66	12	14
SGdmA1698	134	106	133	121	108	117	57	88	136	126	84	345	250	88	142	221	163	221	118	82	209	165	160	89	264	225	115	112	217	344	392	123	104	202	124	102	7	11	86	200	104	87	8	15
SGdmA1700	1346	1501	1657	1564	1371	1317	1196	992	1536	1623	1119	53	89	1301	1288	785	55	69	1237	1081	604	1408	1757	1113	91	67	1141	820	375	28	128	575	484	318	545	490	39	71	442	630	427	296	40	38
SGdmA1701	2062	2204	1657	840	1423	1947	1272	1521	1748	1731	1543	581	463	1313	1492	833	469	636	1740	1655	621	1813	2205	1289	499	516	1001	1229	516	524	554	1229	975	444	754	780	154	309	1430	1101	1424	2376	139	81
SGdmA1702	2435	1961	2462	2400	1925	1708	2683	2206	2365	2381	2500	4290	1946	2300	2019	1529	1302	1698	1716	1424	1252	2238	2789	1777	907	691	793	488	686	731	790	732	690	567	1190	1099	93	124	1393	1510	1235	511	136	106
SGdmA1703	259	263	475	510	334	327	504	433	301	329	466	508	177	362	254	180	186	218	210	194	119	609	486	291	364	234	276	185	82	189	186	231	228	94	138	123	9	24	171	195	113	67	13	13
SGdmA1704	1316	1284	1562	1268	966	1400	1135	1199	1264	1128	1843	366	361	890	706	211	185	188	754	709	182	1370	1291	721	290	163	625	580	141	269	359	622	703	100	455	407	39	95	533	508	446	529	70	55
SGdmA1705	1690	1527	1600	1502	1068	1300	1543	1406	1633	1552	2162	1417	993	1459	1385	607	815	1120	1581	1309	417	1905	2232	1144	1031	780	1511	1168	341	776	862	1193	1144	379	725	691	49	94	611	774	588	425	73	58
SGdmA1706	2205	1568	1811	1896	1471	1821	967	824	2142	1538	1599	1434	1460	1283	1485	798	673	852	1498	1273	683	1150	1496	800	721	662	1399	1205	625	529	611	1115	1217	638	917	915	66	158	619	1130	709	658	66	97
SGdmA1707	6578	6123	12670	13644	8288	10404	11387	12517	7060	6148	16138	642	462	6308	4764	2399	573	678	6345	6710	1874	12917	13454	9169	512	568	4892	4132	910	531	1090	4484	4447	623	2575	2559	149	367	3586	2536	1894	1445	316	227
SGdmA1708	1443	1549	2014	2134	1464	1500	2039	1832	1617	1550	2623	410	427	1433	1154	539	311	305	1252	1133	450	2170	2281	1276	272	227	1031	822	229	278	352	1132	1187	357	656	530	61	82	725	692	439	358	82	68
SGdmA1709	1148	924	1596	1639	1085	1074	1500	1226	1135	953	1949	440	1203	1047	783	292	935	902	935	808	277	1897	1630	933	940	1750	1527	1246	220	2297	2243	1676	1689	234	361	325	15	35	401	425	225	208	26	26
SGdmA1710	275	304	353	318	200	224	396	288	360	278	493	188	244	211	309	75	200	252	325	272	66	406	531	216	242	308	234	283	54	431	382	273	276	48	166	167	17	28	227	174	145	148	26	12
SGdmA1711	207	187	189	225	112	113	117	119	154	165	229	115	207	110	85	44	153	212	128	135	41	131	124	83	78	143	99	83	15	189	211	79	115	35	174	169	13	22	170	188	106	92	18	12
SGdmA1712	177	130	207	261	165	189	238	151	181	137	306	57	97	153	89	67	42	47	104	73	45	127	217	71	111	155	284	204	65	217	154	193	259	76	79	50	6	12	118	77	59	30	6	4
SGdmA1713	306	253	206	218	110	148	155	141	349	208	265	81	191	177	155	70	147	167	206	149	94	110	176	61	190	268	315	279	69	295	312	270	356	92	273	211	17	24	187	247	178	108	16	19
SGdmA1714	157	148	232	161	147	168	165	111	189	175	202	64	116	153	129	78	71	99	149	101	85	112	98	76	109	139	195	153	58	175	174	202	203	74	130	115	6	19	145	136	94	41	16	12
SGdmA1715	1484	1314	1391	1159	712	857	1151	940	1576	1345	1531	926	1131	1118	1110	324	922	1088	1291	1219	219	1077	909	499	373	289	444	395	85	395	471	340	358	80	1299	1173	93	241	1765	1183	953	883	119	117
SGdmA1716	743	595	301	363	215	255	215	120	779	467	248	587	703	366	404	996	368	463	353	257	1050	184	199	59	347	288	214	208	586	352	351	195	288	666	501	488	33	99	281	515	372	263	41	40
SGdmA1717	1004	1044	1251	1694	1095	1153	1412	1366	1108	1085	1845	467	910	1138	804	386	523	583	1006	975	216	1477	1803	1374	339	509	810	674	170	653	810	770	843	187	603	368	26	61	769	409	331	307	41	29
SGdmA1718	585	474	742	537	372	520	410	388	643	406	633	583	1805	343	515	620	566	660	393	328	569	522	593	279	363	580	375	377	664	693	688	473	461	742	417	428	65	114	517	664	537	396	62	40
SGdmA1719	616	585	787	986	761	760	962	1079	690	792	1130	284	385	636	617	417	199	242	555	540	281	1046	855	594	333	293	664	538	403	339	424	724	580	421	392	313	25	61	607	441	362	218	38	26
SGdmA1720	3191	3302	3806	4036	2340	2927	4881	4804	3177	2959	6480	2299	2720	2692	2275	985	2284	2591	2543	2641	837	5946	5248	3142	1160	1714	1980	1462	347	2244	2566	2335	1856	467	1611	1684	104	242	2165	2439	1152	1117	191	163
SGdmA1721	302	344	462	438	318	343	417	411	315	356	635	429	600	288	266	245	403	470	308	227	219	489	416	276	264	427	223	173	104	439	491	228	205	150	165	178	13	13	267	183	130	84	22	10
SGdmA1722	894	838	283	226	263	400	337	265	742	631	331	310	204	689	752	1056	192	211	762	778	1146	417	333	222	409	327	731	950	911	324	324	1128	1179	1270	689	687	91	182	476	1134	803	640	116	80
SGdmA1723	807	748	1234	913	821	692	959	915	846	745	1304	939	1253	552	523	329	973	950	576	648	215	968	893	527	767	942	497	458	176	1278	1303	588	608	161	452	317	22	59	672	450	457	359	39	33
SGdmA1724	1367	1102	2356	1788	1118	1185	2612	1890	1639	1394	1960	1295	461	958	1938	2228	531	745	1431	628	1938	3257	1603	1347	543	341	885	592	874	364	483	838	660	646	1132	983	121	191	949	1265	895	620	130	99
SGdmA1725	375	269	277	301	224	301	398	359	276	284	340	497	425	285	327	161	276	368	235	183	173	383	480	357	623	443	329	264	166	549	629	302	321	153	245	214	13	35	272	273	169	163	25	33
SGdmA1726	389	313	160	209	128	190	264	256	354	290	308	541	486	498	522	469	233	334	345	302	423	352	457	276	636	614	723	571	739	472	510	747	676	538	372	406	39	67	326	572	344	217	47	55
SGdmA1727	304	322	390	409	295	333	629	530	333	304	672	562	267	234	256	118	328	445	277	239	126	547	575	507	517	450	265	227	86	462	436	294	298	74	159	161	10	13	223	176	135	80	19	7
SGdmA1728	271	246	275	408	307	258	259	268	276	267	402	375	301	266	228	151	297	398	256	285	104	366	333	254	403	406	316	235	64	335	415	275	239	37	180	120	3	22	249	146	70	43	21	18
SGdmA1729	1554	1534	1383	1118	1265	1507	1134	1137	1578	1541	1702	1018	1700	1341	1127	541	1142	1245	1350	1115	515	1373	1815	1195	1112	1161	1253	1009	540	1454	1492	1182	1100	398	804	772	34	131	1004	879	702	604	84	75
SGdmA1730	836	716	1004	654	655	666	642	656	807	907	825	256	220	909	875	691	219	209	821	694	722	998	916	562	299	278	925	823	603	113	166	906	845	486	948	750	60	111	551	880	699	489	74	88
SGdmA1731	247	171	405	523	263	213	546	569	255	248	430	453	150	172	318	187	170	285	324	217	115	649	361	347	298	213	186	199	108	140	165	187	133	77	129	106	15	16	170	135	80	32	8	18
SGdmA1732	119	99	65	39	60	85	67	64	75	89	70	299	211	95	158	887	141	185	84	83	634	81	102	97	122	106	67	73	548	124	120	140	108	799	175	188	11	17	185	350	263	158	17	18
SGdmA1733	13746	10133	18902	14720	12923	14348	15560	12894	13359	10736	19632	437	383	10938	7985	4023	250	305	8028	7474	3703	13300	17024	10538	48	45	1000	610	457	51	706	974	901	362	5261	5498	482	1030	6012	6414	5700	5036	616	580
SGdmA1734	2015	1951	1069	1195	1206	1284	656	560	2132	1736	1313	310	405	2128	2001	1476	275	281	2060	1827	1074	1207	1814	1302	41	35	274	194	306	28	161	147	201	132	1436	1355	88	157	1102	968	829	354	130	139
SGdmA1735	975	951	973	810	704	754	1212	1066	905	1000	1148	1341	1451	1086	1193	639	990	1063	1010	912	430	1470	1412	840	1313	1398	1268	1210	519	1307	1203	1405	1197	457	869	674	41	113	971	741	702	434	79	69
SGdmA1736	1902	1759	913	841	1038	1083	680	742	1618	1403	977	642	595	1519	1917	1402	204	220	1608	1392	1039	1395	1526	777	229	144	1140	965	639	96	257	866	772	368	993	897	60	117	855	936	629	410	97	75
SGdmA1737	68	46	77	78	44	55	75	81	54	41	126	163	212	40	74	294	238	257	42	25	245	131	101	63	170	275	67	44	305	211	270	86	60	228	95	83	6	18	90	103	79	49	15	17
SGdmA1738	755	616	572	591	512	587	286	298	670	665	484	269	137	781	657	754	163	202	755	632	740	538	548	338	425	354	1620	1217	1032	287	379	1258	1044	992	566	463	34	64	364	623	403	224	56	56
SGdmA1739	900	744	681	750	685	736	609	541	936	913	772	896	739	824	822	664	638	835	725	608	610	911	902	406	657	616	677	453	307	864	849	717	631	384	658	629	62	86	393	780	427	380	66	90
SGdmA1740	1010	780	1366	1519	1169	1121	1227	1310	1168	1100	1006	1823	1527	689	1175	1555	1593	1866	976	711	1075	1956	1318	930	1133	1146	529	477	427	699	770	335	336	394	691	624	42	98	683	800	557	319	60	70
SGdmA1741	545	476	377	324	347	317	316	304	720	499	374	269	247	621	655	526	154	190	462	348	498	301	325	134	149	194	748	596	470	240	283	622	613	436	582	513	39	65	437	607	386	194	60	59
SGdmA1742	280	205	343	350	292	280	346	368	269	254	382	355	174	223	207	155	193	249	192	161	144	505	471	303	476	380	247	219	109	292	277	248	188	65	113	107	10	28	172	159	79	33	9	9
SGdmA1743	4418	4332	4851	5382	3888	4145	4890	4225	5037	4527	7360	2677	1501	4289	4535	2107	1487	2068	4102	3626	2204	5849	7053	3982	1117	885	1703	1082	997	800	953	1707	1754	825	3109	2994	186	145	3160	4008	2845	2701	259	292
SGdmA1744	610	491	447	420	393	442	513	374	506	595	489	163	122	439	611	486	64	90	437	343	379	527	619	274	148	125	616	512	427	126	214	697	584	506	480	432	41	71	342	641	439	236	64	36
SGdmA1745	669	698	651	597	469	583	955	918	688	658	1073	705	811	737	762	421	439	521	670	567	371	950	1133	715	474	440	634	501	224	532	562	764	687	211	483	525	43	83	443	635	464	316	52	65
SGdmA1746	84	66	31	24	26	32	30	35	42	50	41	443	575	60	78	261	412	457	86	53	251	59	62	36	924	1104	175	142	601	1083	1078	164	130	447	99	107	2	24	84	141	120	71	9	12
SGdmA1747	816	644	1386	1180	916	924	913	642	915	823	899	249	140	552	734	1797	172	135	508	466	1770	1169	987	836	164	130	414	363	1340	135	190	683	519	1488	609	655	66	91	501	699	466	300	86	82
SGdmA1748	127	98	98	92	109	114	148	95	101	121	167	340	138	105	172	346	169	229	134	109	330	130	114	182	257	268	112	121	284	296	244	182	152	311	264	227	19	30	202	342	250	195	29	22
SGdmA1749	135	91	184	171	167	172	209	173	129	127	243	485	313	78	149	183	289	355	119	77	133	261	267	207	286	220	65	63	87	308	256	90	72	58	91	107	8	8	107	133	66	43	21	7
SGdmA1750	631	605	414	475	508	524	419	366	594	616	521	567	288	506	690	590	264	356	704	550	512	711	885	432	276	258	606	409	227	210	239	476	412	335	339	232	14	28	368	398	277	135	29	35
SGdmA1751	209	200	260	344	226	252	262	294	215	218	310	256	142	177	171	102	101	136	137	139	65	338	306	341	117	125	146	128	34	148	158	154	142	45	80	131	9	7	181	78	67	33	8	3
SGdmA1752	2912	972	4997	2044	2947	2789	2042	1576	2398	2476	1846	1032	693	1377	1489	1326	663	998	1450	1012	941	2935	2559	2088	932	799	1133	1116	806	793	949	1678	1294	670	1159	1021	81	188	1560	858	899	547	105	99
SGdmA1753	2477	2004	1693	1732	1662	1883	1617	1750	2553	2323	2023	709	1459	2074	2540	2475	1049	1387	2743	2261	1597	2703	3557	2784	538	876	2318	1824	701	952	1182	1995	1601	630	1998	1794	130	225	1999	2200	1581	1131	132	170
SGdmA1754	576	448	397	399	335	326	323	347	497	444	395	760	451	542	709	747	530	711	498	424	741	542	547	342	1205	814	674	534	868	676	654	822	684	603	467	456	47	89	542	611	366	227	39	78
SGdmA1755	570	595	885	1051	766	720	927	1073	618	669	1174	610	338	598	591	495	250	398	578	532	430	1253	1141	1207	323	244	389	336	317	308	255	374	332	309	349	321	20	31	451	410	237	125	41	23
SGdmA1756	107	89	258	166	112	128	165	114	109	101	197	447	272	160	182	360	260	364	111	118	257	206	120	105	387	339	165	151	189	410	414	233	165	219	89	58	6	1	93	55	67	37	6	7
SGdmA1757	232	220	351	336	269	233	213	245	269	254	328	279	275	199	268	197	176	210	233	202	205	411	354	273	119	161	226	251	166	187	212	252	219	124	210	240	14	38	233	221	167	93	23	22
SGdmA1759	702	710	1091	831	786	848	1306	875	666	767	1521	900	2106	742	764	464	1760	2067	698	791	326	1483	1340	1175	795	1490	754	678	217	1619	1769	716	808	200	525	391	35	52	688	409	305	183	24	47
SGdmA1760	268	217	322	314	237	269	349	242	276	188	368	337	351	273	179	202	311	389	167	155	164	284	381	375	388	467	163	147	113	593	543	220	236	168	152	131	18	22	221	206	121	110	16	9
SGdmA1761	390	353	350	303	365	377	284	309	428	400	314	419	416	240	370	226	256	347	320	283	263	310	449	262	205	160	208	183	111	177	188	197	214	140	263	177	10	32	246	162	123	98	20	15
SGdmA1762	289	193	433	317	307	329	275	274	308	277	311	3334	4324	175	318	1707	3034	3329	234	165	1535	452	412	248	2396	3431	205	202	1169	3261	3064	306	266	1046	911	1055	144	206	1256	1796	1220	673	122	126
SGdmA1763	345	275	444	470	395	345	432	395	381	383	434	459	454	299	296	702	461	583	365	219	576	479	463	318	325	340	237	200	282	363	359	247	215	342	299	274	31	64	310	450	289	229	44	39
SGdmA1764	121	123	190	133	135	155	88	101	139	156	94	395	260	106	146	460	316	418	134	85	447	191	168	142	266	264	105	64	286	339	335	136	118	369	86	38	4	10	92	64	65	45	1	5
SGdmA1765	146	107	279	283	167	171	244	240	133	136	313	476	178	169	174	127	195	259	116	86	122	318	354	235	426	269	159	113	97	313	258	136	99	219	98	59	7	8	93	63	61	39	6	3
SGdmA1766	322	337	692	603	445	440	342	292	368	372	593	146	120	356	403	394	176	192	343	273	310	476	413	406	53	69	203	152	180	112	123	196	214	259	299	150	31	45	387	205	278	122	26	22
SGdmA1768	267	255	349	308	256	295	345	334	337	317	405	152	112	233	392	569	147	188	212	197	473	417	355	226	66	62	94	84	124	55	44	150	131	175	319	286	34	91	292	526	263	170	46	37
SGdmA1769	134	97	282	160	119	167	168	125	127	135	185	376	100	111	150	704	125	130	166	133	629	150	88	96	255	125	144	137	584	84	98	203	162	450	170	145	32	67	187	192	255	208	26	22
SGdmA1770	751	588	447	565	495	519	334	233	700	474	341	792	561	333	443	707	727	797	399	297	580	391	453	234	618	579	314	260	235	954	1002	382	369	345	256	265	13	52	326	304	283	231	31	24
SGdmA1771	561	432	300	349	458	429	221	188	589	453	280	192	134	427	473	778	124	161	548	402	755	405	473	262	192	213	664	532	819	234	292	689	619	1015	263	224	6	63	201	333	199	159	53	46
SGdmA1772	4876	4524	2783	2444	2409	2958	1698	2056	4492	3739	2544	69	101	2836	3147	1134	101	116	2980	2782	672	2729	3202	1477	34	23	609	398	157	34	182	437	504	82	1703	1287	86	180	1464	1441	1070	775	144	126
SGdmA1773	56	39	84	75	60	77	73	106	32	51	113	156	72	27	69	39	89	107	47	47	24	119	140	123	70	45	23	29	10	54	71	46	26	7	37	24	2	9	83	56	24	15	1	3
SGdmA1774	319	351	318	348	310	360	202	145	397	339	297	466	222	379	419	835	256	351	346	310	735	338	397	214	242	162	291	195	408	158	258	344	343	462	376	358	25	60	243	381	237	166	49	36
SGdmA1775	240	217	344	343	247	250	404	240	270	233	315	622	293	196	287	491	249	349	268	139	330	323	384	237	405	347	191	179	286	255	272	273	212	282	380	376	18	52	304	440	282	190	36	35
SGdmA1777	221	172	235	191	155	182	147	145	253	201	223	453	265	154	262	328	185	237	186	122	426	181	163	84	329	273	156	138	363	271	285	316	233	473	161	165	8	25	187	245	117	86	16	23
SGdmA1779	251	169	462	368	260	263	459	395	228	296	420	559	374	180	241	216	369	501	239	149	198	490	364	249	457	417	236	197	90	528	596	261	191	168	150	153	4	30	237	168	136	129	22	17
SGdmA1780	85	83	137	154	125	127	128	139	110	127	70	77	58	70	109	190	98	104	95	65	190	114	158	57	180	133	177	120	148	140	90	131	75	217	72	83	3	9	65	81	58	40	7	10
SGdmA1781	371	315	454	395	326	311	350	376	304	326	422	656	305	324	631	848	270	348	373	343	850	546	716	358	319	315	408	304	637	242	297	498	365	624	279	196	29	37	272	226	232	160	21	20
SGdmA1782	616	650	447	418	360	491	402	334	601	537	318	130	90	401	639	571	100	118	700	433	525	559	598	332	59	35	210	177	159	32	48	202	204	143	408	443	60	91	374	719	674	396	84	66
SGdmA1783	124	97	176	121	137	119	87	73	161	121	108	399	259	59	249	346	214	249	135	100	283	197	255	131	341	359	89	188	419	366	366	225	206	492	310	236	17	30	282	218	166	90	18	28
SGdmA1784	112	77	88	145	90	101	60	62	139	113	60	180	150	74	137	390	158	174	100	65	311	95	97	46	111	113	52	48	134	130	108	64	57	172	75	65	7	5	93	75	81	44	3	5
SGdmA1785	224	136	138	143	103	139	64	43	131	127	116	241	172	158	137	851	169	268	148	137	756	131	99	53	379	323	151	136	993	202	197	200	202	1007	129	150	25	47	164	291	189	140	25	11
SGdmA1786	1793	1305	1697	1309	1028	1265	1595	1221	1659	1430	1867	868	1425	1865	1513	1404	1048	1192	1100	931	1611	1216	1571	840	3209	4630	4931	3369	3519	4258	4466	3610	3638	4313	1123	849	72	155	1329	1359	1282	764	94	101
SGdmA1787	576	632	518	569	503	559	416	449	626	583	619	229	189	460	576	686	220	254	604	494	577	483	793	483	125	127	370	355	219	128	163	404	386	311	388	371	20	46	310	482	287	182	30	40
SGdmA1788	301	225	342	393	317	276	347	364	262	308	482	392	419	276	283	157	374	442	251	232	98	348	438	339	283	386	306	200	84	508	494	249	185	82	172	161	9	28	249	173	110	67	22	8
SGdmA1789	420	364	145	182	180	201	110	111	383	342	181	340	258	378	381	264	134	184	334	294	230	203	305	74	230	182	578	410	200	191	230	538	419	274	258	210	14	30	215	287	176	103	35	25
SGdmA1790	431	400	513	400	264	347	303	229	423	408	358	641	441	402	467	453	362	414	364	406	449	293	421	186	810	708	612	536	374	814	765	718	614	494	328	441	27	95	335	545	366	227	49	48
SGdmA1791	102	119	220	199	141	127	230	178	152	156	283	486	493	122	183	311	428	605	232	159	255	404	269	225	712	895	243	212	267	868	911	291	263	235	86	44	5	5	63	48	63	20	2	4
SGdmA1793	1302	1128	1280	1170	999	1177	793	731	1209	1140	903	243	186	982	1019	737	155	178	1025	970	832	999	1253	927	198	143	870	736	596	125	175	842	794	596	784	818	84	233	470	1275	728	720	90	87
SGdmA1794	122	116	191	113	139	142	104	115	138	144	111	417	266	66	180	309	265	394	133	95	258	168	194	107	145	165	60	38	144	173	240	74	65	144	147	190	6	40	203	390	227	146	25	9
SGdmA1795	747	623	553	493	484	511	871	862	611	609	780	1015	830	576	733	423	728	915	525	551	360	775	1023	590	569	591	452	411	189	827	803	495	476	216	505	440	28	69	618	507	394	224	45	43
SGdmA1796	368	386	379	271	252	337	314	208	327	284	372	234	282	341	467	841	196	219	458	380	654	389	437	439	228	205	370	335	595	228	209	494	417	742	550	458	35	80	278	597	399	225	55	48
SGdmA1797	378	328	657	616	490	502	413	374	437	364	511	296	369	312	433	397	277	318	392	361	283	598	725	471	273	286	284	299	267	293	290	348	270	351	343	283	18	60	424	395	271	222	19	40
SGdmA1798	354	332	387	283	300	264	166	146	398	312	171	260	248	337	429	494	140	157	275	252	377	239	341	118	161	156	308	278	309	191	228	442	331	323	335	299	35	60	304	539	252	109	36	40
SGdmA1799	1435	1239	1110	1184	1194	1361	962	1035	1551	1444	1406	233	129	972	1352	410	76	93	1117	1043	323	1173	1442	824	50	27	254	254	101	21	100	195	218	67	728	556	48	92	722	668	537	336	76	68
SGdmA1800	184	117	192	197	165	148	207	304	156	182	309	299	193	178	187	128	144	180	154	179	104	297	290	264	239	207	190	183	76	250	262	207	213	31	125	108	11	10	205	155	99	35	18	11
SGdmA1801	618	505	813	589	554	634	450	286	543	582	442	664	560	462	483	467	618	627	446	329	375	446	634	346	560	689	337	428	331	811	811	544	480	364	477	440	31	71	391	493	396	268	35	41
SGdmA1802	173	175	101	103	99	116	87	56	159	142	74	211	238	121	152	154	156	272	120	108	137	138	138	73	739	823	417	270	444	1027	940	343	345	269	90	116	7	13	113	166	118	30	7	5
SGdmA1803	852	743	1057	1072	563	610	1234	916	839	746	1574	948	657	820	792	790	591	766	726	768	499	886	1478	843	473	404	419	366	276	456	571	563	420	431	484	335	34	67	768	691	459	226	37	31
SGdmA1804	269	217	341	393	215	186	229	205	272	245	292	91	62	282	352	568	56	99	277	248	481	233	237	150	45	39	234	230	322	41	96	291	260	494	267	128	11	25	220	164	199	77	19	32
SGdmA1805	161	124	281	194	174	188	295	273	156	135	227	162	163	90	117	136	236	267	61	53	158	235	203	149	181	326	82	98	137	388	354	195	180	77	89	81	13	25	81	75	53	57	17	8
SGdmA1806	476	388	338	314	224	280	352	349	401	393	480	278	161	467	474	235	114	170	494	465	196	411	575	319	228	195	513	534	169	178	192	674	511	121	281	226	11	48	368	251	193	141	26	21
SGdmA1807	361	333	649	720	496	437	654	774	443	455	962	601	535	346	362	218	652	935	456	392	173	1028	695	607	626	883	353	355	100	1230	842	395	322	130	197	183	10	20	275	189	127	51	31	13
SGdmA1808	428	394	348	285	288	258	272	217	443	471	284	439	209	437	420	444	143	216	341	342	336	334	441	184	135	110	187	209	173	184	178	363	410	318	455	320	20	59	277	361	254	144	37	30
SGdmA1809	550	447	630	459	426	401	416	304	484	454	331	246	307	357	442	1148	252	265	400	315	1276	569	462	305	612	533	972	715	1914	475	422	1053	747	2140	380	328	48	72	328	484	348	184	47	43
SGdmA1810	633	503	581	503	337	493	518	369	615	494	491	379	351	452	707	657	153	197	516	549	594	788	766	423	213	159	447	444	399	208	231	554	464	380	640	681	94	262	711	994	690	632	69	85
SGdmA1811	480	410	738	681	476	643	495	411	611	461	643	430	473	441	489	394	274	312	347	290	388	502	674	415	800	686	1003	864	591	763	851	1232	1105	869	298	315	22	47	274	337	274	239	25	51
SGdmA1812	164	167	172	194	144	127	151	127	158	101	163	353	344	147	238	226	127	143	169	174	199	198	285	140	185	189	221	283	236	149	148	233	245	156	184	160	10	31	182	185	87	60	30	14
SGdmA1813	658	476	751	687	656	848	828	725	643	605	922	1372	1648	271	651	778	784	881	454	322	587	851	1008	685	488	633	249	339	472	704	725	362	290	387	491	459	53	83	498	635	553	387	41	56
SGdmA1814	352	377	766	746	511	494	754	911	438	407	1005	474	798	638	647	269	556	650	643	601	214	764	786	519	353	459	448	366	103	762	788	641	430	194	323	188	16	21	501	264	225	147	24	18
SGdmA1815	752	504	534	645	431	491	388	377	611	490	452	702	535	416	514	1753	416	531	640	487	2344	640	678	339	1351	1053	869	687	2880	820	786	917	883	2994	602	541	42	86	408	810	428	323	75	81
SGdmA1816	205	177	385	241	181	225	355	222	173	177	255	311	152	171	181	734	135	188	198	142	648	300	350	221	169	180	125	147	382	136	165	223	240	407	311	182	60	62	240	243	319	190	22	36
SGdmA1817	364	281	225	205	149	163	342	436	238	240	338	507	520	322	452	411	348	490	265	244	337	701	549	368	527	515	386	260	357	586	665	451	382	365	227	225	45	31	310	376	224	200	30	26
SGdmA1818	328	338	277	235	246	216	191	225	258	271	398	167	81	255	335	560	166	189	304	217	374	399	393	202	96	100	167	93	123	50	69	169	155	104	226	263	10	29	194	210	151	113	19	24
SGdmA1819	62	54	27	60	47	67	29	19	61	59	13	700	796	66	113	372	442	566	70	47	258	54	76	83	692	706	85	66	268	649	739	99	50	251	66	49	1	17	78	73	74	59	10	11
SGdmA1820	440	414	728	673	472	430	654	729	412	382	980	445	329	389	371	162	268	328	454	415	152	1015	889	501	361	226	425	358	98	292	395	350	355	62	160	161	8	26	233	141	64	49	14	15
SGdmA1821	705	630	1861	1264	944	1009	1560	1021	874	761	1984	573	562	640	583	396	770	916	750	651	294	1653	1317	944	673	637	456	357	218	662	630	445	349	133	296	288	30	35	441	315	213	149	14	17
SGdmA1822	482	336	473	415	342	369	462	366	475	426	512	388	250	391	558	851	157	239	416	337	806	568	490	358	248	183	378	296	641	165	197	429	383	717	744	691	52	126	400	646	506	289	89	73
SGdmA1823	135	111	165	134	164	150	142	85	135	141	114	535	314	94	213	300	211	246	173	119	283	145	198	126	453	305	105	161	320	296	312	127	95	267	195	172	16	31	206	241	191	154	30	19
SGdmA1824	226	310	264	184	216	263	117	215	269	245	299	328	323	348	348	376	116	162	286	273	319	246	290	127	163	186	303	264	252	224	267	286	285	352	364	320	35	65	340	501	544	485	31	22
SGdmA1826	336	255	351	229	298	288	218	178	258	272	272	520	458	268	326	462	317	411	265	234	492	334	340	249	351	333	218	248	265	312	389	269	280	323	36	25	9	7	58	69	58	19	6	5
SGdmA1827	446	499	545	298	355	405	371	231	469	428	393	317	373	412	421	509	184	248	466	349	415	519	446	314	349	370	433	421	264	338	302	564	503	474	470	446	41	69	456	547	478	332	44	30
SGdmA1828	613	487	702	824	577	700	864	699	641	642	1027	313	178	563	469	269	124	142	436	392	205	737	643	574	291	207	553	455	125	253	231	596	552	208	302	272	14	32	308	282	260	119	24	18
SGdmA1829	384	288	276	285	293	220	223	179	279	280	240	273	303	222	325	1043	256	311	301	243	1018	311	307	134	358	348	292	285	1235	368	382	429	350	1448	121	95	12	37	110	113	112	93	19	16
SGdmA1830	479	513	1042	672	704	880	771	595	483	571	716	797	315	446	377	166	313	437	510	374	165	920	936	754	793	381	380	389	63	498	474	500	303	113	214	153	22	23	251	227	125	150	15	15
SGdmA1831	628	582	1001	834	755	812	552	740	795	625	950	476	351	516	622	532	287	419	556	455	474	1061	898	639	388	291	432	412	285	303	377	496	453	321	518	479	35	94	415	558	353	233	60	53
SGdmA1832	636	558	657	527	486	612	288	181	811	578	426	405	577	512	585	343	178	216	577	381	386	338	450	226	160	190	295	363	264	223	258	347	358	310	481	426	81	170	462	769	619	510	69	67
SGdmA1833	708	635	634	608	507	653	504	496	846	631	550	344	386	532	699	598	320	333	672	459	575	596	571	349	413	468	873	665	800	491	486	972	840	688	504	504	91	104	281	650	496	302	59	51
SGdmA1834	181	210	241	225	226	293	182	120	181	166	232	256	491	229	130	92	366	478	155	144	71	205	251	227	348	677	190	202	230	805	873	242	219	103	93	98	10	7	140	128	82	78	10	6
SGdmA1835	457	364	280	213	255	244	416	315	371	316	405	371	475	436	379	253	581	723	341	320	159	594	637	468	240	355	176	215	70	414	368	225	227	146	208	225	14	39	317	235	223	167	27	29
SGdmA1836	463	330	696	450	389	470	740	644	495	431	872	410	474	433	459	320	379	529	441	366	265	900	834	506	559	606	617	556	338	744	681	553	431	406	257	219	21	41	364	298	224	244	24	23
SGdmA1837	358	266	387	254	199	276	267	231	297	272	322	957	1155	290	437	658	961	1238	318	202	584	361	371	198	738	986	284	261	462	1347	1287	351	314	573	288	266	24	24	298	312	269	129	36	24
SGdmA1838	214	153	323	213	169	200	418	311	171	205	362	361	119	156	205	92	113	166	220	157	163	518	381	243	150	102	137	112	60	112	140	198	191	77	147	120	14	15	167	143	89	66	24	12
SGdmA1839	388	350	488	391	343	365	329	313	389	409	374	815	755	422	468	676	509	620	347	283	509	383	417	274	562	551	442	327	433	782	656	544	381	488	629	587	63	102	466	688	538	357	54	60
SGdmA1840	166	109	185	176	121	127	273	240	126	156	278	38	32	137	216	203	28	23	178	156	170	258	277	172	76	85	581	618	346	126	105	740	616	360	151	114	7	31	178	125	140	87	12	12
SGdmA1841	393	319	340	337	204	283	443	459	358	313	400	712	570	312	383	205	278	338	252	202	180	488	526	297	389	288	254	242	116	303	365	285	234	118	201	156	23	31	228	243	115	85	19	13
SGdmA1842	1902	1643	1580	1017	1144	1517	701	337	1788	1559	596	67	78	1205	1480	598	67	130	1327	1163	642	914	1102	289	116	122	1479	1182	509	69	190	1417	1325	592	968	873	65	139	635	888	768	511	100	69
SGdmA1843	797	902	928	773	771	951	767	604	884	885	1011	742	1294	977	819	749	804	839	826	567	572	780	1103	665	368	586	487	410	250	571	513	452	376	311	745	591	44	68	870	885	423	332	67	57
SGdmA1844	578	633	399	372	389	369	282	342	582	509	382	200	274	489	562	655	307	418	557	505	514	346	440	215	467	604	939	871	696	812	834	1131	1156	959	418	339	32	61	313	460	365	320	40	38
SGdmA1845	704	598	679	694	474	413	635	413	645	532	614	463	385	958	734	815	295	318	616	468	627	723	850	411	341	320	747	500	467	351	431	765	798	595	693	613	48	59	439	743	487	219	57	49
SGdmA1846	137	121	118	114	138	138	125	67	117	120	126	454	340	139	160	363	155	234	103	88	293	168	176	123	212	217	65	73	208	263	353	128	109	257	145	118	13	12	117	165	103	100	17	9
SGdmA1847	383	412	486	545	383	411	529	508	495	394	609	261	222	662	331	219	113	137	317	322	127	543	607	462	224	145	395	308	143	174	264	494	450	139	253	209	14	35	225	304	168	155	23	26
SGdmA1848	250	199	441	261	203	170	293	373	225	209	340	535	523	196	322	298	289	302	196	133	248	359	420	345	417	419	190	208	374	680	653	229	190	432	264	215	19	22	211	265	141	84	27	14
SGdmA1849	1734	1630	1674	1575	1318	1290	1168	1119	1654	1525	1635	867	975	1255	1294	1825	645	793	1473	1248	1909	1588	1877	1162	994	1073	1693	1500	1958	1023	1073	1719	1548	2484	969	976	102	205	697	1278	835	644	104	113
SGdmA1850	304	321	350	222	295	396	190	127	323	311	262	289	217	219	366	341	136	207	240	221	310	235	320	215	330	194	227	285	236	283	297	352	213	411	516	380	28	75	452	476	583	437	38	37
SGdmA1851	966	957	1105	1174	877	984	1195	1064	1108	947	1507	639	533	1144	966	751	450	554	895	814	703	1499	1431	1002	604	508	1323	1060	590	595	641	1617	1259	847	687	662	57	177	637	730	709	519	72	68
SGdmA1852	1262	1140	1240	1090	1055	1048	654	526	1210	1194	957	46	75	1234	923	766	32	63	875	884	614	848	1192	643	47	59	770	753	470	46	110	806	888	396	909	732	25	87	734	617	594	397	89	63
SGdmA1853	2045	1640	1501	1607	1030	1207	1479	1517	1722	1586	1953	537	447	1822	1801	718	217	241	1602	1631	708	1800	2615	1392	302	260	1982	1621	513	205	289	2070	1790	632	1212	1044	45	138	987	1138	742	515	104	88
SGdmA1854	957	857	900	800	627	743	694	680	972	785	775	677	861	739	728	1241	679	827	635	541	1145	919	847	595	1215	1486	1230	1024	1751	1064	1240	1286	1128	1613	664	555	40	108	408	614	416	297	67	85
SGdmA1855	588	518	575	513	418	513	413	275	550	462	455	808	787	505	628	496	729	856	572	560	520	719	663	391	1150	1294	747	702	631	1262	1136	703	558	703	511	427	33	56	401	509	387	263	51	50
SGdmA1856	669	516	328	388	474	503	415	389	594	653	581	333	189	727	559	422	135	191	464	461	386	416	736	459	178	161	527	398	284	162	176	565	516	325	457	390	28	58	308	494	369	264	49	34
SGdmA1858	675	497	515	424	373	518	405	391	618	510	409	1423	895	460	676	936	775	962	506	416	855	471	570	341	1102	1092	449	366	798	1387	1265	561	510	1190	448	395	55	52	308	492	410	270	49	70
SGdmA1859	757	788	746	678	625	779	549	604	836	810	777	295	265	718	905	773	122	125	674	603	623	796	801	633	164	161	815	615	506	193	270	830	674	421	635	595	34	62	632	612	566	362	56	41
SGdmA1860	268	241	235	343	238	235	299	253	272	257	416	450	179	322	517	375	154	262	388	305	272	390	459	342	240	169	407	281	245	191	211	374	338	141	417	338	16	39	538	368	266	80	34	29
SGdmA1861	373	312	356	264	230	269	300	292	366	319	366	172	119	363	386	399	78	110	398	315	338	428	364	262	130	99	668	490	369	79	142	570	464	475	350	332	24	49	299	332	186	168	42	23
SGdmA1862	2280	2230	2417	2230	1727	1968	1401	1137	2239	1984	1668	350	255	1856	1741	1493	271	278	1708	1555	1218	1898	1889	1205	633	479	2853	2260	1301	350	445	2327	2324	1931	1306	1199	59	140	861	1338	892	603	122	123
SGdmA1863	615	509	766	757	614	615	601	486	667	572	691	525	293	571	767	699	196	237	545	507	556	791	868	519	120	127	344	282	327	163	182	447	333	443	635	532	47	90	518	859	498	369	57	58
SGdmA1864	1152	970	990	1259	834	934	1048	937	1101	1094	1135	530	471	1171	984	393	383	560	972	883	359	1328	1967	879	306	267	715	514	180	181	206	604	500	144	644	558	22	58	728	541	300	180	63	34
SGdmA1865	1366	1306	2255	1622	1387	1578	1988	1819	1523	1580	2134	793	317	1212	1411	729	242	423	1268	1116	603	2233	2313	1932	246	154	615	457	237	174	305	740	501	261	998	814	109	113	1359	1107	1007	492	114	128
SGdmA1866	835	607	564	530	525	615	577	544	615	610	677	1309	2049	944	808	2373	1871	2209	791	744	3068	700	778	496	1953	2727	1050	852	2975	2652	3135	1470	1277	3222	653	487	52	110	734	749	691	411	58	67
SGdmA1867	504	338	713	831	604	560	509	416	565	466	515	827	1071	298	495	355	949	1093	458	306	298	712	722	542	881	881	338	269	204	1035	1057	374	340	165	238	185	9	47	330	255	221	120	23	16
SGdmA1868	1343	1384	1410	1233	1315	1554	834	603	1421	1383	1121	257	371	1069	1183	535	476	547	1151	1058	458	1017	1163	736	409	379	759	694	338	217	240	703	593	222	841	763	56	98	813	891	618	359	67	69
SGdmA1869	312	189	490	375	361	480	386	306	303	301	429	1512	1063	322	414	550	891	1068	261	212	415	571	450	275	1417	1295	381	297	438	1344	1251	476	351	447	465	377	67	148	593	505	553	509	53	32
SGdmA1870	777	595	1174	1073	749	725	1334	1139	738	651	1442	820	668	664	534	320	659	832	630	484	239	1311	1100	840	680	683	687	529	113	755	769	690	603	198	299	324	19	32	400	358	222	173	32	28
SGdmA1871	565	492	608	419	468	470	303	274	535	537	473	426	250	533	590	415	145	131	465	396	498	285	471	260	347	235	786	546	495	253	253	759	621	554	422	413	30	69	307	489	318	223	39	42
SGdmA1872	152	102	143	128	93	101	114	82	106	116	153	16	46	130	181	538	25	22	141	110	419	209	159	90	32	55	347	282	664	53	43	284	250	781	133	79	7	25	136	86	103	72	5	4
SGdmA1873	432	362	507	492	292	319	384	416	391	348	545	365	207	338	443	221	143	236	329	328	139	400	566	457	196	208	313	294	126	226	205	312	288	119	262	219	24	41	350	268	147	100	27	28
SGdmA1874	16	27	35	29	16	21	43	32	41	22	43	10	25	21	24	7	11	13	33	32	11	40	22	25	6	20	18	16	10	12	19	22	23	5	44	22	2	5	44	44	16	24	5	5
SGdmA1875	240	242	380	498	311	332	544	534	306	308	648	197	67	235	336	201	48	74	292	187	193	575	588	478	54	39	152	136	112	65	73	190	164	110	244	197	18	16	289	219	187	74	16	21
SGdmA1876	704	620	753	799	621	753	949	892	618	586	1125	508	297	546	436	236	302	384	489	491	208	962	900	641	573	439	530	471	129	565	546	647	531	170	310	291	46	57	465	426	326	372	45	25
SGdmA1877	398	317	342	242	261	355	235	156	433	331	288	678	545	354	437	769	362	453	169	127	636	125	298	145	896	685	306	227	685	770	676	354	283	1624	354	308	30	61	315	553	395	302	23	28
SGdmA1878	64	51	36	35	33	24	16	15	65	43	12	32	22	35	49	55	40	33	45	37	47	28	30	7	34	31	41	32	29	21	30	50	44	49	114	105	16	13	40	129	99	68	9	9
SGdmA1879	203	176	137	99	89	99	97	73	168	142	163	48	57	135	115	68	33	38	109	88	59	163	136	74	40	33	117	82	42	45	54	97	125	46	161	181	25	82	262	231	213	247	24	25
SGdmA1880	152	135	114	139	65	73	162	66	132	108	117	23	69	149	137	87	54	38	131	89	85	151	207	97	28	32	154	128	73	54	58	174	184	68	214	192	18	47	136	237	135	101	22	24
SGdmA1882	2643	2057	2026	2701	1826	1791	2570	2668	2330	2130	2914	2839	2388	2228	2440	938	2173	2773	1957	2075	1072	3275	3159	2379	8502	6563	4941	4833	729	7035	6717	5105	5102	1086	1353	954	75	123	1483	851	752	192	156	105
SGdmA1883	271	269	257	319	181	208	211	171	249	249	258	218	187	318	294	690	99	135	174	134	500	192	291	92	207	199	206	145	472	169	207	253	232	541	216	183	7	24	209	214	156	74	13	16
SGdmA1884	433	498	857	753	601	641	585	489	581	575	740	413	493	450	621	478	236	292	492	441	490	648	709	476	213	320	614	547	378	343	329	570	537	395	502	344	43	96	479	517	326	225	46	41
SGdmA1885	1929	2036	2407	1992	1556	1724	2648	2221	1874	1778	2570	171	162	1739	1382	926	76	74	1498	1325	894	2342	1889	1543	81	67	1179	1024	595	71	219	1539	1429	730	834	749	79	137	813	851	726	561	104	105
SGdmA1886	686	548	920	882	609	635	1172	1063	640	624	1204	1539	1363	448	752	560	847	1007	684	627	443	1127	1413	962	976	750	546	590	238	849	778	541	536	467	540	498	42	41	709	543	492	348	46	47
SGdmA1887	272	334	325	204	230	245	267	285	281	361	378	1644	1650	320	436	416	1344	1599	391	382	388	425	505	305	715	811	178	225	167	1097	1082	321	245	180	588	617	53	110	825	805	525	383	78	50
SGdmA1888	670	577	561	631	517	462	568	430	619	656	553	741	353	625	745	600	170	204	539	447	524	595	761	551	321	272	910	686	459	192	219	766	705	507	613	519	35	81	437	682	351	241	51	61
SGdmA1889	1251	922	1559	1669	1237	963	1234	1046	1495	1231	1848	471	302	1126	797	477	247	326	796	668	403	2078	1497	1015	382	285	844	426	216	365	454	760	875	264	614	396	26	21	570	319	202	96	47	21
SGdmA1890	733	688	654	665	478	505	783	1170	586	619	1086	336	160	696	471	493	272	278	498	539	375	1190	1209	878	154	118	491	307	162	274	271	542	576	239	290	261	12	15	411	285	168	90	17	21
SGdmA1891	629	665	602	443	386	469	485	454	567	579	617	766	768	787	855	471	483	528	621	549	326	749	743	484	355	333	528	462	289	412	394	588	473	190	629	551	50	77	518	690	547	240	58	46
SGdmA1892	2784	2384	2460	1986	2049	2502	1506	1019	2298	2328	1920	2067	891	1883	1654	1222	680	1092	1437	1336	985	1656	2299	1632	1411	767	1256	1009	694	855	873	1204	1101	851	1316	1304	116	205	1063	1390	1208	915	151	103
SGdmA1893	1019	935	450	457	402	493	435	314	811	747	536	929	309	1032	1019	474	268	359	916	865	415	556	689	402	1410	533	1624	1417	505	361	425	1237	1242	343	512	456	57	76	593	505	403	259	66	51
SGdmA1894	617	490	660	528	660	664	623	569	620	619	821	627	414	465	561	245	365	465	431	328	264	472	814	480	256	317	340	266	105	384	443	369	367	154	287	301	21	39	373	429	272	158	32	25
SGdmA1895	1183	993	1729	1718	1104	1176	1554	1426	1199	1083	2200	731	1115	1102	958	454	604	865	1130	1048	453	1925	1746	1249	691	843	1198	979	342	1065	1210	1224	1165	405	744	584	33	91	816	717	430	243	46	65
SGdmA1896	600	461	895	969	568	607	696	737	613	610	981	702	338	524	820	391	267	402	687	669	290	990	950	764	420	263	558	384	196	292	287	424	367	143	451	371	40	30	725	398	298	137	35	35
SGdmA1897	1070	1131	1068	919	710	929	732	474	1103	951	747	277	187	676	771	180	126	153	632	631	189	794	1079	485	325	257	791	893	219	177	222	945	959	248	486	440	29	79	411	440	397	261	36	37
SGdmA1898	159	92	160	144	59	86	106	95	67	64	110	111	88	115	124	396	79	111	138	120	372	195	120	35	246	224	262	353	777	252	196	315	280	851	133	123	24	33	150	163	150	150	14	26
SGdmA1899	447	386	542	514	385	427	350	312	407	348	321	177	141	362	423	585	141	116	382	326	604	389	481	230	234	196	502	468	633	141	169	408	376	605	478	514	53	121	277	670	446	405	72	68
SGdmA1900	659	575	833	796	525	613	657	653	656	539	717	732	702	645	655	484	417	557	486	433	445	854	763	480	698	717	693	573	358	802	753	727	774	631	538	487	36	68	337	619	393	280	53	30
SGdmA1901	5070	4891	5390	4859	4186	5132	4296	3565	5060	4667	4574	2230	2020	4386	4824	2100	988	1312	4679	4335	1575	4878	4839	3412	1487	1363	4557	4267	1265	1791	1864	5542	4820	1143	3814	3399	292	845	4477	5055	3128	3194	347	347
SGdmA1902	383	366	793	955	446	371	616	749	453	343	1070	456	1331	497	367	196	1106	1166	452	330	166	781	734	462	491	908	503	351	132	1612	1481	507	453	123	227	196	11	27	320	176	111	73	18	20
SGdmA1903	919	845	928	819	755	772	889	860	832	913	1132	511	319	751	1004	877	177	264	927	871	693	1162	1425	936	223	170	524	498	186	141	193	538	530	242	644	604	46	85	774	670	614	413	88	75
SGdmA1904	1676	1415	2705	2275	1732	1984	2183	2026	1795	1585	2782	876	1555	1353	1420	800	1366	1643	1598	1416	579	2540	2214	1449	518	745	822	588	328	1088	1294	1058	1005	390	957	793	50	110	1287	974	736	401	80	69
SGdmA1905	664	525	826	598	596	525	345	303	748	617	445	1378	1388	348	746	1094	1433	1862	551	480	877	593	718	385	400	533	202	128	211	696	738	235	225	281	512	518	37	61	557	592	427	192	57	45
SGdmA1906	155	106	89	64	69	77	103	90	100	84	65	1344	1286	68	121	601	1044	1193	106	89	573	128	85	46	1262	1211	116	92	426	1224	1136	91	102	597	115	116	17	25	119	239	122	120	8	11
SGdmA1907	487	383	370	379	384	480	378	309	532	535	385	553	465	325	433	256	294	370	377	346	275	363	502	275	345	458	418	349	211	629	585	678	567	237	310	341	32	46	362	512	408	248	34	24
SGdmA1908	1679	1413	1589	1707	1524	1774	1577	1297	1756	1538	2264	217	90	1327	1262	568	80	98	1158	1011	572	1709	2038	1388	163	119	1184	1251	319	121	230	1612	1225	716	904	612	76	102	1050	681	616	524	88	63
SGdmA1909	1271	1112	2110	2175	1478	1353	2386	2709	1358	1275	3101	938	665	1616	1255	583	724	918	1377	1549	410	3469	2540	2072	1222	995	1861	1551	231	1312	1477	2177	2123	225	645	545	33	140	942	748	488	417	77	76
SGdmA1910	1109	997	1085	878	815	901	702	759	1206	1074	951	719	335	927	1029	941	202	309	953	780	919	981	1189	815	481	281	947	755	952	235	363	1150	1092	858	823	647	77	142	554	806	667	369	94	131
SGdmA1911	433	358	609	573	516	540	508	663	462	449	813	460	211	369	373	131	271	359	362	423	103	860	705	741	543	345	431	387	101	409	453	496	421	65	209	207	11	10	417	223	186	79	19	22
SGdmA1912	275	221	355	385	329	332	309	291	365	279	470	626	707	249	296	289	589	843	256	197	237	418	413	303	691	792	318	226	158	1018	1025	386	218	265	250	235	12	22	314	297	137	86	22	10
SGdmA1913	885	784	843	834	695	667	632	507	843	837	656	308	343	845	1001	531	151	210	798	878	446	810	1099	515	193	192	895	761	343	218	273	866	692	517	549	518	30	58	518	491	292	242	37	43
SGdmA1914	799	740	1005	907	776	915	863	874	861	794	1330	407	723	858	644	1143	532	584	775	641	860	909	949	735	577	749	1081	803	644	1263	1218	1495	1371	1352	367	421	63	91	469	635	538	517	47	48
SGdmA1915	129	102	235	170	144	127	127	105	161	150	93	455	206	147	226	284	138	181	132	92	303	170	153	76	379	303	246	172	224	235	263	213	186	267	169	159	11	20	177	151	129	59	16	10
SGdmA1916	1559	1453	1500	1386	1198	1271	1179	998	1602	1423	1622	806	1232	1295	1278	455	799	1017	1358	1182	477	1232	1608	863	648	803	1279	1307	317	717	806	1325	1181	314	925	846	51	97	885	935	678	382	80	80
SGdmA1917	4156	4064	2371	2642	2547	2734	2240	2010	3442	3378	3483	565	467	4265	3800	5614	761	996	3658	3358	4150	2605	3414	1645	378	387	1666	1052	1326	247	449	1491	1548	1563	3042	3042	191	335	1654	3064	2371	1026	345	333
SGdmA1918	151	167	123	114	93	96	124	111	155	149	140	221	126	119	142	90	65	64	122	97	81	169	144	75	62	53	113	110	61	98	73	95	96	93	212	146	12	21	175	161	139	70	21	23
SGdmA1919	52	79	54	57	51	49	57	57	76	66	44	261	116	53	95	81	140	157	44	45	70	73	65	46	193	164	60	49	64	224	206	72	89	61	117	141	21	27	169	195	120	72	14	11
SGdmA1920	64	48	71	77	50	41	74	57	59	76	112	66	96	44	49	20	76	87	72	46	16	96	57	49	35	39	37	37	7	72	75	49	46	5	75	76	2	20	111	69	45	44	6	10
SGdmA1921	242	191	227	261	128	150	163	164	201	165	213	178	280	148	193	62	192	192	129	130	47	205	152	90	289	397	330	228	101	287	325	256	258	52	178	141	8	31	223	222	106	89	15	26
SGdmA1922	107	103	113	134	72	72	70	87	115	110	135	26	21	118	103	49	13	18	110	94	47	190	109	54	17	12	154	120	33	19	24	142	112	16	114	90	9	14	93	78	59	38	9	9
SGdmA1923	402	385	385	293	266	315	335	340	364	316	412	39	20	387	268	89	16	13	312	313	92	372	404	292	50	28	453	396	74	45	59	444	410	92	372	267	20	62	493	312	247	216	45	45
SGdmA1924	229	199	229	212	140	167	227	261	189	196	326	148	111	170	226	111	62	80	195	160	70	336	237	143	60	72	199	177	59	79	122	226	227	44	228	203	17	27	238	254	169	73	19	28
SGdmA1925	80	88	116	209	118	78	148	254	77	108	283	101	92	94	79	67	48	73	100	96	29	216	164	119	79	64	113	107	60	66	80	131	96	36	82	62	3	9	130	97	48	40	7	4
SGdmA1926	364	325	580	663	616	616	846	879	384	465	957	75	90	382	302	159	74	85	339	291	179	806	740	567	71	71	360	284	101	91	122	394	305	179	362	303	28	76	247	300	278	153	44	46
SGdmA1927	344	363	715	974	493	445	723	695	465	487	1165	218	611	487	408	185	509	575	433	463	164	952	978	643	157	249	271	173	61	261	480	339	235	71	257	172	16	35	354	218	131	96	29	12
SGdmA1928	683	552	1336	937	803	933	805	793	602	650	1193	232	79	423	382	156	121	139	572	547	97	1436	1041	731	144	102	367	345	60	128	159	389	398	34	394	310	42	139	539	441	419	577	33	34
SGdmA1929	592	638	670	587	520	494	542	598	594	647	670	732	459	353	604	249	446	522	698	488	149	803	893	525	633	509	530	621	123	439	472	550	511	92	237	233	23	22	299	333	162	119	16	30
SGdmA1930	856	747	832	738	649	678	800	708	983	873	1017	125	215	707	706	279	168	165	851	828	279	1269	1078	648	153	147	797	605	164	202	262	808	884	124	424	364	18	55	613	444	340	250	30	36
SGdmA1931	1090	1011	1074	1188	890	982	947	859	1155	963	1428	735	777	846	977	460	511	688	881	787	370	1008	1370	814	1035	1167	1315	1283	456	969	1218	954	1025	384	658	576	36	136	603	553	503	443	50	49
SGdmA1932	2591	2199	1620	1300	996	1244	1722	1666	1703	1581	2075	4623	2247	2967	2926	2239	1453	2022	2325	2229	1742	1923	2819	1494	2049	1436	2178	1826	1282	1507	1637	1750	1594	1491	2794	2665	272	480	2601	3039	2645	2096	291	330
SGdmA1933	150	72	47	50	55	62	22	13	82	80	30	285	454	56	93	550	301	440	74	39	561	55	12	28	715	903	186	135	874	678	708	133	122	1176	110	106	1	12	86	136	154	78	5	3
SGdmA1934	358	294	317	307	290	265	237	190	331	258	280	390	403	219	274	1822	326	373	269	237	1856	399	393	159	649	512	423	328	1665	309	244	442	391	1919	298	276	28	39	266	418	240	181	40	37
SGdmA1935	959	824	785	709	552	626	463	537	858	752	670	122	132	557	807	1411	159	154	781	655	1500	789	793	580	660	602	2047	2041	2517	335	423	2077	1925	2222	622	592	57	93	378	750	407	323	59	75
SGdmA1936	218	150	219	197	164	150	203	162	209	187	250	481	593	190	263	305	671	932	235	198	203	284	285	126	462	799	192	146	134	737	749	192	161	128	188	178	19	33	239	244	134	115	17	9
SGdmA1937	390	299	445	460	315	369	253	226	374	298	281	418	461	238	323	586	345	446	275	158	562	389	328	192	304	344	256	198	387	390	379	224	190	488	216	187	20	24	234	312	195	104	19	20
SGdmA1938	4794	4392	4135	4738	3462	3987	4805	5307	5006	4370	6010	1668	1911	4830	4151	1556	1693	2131	4691	4466	1325	5458	6054	4013	626	903	2098	1803	373	690	1003	1549	1500	349	2510	2300	152	398	2849	2714	1815	1311	262	242
SGdmA1939	10712	8149	10778	7955	10129	11336	7650	6768	10642	9525	8551	1665	523	8053	6904	2742	255	267	6909	5844	2968	9433	7350	4587	1652	492	15145	10986	3776	479	1373	15362	13991	3390	4091	3940	586	539	3542	4232	3701	2039	733	519
SGdmA1940	405	444	760	606	579	544	509	419	535	457	552	1442	1288	452	536	833	754	1033	325	322	662	600	721	394	666	634	211	221	280	803	819	325	251	405	741	728	70	113	772	1146	804	472	83	61
SGdmA1941	1025	1066	1596	1327	1126	1217	1093	860	1255	1024	1284	1178	1188	768	946	328	845	1082	998	771	334	1640	1548	904	1178	1329	1068	1075	482	1145	1174	1044	905	181	606	508	46	60	609	688	612	352	53	24
SGdmA1942	4833	4862	7001	7803	4867	4750	7516	7103	5401	5125	8310	47	144	4311	4390	832	92	115	3796	3026	940	8487	7798	6062	62	86	2879	2016	561	55	296	2389	2062	412	2841	2736	191	274	2437	2569	1384	919	297	292
SGdmA1943	3022	3041	2187	2032	1571	1836	1775	1619	2790	2485	2044	3514	2997	2272	2819	3257	2315	2797	2329	1803	3282	2315	2656	1333	2284	2357	1547	1509	3407	2407	2546	2003	1742	2537	2739	2969	255	342	1984	4275	2484	1417	278	258
SGdmA1944	1596	1575	1535	995	1267	1664	1181	849	1550	1449	1325	356	528	1208	1008	339	139	190	1111	1059	307	1627	1756	956	212	162	1189	1286	319	129	246	1494	1565	218	667	579	65	146	840	814	719	662	87	53
SGdmA1945	1761	1564	1706	2647	1359	1265	1792	2011	1742	1625	3056	1012	2283	1929	1926	983	1925	2303	1793	1889	694	2195	2459	1618	1005	2239	1727	1934	349	2353	2355	2363	2152	772	1124	775	47	115	1325	903	545	242	93	76
SGdmA1946	701	632	731	703	446	581	571	547	668	689	653	633	544	507	601	233	291	450	422	326	222	635	818	507	411	373	382	366	168	500	618	610	468	177	293	266	23	49	375	468	212	176	29	30
SGdmA1947	1289	1232	1432	1278	870	1202	1082	988	1376	1247	1176	1215	623	1072	1354	768	490	784	1153	804	688	1200	1401	640	743	577	1199	937	439	907	888	1373	1141	599	643	526	50	85	839	774	503	403	43	61
SGdmA1948	494	357	495	406	319	378	649	767	467	422	777	639	361	360	423	242	378	534	407	416	205	666	783	705	370	294	313	311	96	375	461	397	361	114	195	189	20	56	298	241	161	159	23	23
SGdmA1949	409	379	560	506	360	444	320	234	393	396	437	155	303	415	326	468	127	153	303	271	472	354	388	213	258	293	686	545	687	343	384	726	706	881	297	311	29	48	309	419	280	171	50	47
SGdmA1950	1091	960	1259	1216	1083	1206	1186	1419	1159	1069	1737	1225	622	1085	694	520	575	714	805	723	436	1285	1286	872	1624	800	730	547	330	1105	997	836	872	395	625	561	42	84	931	653	403	287	64	66
SGdmA1951	4815	4562	4857	3868	3392	4277	2312	2109	4524	4750	3210	4063	5349	3702	4088	2108	4139	4720	3693	2994	1797	2910	5286	2335	1957	2412	2324	1658	994	1987	1949	2015	1608	1355	3030	2993	323	502	2898	3954	3200	2724	277	294
SGdmA1952	1758	1527	1626	1712	990	1224	1054	877	1740	1264	1594	1027	1185	1310	1363	690	751	1083	1287	1101	593	1007	1475	561	1584	1668	2362	1642	841	1655	1547	1787	2019	869	663	693	40	138	464	689	361	260	53	61
SGdmA1953	2264	1830	2942	2687	1891	2280	1972	1499	2510	1607	2937	610	1332	1749	1644	765	832	933	1716	1412	714	1568	2360	1015	953	1360	2994	2315	695	1523	1385	2498	2949	968	968	857	62	106	983	1122	833	595	107	90
SGdmA1954	1814	1527	3535	3003	1726	2152	2034	1629	1905	1450	3153	348	542	1406	1042	670	310	370	1367	1125	699	1753	2924	1841	1143	1305	4119	3543	974	1108	1304	3266	3218	1610	691	697	47	79	663	747	716	384	61	62
SGdmA1955	363	294	496	465	323	362	470	420	375	286	631	494	919	334	261	196	839	963	317	311	174	578	432	250	606	938	214	186	193	1328	1191	294	304	138	208	150	5	12	252	135	91	59	10	6
SGdmA1956	5493	4974	4952	4728	3179	4108	3424	3026	5948	4113	4316	3465	4383	3733	4108	2251	3990	4991	3867	3438	2247	2475	4541	1564	5527	6827	5820	4382	1673	8826	8736	4702	4834	2459	2584	2392	158	325	2023	2936	1860	1224	221	194
SGdmA1957	1237	891	776	839	612	714	496	298	1189	669	923	1588	2332	663	671	1313	1559	1887	539	468	1303	410	704	256	1553	2072	810	596	1124	2563	2482	942	1004	2028	467	583	39	115	398	794	422	409	58	43
SGdmA1958	1681	1509	1725	1392	1100	1360	1450	1308	1599	1357	1668	1180	869	1219	1338	540	537	764	1074	994	476	1154	1843	926	781	665	1045	876	302	989	902	1086	1051	593	910	901	101	148	848	1178	678	613	72	86
SGdmA1959	953	832	1315	1384	998	1101	1151	1128	975	793	1615	581	1511	659	709	260	952	1097	811	713	225	1177	1118	767	723	1424	1009	990	253	1583	1661	894	895	237	500	429	40	114	577	601	364	414	42	30
SGdmA1960	1126	1120	2256	2040	1388	1555	1489	1381	1486	1265	1907	648	1034	1168	1321	439	639	756	1130	1053	442	1544	1880	1205	693	828	1251	1110	242	671	742	1165	1065	353	731	614	23	82	731	690	479	271	74	57
SGdmA1961	881	832	793	868	543	741	854	871	893	797	1064	1064	970	832	779	511	629	845	609	542	349	804	945	602	1482	1121	1084	775	339	1424	1292	1113	981	334	373	380	25	33	414	533	329	301	31	28
SGdmA1962	767	679	698	676	612	671	506	475	771	732	581	637	696	667	805	916	486	667	783	627	856	590	763	622	743	832	950	791	719	1092	1134	1236	995	1248	635	732	81	164	540	1128	794	642	81	96
SGdmA1963	1763	1194	1868	2278	1734	1693	1640	1674	2338	1603	2129	1834	861	1320	2162	1187	586	703	1724	1432	1018	2532	2869	1494	1372	1027	1879	1829	829	1025	966	1753	1832	838	1258	1106	83	144	1228	1148	801	523	110	93
SGdmA1964	437	381	507	590	489	493	364	360	503	481	481	327	226	341	378	507	172	208	287	255	378	291	440	300	258	257	349	318	296	277	352	563	535	447	360	366	25	46	295	498	354	212	22	29
SGdmA1965	1647	1306	2289	1870	1336	1465	1768	1491	1709	1551	1952	2014	1387	1331	1931	865	979	1173	1666	1109	775	2476	1912	1062	606	525	931	700	381	466	511	593	536	423	1070	868	48	124	839	662	446	375	99	83
SGdmA1966	3262	2997	4274	2827	2244	2918	3105	2331	2614	2917	3127	1514	1231	2364	2565	1453	748	966	2367	1506	1265	2583	2824	1808	946	812	1992	1528	831	738	962	1607	1320	879	2120	1659	191	410	1726	2327	1706	1094	261	185
SGdmA1967	792	774	1093	986	722	903	938	814	871	872	1433	508	1041	628	680	322	744	885	781	695	260	870	1032	527	575	743	656	576	166	1302	1245	1041	831	205	323	332	26	47	449	370	270	138	41	29
SGdmA1968	1036	1235	1366	1475	1210	1342	840	803	1165	1162	1468	663	688	710	1018	524	542	638	1143	1047	417	1346	1501	811	492	511	517	632	321	554	587	433	475	277	823	625	34	87	855	663	442	272	58	56
SGdmA1969	617	553	609	621	402	524	612	580	587	569	757	794	975	496	639	376	629	748	574	498	342	679	783	410	1351	1762	1256	1304	563	2018	1681	1293	1145	401	337	280	22	40	515	437	247	193	19	42
SGdmA1970	2423	2290	1679	2466	1620	1832	1491	1148	2476	2069	1671	178	221	2259	2381	1488	154	150	1974	1631	1382	1906	2444	1309	204	217	2591	2056	968	168	270	2697	2530	1436	1821	1724	67	145	1037	1666	997	521	150	131
SGdmA1971	2010	1751	1805	1574	1458	1539	1408	1283	2078	1784	1662	1946	532	1421	2136	1843	335	422	1637	1318	1512	1792	1994	1120	589	258	820	693	716	282	444	1071	866	648	1674	1817	96	230	1231	2290	1494	930	194	155
SGdmA1972	917	796	879	628	473	592	835	530	779	643	775	872	841	1134	945	2189	507	602	1012	756	1998	742	926	471	816	781	1467	1086	1787	657	718	1267	1046	2717	638	382	69	89	533	523	602	335	59	79
SGdmA1973	353	306	278	305	207	251	154	122	330	305	283	1135	1305	297	326	694	1154	1438	362	317	629	303	328	136	4005	4860	1113	1071	1340	4418	4534	1174	881	1334	248	139	21	52	181	166	156	136	12	14
SGdmA1974	1269	1165	828	610	408	554	520	508	746	823	603	1139	599	982	1166	1733	593	760	1123	967	1703	941	977	541	1947	1228	1942	1888	2829	1365	1370	2169	1887	2554	921	1011	90	116	649	1418	868	532	106	102
SGdmA1975	2361	2084	2196	1955	1703	1912	2088	1777	2397	2098	2322	389	541	2087	2631	3699	400	464	2157	1792	3912	2314	2336	1554	379	408	2016	1868	2824	235	390	1936	1584	3441	2709	2522	184	384	1496	2757	1749	1165	284	293
SGdmA1976	591	531	799	643	490	588	472	313	598	593	499	1808	2218	535	681	1164	1699	1895	443	431	1052	694	543	335	722	1018	191	195	415	1113	1047	345	242	529	1067	1143	113	213	897	1761	1175	897	107	113
SGdmA1977	79	102	139	142	151	106	152	161	108	117	131	531	423	134	139	250	255	331	91	94	203	150	97	51	380	343	151	96	183	375	386	105	110	151	92	46	15	10	151	74	54	14	9	10
SGdmA1978	734	744	797	771	574	663	1053	1097	747	659	1133	1768	2139	845	1019	733	1454	1827	611	631	645	961	1482	799	1218	1499	612	610	373	1291	1360	778	682	534	709	530	38	95	759	786	607	330	60	52
SGdmA1979	369	418	679	842	581	610	593	756	407	463	1053	532	556	456	400	350	435	631	302	285	224	650	601	459	1000	1170	666	496	369	1267	1426	630	558	516	219	166	12	16	302	163	159	77	8	17
SGdmA1980	859	746	1928	1279	927	1054	1206	999	900	782	1583	1069	1436	582	882	914	1125	1301	799	556	780	1723	1530	715	537	758	424	407	289	776	803	496	430	514	562	583	72	143	672	651	612	525	73	62
SGdmA1981	1097	821	938	1123	662	744	1415	1613	1137	1109	1801	490	252	978	883	413	201	278	867	722	375	1737	1416	1051	158	117	590	482	166	148	181	654	606	168	681	551	44	90	747	795	538	368	63	62
SGdmA1982	368	348	564	432	330	322	540	450	424	342	426	308	547	419	422	518	321	354	372	289	487	465	385	275	493	714	805	629	439	579	673	629	549	499	498	414	36	43	399	591	283	165	40	50
SGdmA1983	752	560	1452	1459	929	901	1285	1046	884	716	1794	560	538	722	700	364	459	587	657	546	299	1397	1221	889	537	598	531	401	163	591	720	520	481	174	346	305	19	38	494	388	290	113	39	34
SGdmA1984	3400	3564	3926	4165	3255	3365	2991	2766	3855	3608	4145	1826	1763	3486	4578	2574	953	1109	3663	3168	1722	3978	4779	2686	389	414	1478	1075	526	469	658	1332	1070	478	3836	3095	159	392	3471	3658	2224	1198	292	273
SGdmA1985	591	569	832	947	626	450	937	1040	665	638	1428	253	206	654	581	236	102	138	611	604	174	1420	1283	782	113	123	789	655	165	190	191	859	835	202	314	236	8	17	349	292	125	55	21	13
SGdmA1986	828	722	651	508	543	622	481	258	765	625	588	585	927	560	637	621	933	1042	400	377	623	578	610	348	793	1410	469	528	552	1461	1486	831	738	684	448	441	50	93	435	510	467	419	38	38
SGdmA1987	5137	4714	5578	6183	3802	3844	4710	4144	5231	4652	6350	438	424	4160	4262	2986	203	220	4043	3689	2332	5653	5639	2948	50	32	659	543	311	37	272	597	604	304	2965	2747	174	321	2396	3460	2346	1246	267	210
SGdmA1988	826	729	1507	1238	1079	1101	1610	1684	778	841	1949	1157	1223	900	1128	730	966	1088	807	1069	499	2067	2056	1630	851	871	564	870	394	989	981	1039	768	369	864	537	40	79	1133	685	680	417	94	61
SGdmA1989	2514	2072	2205	2900	1461	1615	3462	3371	2234	2351	4088	1208	2249	3182	2220	927	1357	1474	2627	2240	699	3780	4197	2713	1198	1259	3097	1987	390	1397	1512	2104	1901	357	1251	1041	84	158	1569	1493	679	501	110	108
SGdmA1990	1268	1032	1708	1404	1209	1394	1322	1038	1406	1118	1606	1370	1194	903	1222	1383	889	1054	1036	823	1219	1393	1414	704	1708	1560	1648	1523	1781	1356	1371	1577	1500	1361	1006	972	64	216	1221	1086	903	763	138	87
SGdmA1991	5584	4780	9441	6551	5431	5150	7609	6824	5520	5150	9598	4535	3536	4338	4651	1875	2390	2753	4936	4747	1508	9057	8583	6006	1449	984	1664	1707	1193	1226	1575	1845	1705	593	3577	2890	193	377	6881	3145	3306	1036	359	330
SGdmA1992	991	847	1079	1136	849	907	806	826	1034	984	1171	1438	1903	865	953	526	1161	1318	715	656	523	962	1276	701	1362	1575	1085	850	484	1609	1593	888	837	296	690	455	42	67	622	541	337	249	49	42
SGdmA1993	3943	3482	2361	2672	1919	2345	2644	2580	3395	3040	3327	494	443	2939	3038	951	141	155	3371	3072	1000	2990	3758	2337	316	227	4468	4019	1006	243	523	4837	3833	762	1838	1528	168	314	2480	1879	1347	1207	251	209
SGdmA1994	246	199	350	405	341	296	323	372	328	261	536	206	323	296	359	246	168	268	329	274	172	461	401	249	137	201	301	277	200	151	186	354	250	73	283	198	20	30	369	257	257	89	16	20
SGdmA1995	776	739	710	622	456	543	603	470	814	746	752	1669	2194	638	982	989	1263	1615	634	576	680	656	819	364	1045	1250	599	508	517	2015	1701	651	630	709	594	676	75	128	711	903	645	545	47	66
SGdmA1996	1024	777	1720	2362	1066	960	1846	2085	978	892	3285	1317	2586	847	694	437	2145	2727	868	756	469	2039	2736	1361	1343	2212	747	645	207	2751	2417	755	736	333	405	468	11	41	524	463	234	110	32	27
SGdmA1997	642	497	757	931	616	621	647	698	743	601	1008	823	1141	517	514	306	1077	1317	616	549	321	774	843	572	527	732	389	359	120	1122	999	481	525	187	278	276	14	20	451	243	197	70	29	18
SGdmA1998	4087	3940	4565	4014	3231	3778	3394	3272	4440	3910	4401	2495	5128	3312	3564	2106	2711	2900	3247	3053	1613	4168	4963	3140	1977	3118	3269	3743	1667	3176	3342	4028	3247	2094	1876	1542	159	279	2003	2413	1540	949	182	138
SGdmA1999	779	815	882	852	670	688	449	383	836	707	550	1450	1845	558	788	1087	2305	2720	801	609	1052	709	916	465	2433	3325	1072	953	938	2888	2409	958	945	1282	246	177	10	34	282	238	203	166	15	28
SGdmA2000	1409	1164	1046	1051	918	1088	792	854	1312	1120	1058	1622	1211	1034	1106	1061	1166	1456	1126	933	1024	742	1058	590	2032	2146	1699	1571	1158	2315	2139	1775	1737	1468	652	709	75	160	398	968	628	550	106	71
SGdmA2001	2709	2362	2768	2165	1692	2340	1654	1626	2804	2341	2611	747	816	1400	1769	1392	1158	1472	1687	1333	1555	2022	2872	1140	1492	1403	1370	1332	1060	1312	1403	1457	1684	1708	1060	889	93	159	864	913	643	595	101	112
SGdmA2002	623	624	428	551	551	543	381	384	576	614	383	245	343	470	641	535	136	137	592	555	389	384	672	382	166	186	617	708	347	196	233	776	626	422	457	519	61	81	408	586	456	317	47	34
SGdmA2003	250	210	269	224	248	266	185	168	215	219	177	791	399	206	311	817	395	536	305	228	736	340	270	128	377	307	174	109	270	277	279	146	174	482	222	181	20	26	148	136	169	91	13	13
SGdmA2004	294	335	273	286	312	260	224	195	324	321	303	852	961	165	338	269	703	894	246	201	278	347	484	243	643	884	210	276	322	1032	1101	296	249	221	230	240	14	44	301	383	332	165	33	20
SGdmA2005	135	127	253	265	199	187	238	189	158	162	303	101	51	155	158	170	80	105	176	120	167	202	250	140	902	420	915	670	632	167	169	464	349	269	179	175	17	28	133	211	128	94	23	31
SGdmA2006	369	307	404	325	254	267	308	199	431	329	372	330	366	273	376	286	156	197	313	224	257	323	346	180	452	330	579	485	401	235	248	475	442	337	329	278	24	29	386	342	285	137	26	28
SGdmA2007	207	202	148	265	215	191	133	117	268	178	154	796	937	187	233	280	676	809	195	165	234	165	240	167	635	728	311	173	184	912	726	206	195	185	80	82	4	11	151	98	83	34	6	3
SGdmA2008	738	760	587	563	490	595	557	376	675	664	388	489	402	768	766	682	256	337	635	505	699	654	733	385	326	344	655	486	353	438	468	777	664	653	611	598	44	107	414	808	509	317	46	64
SGdmA2009	394	290	253	285	171	166	157	143	293	293	252	877	524	250	373	891	395	499	256	160	786	248	379	166	403	382	232	150	399	321	357	292	278	767	374	396	36	78	337	645	341	194	37	25
SGdmA2010	140	139	201	122	96	120	178	118	161	121	187	394	249	123	187	217	170	193	131	123	218	158	192	118	202	234	139	177	151	287	290	233	174	204	218	190	19	30	281	257	158	95	25	19
SGdmA2011	175	187	232	189	155	189	133	72	216	202	142	287	113	138	230	371	122	162	140	115	293	204	224	90	147	166	84	100	229	148	182	149	128	163	171	136	8	16	132	156	145	82	5	10
SGdmA2012	533	588	1233	1120	711	926	1050	871	705	705	1113	575	459	579	725	374	281	367	471	411	317	1107	1276	1040	280	327	341	329	210	355	360	385	351	237	573	513	46	123	658	590	564	415	39	51
SGdmA2013	792	675	765	587	618	706	369	396	812	789	458	1479	603	574	877	1431	636	1020	606	571	1407	647	627	400	709	600	398	329	735	599	614	488	452	748	906	815	73	132	681	1242	954	559	110	102
SGdmA2014	2114	1842	2145	2046	1714	1516	1947	1518	2166	1956	1870	1334	521	2139	2711	3201	473	603	2376	1906	2555	2843	2485	1710	887	361	1793	1452	1692	500	531	1661	1519	1528	2289	1598	156	245	1627	1778	1582	777	225	268
SGdmA2015	115	121	136	186	147	122	137	96	147	123	202	282	169	126	178	226	158	177	162	180	151	158	265	152	132	88	105	100	76	104	140	118	89	54	88	63	1	2	140	72	63	44	2	9
SGdmA2016	457	502	434	379	363	368	267	272	419	417	403	206	194	422	485	668	286	341	391	274	650	335	393	286	967	1034	1094	816	1538	559	564	852	716	1311	512	508	27	74	377	645	343	350	57	54
SGdmA2017	943	1038	1011	862	906	1058	969	965	1234	1103	1262	630	502	838	1088	417	362	426	1039	973	373	1017	1360	807	388	334	509	627	252	386	442	852	637	277	686	591	37	57	711	925	546	270	42	35
SGdmA2018	301	253	235	239	281	317	257	193	310	285	261	335	144	243	333	706	107	115	289	202	540	314	370	226	83	47	115	116	243	53	71	188	168	251	371	399	43	54	331	515	357	267	51	40
SGdmA2019	831	866	989	892	685	791	722	575	705	727	624	1190	986	641	591	885	915	1138	679	513	910	887	748	380	752	850	497	400	495	721	765	351	334	521	593	675	52	98	535	717	364	335	72	69
SGdmA2020	8364	6386	5642	4776	6618	6614	9758	10732	7688	7668	10110	986	376	3498	3581	2937	251	411	5149	4878	2560	10891	7223	7296	576	297	2918	3570	781	335	866	4541	4550	1265	3286	3253	267	340	5128	3546	3001	1247	448	332
SGdmA2021	950	872	890	962	854	846	1010	702	1070	1072	768	736	519	1175	1713	1571	403	435	1141	1118	1272	1145	1358	873	353	358	1037	994	1076	211	340	967	757	653	1092	785	100	130	1501	1085	995	406	106	92
SGdmA2022	1205	1097	1470	1613	1292	1339	1587	1826	1167	1103	2125	753	654	1013	985	371	447	582	919	829	314	1852	1847	1640	796	824	1340	1054	245	832	948	1082	1076	218	740	602	57	73	807	660	388	337	39	40
SGdmA2023	59	57	70	102	49	66	73	78	58	55	88	618	387	72	65	238	290	412	64	52	250	76	58	43	400	415	82	89	166	514	491	131	94	179	173	136	17	21	170	201	110	43	10	10
SGdmA2024	230	207	219	239	198	252	153	120	228	220	91	230	210	122	249	303	175	204	144	94	273	148	226	153	199	206	184	103	342	162	173	166	157	263	179	195	15	32	145	254	172	133	17	25
SGdmA2025	155	150	179	262	170	194	222	267	245	207	350	448	251	270	207	163	221	276	266	243	137	278	328	360	224	137	170	122	39	148	166	163	144	70	174	117	14	10	259	177	93	75	17	1
SGdmA2026	3025	3107	2090	1850	1638	1558	1654	1467	2515	2592	1979	1043	639	2223	2590	2955	738	911	3047	2663	3395	2437	2982	1359	1660	1434	4092	3785	3954	1257	1303	4220	3492	4295	1754	1532	133	209	1592	2029	1306	937	209	149
SGdmA2027	1001	825	672	662	550	551	550	430	849	736	601	635	671	680	827	963	570	647	770	630	946	795	767	565	709	786	1099	889	1042	542	578	1027	930	1096	522	483	41	84	255	783	467	303	58	60
SGdmA2028	1408	1342	1497	1764	1485	1703	827	788	1501	1447	1050	233	283	1476	1175	752	238	262	1234	1233	717	1155	1221	943	179	202	1106	595	270	120	178	506	467	235	812	613	55	144	567	617	425	486	82	84
SGdmA2029	237	160	332	361	266	233	524	513	253	260	510	676	563	190	260	91	301	391	207	175	97	538	454	432	222	213	132	106	34	242	320	138	112	39	110	96	11	12	156	100	51	35	11	6
SGdmA2030	1470	1113	1619	1532	1092	1204	1061	811	1451	1146	1481	595	867	1040	1040	742	626	825	916	894	538	902	1159	520	451	701	798	620	237	632	765	993	910	452	701	699	78	103	910	1033	661	527	77	66
SGdmA2031	517	376	767	915	582	518	1186	1069	533	511	1199	352	245	469	490	302	185	180	453	456	233	1359	1027	699	186	126	511	461	198	105	178	464	458	147	237	215	12	19	304	215	125	82	29	16
SGdmA2032	300	194	167	117	118	156	59	52	161	193	79	375	299	122	188	2065	235	276	144	101	1754	70	100	61	560	590	165	177	5009	263	221	211	207	3623	386	235	24	39	241	293	404	319	36	17
SGdmA2033	262	267	281	297	189	210	339	284	270	242	280	140	118	330	405	190	67	72	306	259	173	506	511	256	71	55	399	323	110	68	92	389	318	107	175	153	7	9	206	190	96	69	14	11
SGdmA2034	786	598	1203	966	815	811	1247	1221	812	867	1604	341	363	995	885	497	344	372	692	746	463	1578	1379	1014	194	240	346	307	287	324	336	624	463	240	372	352	48	58	654	423	360	260	26	41
SGdmA2035	1442	1457	1482	1632	1289	1389	1166	1103	1682	1367	1725	785	837	1560	1610	1222	651	793	1459	1404	1092	1636	2449	1458	450	594	1444	1227	693	419	546	1604	1627	721	1156	900	51	125	877	1064	706	368	83	102
SGdmA2036	510	532	738	624	440	487	432	376	563	484	559	1324	782	477	550	602	498	669	576	510	564	777	718	405	708	655	631	516	479	539	470	518	417	319	436	439	40	66	515	597	379	290	56	39
SGdmA2037	516	449	573	513	442	471	670	666	461	435	762	170	204	378	392	127	187	249	389	306	133	812	783	703	159	337	329	389	163	341	349	558	500	134	157	154	12	24	274	212	156	92	14	16
SGdmA2038	3255	3000	3152	2061	1557	1976	2228	1751	2944	2354	2506	1219	773	2458	2576	1802	512	714	2664	2249	1525	2664	2765	1592	1546	817	3076	2840	1217	1129	1284	3903	3636	1618	1574	1431	169	236	1662	1837	1565	970	220	167
SGdmA2039	2264	1635	2046	1455	955	1417	2256	1386	1725	1491	2733	282	329	1726	1157	805	208	215	1268	1126	773	1744	1742	879	646	571	3081	2608	914	721	875	4652	3992	1896	906	772	94	104	1142	970	919	474	89	84
SGdmA2040	1214	1074	1020	1240	690	872	1148	971	1267	873	1632	708	1184	842	1157	506	751	829	882	694	483	967	1239	692	852	1341	1556	1135	640	1571	1483	1531	1544	663	638	620	31	70	371	751	414	244	55	80
SGdmA2041	1506	1272	1650	1535	1046	1237	857	791	1609	1110	1418	519	903	1130	979	578	691	843	1024	804	612	809	1372	580	882	1006	1336	993	505	1193	1146	1141	1178	693	827	634	40	79	625	789	637	351	41	48
SGdmA2042	791	617	861	1063	633	715	656	434	922	624	1053	610	756	663	544	449	466	657	648	519	361	561	800	489	2091	2043	2161	1997	737	2419	2085	1805	1877	897	297	215	13	35	296	298	197	118	12	29
SGdmA2043	2151	2042	2738	2720	1813	2160	2255	1794	2457	1944	2762	1543	2844	1353	1847	1457	1317	1455	1644	1303	1140	1567	1974	758	631	751	873	794	610	999	1176	763	901	773	1187	1000	90	221	1183	1343	1112	674	92	95
SGdmA2044	1789	1703	1457	1657	1352	1590	846	567	2085	1416	1150	729	2596	1183	1156	688	1475	1896	959	875	618	863	1373	559	1385	2443	1393	1171	592	2703	2805	1231	1485	1204	918	803	113	140	658	1230	973	1005	90	56
SGdmA2045	550	463	1441	1441	617	531	1353	1058	615	481	1590	364	860	553	582	218	489	554	428	455	253	1194	1096	664	477	747	782	614	242	1459	1408	822	818	476	310	183	4	22	364	188	180	77	22	22
SGdmA2046	1748	2141	2090	2478	2090	2046	2114	1905	1960	1850	2881	795	945	1591	1406	465	768	883	2023	1797	314	2400	2800	1527	599	584	1202	885	206	720	754	954	979	176	792	495	35	60	907	579	319	231	61	45
SGdmA2047	499	495	589	544	322	441	557	591	529	506	603	275	202	592	628	328	90	89	415	332	275	532	788	479	114	101	608	424	259	157	157	445	424	298	333	333	20	42	347	454	308	192	28	16
SGdmA2048	4662	3826	4592	3375	3714	4503	3254	2405	3995	3774	3679	5014	3772	2597	3428	2911	3181	3439	3791	2811	2344	3833	4665	2481	1823	1210	1320	1092	984	918	1089	1169	1054	531	2234	1745	199	732	2736	2182	2017	2656	249	229
SGdmA2049	1411	1365	1373	1173	1066	1306	1008	845	1515	1276	1318	107	101	1272	1142	425	38	48	983	954	348	1103	1469	814	96	82	1249	1041	221	94	184	1079	1011	262	726	576	44	108	624	827	578	356	59	61
SGdmA2050	306	255	471	412	302	386	410	417	301	340	473	310	469	224	228	109	299	445	155	151	93	481	365	282	361	420	243	193	60	580	561	258	206	96	135	106	3	19	203	142	101	88	11	11
SGdmA2051	580	526	614	504	419	438	447	375	650	570	504	327	290	482	520	489	241	297	410	374	467	571	515	381	259	195	481	304	257	247	322	483	425	381	357	328	31	33	262	433	294	236	36	36
SGdmA2052	244	189	186	205	162	174	134	153	242	240	179	510	266	214	304	488	301	466	238	175	412	214	179	72	387	287	310	239	299	413	477	290	286	302	250	231	14	41	186	293	162	106	19	18
SGdmA2053	586	653	741	665	581	610	560	521	631	704	858	1150	702	745	837	738	418	503	664	534	557	804	924	550	454	342	480	419	234	406	464	412	423	316	658	544	35	74	666	762	478	350	53	34
SGdmA2055	2277	2081	2735	2299	1834	2185	1772	1424	2435	2027	2258	1168	638	1843	1844	2857	451	636	1693	1388	2153	2210	2275	1262	526	303	794	578	819	175	298	671	621	839	1294	1381	126	214	739	1667	1030	945	131	161
SGdmA2057	233	229	300	247	245	246	233	249	284	250	298	64	51	161	297	281	111	122	241	203	248	273	276	237	134	167	275	339	383	129	144	310	239	242	250	187	28	62	208	237	294	146	30	31
SGdmA2058	1120	1158	1540	1696	1241	1235	1444	1383	1385	1206	1977	1226	2354	1016	993	510	1954	2255	1090	1043	560	1577	1392	1126	4885	8688	4065	3452	937	9093	8659	3432	3188	941	409	414	16	63	509	506	256	210	53	35
SGdmA2059	158	101	172	184	128	136	222	270	147	148	269	205	187	151	207	281	161	215	184	154	234	346	317	187	145	164	118	133	116	166	188	106	119	169	208	173	9	17	259	138	102	82	23	13
SGdmA2060	904	941	852	694	845	821	779	399	962	917	789	1417	485	978	1158	903	419	545	941	825	576	668	940	712	684	345	702	594	430	318	354	624	539	288	867	937	61	117	645	1369	892	495	79	101
SGdmA2061	490	415	314	317	236	261	280	429	431	347	404	568	471	400	514	587	499	622	536	470	587	430	533	328	585	556	508	511	419	539	556	508	524	432	351	328	17	51	324	441	321	207	30	36
SGdmA2062	195	159	213	228	137	146	136	150	196	195	151	286	349	133	211	260	238	296	148	135	233	283	247	128	199	242	142	119	128	306	291	175	140	175	137	157	14	31	155	248	141	96	10	20
SGdmA2063	1070	1037	900	908	956	1120	461	311	973	1073	469	389	240	327	616	163	173	210	733	406	215	540	718	393	362	259	607	532	173	144	129	372	358	108	321	264	9	38	341	286	159	178	26	15
SGdmA2064	875	699	1282	1038	831	801	683	660	1096	785	636	2536	1469	328	709	1230	1853	2248	654	354	1181	826	824	516	1057	953	268	215	493	1125	1025	300	275	437	866	873	56	151	604	1125	721	491	99	128
SGdmA2065	1093	856	585	606	605	713	332	359	955	826	583	889	541	861	901	816	498	660	711	590	622	527	647	352	309	264	385	243	254	261	366	365	340	289	509	439	17	48	340	347	282	212	43	36
SGdmA2066	416	374	383	334	347	418	359	224	428	452	336	368	145	413	353	276	77	96	321	295	263	473	508	308	264	134	266	216	178	218	211	432	425	191	160	174	22	19	161	189	146	73	22	23
SGdmA2067	1504	1115	1259	1104	922	1150	759	362	1546	1022	833	18	30	1037	870	899	34	17	965	828	853	827	737	420	35	55	1595	1377	1776	19	94	1080	1230	1001	504	427	24	39	362	527	406	199	56	49
SGdmA2068	815	783	368	369	432	473	257	158	725	737	240	445	409	560	542	496	277	373	437	432	564	255	385	172	356	297	538	390	501	422	465	778	540	613	388	424	34	57	426	619	405	248	31	41
SGdmA2069	533	414	1581	1126	855	881	1224	988	640	545	1448	348	259	406	418	487	200	270	441	332	415	1468	851	681	384	260	444	491	394	284	338	516	548	404	244	213	14	16	407	255	268	115	26	22
SGdmA2070	4331	3906	2793	2421	2742	3823	3207	2788	3071	3537	3002	545	319	2377	2776	1061	306	396	3223	2526	815	3460	3790	2645	194	232	1808	1747	549	291	498	2420	2018	479	1461	1632	244	446	2292	2766	2543	2557	185	176
SGdmA2071	3642	3052	4406	3092	2369	4101	2725	2164	6388	3879	3722	462	179	2780	2072	1255	174	230	1564	1514	1135	2316	2580	1487	221	125	758	601	122	159	313	925	889	451	909	879	112	193	852	1195	1024	1267	121	99
SGdmA2074	130	78	86	66	51	74	48	44	118	82	73	62	30	67	101	40	17	24	44	56	41	52	58	34	40	24	67	41	47	36	32	90	88	39	160	123	11	17	179	171	143	68	19	28
SGdmA2075	143	94	138	234	149	161	170	193	136	148	242	431	136	125	201	201	137	190	166	97	154	305	357	275	219	168	155	115	103	233	212	188	150	112	160	166	13	19	104	184	90	83	12	12
SGdmA2076	178	161	380	226	152	183	466	357	166	198	470	166	175	221	213	133	124	149	220	211	147	579	371	277	119	141	246	197	85	197	170	253	213	111	191	134	5	24	261	176	140	61	11	16
SGdmA2077	339	329	348	351	336	298	215	149	345	347	247	366	233	220	293	459	161	208	231	199	465	343	345	205	299	215	278	199	272	326	231	218	277	440	295	395	26	71	288	361	321	254	38	31
SGdmA2078	304	341	261	258	179	183	116	132	290	272	208	664	356	254	384	387	262	336	270	199	269	251	445	172	345	224	292	212	132	279	298	240	213	224	252	236	23	28	313	290	224	108	27	11
SGdmA2079	233	249	196	243	145	145	136	132	258	207	279	784	682	313	316	484	338	433	270	267	447	213	301	124	331	418	249	247	411	320	305	324	226	231	247	186	15	35	303	251	193	74	36	15
SGdmA2081	720	563	753	545	575	614	368	265	651	674	402	723	622	551	676	1214	458	458	470	396	1016	603	781	405	557	472	427	467	782	535	547	617	549	962	769	813	107	151	840	961	789	711	95	100
SGdmA2082	304	216	163	139	163	150	185	170	226	231	194	339	360	211	358	441	245	276	271	200	426	221	322	129	247	240	214	231	380	318	264	208	271	419	312	325	39	40	247	358	315	191	32	22
SGdmA2083	784	912	1110	1107	1066	1188	765	640	1004	969	1035	61	67	862	837	779	125	209	872	729	657	1153	1070	894	80	115	470	424	265	131	180	601	536	360	512	386	20	77	406	392	383	249	51	41
SGdmA2084	693	674	730	745	496	489	601	545	703	603	840	241	268	532	647	210	111	116	630	532	196	824	946	456	165	145	674	607	139	158	219	655	606	120	289	323	19	48	365	340	184	176	26	26
SGdmA2085	704	701	624	399	547	653	319	325	770	740	447	429	347	501	688	779	240	345	531	445	614	456	740	327	354	361	538	613	535	400	434	893	787	684	605	596	30	96	539	875	605	424	62	53
SGdmA2086	3089	2778	2168	1987	2868	4024	1043	862	3304	3050	2177	1414	2107	1819	1653	1490	1663	2005	1708	1496	1134	916	1575	908	990	1158	1057	819	624	1459	1391	1124	1410	731	1342	1502	153	290	1368	2420	2383	2022	126	162
SGdmA2087	713	710	698	638	670	720	562	582	722	788	604	645	815	524	779	435	385	478	778	603	372	786	1108	568	310	355	462	431	282	458	456	522	404	188	575	660	29	97	587	873	598	309	61	72
SGdmA2088	148	123	281	139	173	171	165	140	135	142	257	395	704	142	204	289	471	520	172	166	217	287	215	136	156	260	64	81	71	310	368	93	87	83	141	71	4	15	165	121	91	29	8	7
SGdmA2089	206	147	246	193	141	124	180	137	153	154	259	505	492	204	215	750	323	404	165	132	696	293	284	143	289	307	132	145	468	346	433	200	181	541	233	240	31	47	240	418	295	190	30	29
SGdmA2090	401	359	522	451	344	434	483	411	455	401	650	103	38	452	376	233	32	29	313	335	212	676	601	389	53	37	344	237	100	47	76	387	365	128	240	155	13	38	318	228	123	71	19	21
SGdmA2091	185	116	242	259	187	186	283	142	190	148	220	393	382	141	156	507	301	389	142	128	450	274	289	197	282	370	96	65	429	466	484	180	163	397	176	124	9	38	128	189	114	99	12	26
SGdmA2092	158	101	140	111	116	111	58	87	133	101	86	132	77	54	127	370	98	113	117	73	370	132	100	63	83	112	132	72	240	171	186	138	136	429	61	37	5	8	42	43	67	43	1	1
SGdmA2093	627	555	832	702	503	554	734	422	670	593	740	17	18	627	697	950	62	76	692	517	910	656	669	295	20	19	360	282	260	38	55	380	393	223	491	421	49	76	303	524	420	261	43	49
SGdmA2094	468	330	403	362	325	412	327	151	425	404	309	203	172	382	332	381	206	218	325	252	416	346	304	218	444	494	542	459	851	405	378	745	608	715	201	243	28	44	189	304	171	180	36	47
SGdmA2095	123	69	144	131	108	78	125	180	93	115	119	152	112	53	146	778	117	158	86	70	646	185	166	113	78	81	64	59	262	88	90	98	82	255	171	180	15	25	113	157	132	77	16	18
SGdmA2096	1780	1748	1761	1159	1198	1398	959	752	1815	1570	1177	250	278	1516	1642	1693	195	244	1761	1536	1757	1175	1157	752	210	208	1357	1559	1305	122	311	1433	1216	1147	1181	1026	108	212	739	1509	1133	976	122	116
SGdmA2097	268	215	354	275	288	304	287	250	241	277	292	388	373	270	333	357	313	375	238	209	280	413	366	307	278	331	180	233	191	305	353	307	249	254	209	209	13	28	184	236	172	67	24	11
SGdmA2098	349	345	338	439	282	244	518	402	393	318	657	39	52	414	421	341	39	32	447	430	370	590	551	386	78	88	1655	1458	564	115	147	1823	1364	828	320	267	27	44	306	353	259	173	37	22
SGdmA2099	702	607	530	398	348	383	407	439	499	552	609	438	247	557	613	778	268	400	695	603	825	759	724	521	784	712	1000	849	991	594	584	1502	1207	986	313	298	31	83	250	302	261	234	27	37
SGdmA2100	274	215	241	296	171	185	433	346	236	246	429	156	137	247	194	81	102	105	155	132	58	496	364	275	226	150	235	216	58	258	234	304	322	62	107	87	2	12	123	118	60	48	9	7
SGdmA2101	903	857	833	528	531	704	720	460	835	733	770	1563	1295	1111	1117	1971	1102	1217	1054	938	1920	932	1000	743	1225	1407	1068	928	1525	1226	1274	1456	1191	1779	876	622	59	192	623	826	1044	767	109	93
SGdmA2102	171	138	139	153	121	106	142	155	145	144	136	247	148	174	306	211	96	123	166	174	162	275	353	153	71	81	188	132	93	94	120	192	176	107	145	137	6	6	179	147	109	41	9	11
SGdmA2103	492	490	373	432	396	452	390	326	523	499	370	593	457	352	413	465	412	488	412	316	370	471	523	380	463	505	445	308	281	422	447	364	316	277	363	339	20	39	372	351	239	184	27	28
SGdmA2104	318	255	329	363	303	321	309	254	288	322	414	162	153	229	365	485	98	135	307	234	531	411	516	239	312	211	626	524	635	263	282	803	776	724	277	260	36	57	190	326	231	159	30	29
SGdmA2105	694	632	826	586	510	578	697	683	600	564	886	221	86	799	682	231	84	130	659	628	225	1086	994	701	324	144	1144	1015	233	150	180	1197	966	250	379	283	19	67	333	366	290	160	38	48
SGdmA2106	665	633	758	662	640	727	421	326	787	671	417	562	247	412	572	981	264	377	392	309	780	541	549	275	210	146	211	148	313	250	242	314	262	411	419	371	33	69	288	590	430	286	45	34
SGdmA2107	114	84	95	81	59	84	96	93	99	92	127	110	78	128	121	290	59	109	108	76	207	194	118	100	75	77	82	63	169	78	89	97	95	170	104	90	12	12	92	144	101	44	13	4
SGdmA2108	106	65	101	63	46	49	92	80	52	51	43	471	332	25	73	840	386	474	44	36	869	81	80	55	300	319	51	37	627	211	297	61	102	665	35	44	2	11	37	42	36	26	5	3
SGdmA2109	81	93	171	153	99	119	170	91	88	79	178	380	82	78	109	202	41	46	95	44	203	135	140	80	96	43	35	48	48	18	23	54	59	68	43	28	5	3	55	29	21	13	6	2
SGdmA2110	1042	879	865	712	700	849	717	470	914	972	811	465	363	829	833	916	270	362	962	1036	803	1106	1078	507	157	168	451	470	280	140	221	626	507	294	590	516	53	70	512	544	403	274	58	44
SGdmA2111	88	84	107	105	83	66	110	84	67	69	90	430	118	79	129	233	82	127	65	69	244	148	153	119	204	84	65	67	202	99	87	90	74	126	101	95	12	11	78	114	62	38	13	9
SGdmA2112	1181	1122	1140	987	913	1113	1098	1219	1047	1040	1344	311	224	983	987	316	154	225	1042	1051	300	1789	1689	1243	316	288	1627	1750	499	286	385	1658	1524	352	585	523	33	81	576	622	588	379	52	71
SGdmA2113	603	672	625	535	517	552	657	548	666	655	707	485	498	727	763	524	241	339	775	592	406	891	911	533	252	234	650	484	316	269	312	521	377	342	439	348	35	44	526	473	335	246	36	43
SGdmA2114	72	61	50	70	59	56	66	85	61	72	122	382	151	49	106	130	143	207	63	40	116	91	88	48	231	152	59	50	113	200	204	94	93	86	72	65	3	11	86	79	41	15	9	11
SGdmA2115	172	154	134	163	126	163	221	174	152	169	194	7	21	259	185	123	5	5	122	121	91	140	185	159	9	5	252	136	66	13	18	322	280	116	105	99	2	12	131	78	65	36	9	8
SGdmA2117	1602	1380	1709	1767	1122	1119	1619	1884	1657	1600	2445	1733	1368	1886	1673	483	676	922	1825	1531	371	2498	2315	1108	133	136	364	228	68	157	247	314	341	52	932	757	52	135	1072	957	458	232	99	80
SGdmA2118	722	742	805	767	737	805	521	390	802	752	633	651	459	416	594	603	535	609	498	436	605	513	654	414	966	789	597	552	666	510	607	613	575	643	496	549	55	107	261	660	512	387	85	46
SGdmA2119	1298	1036	626	464	400	485	729	685	881	744	703	1211	479	929	1189	1307	444	646	1168	1060	1211	975	1378	809	1052	961	1327	1333	1445	591	672	1698	1308	870	1045	1187	144	240	1143	1619	1184	908	159	168
SGdmA2120	214	255	208	240	217	232	90	106	271	194	218	35	26	180	197	364	24	33	155	169	398	161	261	136	47	34	216	204	448	23	33	230	224	502	117	207	50	79	100	379	251	226	16	46
SGdmA2121	198	201	256	175	197	202	201	157	235	234	183	460	480	179	221	284	492	622	187	132	257	312	259	221	532	748	192	135	279	754	784	220	221	262	223	237	38	65	245	331	301	316	22	14
SGdmA2122	258	233	283	275	205	189	286	238	324	238	255	296	130	172	379	202	120	161	194	103	174	249	272	166	217	182	274	222	177	186	218	271	259	127	169	172	10	19	222	206	96	31	20	13
SGdmA2123	990	1054	677	831	1169	1449	470	373	917	1015	681	365	444	984	1083	1821	302	408	940	875	1690	490	768	586	251	258	661	597	2784	284	278	427	409	1637	844	617	89	80	1064	1045	2020	1884	92	35
SGdmA2124	281	271	502	320	250	294	525	475	254	265	663	311	404	281	372	103	221	270	302	282	81	752	591	354	409	426	465	488	130	521	482	518	377	153	149	182	24	33	243	213	160	221	24	18
SGdmA2125	405	407	1039	1123	481	547	1005	1029	443	451	1462	197	236	542	450	196	227	275	566	510	219	1100	1077	687	196	185	521	386	105	320	316	524	453	157	184	174	4	29	303	199	105	48	25	16
SGdmA2126	1242	1248	1271	844	805	1050	927	624	1263	1061	990	957	951	955	1188	987	847	957	829	853	868	976	908	426	649	954	830	795	607	845	909	1004	856	743	912	789	63	130	914	942	834	502	102	76
SGdmA2127	4423	3648	3099	2354	2328	3251	1921	1543	3974	3093	2702	2016	2940	3348	3582	2199	2282	2552	2885	2349	1853	2446	2516	1147	1893	2361	3331	2217	1491	2261	2364	2687	2545	1461	2524	2197	186	325	2122	3002	1988	1332	225	221
SGdmA2128	1731	1492	1841	1702	1256	1499	1384	1156	1839	1310	1851	780	1403	986	1092	491	1139	1248	1174	1002	479	1213	1698	564	634	827	954	822	250	1109	1102	1063	1035	398	628	624	51	86	496	892	543	370	66	49
SGdmA2129	662	551	1090	885	1039	1089	556	446	941	712	776	780	875	504	398	164	741	867	434	458	173	605	600	561	731	634	227	242	152	710	620	320	296	73	300	279	23	15	350	332	205	152	14	16
SGdmA2130	885	825	1167	1185	779	884	978	653	990	718	1424	796	1459	710	586	615	1218	1461	564	524	488	847	994	577	1087	1818	283	233	530	1574	1679	362	347	731	458	464	25	73	566	609	447	337	40	34
SGdmA2131	1061	919	879	696	728	822	423	330	987	693	614	554	764	648	759	819	462	615	533	608	764	588	775	309	862	1000	784	795	935	964	1016	824	928	1349	551	663	40	118	400	933	643	610	59	48
SGdmA2132	782	736	760	686	509	640	608	283	907	743	604	1028	1365	664	754	637	740	1013	507	383	468	318	639	253	1419	1620	882	729	591	1573	1787	942	856	770	536	463	38	41	465	566	346	168	32	32
SGdmA2133	303	284	336	440	289	262	503	415	339	274	668	485	1234	246	246	216	845	970	198	178	155	398	383	134	836	1495	79	56	161	1313	1409	124	147	191	163	151	8	24	222	208	112	103	9	9
SGdmA2134	1572	1335	2312	2113	1236	1436	2538	1967	1569	1309	2970	3054	2862	1167	1600	2979	2777	3347	1448	1108	2580	2412	2700	960	1837	2317	1209	1045	1404	1698	1753	910	892	1582	1331	1316	167	281	1840	2128	1671	1238	129	160
SGdmA2135	775	678	828	786	616	530	945	830	648	637	969	688	482	479	713	193	349	456	573	544	183	1040	889	756	453	344	557	421	171	411	464	492	445	128	282	261	19	41	418	359	220	114	37	37
SGdmA2136	805	723	800	983	578	611	803	994	847	659	1441	687	1060	649	664	206	816	954	661	628	198	1279	1391	630	1021	1185	995	697	134	1751	1568	903	964	114	394	348	20	51	530	369	270	223	16	33
SGdmA2137	157	116	164	150	135	145	117	74	138	133	124	221	102	118	141	401	79	107	113	91	327	192	116	90	118	99	131	122	296	130	115	147	151	267	121	52	1	11	54	42	71	20	4	6
SGdmA2138	370	216	412	294	165	237	731	588	306	210	538	273	249	776	362	157	181	202	383	334	353	384	1023	306	1060	1079	3350	1787	741	811	882	3226	3126	481	179	94	13	18	212	132	176	130	28	18
SGdmA2139	205	115	169	149	172	164	134	139	183	172	135	562	285	158	188	336	344	419	180	113	296	262	203	176	271	277	134	93	182	288	296	242	211	145	235	139	22	25	199	232	166	93	11	19
SGdmA2141	324	80	54	45	26	46	85	89	79	70	105	373	184	88	104	779	286	365	105	68	823	121	103	46	1036	1045	375	293	3674	897	817	349	284	1379	121	166	15	26	72	199	106	138	22	18
SGdmA2143	6033	5455	4856	4807	4503	4689	3332	3163	5607	5262	4532	2317	1715	5240	4773	2325	2589	3250	4454	4859	2075	4713	5522	3782	2331	2320	3624	2768	1160	1982	2234	2803	2682	1600	2117	3139	197	368	1966	2491	2087	1308	288	219
SGdmA2144	2190	2117	2167	1644	1358	1482	1383	1319	1809	1735	1990	257	210	1803	1869	918	101	128	1979	1817	898	2257	2090	1097	156	112	2130	1978	903	133	229	2673	2360	779	1453	1164	90	196	1200	1371	1028	762	130	173
SGdmA2145	423	375	271	378	243	291	252	308	379	317	281	312	194	310	385	191	150	191	316	311	153	393	485	343	106	164	310	304	126	132	180	334	298	125	278	256	29	57	247	310	194	142	24	22
SGdmA2146	94	46	61	49	41	37	59	72	43	48	88	417	208	44	60	1001	226	304	60	51	1101	64	74	58	348	246	50	42	950	231	237	81	80	710	45	54	3	2	45	50	36	48	9	11
SGdmA2147	296	194	184	158	166	206	149	138	239	212	147	158	99	300	353	361	96	128	283	291	302	190	261	165	199	187	634	494	409	111	171	498	419	382	276	185	13	35	157	247	172	144	22	17
SGdmA2148	121	107	137	142	120	80	129	90	151	124	135	154	164	106	140	159	153	187	149	89	132	158	164	98	108	146	120	92	81	174	176	135	123	106	150	133	8	21	147	197	114	112	16	12
SGdmA2152	596	519	348	248	212	282	310	285	549	528	345	154	119	462	441	198	82	90	483	424	172	287	277	155	209	126	477	450	194	113	131	378	379	117	648	445	48	99	697	469	371	305	72	70
SGdmA2153	89	52	54	45	41	33	31	23	90	65	61	39	14	68	107	99	17	18	78	42	81	68	52	17	23	17	77	43	222	16	27	70	58	88	103	110	4	9	111	102	92	24	11	7
SGdmA2154	362	296	189	191	305	297	145	155	347	317	127	463	324	361	369	550	359	425	400	321	561	185	284	184	502	465	514	365	628	643	598	590	437	602	439	400	48	62	287	530	384	269	35	36
SGdmA2155	440	360	345	400	310	313	231	206	370	348	268	367	189	336	344	755	161	234	356	354	770	314	472	266	230	163	353	294	510	163	215	350	312	741	256	271	27	58	243	317	246	190	31	16
SGdmA2156	405	337	451	509	398	367	556	632	398	472	727	336	153	413	454	200	142	234	441	431	180	924	926	594	166	112	269	250	107	165	200	290	251	54	238	196	9	16	278	192	118	56	21	14
SGdmA2157	351	250	592	434	342	369	318	195	371	281	366	296	334	266	349	139	247	283	239	199	155	346	433	369	163	199	225	196	99	261	315	415	288	141	191	139	6	18	158	214	106	37	19	14
SGdmA2158	1139	809	927	1304	847	715	1205	1278	898	950	1454	2333	1408	836	1330	1564	1159	1653	764	657	1115	1641	1575	1191	829	842	454	363	502	998	1078	627	587	778	870	871	52	88	616	911	527	382	101	93
SGdmA2159	527	537	789	709	525	540	702	572	692	608	430	414	194	728	902	2079	280	387	646	551	1645	915	685	481	310	196	415	278	846	158	195	559	448	548	543	267	38	86	475	296	308	122	47	54
SGdmA2160	291	299	253	168	230	290	49	58	253	265	98	566	435	190	220	481	417	467	220	183	545	139	107	79	696	626	244	277	631	691	611	307	263	538	353	357	54	115	330	576	406	488	51	37
SGdmA2161	151	106	209	191	163	141	198	256	170	141	283	248	158	114	192	149	76	141	131	87	131	317	222	196	112	119	111	116	91	137	133	156	125	101	136	118	16	10	139	122	74	43	15	28
SGdmA2162	79	100	144	141	96	87	134	91	99	95	80	378	208	67	146	413	151	188	120	80	381	237	125	97	181	138	119	87	213	193	179	133	125	286	161	83	20	17	78	99	95	76	9	11
SGdmA2163	1606	1524	2881	3477	1643	1501	2905	3184	1065	2231	4704	7773	4679	3064	1796	656	5212	5634	2401	1818	475	4649	2750	1760	6220	4586	2296	1225	153	4498	5008	1397	1305	177	1775	1369	56	146	2234	1228	564	446	107	101
SGdmA2164	251	199	250	181	199	214	177	188	266	206	268	659	545	282	367	778	511	652	200	202	554	406	393	248	514	537	119	101	401	484	527	176	161	369	287	233	31	33	336	370	225	166	20	21
[truncated: 5,170 more rows]

## Sheet: Normalized counts
	EpiA100_T7SL_1	EpiA100_T7SL_2	EpiA12_T7SL_1	EpiA12_T7SL_2	EpiA25_T7SL_1	EpiA25_T7SL_2	EpiA3_T7SL_1	EpiA3_T7SL_2	EpiA50_T7SL_1	EpiA50_T7SL_2	EpiA6_T7SL_1	EpiA_T7dT_1	EpiA_T7dT_2	EpiA_T7SL_1	EpiA_T7SL_2	EpiA_PolA	EpiB_T7dT_1	EpiB_T7dT_2	EpiB_T7SL_1	EpiB_T7SL_2	EpiB_PolA	EpiBsort_T7SL_1	EpiBsort_T7SL_2	EpiBsort_T7SL_3	TrpA_dT1	TrpA_T7dT_2	TrpA_T7SL_1	TrpA_T7SL_2	TrpA_PolA	TrpB_T7dT_1	TrpB_T7dT_2	TrpB_T7SL_1	TrpB_T7SL_2	TrpB_PolA	HeLa0_100_Pfx1	HeLa0_100_Pfx2	Hela4995_5_Pfx1	Hela4995_5_Pfx2	Hela900_100_Pfx1	Hela900_100_Pfx2	Hela990_10_Pfx1	Hela990_10_Pfx2	Hela9990_10_Pfx1	Hela9990_10_Pfx2
SGdmA0001	7470.63	4891	3456.38	3010.1	3215.6	3264.67	3246.69	2957.26	4062.48	3973.21	2705.77	1451.64	1725.62	4465.02	4452.01	8353.71	1776.76	1680.99	4776.1	4734.24	12718.7	3719.52	3004.29	2880.63	13973.9	14492.8	45225.2	50878.2	100422	8864.91	8886.88	42392.9	39202.2	80869.1	3562.28	3712.05	5341.11	4947.62	3361.99	4124.44	3761.51	4131.12	4867.14	5490.07
SGdmA0002	3834.96	3478.4	4486	3759.27	3282.73	3336.31	4415.54	4267.63	3223.67	3129.9	3781.43	2637.86	2082.26	3645.17	3570.68	3353.22	1647.52	1514.52	3736.14	3797.48	3637.75	4802.72	3942.69	4050.6	8733.41	7138.45	17741.6	19904.7	11083.5	7132.93	6356.51	20349.2	18525.9	12868.8	2723.83	2636.78	4614.58	4651.55	3584.33	2961.25	3767.92	4760.18	3355.42	3101.5
SGdmA0003	2617.05	2486.18	2114.85	2003.23	1924.97	2008.88	3166.36	3985.54	2213.85	2184.84	2601.41	761.432	841.341	2527.37	2181.81	1406.99	550.582	559.067	2554.11	2706.8	2207.76	3392.62	2790.62	3194.38	2610.14	2325.64	13389.8	15472.7	3622.81	3280.92	3530.51	18516.3	18785.8	3815.08	1027.01	948.236	2008.5	1877.76	1647.05	1040.23	1433.76	1935.09	1519.22	1194.28
SGdmA0004	9204.87	9157.27	8043.16	7313.03	7786.44	8125.99	6374.37	5497.62	9113.38	8402.7	5739.94	9532.96	12349.2	7480.36	9037.39	14175.6	9872.17	9340.7	9206.76	8074.27	14215.5	6669.43	6786.56	5456.61	6151.81	6934.55	6437.18	6258.71	10081.1	6171.89	6152.07	5620.82	5686.72	9673.82	7642.13	8698.49	9120.06	9736.82	7326.51	9475.02	8157.69	9244.01	8027.5	8724.49
SGdmA0005	2933.22	2275.77	1579.76	1323.99	1544.62	1532.39	1568.71	1433.72	1878.3	1863.53	1248.97	494.085	482.829	2237.43	2343.14	4089.04	448.361	440.322	2303.19	2402.24	5476.68	1669.17	1378.34	1479.26	2870.36	2592.91	18613.6	20875.4	34248.5	1305.15	1829.73	15567.7	14282.3	23112.3	2326.04	2435.5	3511.15	2865.99	2140.97	2789.34	2728.72	2385.74	3389.18	3983.62
SGdmA0006	268.64	171.102	168.406	170.609	189.859	175.138	193.579	173.402	200.946	184.228	158.399	120.54	84.3779	157.459	206.853	862.357	177.887	179.349	200.589	175.266	1366.96	171.91	133.961	175.461	352.459	325.638	400.143	371.319	1546.62	210.551	218.199	427.514	459.349	1072.7	146.827	172.524	339.709	236.343	138.078	236.581	230.142	177.723	191.31	316.192
SGdmA0007	4255.73	3331.43	4266.36	4194.51	3243.4	2870.97	5306.66	7352.97	3626.71	4141.4	6911.43	680.696	331.324	3258.64	3841.3	2250.72	338.151	341.463	4478.51	5003.68	1813.75	8020.17	5497.52	6006.4	151.858	198.501	1440.12	1666.42	482.969	210.169	484.024	1660.45	1664.2	719.652	2827.38	2488.29	1648.95	1697.26	3746.37	1917.38	1321.53	1218.38	2415.75	2312.03
SGdmA0008	840.41	726.316	824.302	762.215	697.045	688.251	866.453	790.334	674.914	677.378	772.113	467.173	291.197	758.831	790.675	826.181	238.985	246.012	751.88	733.43	906.268	956.143	784.34	838.708	1467.32	1075.27	3812.41	3959.7	3005.45	1183.44	1141.97	4640.05	4025.91	3402.79	765.237	796.527	1254.69	1371.31	879.82	817.832	1016.42	1330.01	994.059	986.842
SGdmA0009	3148.06	3479.7	4851.83	7338.87	5187.8	4327.22	10005.6	15420.4	4269.15	5240.01	10212.3	95.2394	230.258	6031.13	3184.27	1362.04	133.004	114.2	4459.92	4518.51	1013.93	8831.6	7900	11852.9	58.646	78.3611	3720.23	4313.46	924.522	81.5836	582.098	2818.97	3046.53	714.267	2716.87	1792.83	2189.51	2455.63	4550.87	1403.75	2023.35	2486.41	1440.45	2585.93
SGdmA0010	451.245	489.172	687.95	623.17	718.369	597.497	697.976	674.227	573.168	678.082	649.396	791.567	246.008	665.567	407.584	242.913	192.457	220.256	400.154	466.399	216.712	771.419	535.285	867.118	661.224	376.613	553.073	742.812	297.461	352.701	348.553	1083.71	878.979	213.622	324.371	321.014	267.799	318.154	374.865	343.977	259.087	213.679	376.992	388.695
SGdmA0011	1176.4	1001.03	1576.24	1910.8	1545.09	1250.43	2380.38	2835.76	1351.1	1272.71	2510.67	684.886	484.329	1061.18	1185.35	632.99	472.565	654.139	1196.51	1188.29	518.165	2466.58	1633.09	2160.38	177.297	183.309	306.912	389.398	192.195	248.763	377.482	461.338	467.913	159.169	754.032	510.489	912.502	729.807	894.465	543.722	451.267	421.879	804.625	964.689
SGdmA0012	447.483	408.535	352.96	369.587	397.883	364.896	372.539	424.32	426.852	432.492	341.901	453.475	386.263	385.32	455.903	355.441	343.555	349.038	445.51	404.764	414.845	472.692	419.967	451.695	325.855	336.233	608.711	638.161	435.082	421.293	486.493	719.333	854.321	440.408	332.485	331.314	386.821	268.808	468.629	411.942	375.582	238.334	363.863	410.849
SGdmA0013	2497.78	1654.37	1247.32	1113.69	1548.25	1459.15	2289.72	3115.84	1863.91	2111.93	2050.52	384.986	276.197	2001.09	3413.75	2646.03	163.083	142.608	2256.37	2092.51	3071.31	3550.27	2881.38	3788.84	506.065	518.742	2721	2571.25	3402.14	548.54	824.463	4015.55	4182.28	2572.04	2547.05	3027.75	3347.49	2030.99	3455.57	3589.19	2994.92	2333	3458.58	3383.46
SGdmA0014	5564.31	8735.15	5524	7741.48	12258.4	13687.6	7857.43	8629.8	9293.83	10172.6	6556.66	379.346	232.508	9127.77	4485.95	1245.97	235.93	184.462	7158.73	7722.88	1174.9	5162.86	6496.31	11731.2	65.637	58.371	1002.99	1291.45	117.561	35.9197	596.915	1067.92	922.832	223.395	5345.26	4712	6357.76	7283.79	7338.11	5260.82	8184.02	16488.9	5253.51	785.446
SGdmA0015	315.671	254.196	248.298	231.341	233.138	249.681	332.82	348.657	275.696	245.872	267.608	547.747	183.006	234.826	303.492	280.474	331.101	385.4	338.704	313.171	310.83	331.005	282.21	344.846	318.281	190.505	193.53	200.61	169.762	197.75	255.947	204.406	221.037	110.9	235.888	229.602	389.301	264.912	313.243	239.003	291.354	205.803	292.591	257.787
SGdmA0016	121.904	132.806	135.866	213.495	142.631	124.044	244.077	258.838	131.799	127.651	259.962	264.93	161.255	142.319	93.0441	64.0379	187.757	177.833	131.239	123.099	61.645	252.183	191.117	203.155	216.913	191.105	152.779	124.99	41.6315	265.577	227.371	154.133	136.875	54.2532	103.165	135.83	96.7054	58.4365	125.906	121.231	59.3148	82.5266	103.157	116.81
SGdmA0017	1806.23	1804.66	1444.74	1118.75	1390.77	1606.35	882.843	826.396	1732.11	1559.39	1165.37	1314.66	1699.18	1530.23	1242.72	2168.05	1595.35	1498.23	1114.14	1074.66	2002.85	1047.18	1235.23	1018.81	171.278	155.523	123.156	93.1775	235.553	129.731	210.967	102.402	131.559	192.878	1310.43	1435.34	1978.74	1515.45	1608.82	2100.01	2033.31	2006.32	1211.63	1296.99
SGdmA0018	354.926	341.481	463.328	401.818	305.954	323.644	522.116	471.841	304.73	313.567	417.596	290.875	224.633	326.122	317.734	362.368	198.097	208.514	365.04	368.609	355.283	497.354	376.318	420.784	911.538	745.629	1134.42	1316.31	1095.15	755.27	671.177	1498.49	1335.52	1028.82	362.237	326.808	934.819	745.39	546.607	396.551	540.24	823.554	588.933	527.659
SGdmA0019	1141.28	644.667	336.083	272.096	431.369	421.201	347.438	252.772	587.176	492.447	293.859	281.528	158.818	611.213	529.38	1028.15	185.642	202.264	610.692	570.732	1814.79	229.939	278.861	273.018	2324.29	2257.28	8355.19	8880.37	19012.2	1415.77	1388.04	7504.91	6637.01	14427.8	519.882	536.025	575.273	596.052	513.704	623.274	561.356	538.306	538.292	620.301
SGdmA0020	530.884	457.09	602.837	479.997	452.535	481.414	589.448	552.559	427.106	418.981	483.861	276.855	197.632	427.561	427.817	355.287	123.135	127.457	470.675	476.041	375.6	585.243	489.961	609.287	670.934	524.539	1902.97	2297.62	1059.55	635.473	584.744	2385.75	2246.4	1188.18	309.302	326.164	466.169	611.635	466.156	331.525	442.963	546.525	395.748	481.337
SGdmA0021	63.3349	70.3772	77.707	71.3869	74.7117	62.2393	69.8419	64.2041	67.3641	69.666	66.6472	59.303	48.9392	61.0153	75.8729	72.9663	56.8676	56.0582	68.9113	69.7275	73.453	77.4925	67.4269	68.2545	127.778	112.344	114.885	119.949	101.814	107.95	103.896	143.522	140.271	85.5684	81.7206	79.8243	99.185	125.963	93.003	89.7557	74.4994	84.9237	103.157	72.5027
SGdmA0022	246.818	221.103	351.382	305.925	301.69	270.524	291.771	303.832	240.932	243.479	243.523	119.251	64.8772	210.753	256.371	250.61	35.9535	41.2861	258.966	207.977	283.22	371.625	267.698	308.039	217.689	145.728	875.473	848.332	802.863	175.968	193.68	943.9	796.589	867.652	280.13	252.992	386.821	342.828	311.151	275.147	285.898	315.382	281.338	300.081
SGdmA0023	396.313	330.354	222.558	189.255	197.125	211.469	334.001	332.142	253.029	259.664	245.18	113.933	91.5031	385.471	350.746	584.038	97.7559	120.449	411.566	393.573	771.865	357.964	279.643	297.318	720.841	464.369	2625.22	2663.21	3845.42	403.524	453.155	2811.14	2405.71	3076.67	340.792	344.189	614.947	598.65	329.98	457.944	437.269	441.74	493.278	483.351
SGdmA0024	2264.38	2405.83	1838.86	1973.93	2370.87	2381.3	1408.8	1319.13	2495.53	2681.51	1329.12	583.361	927.031	2399.89	2233.72	5105.18	778.052	718.341	2366.69	2655.84	5788.03	1556.14	1632.09	1672.06	124.283	193.504	706.002	667.714	890.009	156.48	328.621	713.496	814.455	772.31	2802.84	2489.79	3245.83	3336.08	1993.38	2346.27	2965.03	2912.06	2723.35	2823.58
SGdmA0025	2485.11	2119.99	2827.32	3750.21	2989.26	2285.92	4524.07	6141.01	2230.91	2327.55	3872.67	348.567	369.575	2349.77	2552.66	1881.27	383.269	321.009	2741.68	2440.63	1613.36	6399.11	5364.23	4399.91	292.453	390.206	3859.03	2750.47	1026.98	338.945	596.033	2024.69	2138.76	728.429	1421.13	1521.81	939.778	947.97	1525.9	1215.59	728.861	735.548	1196.62	1544.71
SGdmA0026	769.55	627.181	786.905	683.503	583.635	574.338	668.297	589.127	548.209	548.602	561.85	283.14	169.693	520.977	744.885	461.196	112.325	121.396	804.843	698.652	618.013	566.747	540.978	663.427	662.972	449.377	2571.83	3047.91	1529.8	412.886	463.385	2846.82	2583.04	1811.7	420.774	379.595	1110.87	1042.77	492.403	531.789	856.269	967.034	701.468	690.79
SGdmA0027	469.556	456.079	794.919	1051.09	757.068	635.13	927.878	1204.21	510.897	591.387	1182.83	896.959	1035.22	694.636	495.969	321.267	1168.61	1148.06	597.232	709.671	330.452	687.398	902.783	1159.97	1853.76	2161.13	1476.67	1356.81	531.503	1741.92	1676.97	985.816	1101.49	447.589	454.776	410.28	347.147	363.605	605.946	373.723	405.476	308.876	393.873	455.156
SGdmA0028	230.388	198.559	253.762	236.402	217.185	182.376	303.436	271.477	227.561	217.302	260.472	56.0801	45.9391	251.026	225.489	163.02	29.8437	25.9459	230.875	228.121	237.724	337.171	262.563	289.635	130.886	115.343	1378.02	1354.38	718.09	103.556	151.875	1468.38	1283.84	628.699	212.319	161.365	188.451	189.594	218.148	166.022	154.93	146.904	191.31	239.662
SGdmA0029	329.717	308.388	525.251	385.702	309.903	329.723	462.02	436.79	290.977	275.005	388.414	253.166	221.07	309.922	329.581	261.078	159.793	159.463	330.95	303.358	284.261	493.244	381.676	418.639	806.869	701.052	1324.94	1532.91	873.615	742.468	645.776	1610.57	1532.79	1164.25	256.56	235.181	446.332	568.782	340.06	298.84	409.035	572.207	333.854	370.569
SGdmA0030	209.319	175.004	249.877	212.962	201.548	194.679	207.016	165.144	196.999	178.457	149.096	237.212	201.944	161.093	193.676	193.037	131.359	126.51	184.788	166.313	208.551	209.508	179.061	184.93	715.987	569.717	708.709	706.48	614.119	505.742	408.88	771.462	717.89	820.579	207.682	163.082	270.279	281.794	239.83	187.985	199.772	231.143	195.061	225.564
[truncated: 7,139 more rows]
