# Supplementary material for: Trypanosoma cruzi specific mRNA amplification by in vitro transcription improves parasite transcriptomics in host-parasite RNA mixtures
Source: BMC Genomics. 2017 Oct 16;18:793. doi: 10.1186/s12864-017-4163-y (PMC5644099; doi:10.1186/s12864-017-4163-y)
Supplement: Supplementary file 6 — Contains lists of epimastigote to trypomastigote DEGs for each method used in the present article (PolyA+ RNA, T7SL and T7dT). (XLSX 1545 kb) [file 12864_2017_4163_MOESM6_ESM.xlsx]

## Sheet: Poly(A)+
edgeR statistics: Epi_Poly(A)+ vs Trypo_Poly(A)+
	logFC	logCPM	PValue	FDR
SGdmA7262	4.04559	11.0406	3.6807e-44	2.72483e-40
SGdmA5031	3.95605	10.7203	8.46218e-43	3.13228e-39
SGdmA1545	4.01093	9.62823	1.28803e-42	3.17843e-39
SGdmA4376	-3.76048	8.30094	2.2608e-39	4.18418e-36
SGdmA4146	3.86486	8.17363	3.64292e-39	5.3937e-36
SGdmA5549	3.684	9.49228	4.54588e-38	5.60886e-35
SGdmA0019	-3.55438	11.2043	3.20549e-36	3.39004e-33
SGdmA0356	3.55961	10.5837	4.30159e-36	3.98058e-33
SGdmA0101	-3.45662	8.24835	1.54686e-34	1.27238e-31
SGdmA2459	-3.42819	7.30997	7.47573e-34	5.53428e-31
SGdmA0049	-3.38135	9.98735	2.25034e-33	1.51448e-30
SGdmA4138	3.41264	9.81042	1.018e-32	6.28024e-30
SGdmA0084	-3.44168	4.88697	2.74156e-32	1.56122e-29
SGdmA0506	3.29076	10.4868	7.56349e-32	3.99946e-29
SGdmA0017	3.2842	10.0069	9.71929e-32	4.79679e-29
SGdmA6685	3.26405	9.76456	3.30587e-31	1.52958e-28
SGdmA3100	3.15231	10.4069	1.50629e-29	6.55945e-27
SGdmA6170	3.1955	8.36823	2.38647e-29	9.81501e-27
SGdmA0001	-3.10342	13.7876	4.11329e-29	1.60267e-26
SGdmA4134	3.03898	7.92517	1.06771e-26	3.95211e-24
SGdmA2216	3.07257	8.13145	2.04862e-26	7.22187e-24
SGdmA6573	3.18439	7.51344	3.98929e-26	1.3424e-23
SGdmA6015	-2.8972	6.52855	9.57292e-26	3.08123e-23
SGdmA1381	3.03352	7.26609	1.13193e-25	3.49153e-23
SGdmA6503	3.01067	7.11042	1.38826e-25	4.1109e-23
SGdmA0061	2.86453	12.0419	1.9855e-25	5.56881e-23
SGdmA1733	2.88747	9.96593	2.03104e-25	5.56881e-23
SGdmA7042	2.97172	6.79629	2.70911e-25	7.1627e-23
SGdmA7709	2.89132	8.54314	3.32967e-25	8.49983e-23
SGdmA0613	-2.84315	9.86061	4.25667e-25	1.0504e-22
SGdmA0591	2.84001	9.7947	8.00647e-25	1.912e-22
SGdmA0014	2.82518	12.1309	9.62471e-25	2.22662e-22
SGdmA1413	-2.81937	8.61904	1.08756e-24	2.43976e-22
SGdmA7295	2.79744	10.4024	2.18797e-24	4.76398e-22
SGdmA0055	2.79232	9.98318	3.63384e-24	7.68609e-22
SGdmA6771	2.78517	8.64288	6.03171e-24	1.24035e-21
SGdmA3315	2.82933	8.75109	7.01444e-24	1.40346e-21
SGdmA3233	2.91213	5.3615	1.8815e-23	3.66546e-21
SGdmA0024	2.71309	10.701	2.68288e-23	5.09266e-21
SGdmA7436	2.91122	6.35084	3.39604e-23	6.28522e-21
SGdmA1987	2.75944	8.63846	3.78369e-23	6.83186e-21
SGdmA4679	-2.65655	9.10841	2.07964e-22	3.66561e-20
SGdmA2457	-2.71642	6.84594	2.27022e-22	3.90847e-20
SGdmA7590	2.71949	8.69878	2.37481e-22	3.99561e-20
SGdmA7088	2.72561	6.81219	2.96942e-22	4.88502e-20
SGdmA5151	2.67031	8.83494	4.67146e-22	7.51801e-20
SGdmA2396	2.72066	7.24203	1.02021e-21	1.60693e-19
SGdmA0005	-2.58215	12.3162	1.68629e-21	2.60076e-19
SGdmA2250	-2.57857	7.57176	3.32808e-21	5.02812e-19
SGdmA3383	2.56953	8.74613	6.14293e-21	9.09522e-19
SGdmA4311	-2.55104	7.47593	7.38501e-21	1.07199e-18
SGdmA1515	-2.58957	7.48755	1.04061e-20	1.48147e-18
SGdmA0035	2.52325	11.0023	1.41978e-20	1.98314e-18
SGdmA3008	-2.52347	7.1307	1.62152e-20	2.22299e-18
SGdmA7348	2.50237	8.79443	3.52435e-20	4.74378e-18
SGdmA5471	2.51471	9.5684	5.60409e-20	7.4084e-18
SGdmA3533	2.55153	7.23444	5.72375e-20	7.43385e-18
SGdmA5429	2.57949	6.80693	1.14105e-19	1.45641e-17
SGdmA3696	-2.46625	8.91226	1.4565e-19	1.82754e-17
SGdmA0053	2.46656	8.75455	1.53814e-19	1.89781e-17
SGdmA0605	2.44647	9.60783	2.10739e-19	2.55755e-17
SGdmA7730	2.56437	5.93892	2.56596e-19	3.06384e-17
SGdmA0810	-2.54887	4.31706	2.83916e-19	3.33624e-17
SGdmA0292	2.42914	11.0837	3.16101e-19	3.6564e-17
SGdmA1772	2.54143	7.90848	4.51599e-19	5.14337e-17
SGdmA1581	-2.4448	7.14422	5.98644e-19	6.71479e-17
SGdmA6424	-2.53626	4.69152	6.37708e-19	7.04619e-17
SGdmA0198	2.40254	9.82873	1.04777e-18	1.14068e-16
SGdmA2228	-2.46859	6.05322	1.11877e-18	1.20033e-16
SGdmA6732	2.42967	9.39104	1.27503e-18	1.34844e-16
SGdmA5877	2.4136	7.22098	1.3448e-18	1.4022e-16
SGdmA4373	2.60436	6.83216	1.84592e-18	1.89797e-16
SGdmA0023	-2.35063	9.56729	2.39964e-18	2.4335e-16
SGdmA5187	-2.3787	6.835	4.68355e-18	4.68545e-16
SGdmA6590	-2.39106	6.18919	4.99616e-18	4.93154e-16
SGdmA7181	-2.34378	7.47497	5.86188e-18	5.70993e-16
SGdmA2898	2.33151	9.22628	8.41338e-18	8.08886e-16
SGdmA4290	-2.3481	7.71005	9.92751e-18	9.42222e-16
SGdmA1344	-2.35376	6.41767	1.08486e-17	1.01661e-15
SGdmA6239	2.55485	6.74618	1.54147e-17	1.42644e-15
SGdmA1602	-2.30329	6.69762	3.02139e-17	2.73959e-15
SGdmA3945	-2.3825	5.88087	3.03453e-17	2.73959e-15
SGdmA6731	2.69216	6.51882	4.39884e-17	3.92344e-15
SGdmA4057	-2.31592	4.61066	5.26043e-17	4.63607e-15
SGdmA0590	2.40417	6.86566	5.72172e-17	4.98328e-15
SGdmA3634	-2.25148	7.66112	7.37656e-17	6.34984e-15
SGdmA7016	2.2531	9.66597	9.07628e-17	7.72318e-15
SGdmA2117	2.47298	7.34206	1.06752e-16	8.98051e-15
SGdmA7482	2.39571	5.87341	1.44905e-16	1.20532e-14
SGdmA3163	-2.22534	6.39675	1.7893e-16	1.4718e-14
SGdmA0962	2.29227	8.17436	1.98964e-16	1.6186e-14
SGdmA6574	2.32433	5.40777	2.58007e-16	2.07612e-14
SGdmA1455	-2.19722	6.58336	3.07145e-16	2.44494e-14
SGdmA7430	-2.17397	7.77388	4.90395e-16	3.86212e-14
SGdmA5515	2.32674	6.05073	5.71131e-16	4.45061e-14
SGdmA0111	-2.22281	6.30847	5.9041e-16	4.55292e-14
SGdmA0333	-2.16493	7.86603	7.46474e-16	5.69706e-14
SGdmA1030	2.19957	8.40734	8.921e-16	6.739e-14
SGdmA2540	-2.20384	4.7342	1.0188e-15	7.61839e-14
SGdmA1040	2.17004	7.19309	1.50359e-15	1.09994e-13
SGdmA4271	2.30449	7.30811	1.51552e-15	1.09994e-13
SGdmA2690	2.15142	6.63275	1.61416e-15	1.16016e-13
SGdmA6113	2.22966	7.15975	1.68587e-15	1.20005e-13
SGdmA6770	2.16504	8.42089	2.53807e-15	1.78946e-13
SGdmA2661	-2.18871	6.83795	3.06939e-15	2.14365e-13
SGdmA6949	2.24233	4.75785	3.45944e-15	2.39348e-13
SGdmA1734	2.16918	7.17963	3.60849e-15	2.47349e-13
SGdmA3387	2.15987	8.37124	4.82014e-15	3.27371e-13
SGdmA1408	-2.14616	4.9873	5.37061e-15	3.61442e-13
SGdmA7233	2.09335	10.2451	5.80898e-15	3.87422e-13
SGdmA4054	-2.09679	6.10513	6.22099e-15	4.11196e-13
SGdmA2575	-2.1387	6.73226	6.77473e-15	4.43835e-13
SGdmA4955	2.19776	6.51454	7.07399e-15	4.59375e-13
SGdmA1600	2.10633	7.92782	9.23196e-15	5.84138e-13
SGdmA0828	2.08924	8.07176	9.37547e-15	5.88192e-13
SGdmA3045	2.12974	7.8137	9.59466e-15	5.96885e-13
SGdmA1362	2.13111	6.6205	1.0789e-14	6.65588e-13
SGdmA4801	2.10015	7.75938	1.204e-14	7.3663e-13
SGdmA4819	-2.05796	8.67192	1.23371e-14	7.45868e-13
SGdmA0044	-2.07101	8.14535	1.23925e-14	7.45868e-13
SGdmA0232	-2.14283	5.52572	1.30859e-14	7.81249e-13
SGdmA0099	-2.08948	7.30838	1.50864e-14	8.93479e-13
SGdmA6885	2.10348	7.14096	1.55587e-14	9.14136e-13
SGdmA2683	-2.05828	7.2616	1.68986e-14	9.85042e-13
SGdmA2603	-2.05213	6.875	1.87896e-14	1.08672e-12
SGdmA0048	-2.0704	7.35279	1.94289e-14	1.1064e-12
SGdmA7771	2.11257	8.01343	2.98743e-14	1.67545e-12
SGdmA5636	2.06591	8.21028	3.03697e-14	1.69043e-12
SGdmA4648	2.1771	5.82383	3.09329e-14	1.70893e-12
SGdmA6381	-2.07332	4.85442	3.41321e-14	1.8717e-12
SGdmA0123	-2.01418	9.60902	4.14676e-14	2.25724e-12
SGdmA2141	-2.01799	6.24511	4.84034e-14	2.61555e-12
SGdmA3386	2.02282	8.52149	5.18758e-14	2.78287e-12
SGdmA3232	2.12168	5.42494	5.51419e-14	2.9368e-12
SGdmA4899	-2.00232	6.8319	7.2451e-14	3.83111e-12
SGdmA4459	-1.99568	6.60316	8.89636e-14	4.6709e-12
SGdmA3270	2.08433	5.19233	9.41838e-14	4.91016e-12
SGdmA5535	-1.98685	6.01668	9.92335e-14	5.13724e-12
SGdmA3234	2.02464	7.28293	1.14517e-13	5.8873e-12
SGdmA6717	2.03599	7.45035	1.2594e-13	6.42988e-12
SGdmA4963	2.12446	6.42802	1.3035e-13	6.60946e-12
SGdmA3126	-1.96565	8.16847	1.50173e-13	7.5628e-12
SGdmA6335	2.02481	8.96812	1.59823e-13	7.99441e-12
SGdmA2512	-2.00671	5.31164	1.61149e-13	8.00664e-12
SGdmA6190	2.05764	7.28992	2.37187e-13	1.1706e-11
SGdmA5216	2.0717	6.32961	2.69319e-13	1.32038e-11
SGdmA4730	1.99331	7.74215	3.12113e-13	1.52011e-11
SGdmA3919	-2.03865	6.15786	3.8095e-13	1.84325e-11
SGdmA1792	-2.44803	3.41376	3.92707e-13	1.8878e-11
SGdmA2265	2.05449	7.91908	4.28762e-13	2.04622e-11
SGdmA5587	-1.95423	7.13627	4.31191e-13	2.04622e-11
SGdmA0276	1.91976	10.2547	4.8435e-13	2.28385e-11
SGdmA2696	-2.2758	3.88266	4.93972e-13	2.31448e-11
SGdmA0181	1.91813	8.99556	6.43639e-13	2.99677e-11
SGdmA3961	-1.94181	5.48595	7.0119e-13	3.22417e-11
SGdmA2783	-1.91717	7.21242	7.54445e-13	3.44763e-11
SGdmA0029	-1.90249	9.06717	7.93378e-13	3.6033e-11
SGdmA7714	-1.95297	7.15575	8.57086e-13	3.86891e-11
SGdmA0008	-1.88716	10.3172	1.00616e-12	4.51431e-11
SGdmA2648	2.26031	5.37085	1.17602e-12	5.24461e-11
SGdmA2630	2.16484	6.55372	1.29676e-12	5.71425e-11
SGdmA7413	-1.96502	5.18077	1.42634e-12	6.24804e-11
SGdmA0074	1.87349	11.1867	1.45966e-12	6.35639e-11
SGdmA0185	-1.93548	4.97766	1.47199e-12	6.37259e-11
SGdmA2662	1.95431	6.80001	1.65607e-12	7.10443e-11
SGdmA5439	1.93453	6.36728	1.66023e-12	7.10443e-11
SGdmA7635	-1.87622	6.95044	1.80728e-12	7.68924e-11
SGdmA6543	-1.9393	6.13523	2.16783e-12	9.17053e-11
SGdmA2474	-1.97477	4.86774	2.29241e-12	9.64246e-11
SGdmA4154	1.96995	5.39958	2.83183e-12	1.18441e-10
SGdmA7024	1.88653	7.16872	2.86667e-12	1.19225e-10
SGdmA4546	-1.86399	5.82745	2.92837e-12	1.2111e-10
SGdmA4120	1.8911	8.53131	2.9677e-12	1.22055e-10
SGdmA1825	-1.96962	3.8032	3.9135e-12	1.60064e-10
SGdmA0703	-1.8693	6.86441	4.23285e-12	1.72175e-10
SGdmA0030	-1.83764	8.29442	4.51085e-12	1.8248e-10
SGdmA6902	2.07699	5.82366	5.15483e-12	2.07398e-10
SGdmA6105	2.19588	5.1208	5.76001e-12	2.30494e-10
SGdmA0127	-1.8241	8.53202	5.95347e-12	2.36955e-10
SGdmA6425	1.90123	6.4437	8.20587e-12	3.23128e-10
SGdmA3053	1.99897	6.32091	9.48563e-12	3.71546e-10
SGdmA0073	-1.87107	5.88196	9.94902e-12	3.85616e-10
SGdmA1261	-1.8095	6.13238	1.12359e-11	4.33227e-10
SGdmA0094	-1.80465	7.92634	1.16376e-11	4.46391e-10
SGdmA2671	1.93259	3.85389	1.28142e-11	4.88987e-10
SGdmA7104	1.88746	4.27863	1.39323e-11	5.28928e-10
SGdmA0002	-1.77674	12.5644	1.5496e-11	5.85291e-10
SGdmA4005	1.80106	6.35811	1.56835e-11	5.89367e-10
SGdmA5129	1.80265	6.20286	1.6584e-11	6.16942e-10
SGdmA6555	1.83991	6.1643	1.8686e-11	6.91664e-10
SGdmA0100	-1.79047	7.30755	2.11634e-11	7.79464e-10
SGdmA0107	-1.89825	5.02884	2.33831e-11	8.55824e-10
SGdmA2479	2.1386	5.13272	2.34678e-11	8.55824e-10
SGdmA1147	-1.78053	7.43495	2.43766e-11	8.84606e-10
SGdmA3427	1.76268	8.22158	2.76724e-11	9.9931e-10
SGdmA5020	1.76121	10.8066	2.85505e-11	1.02454e-09
SGdmA0007	1.75547	11.4988	2.86479e-11	1.02454e-09
SGdmA3781	-1.78819	7.50571	2.89097e-11	1.02894e-09
SGdmA2310	1.85207	6.36126	3.3131e-11	1.17353e-09
SGdmA1648	1.78856	7.11722	3.53815e-11	1.24728e-09
SGdmA4080	1.78952	6.07054	3.5653e-11	1.2509e-09
SGdmA0028	-1.74792	8.45588	4.17883e-11	1.45924e-09
SGdmA3411	-1.76289	6.99204	4.23782e-11	1.47289e-09
SGdmA0479	-1.75557	8.51283	4.63719e-11	1.60416e-09
SGdmA0737	1.74722	9.11878	4.66417e-11	1.60599e-09
SGdmA0159	1.74968	7.6806	5.01376e-11	1.71837e-09
SGdmA0499	1.75145	6.85204	5.05072e-11	1.72306e-09
SGdmA6407	-1.78767	4.80619	5.18847e-11	1.76194e-09
SGdmA6613	-1.79364	6.38361	5.23966e-11	1.7712e-09
SGdmA6323	1.84698	5.82814	5.35239e-11	1.80108e-09
SGdmA6140	-1.81462	5.84777	5.56055e-11	1.86266e-09
SGdmA0664	1.86651	6.57916	5.66136e-11	1.88789e-09
SGdmA4706	1.76724	7.24225	6.04192e-11	2.00576e-09
SGdmA4755	1.81208	7.73172	6.28161e-11	2.07602e-09
SGdmA5561	1.78052	9.53079	6.97413e-11	2.29464e-09
SGdmA0257	1.73083	8.74581	7.23559e-11	2.37014e-09
SGdmA0847	-1.73544	6.96058	7.62607e-11	2.47222e-09
SGdmA1984	1.73628	8.50525	7.66364e-11	2.47222e-09
SGdmA6366	1.7419	8.10089	7.68082e-11	2.47222e-09
SGdmA4301	-1.72812	5.93033	8.15601e-11	2.60254e-09
SGdmA4528	1.87985	5.13629	9.25115e-11	2.93932e-09
SGdmA1786	-1.70743	8.40491	1.04336e-10	3.28921e-09
SGdmA0011	1.71296	10.0176	1.04412e-10	3.28921e-09
SGdmA0063	-1.73014	7.21663	1.1343e-10	3.55814e-09
SGdmA3705	-1.71381	5.77725	1.20718e-10	3.77079e-09
SGdmA2071	1.74024	7.99255	1.25003e-10	3.88821e-09
SGdmA6737	-1.71801	7.84975	1.30506e-10	4.04241e-09
SGdmA3450	-1.76376	5.87111	1.33895e-10	4.13009e-09
SGdmA2177	2.03983	3.81531	1.39897e-10	4.29733e-09
SGdmA4408	-1.74385	5.55079	1.50038e-10	4.58979e-09
SGdmA3784	-1.70501	5.85517	1.51397e-10	4.61232e-09
SGdmA2005	-1.77892	5.40647	1.55068e-10	4.69751e-09
SGdmA4738	-1.75977	5.21727	1.55463e-10	4.69751e-09
SGdmA2319	1.83485	6.62043	1.59303e-10	4.79398e-09
SGdmA7219	1.75296	7.96551	1.63385e-10	4.89691e-09
SGdmA4848	1.76923	6.37616	1.75337e-10	5.23396e-09
SGdmA0381	-1.91702	4.30814	1.94076e-10	5.77006e-09
SGdmA0465	1.68762	9.31666	2.05946e-10	6.08053e-09
SGdmA5892	-1.68104	6.19534	2.06162e-10	6.08053e-09
SGdmA5254	1.70875	7.90229	2.23086e-10	6.55359e-09
SGdmA0350	-1.8931	3.78362	2.57221e-10	7.5265e-09
SGdmA0378	-1.72052	5.64569	2.83993e-10	8.27718e-09
SGdmA0131	-1.78605	5.75227	2.98127e-10	8.65502e-09
SGdmA7023	1.6599	10.5682	3.30759e-10	9.56488e-09
SGdmA2694	1.66678	6.75413	3.45159e-10	9.94245e-09
SGdmA2887	-1.67372	5.63439	3.47017e-10	9.95723e-09
SGdmA0466	1.65233	8.94615	3.57998e-10	1.02327e-08
SGdmA7094	1.77669	6.77511	3.67272e-10	1.04574e-08
SGdmA2569	-1.71451	6.28842	3.74344e-10	1.06179e-08
SGdmA4399	1.66506	7.94528	3.79795e-10	1.07314e-08
SGdmA0022	-1.64573	8.37534	4.3707e-10	1.23028e-08
SGdmA6070	-1.66717	6.86505	4.73556e-10	1.32793e-08
SGdmA6572	1.65495	6.82047	5.22779e-10	1.4604e-08
SGdmA0571	-1.67223	7.09955	5.24741e-10	1.4604e-08
SGdmA0026	-1.63064	9.72414	5.58285e-10	1.54793e-08
SGdmA6025	2.01411	5.09021	6.08292e-10	1.6777e-08
SGdmA0235	-1.72616	5.62355	6.09621e-10	1.6777e-08
SGdmA2360	1.64532	7.36232	6.24177e-10	1.7114e-08
SGdmA5145	1.7247	7.22184	7.17168e-10	1.95911e-08
SGdmA0020	-1.62079	9.41089	7.34008e-10	1.99774e-08
SGdmA2356	1.71356	4.76801	8.13453e-10	2.19781e-08
SGdmA5500	-1.62063	8.40108	8.4217e-10	2.26556e-08
SGdmA7461	1.73545	4.78966	8.44649e-10	2.26556e-08
SGdmA1105	1.62864	9.83975	8.64729e-10	2.29681e-08
SGdmA0110	-1.66024	6.85267	8.6561e-10	2.29681e-08
SGdmA1938	1.64663	8.80704	8.69312e-10	2.2984e-08
SGdmA1799	1.766	6.6729	8.84281e-10	2.32965e-08
SGdmA0056	-1.63576	7.672	1.01362e-09	2.66093e-08
SGdmA1905	1.6574	6.6811	1.03975e-09	2.71988e-08
SGdmA3091	1.86136	4.66365	1.07029e-09	2.78992e-08
SGdmA0702	-1.61136	8.15861	1.20772e-09	3.1371e-08
SGdmA2274	1.83388	6.59939	1.40158e-09	3.5779e-08
SGdmA6481	-1.64446	5.00549	1.4198e-09	3.61196e-08
SGdmA2995	-1.6086	7.81376	1.44694e-09	3.66839e-08
SGdmA7672	-1.6274	6.94057	1.45195e-09	3.66852e-08
SGdmA0033	-1.58692	9.60796	1.55496e-09	3.91543e-08
SGdmA3219	-1.72544	5.68407	1.58647e-09	3.98123e-08
SGdmA7281	1.94399	6.28314	1.74359e-09	4.36074e-08
SGdmA4469	1.80921	4.79739	1.75375e-09	4.37138e-08
SGdmA5509	1.6815	6.34339	1.80638e-09	4.48747e-08
SGdmA0076	-1.60102	7.24256	1.82769e-09	4.52496e-08
SGdmA0031	1.60224	9.01077	1.8337e-09	4.52496e-08
SGdmA6906	1.64552	7.22957	1.97214e-09	4.85042e-08
SGdmA6124	-1.62063	6.83749	1.99389e-09	4.88768e-08
SGdmA0934	1.62607	7.64155	2.00215e-09	4.89172e-08
SGdmA7208	1.95031	5.61347	2.14389e-09	5.22081e-08
SGdmA1818	1.67884	5.14458	2.49264e-09	6.05017e-08
SGdmA0234	-1.74038	5.06755	2.54511e-09	6.15733e-08
SGdmA0712	-1.59786	7.19184	2.57437e-09	6.20784e-08
SGdmA0018	-1.5648	9.08487	2.61112e-09	6.27601e-08
SGdmA2253	1.60162	6.90415	2.8821e-09	6.90492e-08
SGdmA6741	1.55766	9.14725	3.22796e-09	7.65916e-08
SGdmA0596	-1.59182	4.94045	3.31635e-09	7.84375e-08
SGdmA6194	-1.55848	6.78673	3.36994e-09	7.94511e-08
SGdmA1376	1.59509	6.7642	3.4766e-09	8.17056e-08
SGdmA1802	-1.64923	5.44332	3.52357e-09	8.25475e-08
SGdmA6346	1.58888	7.83583	3.57405e-09	8.3466e-08
SGdmA2093	1.59849	6.04627	3.80336e-09	8.85417e-08
SGdmA4854	1.81314	5.69735	3.89465e-09	9.03827e-08
SGdmA0176	-1.78754	4.20298	3.95087e-09	9.14008e-08
SGdmA0409	1.58289	5.76733	4.07419e-09	9.39602e-08
SGdmA1265	-1.58844	6.4581	4.41176e-09	1.01429e-07
SGdmA5056	1.6125	6.97587	4.582e-09	1.05017e-07
SGdmA2826	-1.58984	6.85744	4.64104e-09	1.06042e-07
SGdmA2676	1.62198	6.58296	4.8262e-09	1.09933e-07
SGdmA3241	1.58645	7.61088	4.85927e-09	1.10347e-07
SGdmA3515	1.59624	6.96596	4.88202e-09	1.10525e-07
SGdmA5909	1.62762	6.30107	5.18245e-09	1.16968e-07
SGdmA6362	1.54356	8.10919	5.41502e-09	1.21846e-07
SGdmA2032	-1.53258	6.60119	5.44497e-09	1.22149e-07
SGdmA0941	-1.55872	5.32159	5.84068e-09	1.3063e-07
SGdmA5701	1.54649	7.7299	5.96741e-09	1.33063e-07
SGdmA0086	-1.56958	6.68228	6.3456e-09	1.41071e-07
SGdmA2138	-1.58169	6.8125	6.53415e-09	1.44827e-07
SGdmA0865	1.58451	6.67354	6.64048e-09	1.46745e-07
SGdmA3922	1.56919	6.93136	6.68954e-09	1.47389e-07
SGdmA2464	1.55847	7.15895	6.81651e-09	1.49741e-07
SGdmA0981	-1.54678	6.65801	7.43146e-09	1.61335e-07
SGdmA4042	-1.5181	8.83566	7.66003e-09	1.6581e-07
SGdmA0157	1.51338	10.5304	7.74321e-09	1.67122e-07
SGdmA4876	1.57613	7.4016	7.78352e-09	1.67504e-07
SGdmA5923	1.52198	8.80479	8.70067e-09	1.86699e-07
SGdmA0889	-1.52003	6.30927	8.73291e-09	1.86849e-07
SGdmA5264	1.52549	7.1697	9.38726e-09	2.0014e-07
SGdmA6772	-1.56072	5.43836	9.40818e-09	2.0014e-07
SGdmA4265	1.57551	7.64181	9.47092e-09	2.00898e-07
SGdmA3600	1.56934	7.12385	9.60764e-09	2.03215e-07
SGdmA3449	1.54246	6.55122	1.00648e-08	2.12278e-07
SGdmA7634	1.55534	5.41883	1.02184e-08	2.14907e-07
SGdmA4990	1.56276	7.27804	1.0573e-08	2.21734e-07
SGdmA4802	1.50752	9.30446	1.06622e-08	2.22678e-07
SGdmA4407	1.61322	6.42351	1.06782e-08	2.22678e-07
SGdmA0230	1.58133	7.50388	1.0761e-08	2.23775e-07
SGdmA5529	1.53123	6.16783	1.08583e-08	2.25166e-07
SGdmA1337	1.68996	5.32693	1.11056e-08	2.29649e-07
SGdmA0731	-1.5374	6.44492	1.44968e-08	2.9894e-07
SGdmA7767	2.06004	3.34078	1.53323e-08	3.15292e-07
SGdmA0473	1.51909	7.348	1.56217e-08	3.20352e-07
SGdmA2309	1.75657	5.57158	1.58885e-08	3.24924e-07
SGdmA0757	-1.48452	5.87471	1.6822e-08	3.43067e-07
SGdmA4617	-1.53262	5.39403	1.69218e-08	3.44155e-07
SGdmA0283	1.47571	10.89	1.72286e-08	3.49434e-07
SGdmA5453	1.48906	6.58629	1.82778e-08	3.69701e-07
SGdmA0300	1.49154	8.84153	1.84865e-08	3.72904e-07
SGdmA5740	1.51641	6.88354	1.8739e-08	3.76969e-07
SGdmA0274	-1.47734	7.74411	1.93724e-08	3.88655e-07
SGdmA1140	1.49234	8.02412	1.96669e-08	3.93497e-07
SGdmA1903	1.52909	6.62382	1.97811e-08	3.94716e-07
SGdmA5568	1.47368	9.95177	1.99024e-08	3.96069e-07
SGdmA0233	-1.52001	6.66567	2.28906e-08	4.54314e-07
SGdmA0195	1.47819	8.49137	2.35565e-08	4.66279e-07
SGdmA1396	-1.47657	5.90629	2.37909e-08	4.69663e-07
SGdmA1357	-1.4712	7.56838	2.58206e-08	5.08378e-07
SGdmA2181	1.49083	7.09	2.64554e-08	5.19495e-07
SGdmA6344	-1.48863	5.58707	2.71292e-08	5.31316e-07
SGdmA4238	1.48344	7.22685	2.82802e-08	5.52396e-07
SGdmA7143	1.47169	9.43379	2.86061e-08	5.57292e-07
SGdmA0756	1.52744	6.43357	3.08891e-08	6.00188e-07
SGdmA5482	-1.48381	6.11747	3.1114e-08	6.02976e-07
SGdmA4455	-1.47923	5.95425	3.19383e-08	6.17335e-07
SGdmA0624	1.45881	7.84994	3.20902e-08	6.18656e-07
SGdmA0244	1.49128	6.51716	3.45349e-08	6.64057e-07
SGdmA1681	1.46108	7.98472	3.55296e-08	6.81413e-07
SGdmA2016	-1.45824	6.4973	3.62402e-08	6.93245e-07
SGdmA5113	-1.44959	7.56508	3.64862e-08	6.96152e-07
SGdmA7692	-1.51053	5.19976	3.6679e-08	6.98032e-07
SGdmA0246	1.44338	10.3151	3.70644e-08	7.03559e-07
SGdmA3237	-1.47119	7.88216	3.8937e-08	7.37215e-07
SGdmA2444	-1.48389	5.31275	3.99476e-08	7.54418e-07
SGdmA4310	-1.48071	6.7679	4.01536e-08	7.5638e-07
SGdmA4344	-1.45319	7.98603	4.08515e-08	7.67573e-07
SGdmA2901	1.44247	7.89736	4.30529e-08	8.04909e-07
SGdmA0362	1.46552	7.72473	4.3056e-08	8.04909e-07
SGdmA3130	1.45425	8.229	4.36225e-08	8.13445e-07
SGdmA1052	-1.47754	5.54486	4.3871e-08	8.16023e-07
SGdmA0774	-1.60846	2.86637	4.41351e-08	8.18877e-07
SGdmA1782	1.51215	5.69407	4.42737e-08	8.19396e-07
SGdmA5640	1.50058	7.01673	4.52604e-08	8.35567e-07
SGdmA0408	1.55637	5.37273	4.65863e-08	8.57906e-07
SGdmA6353	-1.4679	5.24482	4.80829e-08	8.81884e-07
SGdmA6957	1.74458	6.01168	4.88566e-08	8.9305e-07
SGdmA7384	-1.43367	7.9548	4.97406e-08	9.06969e-07
SGdmA7049	-1.58855	4.61009	4.98637e-08	9.0698e-07
SGdmA5039	-1.46104	6.73533	5.14241e-08	9.31175e-07
SGdmA4227	-1.47703	5.52174	5.14454e-08	9.31175e-07
SGdmA5353	-1.43459	7.15915	5.26637e-08	9.509e-07
SGdmA5739	1.48274	6.98593	5.31177e-08	9.56764e-07
SGdmA7008	1.49075	6.40568	5.51641e-08	9.91214e-07
SGdmA7520	1.73598	3.9336	5.56674e-08	9.97835e-07
SGdmA4096	1.70179	4.86479	5.62412e-08	1.00568e-06
SGdmA7421	1.46098	7.29118	5.68292e-08	1.01375e-06
SGdmA5609	1.43426	6.38928	5.78356e-08	1.02922e-06
SGdmA2048	1.42956	8.74684	5.92312e-08	1.05153e-06
SGdmA2617	-1.47068	7.20336	6.02679e-08	1.06738e-06
SGdmA0175	-1.53235	5.77602	6.10454e-08	1.07857e-06
SGdmA1409	-1.42761	7.78896	6.1584e-08	1.08549e-06
SGdmA4448	1.42401	7.0227	6.31482e-08	1.11042e-06
SGdmA0866	1.43921	6.31523	6.3504e-08	1.11403e-06
SGdmA0663	1.44712	8.14802	6.44007e-08	1.12709e-06
SGdmA4115	1.44478	8.10956	6.57679e-08	1.1471e-06
SGdmA7474	1.51683	6.34151	6.58539e-08	1.1471e-06
SGdmA5280	-1.44131	5.26064	6.62883e-08	1.15195e-06
SGdmA2377	1.50014	5.26181	6.73681e-08	1.16798e-06
SGdmA3405	1.43115	7.98341	6.95773e-08	1.20346e-06
SGdmA6102	1.53145	6.58639	7.06715e-08	1.21954e-06
SGdmA0609	1.41438	8.96951	7.24863e-08	1.24794e-06
SGdmA7684	1.46663	7.10354	7.46872e-08	1.28285e-06
SGdmA0437	1.41124	10.5882	7.50309e-08	1.28577e-06
SGdmA1250	-1.42077	5.89581	7.5808e-08	1.29609e-06
SGdmA6384	1.42582	6.36413	7.6089e-08	1.2979e-06
SGdmA0614	-1.40785	7.40439	7.76467e-08	1.32142e-06
SGdmA0124	-1.43388	6.67268	7.80465e-08	1.32518e-06
SGdmA5368	-1.41427	8.32519	8.08903e-08	1.36728e-06
SGdmA1917	1.40642	8.45011	8.08952e-08	1.36728e-06
SGdmA2697	-1.62429	3.09157	8.19989e-08	1.38277e-06
SGdmA4479	-1.42178	5.41124	8.23519e-08	1.38557e-06
SGdmA1475	-1.40181	6.82991	9.26081e-08	1.55108e-06
SGdmA2930	1.54057	6.54306	9.32981e-08	1.55911e-06
SGdmA1898	-1.42547	5.07341	1.02928e-07	1.71616e-06
SGdmA6727	1.75794	4.77388	1.1172e-07	1.85484e-06
SGdmA1544	1.4071	8.31808	1.11747e-07	1.85484e-06
SGdmA6982	1.44171	5.74802	1.16822e-07	1.93475e-06
SGdmA7442	1.60534	4.79909	1.17422e-07	1.94035e-06
SGdmA6378	1.44769	6.24851	1.21293e-07	1.99672e-06
SGdmA4203	1.458	7.1655	1.21529e-07	1.99672e-06
SGdmA2424	1.47051	7.05562	1.21642e-07	1.99672e-06
SGdmA3139	-1.38866	7.37448	1.22881e-07	2.01258e-06
SGdmA4305	-1.42397	6.42733	1.23493e-07	2.01814e-06
SGdmA7711	-1.38726	7.25698	1.26175e-07	2.05744e-06
SGdmA0908	-1.38381	6.10839	1.28475e-07	2.09034e-06
SGdmA0646	1.42153	8.17419	1.30222e-07	2.11411e-06
SGdmA0309	1.38411	8.66291	1.35097e-07	2.18845e-06
SGdmA4316	1.40509	6.73258	1.36568e-07	2.20745e-06
SGdmA1346	-1.42294	6.81576	1.38077e-07	2.22699e-06
SGdmA1768	1.45855	5.22738	1.38701e-07	2.23219e-06
SGdmA3231	1.59724	5.71486	1.39478e-07	2.23982e-06
SGdmA3442	-1.39183	7.39468	1.40248e-07	2.2473e-06
SGdmA6074	1.55	6.50228	1.44948e-07	2.31761e-06
SGdmA6399	1.39263	9.57277	1.4687e-07	2.34328e-06
SGdmA0337	1.38002	9.57741	1.51603e-07	2.41358e-06
SGdmA7363	-1.46271	5.30275	1.56183e-07	2.48116e-06
SGdmA7757	1.41489	6.77576	1.6348e-07	2.59153e-06
SGdmA7368	1.44526	6.99841	1.69535e-07	2.68177e-06
SGdmA4480	-1.37933	5.45635	1.74119e-07	2.7484e-06
SGdmA0875	-1.36616	7.40967	1.84273e-07	2.9025e-06
SGdmA4889	-1.36697	7.83038	1.86682e-07	2.93419e-06
SGdmA7777	-1.36539	8.23117	1.93498e-07	3.03489e-06
SGdmA4199	-1.36826	7.85718	1.94831e-07	3.04934e-06
SGdmA3546	1.41261	6.42519	2.09023e-07	3.26455e-06
SGdmA2509	-1.36534	6.58556	2.20196e-07	3.43181e-06
SGdmA4565	-1.36314	5.19679	2.22048e-07	3.4534e-06
SGdmA1020	-1.39877	6.19284	2.23246e-07	3.46476e-06
SGdmA3998	-1.39512	6.16589	2.2573e-07	3.49598e-06
SGdmA7092	1.36756	9.0334	2.29683e-07	3.54977e-06
SGdmA2163	1.42484	8.76908	2.30648e-07	3.55726e-06
SGdmA2880	1.41627	6.06329	2.41231e-07	3.71275e-06
SGdmA1532	-1.40275	6.53208	2.55574e-07	3.92534e-06
SGdmA1190	1.37504	6.94518	2.6177e-07	4.00768e-06
SGdmA0242	1.37462	7.88747	2.63292e-07	4.01887e-06
SGdmA4369	-1.3571	6.04136	2.67259e-07	4.07103e-06
SGdmA6056	1.55992	5.2503	2.71169e-07	4.12211e-06
SGdmA6575	1.44692	6.11373	2.81278e-07	4.26701e-06
SGdmA0077	-1.35222	7.25535	2.90834e-07	4.40296e-06
SGdmA4050	-1.38833	6.22281	3.01059e-07	4.54844e-06
SGdmA6040	-1.34342	7.45899	3.0233e-07	4.55835e-06
SGdmA6134	1.34391	8.83212	3.11457e-07	4.68642e-06
SGdmA6228	-1.44594	5.34155	3.13103e-07	4.70163e-06
SGdmA1231	1.36298	7.00629	3.15678e-07	4.7307e-06
SGdmA7332	1.3534	7.51351	3.19094e-07	4.77223e-06
SGdmA5348	1.36227	7.25634	3.2516e-07	4.85315e-06
SGdmA7530	1.39082	6.13566	3.30965e-07	4.92984e-06
SGdmA1345	1.41109	6.69238	3.36001e-07	4.9948e-06
SGdmA0171	-1.39036	6.22258	3.40386e-07	5.04985e-06
SGdmA2988	-1.34638	6.07851	3.48578e-07	5.16104e-06
SGdmA1746	-1.38292	5.55091	3.59763e-07	5.31602e-06
SGdmA2903	-1.34521	7.51905	3.62546e-07	5.34647e-06
SGdmA2042	-1.35786	7.27412	3.71303e-07	5.46472e-06
SGdmA6828	-1.41304	3.56968	3.85936e-07	5.66882e-06
SGdmA0486	1.34304	8.48748	3.88257e-07	5.69161e-06
SGdmA7563	1.3657	7.67012	3.90091e-07	5.7072e-06
SGdmA2772	1.47057	5.3401	3.97745e-07	5.8077e-06
SGdmA5283	1.40786	6.66905	4.20277e-07	6.12462e-06
SGdmA7543	-1.33736	6.46037	4.26625e-07	6.20492e-06
SGdmA4453	-1.36809	5.17665	4.30502e-07	6.24904e-06
SGdmA3351	-1.35141	6.91402	4.33764e-07	6.28405e-06
SGdmA1516	-1.35507	6.28986	4.38424e-07	6.33917e-06
SGdmA1613	-1.3635	4.63826	4.43602e-07	6.40154e-06
SGdmA7675	1.32553	8.30941	4.48117e-07	6.4541e-06
SGdmA0045	1.31437	10.3001	4.49885e-07	6.46699e-06
SGdmA5425	-1.33402	6.64232	4.5262e-07	6.49369e-06
SGdmA1502	1.32717	9.0959	4.58213e-07	6.55004e-06
SGdmA4127	-1.36638	5.34333	4.58317e-07	6.55004e-06
SGdmA4965	1.43223	5.61013	5.01615e-07	7.1422e-06
SGdmA3712	1.3158	9.17015	5.01681e-07	7.1422e-06
SGdmA4977	-1.36308	6.6464	5.13268e-07	7.29314e-06
SGdmA0169	1.87813	3.00583	5.21607e-07	7.39743e-06
SGdmA4416	-1.34212	6.79074	5.45107e-07	7.71592e-06
SGdmA6427	-1.37584	4.06665	5.58392e-07	7.88889e-06
SGdmA4622	1.37129	6.96591	5.79017e-07	8.1647e-06
SGdmA7260	1.33753	6.13666	5.82425e-07	8.19713e-06
SGdmA2529	-1.35112	5.84799	5.91558e-07	8.30988e-06
SGdmA2842	1.33771	8.05624	5.99556e-07	8.40628e-06
SGdmA7371	1.47389	6.47701	6.04589e-07	8.46082e-06
SGdmA5651	-1.32268	5.74749	6.15004e-07	8.59033e-06
SGdmA3757	1.44849	6.75083	6.18016e-07	8.60554e-06
SGdmA2888	-1.30366	8.13218	6.18418e-07	8.60554e-06
SGdmA7380	1.31419	10.1697	6.1998e-07	8.61109e-06
SGdmA2691	1.33521	7.54459	6.28888e-07	8.71846e-06
SGdmA0139	-1.40787	4.8879	6.34627e-07	8.78157e-06
SGdmA2706	1.41538	6.20151	6.39154e-07	8.82771e-06
SGdmA6649	1.3849	5.26379	6.6101e-07	9.09632e-06
SGdmA4251	-1.30333	7.01024	6.61059e-07	9.09632e-06
SGdmA1740	1.32054	7.36642	6.65748e-07	9.13885e-06
SGdmA7379	-1.33048	7.56991	6.66619e-07	9.13885e-06
SGdmA0761	-1.30753	6.91643	6.71089e-07	9.18313e-06
SGdmA7313	1.31812	7.35602	6.93698e-07	9.47499e-06
SGdmA3302	1.3467	7.71711	6.98923e-07	9.52878e-06
SGdmA0626	-1.30196	7.61845	7.10541e-07	9.66936e-06
SGdmA3092	1.3053	8.94986	7.7979e-07	1.05923e-05
SGdmA5546	-1.35272	5.30082	8.19699e-07	1.1114e-05
SGdmA5065	-1.33127	5.56965	8.32622e-07	1.12686e-05
SGdmA1057	-1.303	5.96086	8.39436e-07	1.134e-05
SGdmA7134	-1.30219	7.16116	8.52757e-07	1.1499e-05
SGdmA5322	-1.29203	7.82996	8.622e-07	1.16052e-05
SGdmA2109	1.46647	3.95856	8.64839e-07	1.16196e-05
SGdmA2094	-1.31609	5.95635	8.72773e-07	1.1705e-05
SGdmA4492	-1.31787	6.603	9.04963e-07	1.21147e-05
SGdmA2317	1.74143	4.88515	9.21009e-07	1.23073e-05
SGdmA6125	1.37423	5.83514	9.4318e-07	1.25808e-05
SGdmA1338	-1.30982	5.77454	9.55469e-07	1.27218e-05
SGdmA7231	-1.29105	6.56868	9.87863e-07	1.31295e-05
SGdmA7276	-1.2884	6.34388	9.93533e-07	1.31812e-05
SGdmA0341	1.29555	9.5327	1.00116e-06	1.32587e-05
SGdmA2687	-1.31902	5.69829	1.02249e-06	1.3517e-05
SGdmA0732	1.34089	6.46319	1.02573e-06	1.35356e-05
SGdmA6843	1.32525	7.99684	1.04765e-06	1.38002e-05
SGdmA2632	-1.2977	6.54346	1.06393e-06	1.39899e-05
SGdmA4959	-1.33627	5.30789	1.07503e-06	1.41107e-05
SGdmA0723	1.28964	9.86757	1.10401e-06	1.44654e-05
SGdmA0396	1.27479	10.2271	1.13612e-06	1.48599e-05
SGdmA5302	1.48408	5.40685	1.15814e-06	1.51212e-05
SGdmA6722	-1.26903	7.05222	1.1705e-06	1.52556e-05
SGdmA5070	1.32085	6.67275	1.18713e-06	1.54452e-05
SGdmA6689	-1.31678	6.194	1.23764e-06	1.60741e-05
SGdmA4506	-1.26458	7.23754	1.26264e-06	1.63702e-05
SGdmA4834	1.34807	8.00706	1.26858e-06	1.64183e-05
SGdmA2098	-1.29811	6.18913	1.31983e-06	1.70519e-05
SGdmA7117	-1.2702	7.33457	1.33618e-06	1.72331e-05
SGdmA6735	1.26284	8.2623	1.3504e-06	1.73862e-05
SGdmA3542	1.41223	4.40455	1.3891e-06	1.78533e-05
SGdmA0705	1.26796	9.68944	1.43651e-06	1.84306e-05
SGdmA1577	-1.26696	6.71222	1.4434e-06	1.8487e-05
SGdmA4764	1.39256	6.3671	1.50508e-06	1.92437e-05
SGdmA2487	-1.25867	6.50405	1.52209e-06	1.94276e-05
SGdmA3519	1.29676	4.80414	1.55987e-06	1.98755e-05
SGdmA3701	1.36205	7.10839	1.57873e-06	2.00814e-05
SGdmA5908	1.74656	3.67063	1.59127e-06	2.02061e-05
SGdmA4810	1.28099	7.48177	1.60736e-06	2.03755e-05
SGdmA5741	-1.32283	5.51824	1.61596e-06	2.04495e-05
SGdmA0318	1.26887	8.2542	1.61958e-06	2.04603e-05
SGdmA0794	1.33257	6.8308	1.63549e-06	2.0591e-05
SGdmA4395	1.27597	7.97372	1.66003e-06	2.08646e-05
SGdmA4950	1.30554	7.55866	1.72298e-06	2.1619e-05
SGdmA6954	1.24905	7.25283	1.8728e-06	2.34194e-05
SGdmA5672	1.27737	7.73919	1.88114e-06	2.34841e-05
SGdmA2809	-1.27676	4.58636	1.88947e-06	2.35484e-05
SGdmA0511	-1.35297	6.346	1.94405e-06	2.41879e-05
SGdmA3180	-1.27665	5.92044	1.95746e-06	2.43139e-05
SGdmA5160	-1.28029	5.88522	2.01359e-06	2.49691e-05
SGdmA1753	1.25052	8.08998	2.02136e-06	2.50236e-05
SGdmA1670	1.25279	7.51955	2.02885e-06	2.50744e-05
SGdmA3603	-1.26823	6.44368	2.03621e-06	2.51234e-05
SGdmA1081	1.27531	8.21389	2.06131e-06	2.53135e-05
SGdmA6914	1.27951	6.65895	2.06136e-06	2.53135e-05
SGdmA1834	-1.39545	5.45497	2.06187e-06	2.53135e-05
SGdmA3461	1.28713	5.82932	2.11046e-06	2.58244e-05
SGdmA3957	-1.24489	7.2184	2.14542e-06	2.62088e-05
SGdmA6008	1.27801	6.14954	2.17075e-06	2.64746e-05
SGdmA3243	1.30731	5.75818	2.17741e-06	2.65121e-05
SGdmA2055	1.24236	7.74219	2.20294e-06	2.67789e-05
SGdmA6830	-1.23877	7.63766	2.2231e-06	2.69797e-05
SGdmA0587	-1.25049	6.44546	2.25582e-06	2.73319e-05
SGdmA0742	1.27162	6.99809	2.26385e-06	2.73845e-05
SGdmA7420	-1.23597	6.51147	2.26882e-06	2.73998e-05
SGdmA4731	-1.28691	5.02202	2.27982e-06	2.74878e-05
SGdmA6860	-1.24251	6.32423	2.30601e-06	2.77584e-05
SGdmA2169	1.2846	5.86575	2.31418e-06	2.78115e-05
SGdmA1954	-1.24395	7.98669	2.38345e-06	2.85975e-05
SGdmA1715	1.35961	6.92005	2.39638e-06	2.87061e-05
SGdmA6324	-1.231	7.74883	2.4072e-06	2.87892e-05
SGdmA5528	1.31395	5.95908	2.41538e-06	2.88397e-05
SGdmA3210	1.39043	5.85901	2.41922e-06	2.88397e-05
SGdmA0987	1.22913	10.3373	2.42564e-06	2.88698e-05
SGdmA2088	1.36519	5.10807	2.46417e-06	2.92813e-05
SGdmA3994	1.2573	5.58328	2.48335e-06	2.9462e-05
SGdmA3015	1.24547	8.08206	2.49932e-06	2.9604e-05
SGdmA6315	-1.23675	6.80229	2.51135e-06	2.96989e-05
SGdmA4964	-1.25516	4.53493	2.53326e-06	2.99102e-05
SGdmA1617	1.29347	6.94872	2.53874e-06	2.99272e-05
SGdmA6605	-1.27902	5.19422	2.55713e-06	3.00961e-05
SGdmA7218	-1.24893	5.802	2.63431e-06	3.09552e-05
SGdmA2416	1.3668	5.19852	2.70088e-06	3.16871e-05
SGdmA3900	1.22955	7.22559	2.7056e-06	3.16923e-05
SGdmA3966	-1.23784	6.13431	2.72227e-06	3.18372e-05
SGdmA0568	1.22642	10.8907	2.78415e-06	3.25096e-05
SGdmA7239	-1.23136	7.63318	2.80305e-06	3.26787e-05
SGdmA6638	1.30025	6.07519	2.86986e-06	3.3405e-05
SGdmA6182	-1.22651	6.47437	2.87835e-06	3.34513e-05
SGdmA4927	-1.24029	6.36664	3.00542e-06	3.48732e-05
SGdmA6030	1.76315	4.24492	3.03362e-06	3.51231e-05
SGdmA1215	1.2236	7.89906	3.03644e-06	3.51231e-05
SGdmA6303	1.25441	6.69595	3.09573e-06	3.57531e-05
SGdmA0228	-1.32555	5.37877	3.10826e-06	3.58418e-05
SGdmA1077	-1.28008	5.18418	3.11545e-06	3.58689e-05
SGdmA2937	-1.24121	6.14148	3.14788e-06	3.61859e-05
SGdmA0092	1.21327	10.2526	3.18333e-06	3.65368e-05
SGdmA5220	-1.22861	6.16215	3.19589e-06	3.66241e-05
SGdmA0715	-1.22443	7.36642	3.22319e-06	3.68798e-05
SGdmA2878	-1.26771	5.64781	3.27228e-06	3.73018e-05
SGdmA5401	1.22684	8.35033	3.27517e-06	3.73018e-05
SGdmA3987	-1.227	6.93443	3.27519e-06	3.73018e-05
SGdmA1622	-1.23582	5.27516	3.32049e-06	3.77597e-05
SGdmA6322	1.36435	6.48598	3.37002e-06	3.82642e-05
SGdmA6331	1.21197	6.23606	3.42912e-06	3.88756e-05
SGdmA2357	1.22247	7.66845	3.52069e-06	3.98527e-05
SGdmA4415	1.35667	6.25842	3.62429e-06	4.09628e-05
SGdmA5531	-1.21704	6.06219	3.64986e-06	4.11889e-05
SGdmA3212	1.22667	7.24648	3.76011e-06	4.22399e-05
SGdmA6763	-1.21371	5.52374	3.78324e-06	4.24353e-05
SGdmA0422	-1.2079	8.18431	3.88027e-06	4.34579e-05
SGdmA6138	-1.22637	5.594	3.92271e-06	4.38668e-05
SGdmA1811	-1.2335	6.51767	3.93189e-06	4.39032e-05
SGdmA0644	-1.22102	6.41648	3.96772e-06	4.42365e-05
SGdmA6033	-1.23351	5.67934	3.97575e-06	4.42593e-05
SGdmA6581	1.34507	4.22239	4.05677e-06	4.50935e-05
SGdmA6388	-1.20058	7.79428	4.07828e-06	4.52646e-05
SGdmA5512	-1.34215	4.85894	4.10369e-06	4.54785e-05
SGdmA2110	1.23644	6.58468	4.17058e-06	4.61507e-05
SGdmA1933	-1.21703	5.57027	4.2016e-06	4.64246e-05
SGdmA5744	1.19912	7.53844	4.22372e-06	4.65994e-05
SGdmA5583	1.27477	4.64562	4.24992e-06	4.68187e-05
SGdmA1840	-1.26745	5.07201	4.29164e-06	4.7208e-05
SGdmA1578	-1.21491	6.27885	4.35798e-06	4.78667e-05
SGdmA7453	-1.31397	5.42539	4.39085e-06	4.81563e-05
SGdmA6100	-1.2193	8.0018	4.45233e-06	4.87582e-05
SGdmA4128	-1.20414	6.53375	4.51464e-06	4.93504e-05
SGdmA4007	1.27934	4.00945	4.51973e-06	4.93504e-05
SGdmA6024	-1.66202	3.9556	4.73715e-06	5.15722e-05
SGdmA6952	1.24476	6.80089	4.74605e-06	5.15932e-05
SGdmA7199	1.29401	5.4545	4.85885e-06	5.2742e-05
SGdmA1660	1.23728	6.03985	4.9201e-06	5.33287e-05
SGdmA2819	-1.19362	6.15421	5.04275e-06	5.45782e-05
SGdmA4456	1.27268	6.2932	5.06111e-06	5.4697e-05
SGdmA0485	1.2163	6.4497	5.10038e-06	5.5041e-05
SGdmA5641	1.5308	4.73193	5.1222e-06	5.51959e-05
SGdmA7331	1.25342	5.739	5.18836e-06	5.58277e-05
SGdmA4654	1.22096	5.69476	5.48212e-06	5.88176e-05
SGdmA5164	-1.19759	5.95076	5.50749e-06	5.90043e-05
SGdmA4034	1.26277	6.85483	5.71055e-06	6.10913e-05
SGdmA2556	-1.25284	6.17542	5.84259e-06	6.24137e-05
SGdmA4744	1.25675	6.48736	5.91658e-06	6.3113e-05
SGdmA0507	1.18636	10.2251	6.07947e-06	6.47351e-05
SGdmA4221	1.29962	5.40008	6.08613e-06	6.47351e-05
SGdmA4083	1.3193	5.55748	6.10124e-06	6.48027e-05
SGdmA3495	-1.19467	5.0389	6.1642e-06	6.53776e-05
SGdmA2675	1.18754	7.96879	6.19953e-06	6.55586e-05
SGdmA4099	1.20841	6.82435	6.20151e-06	6.55586e-05
SGdmA4683	-1.22751	5.97678	6.20783e-06	6.55586e-05
SGdmA6334	-1.2019	6.211	6.22492e-06	6.56454e-05
SGdmA4763	1.22731	7.93271	6.44398e-06	6.78328e-05
SGdmA1135	-1.27285	6.16138	6.59465e-06	6.92485e-05
SGdmA5069	-1.19751	6.31741	6.63042e-06	6.95255e-05
SGdmA1352	-1.17987	6.73923	6.86745e-06	7.19091e-05
SGdmA4069	1.37405	5.43235	6.89173e-06	7.20614e-05
SGdmA0346	-1.21322	6.60057	6.9561e-06	7.26319e-05
SGdmA4163	1.17643	9.82243	6.98434e-06	7.28241e-05
SGdmA5508	1.2011	6.50696	7.09553e-06	7.38793e-05
SGdmA5163	1.24893	6.6066	7.47142e-06	7.75749e-05
SGdmA6753	1.18231	7.57555	7.65904e-06	7.93592e-05
SGdmA5205	1.1993	7.01216	7.6647e-06	7.93592e-05
SGdmA5644	1.31677	4.83775	7.71358e-06	7.97537e-05
SGdmA5491	-1.19036	6.92884	7.73475e-06	7.9861e-05
SGdmA0869	1.17209	8.75324	7.82691e-06	8.07e-05
SGdmA4071	-1.17024	6.77121	7.99113e-06	8.21643e-05
SGdmA3052	1.18198	7.98689	8.0234e-06	8.23818e-05
SGdmA5365	-1.17854	6.99446	8.1515e-06	8.35811e-05
SGdmA0926	1.20858	5.78395	8.20923e-06	8.40567e-05
SGdmA3325	1.16831	7.59146	8.32741e-06	8.5149e-05
SGdmA0081	1.15761	9.89392	8.37394e-06	8.54673e-05
SGdmA4885	1.19603	7.53234	8.38163e-06	8.54673e-05
SGdmA2741	1.27947	4.71068	8.5138e-06	8.66956e-05
SGdmA0155	1.57438	3.72611	8.54798e-06	8.6924e-05
SGdmA5237	1.20079	7.56054	8.56085e-06	8.69355e-05
SGdmA3622	-1.16589	8.93971	8.63116e-06	8.75294e-05
SGdmA3432	1.21313	6.64528	9.03026e-06	9.13265e-05
SGdmA5469	1.41606	5.32209	9.4502e-06	9.5082e-05
SGdmA3774	-1.16015	7.35863	9.45297e-06	9.5082e-05
SGdmA2028	1.19391	6.97229	9.57061e-06	9.61347e-05
SGdmA7082	-1.17652	5.57004	9.63804e-06	9.66807e-05
SGdmA2583	-1.20001	5.91294	9.85875e-06	9.87609e-05
SGdmA0066	-1.18013	6.76461	9.90706e-06	9.91108e-05
SGdmA3703	-1.18382	6.30252	9.92192e-06	9.91254e-05
SGdmA7569	1.16804	8.75375	9.98937e-06	9.96648e-05
SGdmA6904	1.27286	6.0166	1.00113e-05	9.97496e-05
SGdmA2909	-1.15667	8.49225	1.01234e-05	0.000100731
SGdmA2682	1.18555	6.89489	1.02495e-05	0.000101823
SGdmA3879	1.18294	5.59849	1.02607e-05	0.000101823
SGdmA2296	1.62554	5.88061	1.03226e-05	0.0001023
SGdmA2039	-1.15841	7.78554	1.04266e-05	0.000103069
SGdmA6571	1.21279	6.48246	1.0428e-05	0.000103069
SGdmA6820	-1.15544	5.94992	1.05233e-05	0.000103872
SGdmA5168	-1.15915	7.21129	1.07638e-05	0.000105963
SGdmA5655	-1.15642	6.77882	1.09387e-05	0.000107451
SGdmA7300	1.38683	4.10314	1.11724e-05	0.000109549
SGdmA3687	-1.1747	5.09646	1.11945e-05	0.00010962
SGdmA2247	-1.16125	6.70113	1.12435e-05	0.000109954
SGdmA7459	1.22823	7.00606	1.13587e-05	0.000110935
SGdmA7410	-1.20832	3.91667	1.14699e-05	0.000111873
SGdmA7209	-1.1933	4.55722	1.14883e-05	0.000111905
SGdmA4828	-1.17627	6.54942	1.15777e-05	0.000112627
SGdmA7333	1.22228	6.64056	1.16146e-05	0.000112838
SGdmA4989	-1.16224	5.18094	1.1876e-05	0.000115227
SGdmA7098	1.32435	5.3564	1.20675e-05	0.000116932
SGdmA2305	1.15603	6.66569	1.21652e-05	0.000117724
SGdmA6477	1.21503	6.39393	1.21837e-05	0.00011775
SGdmA7185	-1.19084	4.22928	1.23286e-05	0.000118994
SGdmA6835	1.23495	5.58387	1.23698e-05	0.000119079
SGdmA6884	1.19477	6.42527	1.23782e-05	0.000119079
SGdmA6316	-1.16559	5.8402	1.23856e-05	0.000119079
SGdmA0559	-1.14963	5.84636	1.25402e-05	0.000120409
SGdmA1495	-1.14511	6.96438	1.25751e-05	0.000120579
SGdmA2843	1.17633	5.70833	1.25905e-05	0.000120579
SGdmA3753	1.30354	5.17897	1.26917e-05	0.000121391
SGdmA0349	-1.16889	6.51932	1.28157e-05	0.000122419
SGdmA6195	-1.17538	5.19532	1.28959e-05	0.000123027
SGdmA2983	-1.13625	7.56597	1.3287e-05	0.000126594
SGdmA5090	-1.1453	6.27684	1.33527e-05	0.000126918
SGdmA5774	1.37776	5.53765	1.33552e-05	0.000126918
SGdmA0106	-1.13892	8.17972	1.34736e-05	0.000127878
SGdmA0368	1.16306	8.93844	1.35683e-05	0.000128613
SGdmA1031	1.21427	5.93728	1.38108e-05	0.000130744
SGdmA6254	1.13061	8.83304	1.40066e-05	0.000132428
SGdmA2058	-1.14874	8.55423	1.40515e-05	0.000132683
SGdmA3593	1.15854	6.85985	1.42263e-05	0.000134162
SGdmA0036	1.12938	10.4357	1.43934e-05	0.000135565
SGdmA1471	-1.15436	5.02591	1.44364e-05	0.000135633
SGdmA1319	-1.13583	7.50626	1.44372e-05	0.000135633
SGdmA0058	-1.16431	7.68413	1.45166e-05	0.000136051
SGdmA3211	-1.14217	6.10576	1.45185e-05	0.000136051
SGdmA4907	-1.12424	8.50758	1.53722e-05	0.000143869
SGdmA1555	-1.12915	5.77637	1.58954e-05	0.000148577
SGdmA7283	1.22792	6.08261	1.60526e-05	0.000149858
SGdmA7559	-1.19591	4.47432	1.62072e-05	0.000151111
SGdmA6377	1.16761	6.8475	1.63918e-05	0.00015264
SGdmA0893	1.14862	6.25072	1.67956e-05	0.000156041
SGdmA1366	1.12137	9.54483	1.67992e-05	0.000156041
SGdmA2450	1.21381	5.02664	1.69566e-05	0.000157118
SGdmA0860	-1.13122	6.91329	1.69576e-05	0.000157118
SGdmA2538	-1.15264	5.36221	1.70066e-05	0.000157375
SGdmA5165	-1.14918	4.84971	1.7343e-05	0.000160287
SGdmA0281	1.89528	5.26845	1.82428e-05	0.000168393
SGdmA3881	1.26155	5.76374	1.84472e-05	0.000169924
SGdmA5318	1.24829	4.8709	1.84545e-05	0.000169924
SGdmA5522	1.19383	6.50679	1.85856e-05	0.000170918
SGdmA6591	-1.216	4.46324	1.86589e-05	0.000171379
SGdmA0688	1.11677	9.18539	1.90199e-05	0.000174479
SGdmA6868	1.1474	6.04776	1.91407e-05	0.000175314
SGdmA0735	1.12097	8.60247	1.91583e-05	0.000175314
SGdmA3418	1.19248	6.49867	1.9283e-05	0.000176237
SGdmA4364	1.34192	5.75935	1.93678e-05	0.000176782
SGdmA7167	1.11187	8.90988	1.93904e-05	0.000176782
SGdmA1421	-1.1504	6.33936	1.94608e-05	0.000177206
SGdmA1317	-1.14	6.65556	1.95356e-05	0.000177668
SGdmA2218	-1.14757	6.13308	1.95778e-05	0.000177834
SGdmA6813	-1.12866	6.88633	1.98211e-05	0.000179823
SGdmA1707	1.11804	9.66097	2.00382e-05	0.00018157
SGdmA5091	1.13812	8.0073	2.01923e-05	0.000182743
SGdmA0132	1.35367	3.77703	2.02338e-05	0.000182895
SGdmA5859	-1.11118	8.86094	2.0273e-05	0.000183026
SGdmA4724	-1.12059	6.22668	2.03907e-05	0.000183864
SGdmA2398	1.6936	3.39562	2.11212e-05	0.000190219
SGdmA6729	-1.14282	6.52207	2.12548e-05	0.00019119
SGdmA6919	-1.16578	4.77633	2.12933e-05	0.000191303
SGdmA5907	1.21256	6.45755	2.13873e-05	0.000191916
SGdmA4180	1.17936	5.79434	2.14617e-05	0.000192349
SGdmA4540	-1.12712	5.6529	2.20457e-05	0.000197022
SGdmA7625	-1.14427	4.5092	2.20871e-05	0.000197022
SGdmA4888	-1.12667	7.71662	2.20895e-05	0.000197022
SGdmA7258	-1.11703	7.23056	2.21895e-05	0.000197676
SGdmA4487	-1.18414	5.20457	2.23978e-05	0.000199096
SGdmA7732	1.18198	6.84958	2.24027e-05	0.000199096
SGdmA2294	1.11555	6.11601	2.26358e-05	0.000200927
SGdmA6484	1.12471	7.33912	2.27275e-05	0.000201499
SGdmA7154	-1.10762	5.79272	2.30963e-05	0.000204524
SGdmA4165	-1.12767	7.33679	2.32405e-05	0.000205555
SGdmA2519	-1.12181	7.12818	2.34499e-05	0.000207159
SGdmA0692	-1.1679	5.14883	2.36084e-05	0.000208311
SGdmA6071	1.13221	6.61235	2.3762e-05	0.000209417
SGdmA0995	-1.12984	6.39174	2.39006e-05	0.000210388
SGdmA5456	1.12218	5.9921	2.41656e-05	0.000212467
SGdmA1469	-1.10497	5.63854	2.42848e-05	0.000213221
SGdmA4995	-1.10553	6.29128	2.43088e-05	0.000213221
SGdmA6418	-1.13961	4.93739	2.45087e-05	0.000214569
SGdmA1631	-1.27232	4.21231	2.45206e-05	0.000214569
SGdmA6721	-1.10586	6.53207	2.52924e-05	0.000221006
SGdmA4887	-1.10855	5.49085	2.53158e-05	0.000221006
SGdmA4288	-1.09928	8.6425	2.55465e-05	0.000222757
SGdmA6276	-1.10481	7.00746	2.60741e-05	0.00022709
SGdmA6456	1.29301	4.51619	2.64863e-05	0.000230409
SGdmA1425	-1.11852	6.81974	2.65845e-05	0.000230992
SGdmA7580	1.2101	4.77418	2.69143e-05	0.000233583
SGdmA1724	1.10018	7.564	2.70286e-05	0.000234301
SGdmA0607	1.12088	7.99792	2.71206e-05	0.000234823
SGdmA1416	-1.11498	5.84291	2.71869e-05	0.000235123
SGdmA5988	-1.13252	6.76598	2.75402e-05	0.0002379
SGdmA7115	-1.1065	5.5686	2.77146e-05	0.000239127
SGdmA6455	1.63518	3.64874	2.78805e-05	0.000240211
SGdmA6565	-1.10847	7.41906	2.79051e-05	0.000240211
SGdmA0424	1.10588	8.98136	2.80431e-05	0.000241118
SGdmA4023	-1.1075	6.51365	2.8096e-05	0.000241293
SGdmA7330	1.19437	6.8692	2.8604e-05	0.000245371
SGdmA2987	-1.09351	6.76245	2.89933e-05	0.000248423
SGdmA1100	1.08835	9.29072	2.90844e-05	0.000248916
SGdmA5137	1.11311	6.35514	2.91344e-05	0.000249055
SGdmA0430	1.18827	4.20713	2.92281e-05	0.000249568
SGdmA3459	1.13986	5.70013	2.93246e-05	0.000250103
SGdmA2020	1.08996	9.33136	2.99716e-05	0.000255328
SGdmA2477	1.2748	4.72072	3.12865e-05	0.000265918
SGdmA6289	1.09685	7.15965	3.20071e-05	0.000271543
SGdmA1245	1.08159	7.9833	3.20217e-05	0.000271543
SGdmA0766	-1.10967	5.38489	3.27521e-05	0.000277414
SGdmA1258	1.11581	7.34096	3.2789e-05	0.000277414
SGdmA2951	-1.08524	6.44622	3.28795e-05	0.000277862
SGdmA7727	-1.0933	5.74802	3.37045e-05	0.000284509
SGdmA7566	1.10594	6.06958	3.4558e-05	0.000291382
SGdmA5592	-1.1092	5.87285	3.46572e-05	0.000291777
SGdmA6850	-1.09923	6.76255	3.46837e-05	0.000291777
SGdmA2463	-1.10556	6.46087	3.48091e-05	0.000292499
SGdmA3640	-1.09097	6.30274	3.52866e-05	0.000296175
SGdmA1050	-1.101	7.47057	3.56193e-05	0.000298629
SGdmA2095	1.11174	4.6906	3.57923e-05	0.000299741
SGdmA1080	1.11885	4.16147	3.59585e-05	0.000300792
SGdmA0464	1.08133	7.39994	3.66596e-05	0.00030631
SGdmA0856	1.18053	5.9127	3.73106e-05	0.000311398
SGdmA1373	-1.08728	7.04084	3.74477e-05	0.00031219
SGdmA3040	1.1929	6.78173	3.76417e-05	0.000313232
SGdmA4689	1.07574	7.91198	3.76573e-05	0.000313232
SGdmA4543	1.18425	6.55561	3.78517e-05	0.000313989
SGdmA0231	1.10469	7.83204	3.78788e-05	0.000313989
SGdmA6360	1.30041	5.22738	3.79082e-05	0.000313989
SGdmA1809	-1.07584	6.61973	3.79553e-05	0.000313989
SGdmA6600	-1.08926	6.42441	3.79603e-05	0.000313989
SGdmA4851	1.0978	7.61153	3.80332e-05	0.000314241
SGdmA7523	1.30638	3.36478	3.83152e-05	0.000315923
SGdmA6887	1.24348	6.36467	3.83222e-05	0.000315923
SGdmA5312	-1.20769	3.24114	3.83845e-05	0.000316085
SGdmA1148	-1.08522	6.7374	3.89692e-05	0.000320543
SGdmA2899	-1.08852	6.79537	3.93067e-05	0.000322603
SGdmA4734	1.07185	8.41683	3.99293e-05	0.000327349
SGdmA0015	1.07723	8.07638	4.06005e-05	0.000332484
SGdmA6252	-1.09803	5.32133	4.08373e-05	0.000334054
SGdmA4097	-1.07932	6.20747	4.09342e-05	0.000334477
SGdmA6457	1.30788	4.03843	4.10149e-05	0.000334766
SGdmA2552	-1.06778	8.84765	4.11281e-05	0.000335321
SGdmA6697	1.10613	7.40908	4.2042e-05	0.000342395
SGdmA0247	1.06916	9.54507	4.22344e-05	0.000343584
SGdmA4859	1.09087	6.36992	4.23331e-05	0.000344009
SGdmA2879	1.13793	6.28728	4.29175e-05	0.000348375
SGdmA6890	1.12799	5.9305	4.30894e-05	0.000349387
SGdmA0342	1.06834	10.3055	4.38802e-05	0.00035541
SGdmA4323	1.12327	6.76461	4.46459e-05	0.000361217
SGdmA4371	1.10261	5.3428	4.48662e-05	0.000362603
SGdmA0284	-1.11103	7.14006	4.57588e-05	0.000369414
SGdmA4719	-1.07688	5.81515	4.58795e-05	0.000369985
SGdmA0414	1.07749	5.98436	4.65244e-05	0.000374564
SGdmA4773	1.19345	7.65534	4.65486e-05	0.000374564
SGdmA2954	1.20235	6.20443	4.67232e-05	0.000375561
SGdmA5399	-1.06589	6.95998	4.71243e-05	0.000378375
SGdmA3085	-1.06137	7.64738	4.74499e-05	0.000380576
SGdmA1086	1.12586	7.39298	4.76235e-05	0.000381555
SGdmA6207	-1.07325	7.54768	4.81692e-05	0.00038551
SGdmA3404	-1.05776	6.38069	4.87943e-05	0.000390091
SGdmA0427	-1.05913	5.73492	4.88547e-05	0.000390153
SGdmA3526	-1.06996	6.36684	4.89199e-05	0.000390252
SGdmA4266	1.05699	8.06567	4.90297e-05	0.000390707
SGdmA0273	1.05579	9.7806	4.93291e-05	0.00039267
SGdmA6414	1.22642	5.00133	4.98152e-05	0.000396114
SGdmA1522	-1.06332	7.04208	5.05704e-05	0.000401687
SGdmA5073	1.18845	6.27872	5.06867e-05	0.00040218
SGdmA7515	1.16066	6.01116	5.10303e-05	0.000404472
SGdmA6586	-1.19217	3.09402	5.13701e-05	0.000406438
SGdmA5074	-1.06998	6.52154	5.14333e-05	0.000406438
SGdmA4170	1.10855	7.88434	5.1443e-05	0.000406438
SGdmA7446	1.10085	6.29797	5.19561e-05	0.000410055
SGdmA0102	1.05061	10.0264	5.21688e-05	0.000411295
SGdmA7018	1.06007	6.97438	5.2625e-05	0.00041406
SGdmA1235	1.07677	5.38787	5.26314e-05	0.00041406
SGdmA1949	-1.07314	5.9889	5.27281e-05	0.00041438
SGdmA5619	-1.06499	5.9601	5.28678e-05	0.000415038
SGdmA4151	-1.07238	6.76582	5.34635e-05	0.000419269
SGdmA0468	1.05479	9.48766	5.36854e-05	0.000420564
SGdmA0114	1.04688	9.8662	5.37792e-05	0.000420854
SGdmA0293	1.05404	6.62592	5.62494e-05	0.000439719
SGdmA6876	-1.1052	5.1326	5.6391e-05	0.000440179
SGdmA4593	-1.07212	6.40361	5.64271e-05	0.000440179
SGdmA2159	1.05613	6.51002	5.65759e-05	0.000440875
SGdmA5716	1.20752	5.7719	5.68376e-05	0.000442449
SGdmA2972	1.10184	8.69439	5.76884e-05	0.0004486
SGdmA0003	-1.04051	11.9277	5.78048e-05	0.000449034
SGdmA4285	-1.04348	9.06859	5.81751e-05	0.000451436
SGdmA3842	1.09582	5.6114	5.82772e-05	0.000451755
SGdmA6109	1.07458	5.00088	5.85122e-05	0.000453103
SGdmA3217	1.07998	7.19842	5.85929e-05	0.000453253
SGdmA4743	-1.11033	5.16534	5.93872e-05	0.000458918
SGdmA7182	-1.07949	5.36155	5.9957e-05	0.000462838
SGdmA5415	-1.05619	6.45655	6.02454e-05	0.00046458
SGdmA6744	-1.0527	5.98603	6.09695e-05	0.000469675
SGdmA1935	-1.04458	7.16025	6.11054e-05	0.000470232
SGdmA2407	-1.06451	5.29487	6.12155e-05	0.00047059
SGdmA0256	1.18659	5.47838	6.19772e-05	0.000475951
SGdmA4016	-1.05861	6.50996	6.27753e-05	0.000481581
SGdmA2272	-1.05072	7.64659	6.29115e-05	0.000482126
SGdmA2760	1.11984	5.90055	6.49054e-05	0.000496892
SGdmA7306	-1.05269	6.93309	6.56512e-05	0.000502083
SGdmA1579	-1.06259	7.14377	6.59066e-05	0.000503234
SGdmA6267	1.07427	5.50736	6.59377e-05	0.000503234
SGdmA6215	-1.06114	5.38181	6.63911e-05	0.000506172
SGdmA2256	-1.06242	6.74823	6.74542e-05	0.000513749
SGdmA1076	1.04652	7.23386	6.80199e-05	0.0005174
SGdmA5030	1.19969	6.29285	6.80734e-05	0.0005174
SGdmA2846	-1.03951	7.10122	6.87348e-05	0.000521769
SGdmA3437	-1.07273	7.02434	6.87892e-05	0.000521769
SGdmA1877	-1.04627	6.18273	6.88647e-05	0.000521807
SGdmA5081	-1.04356	7.26013	6.9284e-05	0.000524447
SGdmA3326	1.07904	6.61558	6.93636e-05	0.000524513
SGdmA3846	1.23794	4.56235	6.99477e-05	0.000528391
SGdmA3264	-1.04778	6.31819	7.00517e-05	0.000528637
SGdmA4443	-1.05439	5.62621	7.03577e-05	0.000530406
SGdmA2618	1.08882	6.83124	7.05506e-05	0.000531318
SGdmA7138	1.04968	7.7095	7.06995e-05	0.000531441
SGdmA3901	-1.04283	6.12213	7.0711e-05	0.000531441
SGdmA1865	1.07195	7.28531	7.07822e-05	0.000531441
SGdmA6227	-1.11344	5.98106	7.08633e-05	0.000531511
SGdmA6677	1.1278	6.03394	7.10856e-05	0.000532638
SGdmA2291	-1.06439	6.57764	7.21258e-05	0.000539558
SGdmA6866	-1.03528	7.40191	7.21548e-05	0.000539558
SGdmA4869	-1.04637	7.81199	7.26927e-05	0.000543031
SGdmA1304	1.89148	3.19974	7.34716e-05	0.000548037
SGdmA6801	-1.04119	5.46934	7.35108e-05	0.000548037
SGdmA6754	-1.03109	7.62861	7.37517e-05	0.00054928
SGdmA7268	-1.04058	6.73448	7.52757e-05	0.00055966
SGdmA2203	1.23459	5.16989	7.56528e-05	0.000561743
SGdmA2015	1.1726	4.49001	7.57624e-05	0.000561993
SGdmA0297	-1.02929	7.68167	7.74652e-05	0.000574049
SGdmA4577	1.07491	5.52394	7.76359e-05	0.000574738
SGdmA4055	1.12583	4.90999	7.82456e-05	0.000578673
SGdmA2839	-1.07796	5.39177	7.9576e-05	0.000587925
SGdmA6625	1.10915	4.24284	7.97123e-05	0.000588345
SGdmA4209	1.09875	6.3598	8.00022e-05	0.000589897
SGdmA1651	1.44717	5.05768	8.05559e-05	0.000593389
SGdmA0839	-1.05941	6.7094	8.10373e-05	0.000596341
SGdmA4561	-1.04078	4.28156	8.1568e-05	0.00059965
SGdmA5937	1.06618	8.0326	8.19204e-05	0.000601644
SGdmA2153	-1.14946	3.14463	8.24829e-05	0.000605175
SGdmA4934	1.05382	7.94461	8.35961e-05	0.000612735
SGdmA6159	1.04711	7.35035	8.41002e-05	0.00061582
SGdmA4212	1.06522	7.51324	8.42915e-05	0.00061661
SGdmA0734	1.02056	10.5504	8.49783e-05	0.000620585
SGdmA0267	1.30003	2.82017	8.50024e-05	0.000620585
SGdmA3727	-1.04964	5.71361	8.56505e-05	0.000624335
SGdmA2065	1.05492	6.43184	8.56848e-05	0.000624335
SGdmA0698	1.11009	4.28067	8.7255e-05	0.000634718
SGdmA5101	1.03009	7.34799	8.73217e-05	0.000634718
SGdmA7354	1.19259	5.60277	8.73669e-05	0.000634718
SGdmA4866	-1.03758	6.29618	9.06894e-05	0.000658209
SGdmA7184	1.05949	6.64786	9.0937e-05	0.00065936
SGdmA0654	1.0362	5.31863	9.10326e-05	0.000659407
SGdmA7451	1.12887	5.69647	9.18515e-05	0.000664689
SGdmA7150	1.19928	5.64795	9.25207e-05	0.000668877
SGdmA4875	1.02084	8.86891	9.36205e-05	0.000676169
SGdmA3107	-1.05559	6.40979	9.42312e-05	0.000679916
SGdmA5179	-1.0145	8.2568	9.43326e-05	0.000679985
SGdmA4168	-1.03683	6.86301	9.52971e-05	0.000686269
SGdmA2067	-1.02132	6.88794	9.62638e-05	0.000692557
SGdmA1459	1.03687	6.73917	9.69762e-05	0.000697004
SGdmA2064	1.02847	7.18748	9.79517e-05	0.000703333
SGdmA3260	-1.06463	4.36196	9.82393e-05	0.000704715
SGdmA0443	1.03478	7.49534	9.85417e-05	0.0007062
SGdmA6644	1.10892	3.46849	9.88608e-05	0.000707801
SGdmA5634	-1.03714	5.72594	0.000101272	0.000724366
SGdmA0887	1.06189	7.6592	0.000101451	0.000724511
SGdmA0563	1.08514	6.13326	0.000101488	0.000724511
SGdmA5333	1.07732	4.55451	0.000102342	0.000729903
SGdmA3916	1.15673	5.46328	0.000103069	0.000734377
SGdmA1580	-1.01978	7.38129	0.000103619	0.000737585
SGdmA4032	-1.02398	6.2572	0.000103749	0.000737802
SGdmA2363	1.01251	8.80814	0.000104657	0.000743397
SGdmA6044	1.09074	5.5862	0.000104761	0.000743397
SGdmA3953	1.0527	5.34601	0.000104837	0.000743397
SGdmA0359	-1.00666	8.73953	0.00010582	0.000749652
SGdmA5009	-1.01129	7.79586	0.00010653	0.000753956
SGdmA3750	-1.04974	4.28546	0.000107021	0.000756
SGdmA5992	-1.00874	8.26113	0.000107023	0.000756
SGdmA0520	1.01115	7.13911	0.000107387	0.000757849
SGdmA0313	1.01332	9.11863	0.000108563	0.000765422
SGdmA0583	1.08367	5.4558	0.000108754	0.000766039
SGdmA6083	-1.03243	4.38595	0.000111195	0.000781771
SGdmA3133	1.03615	6.85142	0.000111199	0.000781771
SGdmA0513	-1.01935	7.06498	0.000111332	0.000781966
SGdmA3394	1.00966	5.34259	0.000112355	0.000788401
SGdmA1094	1.01534	8.347	0.000113171	0.000793377
SGdmA6218	1.03616	8.03391	0.000113367	0.000793997
SGdmA6972	1.0034	9.46193	0.000114329	0.000799977
SGdmA7404	1.19626	5.64415	0.000114669	0.000801598
SGdmA6584	-1.04739	5.46289	0.000114965	0.000802913
SGdmA1327	-1.03671	5.4429	0.000116298	0.000811458
SGdmA7339	-1.04949	5.47817	0.000118458	0.000825746
SGdmA2713	1.07043	5.25334	0.000120651	0.000840242
SGdmA2816	1.01001	7.82828	0.000120877	0.000841026
SGdmA2468	1.07694	5.65763	0.000121338	0.000843076
SGdmA3576	1.0091	8.50876	0.000121421	0.000843076
SGdmA0025	0.994788	11.1924	0.000121513	0.000843076
SGdmA0379	-1.43662	2.76198	0.000121738	0.00084376
SGdmA0744	-1.0378	7.00332	0.00012184	0.00084376
SGdmA2525	1.08694	6.44741	0.000122173	0.000845278
SGdmA6351	1.00736	6.52983	0.000122444	0.000846364
SGdmA2056	-1.05806	3.99823	0.000124499	0.000859763
SGdmA2280	-0.995399	7.3342	0.000125391	0.000865119
SGdmA3637	1.04299	7.40641	0.000125641	0.000866033
SGdmA3060	-1.00128	7.64097	0.000126276	0.000869601
SGdmA3608	0.994438	11.5477	0.000127172	0.000874955
SGdmA5161	1.04347	6.80286	0.000130312	0.000895728
SGdmA7623	-1.02001	6.99277	0.00013261	0.000910676
SGdmA7188	1.01586	6.0103	0.000133237	0.000914139
SGdmA1185	0.99915	9.03797	0.000133388	0.000914325
SGdmA3341	1.22906	4.94232	0.000134318	0.000919698
SGdmA6263	1.14992	5.78236	0.00013442	0.000919698
SGdmA1974	-0.992066	7.58737	0.000136201	0.000931023
SGdmA0269	-1.00241	7.20261	0.000136671	0.000933372
SGdmA6517	1.04185	4.89302	0.000137354	0.000937175
SGdmA2545	-0.988552	7.93386	0.000138274	0.000942582
SGdmA1551	1.01534	7.89136	0.000138604	0.000943963
SGdmA4671	1.04525	5.15295	0.000140532	0.000956212
SGdmA5060	-1.00093	6.05119	0.000140851	0.000957349
SGdmA6073	-1.01116	5.48067	0.000140958	0.000957349
SGdmA5250	1.07079	5.75919	0.000141104	0.000957462
SGdmA4485	-0.99101	7.76827	0.000141431	0.000958803
SGdmA0566	0.993788	10.0411	0.00014171	0.000959137
SGdmA6468	1.12693	6.15072	0.000141739	0.000959137
SGdmA4084	-1.00385	5.3645	0.000143263	0.000968559
SGdmA5858	-1.01422	7.03308	0.0001439	0.000971949
SGdmA3921	1.01205	6.99832	0.000144026	0.000971949
SGdmA4589	-1.0804	5.10714	0.00014672	0.000989226
SGdmA5219	-0.992633	6.88004	0.000146964	0.000989966
SGdmA0387	1.08844	6.369	0.000149274	0.00100461
SGdmA4620	1.12975	5.21573	0.00015111	0.00101605
SGdmA1676	-1.01173	6.77908	0.000152957	0.00102753
SGdmA3553	1.10166	6.23667	0.000153835	0.0010325
SGdmA2503	1.13739	5.96087	0.000154099	0.00103333
SGdmA0334	0.994564	9.74921	0.000154292	0.00103368
SGdmA6633	1.14901	3.83894	0.000156085	0.00104475
SGdmA3349	-1.02818	6.19355	0.000156629	0.00104745
SGdmA6619	-1.01699	5.43552	0.000158233	0.00105722
SGdmA5479	1.03102	7.13845	0.000158426	0.00105756
SGdmA1615	-0.986911	6.93351	0.000158663	0.00105818
SGdmA3110	0.994699	7.01533	0.000158818	0.00105826
SGdmA4228	1.00719	6.34978	0.000159122	0.00105934
SGdmA1682	1.01754	5.82681	0.000160279	0.00106608
SGdmA0519	0.984974	9.11956	0.000161105	0.00107006
SGdmA5669	-1.02303	6.69491	0.000161166	0.00107006
SGdmA0618	1.00262	6.77718	0.000161619	0.0010721
SGdmA0558	0.980001	10.8131	0.000162058	0.00107405
SGdmA0532	0.997453	7.02771	0.000162405	0.00107539
SGdmA0679	0.979192	9.64184	0.000163418	0.00108071
SGdmA4404	-1.00566	5.0564	0.0001635	0.00108071
SGdmA5404	-0.999431	6.67033	0.000164066	0.001083
SGdmA7142	1.05814	6.68896	0.000164139	0.001083
SGdmA6864	0.996247	6.66113	0.000164807	0.00108644
SGdmA5918	1.24854	4.09562	0.000165047	0.00108705
SGdmA2998	-0.977376	8.59896	0.000165194	0.00108705
SGdmA4931	1.01269	6.09366	0.000167599	0.00110092
SGdmA4702	-0.998984	7.11694	0.000167987	0.00110249
SGdmA4590	-0.981745	8.04283	0.000168637	0.00110578
SGdmA0681	1.04089	5.43847	0.000170267	0.00111547
SGdmA7085	1.00639	6.80412	0.000171007	0.00111933
SGdmA3094	-1.03329	4.95417	0.000171289	0.00112019
SGdmA3835	1.00672	6.60865	0.000172702	0.00112843
SGdmA7591	-0.987731	5.47135	0.00017294	0.00112899
SGdmA7472	-0.979188	6.64493	0.000174267	0.00113665
SGdmA6579	1.08559	5.97606	0.000175189	0.00114166
SGdmA5133	-0.993229	6.40191	0.000176462	0.00114894
SGdmA7749	1.76785	2.63456	0.000177629	0.0011554
SGdmA2234	-0.978796	7.40425	0.000177766	0.0011554
SGdmA0400	1.03538	7.23114	0.000179923	0.0011682
SGdmA1182	1.00666	6.99079	0.000180051	0.0011682
SGdmA2286	1.01069	7.31451	0.000180854	0.00117238
SGdmA3128	-0.979247	6.48522	0.000181112	0.00117303
SGdmA5191	-0.973439	6.54959	0.000182291	0.00117963
SGdmA0294	-0.9723	6.77739	0.000183096	0.00118381
SGdmA0438	-0.978963	7.5646	0.000185444	0.00119794
SGdmA6473	-0.986071	7.04251	0.000186054	0.00120083
SGdmA6955	-1.00627	5.60551	0.000186979	0.00120575
SGdmA0686	0.972819	9.75684	0.000187607	0.00120875
SGdmA1637	1.00231	7.10063	0.000187855	0.00120929
SGdmA6646	1.00656	5.087	0.000191279	0.00123027
SGdmA1201	0.996198	6.02112	0.000192817	0.00123908
SGdmA3169	-0.985443	5.64737	0.000198319	0.00127333
SGdmA3980	-1.02964	4.53449	0.00020011	0.00128372
SGdmA3358	1.06755	4.78341	0.000200654	0.0012861
SGdmA0841	-0.977336	6.84671	0.000201559	0.00129078
SGdmA7285	-1.00316	5.70131	0.00020443	0.00130804
SGdmA3494	-0.998588	4.07999	0.00020484	0.00130953
SGdmA6730	-0.96894	5.22122	0.000205446	0.00131226
SGdmA5308	0.989434	6.61019	0.000206783	0.00131942
SGdmA6062	-1.04858	3.27753	0.000206922	0.00131942
SGdmA6087	1.0848	5.53258	0.000207277	0.00132054
SGdmA1151	0.978588	8.67895	0.000208827	0.00132894
SGdmA3610	1.06884	5.90061	0.000208953	0.00132894
SGdmA3646	-0.969985	6.21696	0.000212124	0.00134794
SGdmA3607	0.959587	7.95294	0.000213175	0.00135343
SGdmA5177	1.11773	5.85596	0.000213353	0.00135343
SGdmA0551	0.979448	8.0039	0.000213706	0.00135451
SGdmA1222	0.976789	5.9893	0.000217876	0.00137885
SGdmA7170	1.0866	3.75522	0.000217919	0.00137885
SGdmA2285	1.02421	6.43435	0.0002197	0.00138802
SGdmA4643	1.02449	5.53395	0.000219873	0.00138802
SGdmA7364	0.963456	7.90895	0.000220175	0.00138802
SGdmA7677	1.03838	5.22717	0.000220303	0.00138802
SGdmA0347	-0.993626	6.54892	0.000220306	0.00138802
SGdmA2531	-0.967549	7.88656	0.000224056	0.00141045
SGdmA5027	-0.978747	5.2537	0.000224251	0.00141048
SGdmA2025	1.12011	5.02995	0.000224669	0.00141191
SGdmA5292	0.981614	8.21271	0.00022571	0.00141725
SGdmA1646	0.981313	7.67849	0.000226207	0.00141916
SGdmA1547	-0.966549	7.19073	0.000226611	0.00142049
SGdmA2257	1.01567	5.04374	0.000227334	0.00142382
SGdmA5461	0.975595	5.87533	0.000228252	0.00142836
SGdmA4457	-1.15134	4.67872	0.000229408	0.00143438
SGdmA2867	1.04265	5.4745	0.000229909	0.0014363
SGdmA0504	0.955357	10.8049	0.000231142	0.00144279
SGdmA6295	-0.960169	7.1607	0.000232425	0.00144957
SGdmA2517	-0.972431	6.85685	0.000233924	0.00145691
SGdmA4205	0.993514	6.37083	0.000233995	0.00145691
SGdmA5119	0.969545	7.26506	0.000235962	0.00146792
SGdmA4388	0.968169	7.43049	0.000237529	0.00147643
SGdmA2686	0.971416	6.46046	0.000238031	0.00147831
SGdmA6448	-0.99986	4.54393	0.000238399	0.00147935
SGdmA7605	-0.952642	6.76979	0.000240076	0.00148759
SGdmA4300	1.07146	6.95662	0.000240128	0.00148759
SGdmA1199	1.12033	5.49784	0.000240607	0.00148931
SGdmA0137	-1.00295	6.20247	0.000241313	0.00149243
SGdmA6249	1.06285	4.7758	0.000242239	0.00149678
SGdmA0567	0.958657	10.023	0.000242421	0.00149678
SGdmA4072	-0.955372	6.40179	0.000244825	0.00151037
SGdmA1606	-0.963892	5.12788	0.000246482	0.00151932
SGdmA6990	0.951689	8.5116	0.000247674	0.0015254
SGdmA0223	0.951861	9.31802	0.000250272	0.00154012
SGdmA4996	0.964522	6.27495	0.00025088	0.00154258
SGdmA2745	-0.955252	6.75114	0.000251555	0.00154545
SGdmA2742	1.03028	5.06552	0.000253403	0.00155551
SGdmA0498	-0.971454	4.66393	0.000258611	0.00158495
SGdmA1642	0.953469	7.85663	0.000258627	0.00158495
SGdmA4140	0.994176	6.57501	0.000260607	0.00159576
SGdmA6284	1.01866	5.50368	0.000261004	0.0015962
SGdmA2472	1.21875	3.13369	0.000261165	0.0015962
SGdmA3314	1.10016	4.84933	0.000261326	0.0015962
SGdmA3623	-0.953552	7.27017	0.000263468	0.00160796
SGdmA0121	0.95316	7.49137	0.000264768	0.00161456
SGdmA3253	-1.02535	5.52801	0.000265007	0.00161469
SGdmA6797	-0.979808	5.14856	0.000265725	0.00161773
SGdmA4873	0.959756	8.53411	0.000266821	0.00162307
SGdmA2018	0.982646	5.27024	0.000267105	0.00162316
SGdmA6911	0.985141	5.70119	0.000267321	0.00162316
SGdmA4494	-0.966551	5.3979	0.000267494	0.00162316
SGdmA6903	0.95356	8.20725	0.000269702	0.00163388
SGdmA2643	-0.950391	5.34579	0.000271387	0.00164275
SGdmA5014	-0.946778	8.26816	0.000271656	0.00164303
SGdmA6971	0.97619	7.10706	0.000275728	0.0016663
SGdmA3011	0.994165	7.16955	0.000276706	0.00167084
SGdmA0677	0.972827	7.6306	0.00027722	0.00167148
SGdmA1470	0.989456	5.30557	0.000277263	0.00167148
SGdmA6767	1.12168	5.63882	0.000278596	0.00167815
SGdmA5539	1.06052	4.13289	0.000280298	0.00168703
SGdmA6082	0.997281	5.28006	0.000280794	0.00168776
SGdmA1124	-0.952585	7.64176	0.000280875	0.00168776
SGdmA6345	0.961128	7.20321	0.000281263	0.00168865
SGdmA1323	1.00383	5.03235	0.000281479	0.00168865
SGdmA6950	1.01524	4.5129	0.000283712	0.00170066
SGdmA7305	1.04224	5.66306	0.000285949	0.00171269
SGdmA3824	1.06114	5.67024	0.000286324	0.00171355
SGdmA3426	-0.951463	5.75729	0.000286746	0.00171469
SGdmA7337	1.31931	4.70951	0.000287827	0.00171976
SGdmA0062	-0.943935	8.92179	0.000289402	0.00172778
SGdmA1503	1.06254	6.10128	0.000290684	0.00173403
SGdmA7210	1.09135	4.55908	0.00029092	0.00173404
SGdmA1979	-0.975774	6.55876	0.000292721	0.00174338
SGdmA6088	-0.947145	6.44859	0.000295374	0.00175776
SGdmA3466	0.957948	6.01714	0.000296123	0.0017597
SGdmA6393	-0.955728	6.58992	0.000296175	0.0017597
SGdmA1694	0.998268	6.06538	0.000297749	0.00176763
SGdmA4216	1.0315	5.98413	0.000301736	0.00178883
SGdmA3512	0.991269	5.46204	0.000301804	0.00178883
SGdmA2663	-0.947001	6.83116	0.000303753	0.00179606
SGdmA4935	0.940139	6.79164	0.00030381	0.00179606
SGdmA1971	0.946261	7.57878	0.000303902	0.00179606
SGdmA4036	-0.958763	6.71662	0.000303994	0.00179606
SGdmA5761	-0.948364	6.48621	0.00030504	0.0018008
SGdmA1202	1.04512	6.22683	0.000305898	0.00180443
SGdmA3521	0.987661	5.75892	0.000307108	0.00181013
SGdmA3269	0.974223	6.51189	0.000308303	0.00181572
SGdmA3265	0.964355	5.75005	0.000309051	0.00181868
SGdmA6881	-0.969455	5.58516	0.000310802	0.00182754
SGdmA6997	1.18498	5.25256	0.000312476	0.00183592
SGdmA4871	-0.998155	6.10481	0.000313024	0.00183768
SGdmA3513	0.947019	8.54803	0.000313438	0.00183866
SGdmA7680	-0.962315	6.49133	0.000314704	0.00184318
SGdmA0351	-1.09417	5.11055	0.000314707	0.00184318
SGdmA0221	0.946557	9.9519	0.000315005	0.00184347
SGdmA3097	-0.972913	5.74625	0.000316199	0.00184899
SGdmA5474	0.966431	5.44108	0.000318321	0.00185905
SGdmA5367	-0.948795	6.95429	0.000318422	0.00185905
SGdmA6181	-0.943652	5.6584	0.000320632	0.00187048
SGdmA0319	1.19945	3.3294	0.000321232	0.0018725
SGdmA0825	0.944136	9.16476	0.00032164	0.00187341
SGdmA6320	0.938225	8.38846	0.000322528	0.0018771
SGdmA0890	-0.955763	5.96647	0.000324739	0.00188848
SGdmA4601	-0.949522	5.03264	0.000325924	0.00189389
SGdmA6956	-0.939222	6.91549	0.000328017	0.00190456
SGdmA2334	0.960002	6.48489	0.000328801	0.00190761
SGdmA1026	-0.96913	5.46217	0.000330246	0.0019145
SGdmA0584	-0.952103	5.42516	0.000331477	0.00192013
SGdmA2732	-0.942803	6.90784	0.000335582	0.00194239
SGdmA4381	-0.949785	6.31314	0.000337445	0.00195164
SGdmA6526	-0.953731	5.25185	0.00033805	0.00195362
SGdmA6506	0.965084	6.95543	0.00034023	0.00196468
SGdmA3445	0.990473	7.482	0.000342868	0.00197837
SGdmA3170	-0.940816	5.46562	0.000344335	0.00198529
SGdmA2571	-0.960551	6.93415	0.000346206	0.00199452
SGdmA4173	0.960293	7.51745	0.000348107	0.00200391
SGdmA2871	-0.956093	6.50556	0.000349323	0.00200935
SGdmA4172	-0.940614	6.23425	0.00035515	0.00204128
SGdmA1616	-0.943342	5.96533	0.000357378	0.0020525
SGdmA3320	0.963755	6.34353	0.000358567	0.00205723
SGdmA3035	-0.941945	7.35437	0.000358759	0.00205723
SGdmA1927	1.05803	6.091	0.000360204	0.00206392
SGdmA1689	-0.929296	8.41795	0.000362234	0.00207395
SGdmA3606	0.926336	7.94857	0.000364941	0.00208734
SGdmA3565	-0.928107	7.2856	0.000365137	0.00208734
SGdmA3764	-0.990824	5.3573	0.000367695	0.00210035
SGdmA6768	0.99545	6.01017	0.000369054	0.00210648
SGdmA0489	-0.928201	7.13796	0.000369509	0.00210746
SGdmA5598	0.976314	5.72685	0.000375398	0.00213939
SGdmA2578	-0.953179	5.03377	0.000375826	0.00214018
SGdmA1872	-0.942201	4.85535	0.000376258	0.002141
SGdmA3373	0.998048	5.17434	0.0003802	0.00216177
SGdmA3602	0.949451	7.80731	0.000382473	0.00217223
SGdmA4133	0.928194	6.75482	0.000382626	0.00217223
SGdmA5856	0.947416	8.11251	0.000383434	0.00217514
SGdmA3741	1.03241	5.35427	0.000385423	0.00218475
SGdmA2324	1.07583	6.12999	0.000386345	0.00218583
SGdmA6547	-0.989349	5.6971	0.000386397	0.00218583
SGdmA4149	-0.937397	6.52899	0.000386498	0.00218583
SGdmA4664	1.07705	5.5436	0.000386818	0.00218597
SGdmA2876	-0.943332	6.66953	0.00038812	0.00219165
SGdmA4350	-0.94094	7.46316	0.000401868	0.00226755
SGdmA4585	0.931259	6.47629	0.000402962	0.00227199
SGdmA3589	-0.926535	7.20025	0.000403506	0.00227333
SGdmA4714	0.941514	5.62378	0.000405817	0.00228461
SGdmA5234	-0.951441	5.37715	0.000406546	0.00228698
SGdmA1688	-0.963666	5.18099	0.0004082	0.00229453
SGdmA4109	0.964409	5.99194	0.000408782	0.00229607
SGdmA2409	-0.955518	5.17456	0.000409281	0.00229713
SGdmA6494	1.23572	4.69294	0.000413483	0.00231895
SGdmA2106	0.937302	6.11624	0.000414904	0.00232498
SGdmA6901	0.962506	6.15851	0.000415186	0.00232498
SGdmA5715	-0.992736	5.22844	0.000417829	0.00233801
SGdmA6749	1.01716	6.6595	0.000422478	0.00236224
SGdmA7775	1.36994	3.39415	0.000424454	0.00237069
SGdmA6979	-0.911734	8.55175	0.00042463	0.00237069
SGdmA0462	0.937467	7.49402	0.000425238	0.00237094
SGdmA4864	-0.976468	5.0731	0.000425559	0.00237094
SGdmA5668	1.2535	4.51807	0.000425635	0.00237094
SGdmA3240	0.93628	6.19033	0.000427004	0.00237677
SGdmA3588	0.921159	8.2536	0.000429045	0.00238626
SGdmA5637	-0.925614	6.48135	0.000429353	0.00238626
SGdmA3355	-0.92641	6.33585	0.000430294	0.0023897
SGdmA0481	0.9319	6.27596	0.000434741	0.00241258
SGdmA2331	1.46868	3.91959	0.0004354	0.00241443
SGdmA1519	0.942619	7.31099	0.000437952	0.00242676
SGdmA4377	-0.963233	4.60015	0.000439072	0.00243115
SGdmA0862	0.927942	6.14758	0.000440474	0.00243709
SGdmA5282	0.951665	4.01654	0.000442177	0.00244308
SGdmA4144	-0.95482	4.91719	0.000442217	0.00244308
SGdmA6321	-0.920602	7.68755	0.000444171	0.00245034
SGdmA0733	0.980074	4.53552	0.00044435	0.00245034
SGdmA3841	-0.916933	6.87035	0.000444523	0.00245034
SGdmA5984	-0.915621	9.05057	0.00044675	0.00245948
SGdmA3132	0.94073	5.73462	0.000446847	0.00245948
SGdmA2897	1.03226	6.35686	0.000450284	0.00247656
SGdmA1588	-0.917616	7.77156	0.000450695	0.00247698
SGdmA6046	0.970669	7.33835	0.000451574	0.00247997
SGdmA2365	0.950179	5.26247	0.000454339	0.0024933
SGdmA6870	-0.998616	3.21576	0.000456005	0.0025006
SGdmA6313	-0.915032	5.98327	0.000456394	0.00250088
SGdmA1499	-0.91637	6.60324	0.000459518	0.00251613
SGdmA4374	0.931392	5.71056	0.00046275	0.00253009
SGdmA0116	0.904171	10.4744	0.000466317	0.00254771
SGdmA0616	0.914969	10.1407	0.000468387	0.00255713
SGdmA1439	-0.907878	9.57024	0.000469619	0.00256197
SGdmA0781	-0.912652	7.85916	0.000471608	0.00257092
SGdmA0493	0.921059	7.96257	0.000476557	0.00259599
SGdmA4446	-0.914317	4.9597	0.000482777	0.00262794
SGdmA1238	0.956707	5.39609	0.000484715	0.00263655
SGdmA7483	-1.03865	3.52068	0.00048586	0.00264084
SGdmA3722	-0.927364	4.85217	0.000486453	0.00264212
SGdmA1444	-0.908277	6.13792	0.000488583	0.00265174
SGdmA7101	0.993353	5.42655	0.000489282	0.00265359
SGdmA7607	-0.916801	6.81571	0.000490226	0.00265483
SGdmA2500	-0.933112	5.23242	0.000490226	0.00265483
SGdmA3363	-0.910624	6.77638	0.00049436	0.00267526
SGdmA5224	0.915671	5.4887	0.000500197	0.00270486
SGdmA4298	0.953649	5.91556	0.000501839	0.00271176
SGdmA4403	-0.91354	5.92124	0.0005046	0.00272469
SGdmA4191	-0.90376	8.47673	0.000507614	0.00273897
SGdmA5261	0.908794	7.43423	0.000509484	0.00274706
SGdmA2852	0.932163	5.36753	0.000511094	0.00275373
SGdmA0657	0.900806	8.21672	0.000516241	0.00277944
SGdmA2440	1.14659	5.88183	0.000518296	0.00278848
SGdmA4920	-0.923978	5.15315	0.000520555	0.0027986
SGdmA6942	0.949991	5.46539	0.000522992	0.00280966
SGdmA7325	-0.910366	6.82728	0.000529821	0.00284428
SGdmA5694	1.08855	5.93647	0.000531897	0.00285336
SGdmA3908	0.915665	6.36693	0.000532437	0.00285419
SGdmA0685	0.921589	6.01243	0.000532978	0.00285502
SGdmA2568	0.929636	8.02383	0.000534134	0.00285915
SGdmA2848	0.914755	6.75458	0.00053638	0.00286909
SGdmA2343	-0.904641	6.42463	0.000537174	0.00287126
SGdmA1168	-0.972107	5.73896	0.000544422	0.00290471
SGdmA1736	0.910774	7.16494	0.000544453	0.00290471
SGdmA5687	-0.949252	4.88354	0.000544847	0.00290471
SGdmA0411	0.902463	10.1449	0.000545	0.00290471
SGdmA6283	-0.923243	5.27011	0.000546168	0.00290883
SGdmA7288	-0.915515	5.98734	0.000549649	0.00292527
SGdmA3037	-0.930229	5.67893	0.000551341	0.00293217
SGdmA5323	-0.932014	6.35484	0.000553208	0.00293998
SGdmA2649	-0.901816	7.38204	0.000554605	0.0029453
SGdmA3548	1.01082	6.257	0.000557981	0.0029611
SGdmA1167	-0.910243	6.16776	0.000559052	0.00296466
SGdmA7540	-0.93776	3.80589	0.000560793	0.00297176
SGdmA6882	-0.90636	5.81868	0.000561394	0.00297268
SGdmA3443	0.906486	7.7251	0.000561769	0.00297268
SGdmA0321	1.27603	2.90946	0.000564079	0.00298277
SGdmA3039	-0.901728	6.97554	0.000564634	0.00298357
SGdmA5328	-0.918011	6.04998	0.000566047	0.00298891
SGdmA1161	-0.910571	6.73352	0.000567857	0.00299632
SGdmA1230	-0.911992	6.80474	0.000568842	0.00299939
SGdmA1743	0.898753	8.89382	0.00056929	0.00299961
SGdmA6374	-0.913541	6.8932	0.000573418	0.00301859
SGdmA3464	-0.92286	6.6122	0.000573708	0.00301859
SGdmA3090	-1.01491	5.39709	0.000574186	0.00301896
SGdmA5099	-0.89972	6.67957	0.000575328	0.00302282
SGdmA1378	0.913235	6.37371	0.000576059	0.00302452
SGdmA6168	-0.935365	4.92746	0.000578721	0.00303568
SGdmA4427	-0.907422	7.73336	0.000579006	0.00303568
SGdmA3291	1.23173	4.79057	0.000582708	0.00305293
SGdmA3893	0.958898	8.05573	0.000587226	0.00307442
SGdmA0398	0.988995	6.22859	0.000590892	0.00309143
SGdmA0088	-0.91967	6.18035	0.000593163	0.00310112
SGdmA0440	0.928666	5.05624	0.000594713	0.00310703
SGdmA3007	-0.922234	5.33715	0.000597445	0.0031191
SGdmA1587	-0.915632	5.16767	0.000601882	0.00314005
SGdmA6434	-0.90202	5.78442	0.000602325	0.00314015
SGdmA4735	1.10557	4.25056	0.000604676	0.00315019
SGdmA2249	0.961703	5.49751	0.00060571	0.00315336
SGdmA4749	0.895923	8.03744	0.000608179	0.00316398
SGdmA4992	0.919235	5.64767	0.000610503	0.00317384
SGdmA3570	0.902562	8.13429	0.000611482	0.00317513
SGdmA3894	-0.899033	6.02091	0.000611607	0.00317513
SGdmA3215	1.09073	5.78354	0.000620691	0.00321823
SGdmA6720	1.02072	4.62562	0.00062078	0.00321823
SGdmA0079	-0.882432	11.0573	0.000624064	0.00323299
SGdmA2374	-0.890195	7.67382	0.00062471	0.00323408
SGdmA4167	-0.915707	6.95579	0.000625344	0.0032351
SGdmA3440	0.961163	6.96901	0.000636537	0.0032907
SGdmA0446	0.947806	4.63807	0.000639128	0.00330179
SGdmA4332	0.890799	7.49892	0.000647374	0.00334206
SGdmA2870	-0.916472	6.08896	0.000653209	0.00336983
SGdmA2045	-0.928864	6.80558	0.000661596	0.00341072
SGdmA5342	-0.896522	5.71204	0.000663305	0.00341643
SGdmA0838	1.0441	6.35413	0.000663626	0.00341643
SGdmA2925	-0.932426	7.91404	0.000677276	0.00348427
SGdmA2572	0.928735	8.30985	0.000680049	0.00349611
SGdmA1787	0.911667	6.01522	0.00068129	0.00350006
SGdmA3106	0.87998	9.60864	0.000683487	0.00350891
SGdmA1371	0.893591	7.98906	0.000684011	0.00350917
SGdmA4660	-0.898427	7.06227	0.000684741	0.00351048
SGdmA6279	-0.893069	6.05787	0.000686681	0.00351799
SGdmA5434	0.923109	5.6399	0.000689174	0.00352832
SGdmA1114	-0.885612	5.75948	0.000690736	0.00353388
SGdmA4821	0.923922	5.9112	0.000692113	0.00353847
SGdmA2586	1.03827	5.46449	0.000693426	0.00354171
SGdmA4896	0.89514	7.17352	0.000693703	0.00354171
SGdmA0471	0.886374	10.267	0.000699438	0.00356853
SGdmA0421	-0.910276	5.39206	0.000702022	0.00357925
SGdmA4162	0.9182	7.08509	0.000704957	0.00358986
SGdmA2980	0.953632	5.73199	0.000705408	0.00358986
SGdmA3704	-0.901614	6.09952	0.000705558	0.00358986
SGdmA0531	0.890895	7.88606	0.000710339	0.0036117
SGdmA2834	-0.888042	6.52297	0.000715913	0.00363755
SGdmA1171	0.907197	6.77751	0.000717399	0.00364259
SGdmA3823	-0.910495	4.80609	0.000720474	0.0036557
SGdmA3144	-0.887002	7.29306	0.000721366	0.00365772
SGdmA2768	0.94506	5.62013	0.000722276	0.00365785
SGdmA1536	-0.897213	6.83275	0.000722518	0.00365785
SGdmA1976	0.891008	6.99316	0.000722874	0.00365785
SGdmA6370	-0.897225	7.78366	0.000726571	0.00367404
SGdmA6790	-0.887822	7.63254	0.000727857	0.00367804
SGdmA4595	0.902125	6.15838	0.000728863	0.00368061
SGdmA1928	1.06042	6.16534	0.000731317	0.00369048
SGdmA1154	0.953526	6.35699	0.000732824	0.00369557
SGdmA4114	1.21933	5.27187	0.000734899	0.00370099
SGdmA6899	0.983767	5.10243	0.000739992	0.0037241
SGdmA7751	1.07521	2.77137	0.000741063	0.00372696
SGdmA3802	0.892529	6.26722	0.000742144	0.00372987
SGdmA6785	0.88814	7.22663	0.000744743	0.00374039
SGdmA3164	-0.87615	7.08143	0.000746929	0.00374882
SGdmA3473	0.888624	6.55533	0.000748893	0.00375613
SGdmA0229	-1.05123	4.72842	0.000749837	0.00375714
SGdmA6373	0.889376	8.77855	0.00075052	0.00375714
SGdmA4414	-0.898076	6.47016	0.000750616	0.00375714
SGdmA4379	-0.929922	5.06833	0.000754382	0.00377344
SGdmA1527	-0.87707	8.8729	0.000757009	0.00378402
SGdmA6492	-0.907504	4.94724	0.000760524	0.00379903
SGdmA2562	-0.904955	5.31369	0.00076138	0.00380074
SGdmA2600	1.06162	5.72045	0.00076603	0.00382138
SGdmA0829	0.903916	6.63947	0.00076704	0.00382384
SGdmA0870	0.928185	6.26548	0.00077014	0.00383671
SGdmA5010	-0.894746	6.17904	0.000779193	0.0038792
SGdmA5536	0.896711	5.62872	0.000783773	0.00389938
SGdmA1848	-0.907091	5.68499	0.000784577	0.00390075
SGdmA7631	0.873835	8.26685	0.000785431	0.00390238
SGdmA2955	-0.888046	7.08151	0.000792107	0.00393291
SGdmA7255	0.881795	7.5551	0.000796944	0.00395427
SGdmA4700	-0.883639	7.41546	0.000799393	0.00396377
SGdmA6551	-0.875719	7.11858	0.000807988	0.0040037
SGdmA3493	-0.885896	5.29218	0.000809335	0.00400681
SGdmA7303	-0.913348	6.40237	0.000809697	0.00400681
SGdmA7416	-0.872465	6.41291	0.000812646	0.00401872
SGdmA0098	-1.04891	4.41486	0.000821248	0.00405854
SGdmA6241	0.963849	5.70835	0.000829471	0.00409645
SGdmA2565	0.887878	7.01009	0.000835453	0.00412324
SGdmA4581	0.898015	5.79936	0.000838069	0.0041334
SGdmA6629	-0.927225	4.50885	0.000839949	0.00413991
SGdmA0238	0.938282	5.27835	0.000848194	0.00417777
SGdmA0901	-0.887256	5.9427	0.00085016	0.00418467
SGdmA7026	0.906333	6.13716	0.000852262	0.00419222
SGdmA0416	0.869088	10.0623	0.00085393	0.00419764
SGdmA1007	0.935173	6.2313	0.000859173	0.00421861
SGdmA4100	0.87175	6.78019	0.000859779	0.00421861
SGdmA5849	0.889855	7.09692	0.000859906	0.00421861
SGdmA1006	-0.882798	6.40855	0.000867074	0.00425096
SGdmA1473	0.925701	5.86316	0.000871724	0.00427093
SGdmA3301	0.944842	6.04602	0.00087715	0.00429095
SGdmA5227	0.902975	7.0516	0.000877467	0.00429095
SGdmA5337	-0.882036	5.7703	0.000877886	0.00429095
SGdmA4277	0.916072	3.92335	0.000878128	0.00429095
SGdmA5269	0.894039	5.58501	0.00089026	0.00434736
SGdmA5711	0.891213	7.22026	0.000891506	0.00435057
SGdmA2991	-0.869641	6.07877	0.000896905	0.0043713
SGdmA5017	0.871396	8.02132	0.000896933	0.0043713
SGdmA1379	-0.871171	4.70606	0.000903711	0.00440143
SGdmA3018	-0.907946	5.44318	0.000904532	0.00440253
SGdmA7412	0.870475	5.57068	0.000910388	0.00442812
SGdmA2201	0.884857	6.81422	0.00091212	0.00443363
SGdmA5684	-0.87467	6.35992	0.00091573	0.00444826
SGdmA7069	-0.870433	7.04758	0.000917244	0.00445021
SGdmA1614	-0.911402	6.4563	0.000917333	0.00445021
SGdmA1843	0.887551	6.79155	0.000918384	0.00445239
SGdmA4233	-0.866744	5.69006	0.000920537	0.0044599
SGdmA6655	1.02406	4.79294	0.000922675	0.00446734
SGdmA2053	0.888732	6.52578	0.000926114	0.00448106
SGdmA7036	-0.907647	4.96058	0.000927381	0.00448426
SGdmA2915	-0.87751	5.73218	0.000930917	0.00449842
SGdmA1335	-0.860268	7.33352	0.000933926	0.00451002
SGdmA6093	1.02828	5.07158	0.000935303	0.00451372
SGdmA3913	0.881799	7.23356	0.000937509	0.00452142
SGdmA3465	-0.862383	7.93131	0.000939174	0.00452489
SGdmA5247	0.93768	6.54711	0.000939452	0.00452489
SGdmA7355	0.927029	5.05848	0.000943226	0.00454012
SGdmA5420	-0.861339	6.69763	0.000943863	0.00454023
SGdmA4820	0.855307	9.51049	0.000950895	0.00457109
SGdmA7156	0.970728	5.63537	0.000952486	0.00457576
SGdmA0721	0.997856	6.57596	0.000963401	0.00462198
SGdmA4215	0.87779	7.401	0.000963978	0.00462198
SGdmA2131	-0.864312	6.90154	0.000966145	0.00462937
SGdmA2695	0.86346	6.78143	0.00096775	0.00463406
SGdmA6678	0.938395	5.6777	0.000970325	0.00464338
SGdmA3468	0.964069	5.45427	0.000974752	0.00466156
SGdmA0543	0.858324	10.1852	0.000978074	0.00467442
SGdmA6401	-0.857845	8.23366	0.000982154	0.00469089
SGdmA4183	0.86252	7.1466	0.000985349	0.00470016
SGdmA4662	-0.857714	6.16587	0.000985364	0.00470016
SGdmA4651	-0.890084	4.08213	0.000986492	0.00470251
SGdmA2124	-0.966849	5.77459	0.000990691	0.00471949
SGdmA6478	-0.863433	7.30612	0.000994211	0.00473321
SGdmA7715	-0.863969	6.05365	0.000998758	0.0047518
SGdmA6291	-0.860951	7.18059	0.00100154	0.00476199
SGdmA2454	1.36419	2.7126	0.00100332	0.00476737
SGdmA2873	-0.86164	6.40555	0.00100706	0.0047821
SGdmA0130	0.847505	11.4536	0.00101871	0.00482967
SGdmA7522	0.928193	4.97372	0.00101904	0.00482967
SGdmA1531	0.867951	8.86628	0.00102164	0.00483889
SGdmA7246	-0.861134	5.10549	0.00102435	0.00484863
SGdmA1372	0.862887	7.31037	0.00102604	0.00485174
SGdmA7356	-0.869406	5.63393	0.00102632	0.00485174
SGdmA7642	-0.855553	7.0196	0.00103593	0.00489308
SGdmA5738	0.878482	5.90294	0.00103638	0.00489308
SGdmA1783	-0.879991	5.18225	0.00103835	0.00489925
SGdmA1726	-0.870486	6.08788	0.00104074	0.00490737
SGdmA3903	-0.865767	5.93681	0.00104813	0.00493735
SGdmA5742	0.884924	6.25414	0.00104866	0.00493735
SGdmA4656	-0.852133	6.60424	0.00104909	0.00493735
SGdmA7301	0.87533	7.27972	0.00105369	0.00495583
SGdmA4510	0.860278	8.77245	0.00105881	0.00497676
SGdmA4242	-0.89277	4.53657	0.0010607	0.00498244
SGdmA3323	0.861653	7.78088	0.00106214	0.00498606
SGdmA4681	0.873416	7.11727	0.00107014	0.00501893
SGdmA3454	-0.864033	6.49186	0.0010705	0.00501893
SGdmA1815	-0.84743	7.133	0.00107964	0.00505858
SGdmA5597	0.877578	6.29879	0.00108238	0.00506824
SGdmA0450	0.917103	6.83975	0.00108855	0.00509391
SGdmA5999	-0.860574	7.311	0.00109375	0.00511501
SGdmA6297	0.848734	9.45374	0.00110128	0.00514696
SGdmA6277	-0.847551	7.20812	0.00110207	0.00514741
SGdmA1773	1.5228	3.34897	0.00110391	0.00515275
SGdmA6946	-0.87256	4.23906	0.00110697	0.00516254
SGdmA5468	-0.875636	5.06017	0.0011074	0.00516254
SGdmA7587	0.944083	5.0187	0.00111529	0.00519604
SGdmA4951	-0.867887	5.80805	0.00111642	0.00519803
SGdmA2850	-0.856996	6.93712	0.00111775	0.00520096
SGdmA1981	0.892942	6.74411	0.00112817	0.00524615
SGdmA2478	-0.857677	4.46623	0.00113069	0.00525455
SGdmA6347	-0.853798	7.21552	0.00113348	0.00526421
SGdmA6626	0.869056	5.40437	0.00113443	0.00526534
SGdmA3369	-0.853147	6.62076	0.00113907	0.00528355
SGdmA3384	0.855182	6.90299	0.00114424	0.00530419
SGdmA3182	0.895186	6.44377	0.00115288	0.0053409
SGdmA2403	0.93767	5.62412	0.00115487	0.00534679
SGdmA5196	0.881617	6.85618	0.00116033	0.00536868
SGdmA1627	0.863934	6.6381	0.00118887	0.00549587
SGdmA5124	-0.883705	6.9673	0.0011893	0.00549587
SGdmA6958	-0.922202	4.9111	0.0011949	0.0055183
SGdmA5516	0.869137	7.34949	0.00119803	0.00552932
SGdmA4666	-0.867339	5.83109	0.00120139	0.00553945
SGdmA4509	0.908225	6.97936	0.00120172	0.00553945
SGdmA7374	-0.87441	5.43852	0.00120554	0.00555357
SGdmA3025	-0.849203	7.5326	0.00121247	0.00558203
SGdmA1854	-0.842197	7.22942	0.00121837	0.00560573
SGdmA2659	-0.872594	5.24422	0.00122516	0.00563344
SGdmA4117	0.85969	5.8456	0.00124511	0.00572163
SGdmA5627	-0.84464	5.37614	0.00125136	0.00574681
SGdmA2260	-0.89098	5.53476	0.00125655	0.00576706
SGdmA5725	-0.878368	6.41635	0.00126462	0.00580049
SGdmA4435	0.8553	8.9754	0.00127295	0.00583207
SGdmA4475	-0.856102	6.55222	0.00127308	0.00583207
SGdmA5253	0.905618	5.9307	0.00127695	0.00584457
SGdmA2427	1.02464	5.3437	0.00127739	0.00584457
SGdmA6133	-0.839564	6.32403	0.00128158	0.00586013
SGdmA5375	-0.847609	6.13137	0.00128632	0.00587815
SGdmA6348	0.839895	7.73754	0.00129299	0.00590499
SGdmA2083	0.858293	6.55213	0.00129867	0.00592729
SGdmA3740	-0.84386	6.20497	0.00130822	0.0059672
SGdmA4436	0.837856	9.5395	0.00131441	0.00599172
SGdmA1844	-0.845347	6.43971	0.00132582	0.00604004
SGdmA6588	-0.863257	6.09134	0.00132922	0.00605179
SGdmA3582	0.868206	6.79388	0.00133188	0.00605681
SGdmA4262	-0.871821	5.59348	0.00133196	0.00605681
SGdmA0343	-0.83533	8.07407	0.00133696	0.0060758
SGdmA6544	-0.855709	6.22278	0.001341	0.00609046
SGdmA5884	0.875315	5.14391	0.00134424	0.0061014
SGdmA0434	-0.832708	8.32174	0.00135432	0.00614342
SGdmA5485	-0.854052	5.51997	0.00136556	0.00619059
SGdmA4527	-0.838679	6.50671	0.00136673	0.00619111
SGdmA5481	-0.82997	6.35638	0.00136735	0.00619111
SGdmA6058	0.876613	6.6867	0.00137164	0.00620674
SGdmA0426	0.834112	10.0429	0.00138475	0.00626224
SGdmA6365	0.870253	4.13105	0.00138751	0.00627092
SGdmA3027	-0.848562	5.43326	0.00139644	0.00630735
SGdmA4703	-0.837086	7.69089	0.00139728	0.00630735
SGdmA5407	0.857785	6.41708	0.00140031	0.00631719
SGdmA6039	-0.836308	5.00432	0.00140587	0.0063384
SGdmA7440	0.899308	4.39337	0.00141196	0.00636198
SGdmA5150	0.894623	5.65552	0.00141385	0.00636661
SGdmA0146	-0.824247	9.97306	0.00142635	0.00641903
SGdmA6831	0.98532	4.5332	0.00143711	0.00646349
SGdmA7139	-0.840914	7.37732	0.00144396	0.00649036
SGdmA2932	-0.845985	6.61455	0.00144918	0.00650988
SGdmA0480	-0.833512	7.09002	0.00145486	0.00653144
SGdmA7247	0.923227	6.00307	0.00145758	0.00653401
SGdmA6511	0.91675	4.44584	0.00145758	0.00653401
SGdmA2235	0.906389	3.87526	0.00145808	0.00653401
SGdmA3436	-0.825132	8.44468	0.00146688	0.00656947
SGdmA5088	0.856425	8.74537	0.0014743	0.00659868
SGdmA1210	-0.854885	5.95363	0.00147797	0.00661111
SGdmA0324	-1.13203	2.07028	0.00148193	0.00662482
SGdmA7126	-0.845913	4.84165	0.0015	0.00670156
SGdmA6546	-0.877447	6.24155	0.00150827	0.00673447
SGdmA1410	-0.845272	6.23618	0.00150948	0.00673581
SGdmA0439	0.82105	10.965	0.00151049	0.00673622
SGdmA1887	0.869288	6.48857	0.00152814	0.00680715
SGdmA7005	-0.830302	7.6396	0.00152823	0.00680715
SGdmA3121	-0.829369	8.2254	0.00153415	0.00682533
SGdmA0260	-0.908	4.06152	0.00153942	0.00684465
SGdmA3478	1.00867	5.29463	0.00154171	0.00685071
SGdmA2910	-0.848911	7.11626	0.00154396	0.00685661
SGdmA7291	-0.907976	5.21941	0.00154775	0.00686929
SGdmA5930	0.881982	4.70845	0.00155491	0.00689692
SGdmA1458	-0.821178	6.92547	0.00156678	0.00694544
SGdmA7438	-0.831088	6.19283	0.00157869	0.00699402
SGdmA0419	0.816364	10.7736	0.00158988	0.00703941
SGdmA1359	0.858252	5.93859	0.00160956	0.00712227
SGdmA6811	0.860573	6.8026	0.00161774	0.00715419
SGdmA5699	1.03506	4.56465	0.0016205	0.00716212
SGdmA1430	-0.834952	7.20097	0.00162413	0.00717387
SGdmA3051	-0.851421	4.53112	0.00163446	0.00721522
SGdmA0672	0.830797	8.05035	0.00164243	0.00724609
SGdmA5498	0.820878	5.78915	0.00164707	0.00726223
SGdmA0980	0.914593	6.72807	0.00165119	0.00727407
SGdmA0932	0.822329	7.31925	0.00165172	0.00727407
SGdmA2383	-0.822857	6.25163	0.00165377	0.00727876
SGdmA1864	0.864761	6.7877	0.00165531	0.00728121
SGdmA7314	-0.816554	8.8232	0.00165717	0.00728504
SGdmA5682	-0.81388	6.98543	0.00166674	0.00732277
SGdmA6578	0.853223	7.37376	0.0016695	0.00733056
SGdmA4628	0.82223	8.70904	0.00167633	0.00735619
SGdmA4836	0.816371	8.46344	0.00168372	0.00738424
SGdmA3545	1.00109	4.50051	0.00168926	0.00740414
SGdmA6090	0.879189	4.16295	0.00170195	0.00745096
SGdmA4018	0.845714	6.83737	0.00170196	0.00745096
SGdmA2029	1.02476	5.41268	0.00170933	0.00747883
SGdmA3797	0.853998	6.79611	0.00171625	0.00750469
SGdmA4958	0.888585	5.94862	0.00172534	0.00753553
SGdmA4921	0.824831	6.81269	0.00174774	0.00762884
SGdmA3186	-0.839089	5.35653	0.00175015	0.00763488
SGdmA2999	-0.873303	4.21078	0.00176129	0.00767892
SGdmA4275	-0.823477	5.25903	0.00176561	0.00769144
SGdmA4467	-0.824412	5.89648	0.00176624	0.00769144
SGdmA5921	0.887346	5.45111	0.00177752	0.007736
SGdmA2973	0.812632	7.97086	0.00181421	0.00789105
SGdmA1486	0.912751	6.12389	0.00181552	0.00789214
SGdmA0153	-0.807745	9.25572	0.00181761	0.00789658
SGdmA5428	-0.835581	5.2206	0.0018213	0.00790795
SGdmA5599	-0.871556	6.06596	0.00182705	0.00792827
SGdmA4466	-0.900555	4.44741	0.0018379	0.00797071
SGdmA5045	-0.810574	7.08113	0.00184507	0.00799712
SGdmA2314	0.85447	5.6189	0.00184919	0.00801029
SGdmA6703	0.821962	7.49114	0.00186337	0.00806698
SGdmA5123	0.982486	5.21607	0.00186486	0.0080687
SGdmA0442	0.807881	7.44131	0.0018716	0.00809315
SGdmA5326	-0.836542	7.22805	0.00187656	0.00810832
SGdmA4985	-0.819291	6.07136	0.0018773	0.00810832
SGdmA3528	-0.868309	5.60866	0.0018807	0.00811825
SGdmA1728	0.971859	5.43162	0.00188583	0.00813567
SGdmA4974	-0.864122	4.24531	0.00189455	0.00816853
SGdmA1720	0.820856	8.65445	0.00190402	0.00820456
SGdmA4257	-0.816023	5.60848	0.00190875	0.00822016
SGdmA4391	0.851216	6.993	0.00191782	0.00825281
SGdmA6454	0.965851	5.00486	0.00191856	0.00825281
SGdmA7409	0.833409	5.98991	0.00192791	0.00828824
SGdmA0282	-0.872801	4.25081	0.00194753	0.00836771
SGdmA4389	-0.831733	4.1403	0.00195227	0.00838319
SGdmA6545	-0.807386	8.53302	0.00195351	0.00838369
SGdmA6226	-0.811371	7.52099	0.00195519	0.00838603
SGdmA1221	0.833144	5.14013	0.00198629	0.00850954
SGdmA0768	0.807469	9.84444	0.00198835	0.00851347
SGdmA3225	0.912	5.84489	0.00199474	0.00852758
SGdmA5355	-0.843855	4.25016	0.00199501	0.00852758
SGdmA4594	-0.801097	8.3049	0.00199511	0.00852758
SGdmA3352	0.887844	6.57373	0.00200059	0.00854169
SGdmA6742	-0.807641	6.95057	0.00200071	0.00854169
SGdmA7439	-0.875149	3.29246	0.00201192	0.00858458
SGdmA5745	1.61249	3.67445	0.00201471	0.00858979
SGdmA4894	0.904132	3.62555	0.00201546	0.00858979
SGdmA2116	0.873397	3.90532	0.00201994	0.00860194
SGdmA4393	0.842548	6.72803	0.00202064	0.00860194
SGdmA6471	0.806656	7.07137	0.00202708	0.00862439
SGdmA4903	0.848689	6.23051	0.00202858	0.00862582
SGdmA4514	0.964345	6.5419	0.00203099	0.0086311
SGdmA0573	0.799636	10.5571	0.00204052	0.00866663
SGdmA1784	0.850029	4.24458	0.00206049	0.00874644
SGdmA2668	-0.812622	6.19043	0.00208631	0.00884505
SGdmA2226	0.860692	5.53338	0.00208671	0.00884505
SGdmA2380	0.822574	5.30686	0.00208734	0.00884505
SGdmA1079	0.824407	5.67976	0.0020885	0.00884505
SGdmA7689	1.04617	4.3951	0.00209141	0.00885043
SGdmA7207	0.849094	5.03374	0.00209216	0.00885043
SGdmA3222	-0.804178	7.10481	0.00210706	0.00890837
SGdmA4777	0.842174	7.04982	0.00213492	0.00902102
SGdmA0245	0.797408	10.4279	0.00213688	0.00902415
SGdmA4491	0.844191	6.91295	0.00214121	0.00903728
SGdmA4863	0.795907	10.5297	0.00215158	0.00907585
SGdmA5755	-0.795457	7.60612	0.00216268	0.00911747
SGdmA4631	-0.810156	7.60762	0.00216439	0.00911949
SGdmA0983	-0.807886	5.84656	0.00217193	0.00914608
SGdmA4698	-0.806597	7.2941	0.00218572	0.00919367
SGdmA7056	1.07055	3.9568	0.00219683	0.00923516
SGdmA7052	-0.80934	5.62989	0.00220359	0.00925833
SGdmA0541	0.853291	5.76554	0.00221483	0.00930028
SGdmA3970	-0.836773	6.01406	0.00222176	0.00932407
SGdmA3853	-0.792283	8.02492	0.00222602	0.00933669
SGdmA6800	-0.804209	5.2713	0.00223647	0.00937518
SGdmA2187	0.845387	6.37977	0.00225206	0.00943519
SGdmA5505	0.889946	6.28265	0.00225386	0.0094374
SGdmA0877	0.801478	7.38541	0.00225988	0.00945725
SGdmA4936	0.854648	6.04417	0.00229552	0.00960097
SGdmA6186	-0.806221	6.26626	0.00230326	0.0096279
SGdmA3284	-0.796039	5.71235	0.00230612	0.00963443
SGdmA3905	-0.814211	6.07717	0.0023118	0.00965271
SGdmA1009	0.809872	7.11773	0.00231574	0.00966371
SGdmA4659	-0.792748	5.4113	0.00234875	0.00979594
SGdmA2112	-0.81745	7.06829	0.00235649	0.00982269
SGdmA4139	0.941753	5.90504	0.00237296	0.00988579
SGdmA1702	0.795847	8.01159	0.00238538	0.00993193
SGdmA5395	0.812036	5.88756	0.00239795	0.00997866
SGdmA1684	-0.842995	4.5973	0.00240514	0.010003
SGdmA1266	-0.7863	7.18306	0.00241688	0.0100432
SGdmA1155	-0.787071	8.32124	0.00241754	0.0100432
SGdmA0594	0.805292	7.44804	0.0024351	0.0101105
SGdmA6359	-0.786643	6.07851	0.00244575	0.010149
SGdmA4678	-0.81489	5.28178	0.00245308	0.0101737
SGdmA1770	0.808533	6.29957	0.00246824	0.0102309
SGdmA2734	-0.82302	3.55599	0.0024724	0.0102424
SGdmA4070	-0.786554	7.10123	0.00248613	0.0102935
SGdmA4346	-0.787756	7.88048	0.00248872	0.0102985
SGdmA7597	0.857777	4.50503	0.00249388	0.0103141
SGdmA2875	-0.819642	5.44539	0.0025056	0.0103568
SGdmA5633	0.82828	6.52106	0.00250994	0.0103689
SGdmA1388	0.79471	8.30562	0.00251235	0.0103731
SGdmA5865	0.80141	5.50278	0.00251819	0.0103914
SGdmA7073	-0.796213	6.28675	0.00253367	0.0104465
SGdmA1673	-0.80524	7.01687	0.00253437	0.0104465
SGdmA0863	-0.808661	6.03182	0.00254325	0.0104693
SGdmA2156	0.881012	5.74251	0.00254341	0.0104693
SGdmA5875	-0.810881	6.64817	0.00254427	0.0104693
SGdmA2287	-0.805209	5.69458	0.00254679	0.0104693
SGdmA5765	-0.819667	5.45104	0.00254697	0.0104693
SGdmA7616	0.850787	6.68753	0.00256639	0.0105433
SGdmA2421	-0.802916	6.00769	0.00257061	0.0105508
SGdmA4886	-0.811624	5.74045	0.00257108	0.0105508
SGdmA1353	0.795579	6.79421	0.00257621	0.010566
SGdmA2352	0.80511	6.46009	0.00258431	0.0105934
SGdmA1188	0.866972	6.51647	0.00260239	0.0106616
SGdmA4586	0.812555	6.00653	0.00260896	0.0106826
SGdmA0740	0.816914	5.81332	0.00261123	0.010686
SGdmA0925	0.82223	6.8306	0.00262519	0.0107372
SGdmA3142	0.794275	6.43027	0.00263884	0.010787
SGdmA3882	-0.797699	5.63936	0.00264182	0.0107933
SGdmA4330	-0.784199	6.28247	0.00264363	0.0107947
SGdmA2044	-0.78904	7.74863	0.00267143	0.0109022
SGdmA0180	-0.780484	7.00622	0.00267668	0.0109176
SGdmA2542	-0.783846	6.54643	0.0026795	0.0109231
SGdmA3463	0.815727	6.69721	0.00269875	0.0109955
SGdmA5064	-0.861354	5.59678	0.00270636	0.0110204
SGdmA4635	-0.799214	6.41735	0.0027087	0.0110239
SGdmA6192	-0.867403	4.66226	0.00271117	0.0110279
SGdmA4529	0.829314	5.03004	0.00272646	0.011084
SGdmA7191	-0.7928	5.08839	0.00274617	0.011158
SGdmA4061	-0.777516	6.13129	0.00274879	0.0111625
SGdmA1112	-0.784169	7.04069	0.00275218	0.0111702
SGdmA0078	-0.782263	7.12135	0.00276064	0.0111983
SGdmA5296	-0.776004	7.2207	0.00276994	0.0112299
SGdmA3594	0.807318	6.30634	0.00277711	0.0112529
SGdmA0777	0.811918	5.64743	0.00278151	0.0112645
SGdmA0374	-0.843879	5.57885	0.00279043	0.0112944
SGdmA6048	0.807317	5.92684	0.00279199	0.0112946
SGdmA5888	0.80421	6.38437	0.00279926	0.0113178
SGdmA7562	0.845079	5.90579	0.00281197	0.011363
SGdmA6684	0.777316	8.86083	0.00281858	0.0113835
SGdmA0295	-0.787141	6.31172	0.00282645	0.0114091
SGdmA4919	-0.78477	7.37118	0.00283363	0.0114318
SGdmA7165	0.802952	6.66872	0.00285051	0.0114914
SGdmA0226	-0.881063	5.19719	0.00285151	0.0114914
SGdmA2246	0.780663	5.86191	0.00285309	0.0114915
SGdmA3760	-0.783054	6.38978	0.0028644	0.0115258
SGdmA7776	0.930088	4.37646	0.00286471	0.0115258
SGdmA1738	-0.780946	6.58885	0.00287474	0.0115598
SGdmA5993	-0.785295	5.86909	0.00288397	0.0115907
SGdmA5572	0.77283	8.74751	0.00288705	0.0115967
SGdmA7307	-0.785824	7.41188	0.00289926	0.0116395
SGdmA4614	-0.789993	5.89811	0.00290812	0.0116645
SGdmA5068	0.865421	6.73093	0.00290863	0.0116645
SGdmA4554	-0.833189	4.54363	0.00291602	0.0116878
SGdmA6038	-0.769082	8.3326	0.00295033	0.0118171
SGdmA6052	0.814311	4.83801	0.00295171	0.0118171
SGdmA0243	-0.783087	7.73169	0.00295307	0.0118171
SGdmA0993	-0.784099	6.2183	0.00296061	0.0118408
SGdmA7460	0.853663	5.97527	0.00299185	0.0119593
SGdmA1556	0.843371	3.87537	0.00299831	0.0119787
SGdmA5403	-0.881478	5.81069	0.0030019	0.0119865
SGdmA3438	-0.771074	8.19213	0.00301362	0.0120269
SGdmA0714	0.793688	5.94717	0.00304439	0.0121431
SGdmA5872	-0.775694	6.5839	0.0030548	0.0121781
SGdmA2956	0.859028	5.97122	0.00305722	0.0121812
SGdmA6623	0.798853	5.31539	0.00306809	0.0122179
SGdmA1414	0.76522	9.77961	0.00307489	0.0122384
SGdmA5936	0.798447	5.79314	0.00309562	0.0123143
SGdmA2952	0.87829	6.92486	0.003098	0.0123171
SGdmA7100	1.04751	3.73687	0.00310088	0.012322
SGdmA3807	-0.799506	6.00858	0.00311486	0.0123709
SGdmA6724	-0.768303	8.406	0.0031316	0.0124307
SGdmA7327	0.800434	5.25468	0.0031342	0.0124343
SGdmA6422	0.851653	6.06839	0.00316859	0.012564
SGdmA0741	0.768855	7.96733	0.00318383	0.0126177
SGdmA6429	-0.786258	4.44309	0.00319879	0.0126617
SGdmA3522	0.790287	6.85217	0.00319906	0.0126617
SGdmA1940	0.783075	6.56177	0.00320006	0.0126617
SGdmA3878	0.793688	7.59457	0.0032482	0.0128453
SGdmA5277	-0.773623	6.22652	0.0032682	0.01291
SGdmA2978	0.807941	6.65987	0.00327014	0.01291
SGdmA3193	-0.792066	5.76175	0.00327088	0.01291
SGdmA3821	-0.777046	6.07534	0.00327153	0.01291
SGdmA1494	0.784323	7.20074	0.00327731	0.0129259
SGdmA1423	0.767044	6.46355	0.00329262	0.0129794
SGdmA2497	0.925412	5.50261	0.00330489	0.0130208
SGdmA4193	0.794919	6.55924	0.00331022	0.0130349
SGdmA3017	0.792683	5.70576	0.00332835	0.0130993
SGdmA1108	0.947936	5.06941	0.00334416	0.0131545
SGdmA3617	-0.78108	5.78567	0.00334638	0.0131563
SGdmA5893	0.827594	5.15876	0.00336767	0.0132329
SGdmA1299	0.780015	5.91903	0.00338827	0.0133049
SGdmA1174	-0.794087	6.49356	0.00338957	0.0133049
SGdmA4736	0.766214	8.7688	0.00339421	0.013316
SGdmA7434	-0.777993	6.63196	0.00339651	0.013318
SGdmA2543	0.775609	7.60966	0.00339877	0.0133198
SGdmA6817	-0.785748	5.92605	0.00341241	0.0133662
SGdmA2006	-0.792085	5.67068	0.00343368	0.0134424
SGdmA7449	0.768631	6.25755	0.00345728	0.0135276
SGdmA3296	0.814404	5.70086	0.00347358	0.0135842
SGdmA0535	1.51444	2.54903	0.00350281	0.0136913
SGdmA2794	-0.796637	5.94548	0.00351172	0.0137054
SGdmA7106	0.775676	5.51555	0.00351198	0.0137054
SGdmA6201	0.762188	7.48029	0.00351199	0.0137054
SGdmA0892	0.77554	6.43361	0.00351852	0.0137228
SGdmA4176	0.895687	5.26973	0.00352013	0.0137228
SGdmA7678	0.775466	7.58262	0.00353164	0.0137531
SGdmA5904	0.873875	5.54712	0.00353307	0.0137531
SGdmA7278	-0.806549	4.02909	0.00353348	0.0137531
SGdmA7054	-0.759531	8.30842	0.00354927	0.0138052
SGdmA5188	-0.845803	6.23563	0.0035506	0.0138052
SGdmA7686	-0.764765	5.81027	0.0035768	0.0138997
SGdmA7376	0.771673	6.86868	0.0035851	0.0139247
SGdmA3342	0.77653	5.84503	0.00359289	0.0139477
SGdmA1969	-0.777887	6.97009	0.00361454	0.0140243
SGdmA0510	0.795369	7.23008	0.00361733	0.0140278
SGdmA4135	0.861584	5.55548	0.00362301	0.0140425
SGdmA3645	-0.762429	6.01544	0.00362746	0.0140524
SGdmA3662	0.807361	6.30228	0.00363982	0.014087
SGdmA7037	0.793469	6.20326	0.00364021	0.014087
SGdmA3423	0.773749	7.73554	0.00364295	0.0140903
SGdmA6922	0.782872	5.82565	0.00364871	0.0141052
SGdmA6010	-0.755894	6.71835	0.00366098	0.0141452
SGdmA4923	0.790871	5.82377	0.00366685	0.0141605
SGdmA0739	0.751182	10.5679	0.00367023	0.0141662
SGdmA2252	0.780507	5.92896	0.00367319	0.0141702
SGdmA4421	-0.782685	5.4743	0.00371736	0.0143331
SGdmA4803	0.762589	8.30094	0.00373327	0.014387
SGdmA1218	-0.765255	5.1523	0.00373726	0.0143948
SGdmA1952	-0.761279	7.63597	0.00375737	0.0144648
SGdmA0164	0.7617	7.3783	0.00375983	0.0144667
SGdmA4160	0.777575	7.23084	0.00379057	0.0145775
SGdmA3435	-0.749392	9.7016	0.0038045	0.0146234
SGdmA5647	-0.783604	6.66835	0.00381281	0.0146442
SGdmA4059	-0.76277	6.53859	0.00381702	0.0146442
SGdmA3472	0.757767	7.32781	0.00381718	0.0146442
SGdmA5617	-1.20204	2.35425	0.00381781	0.0146442
SGdmA6078	0.961984	5.48643	0.00383115	0.0146877
SGdmA2426	0.808911	5.99671	0.0038388	0.0147094
SGdmA6416	-0.754975	5.13162	0.00384969	0.0147435
SGdmA6647	0.772389	6.0644	0.00385423	0.0147533
SGdmA1679	0.831976	6.50044	0.00385655	0.0147546
SGdmA5855	0.747557	9.13074	0.00386154	0.0147595
SGdmA1989	0.76677	8.27909	0.00386184	0.0147595
SGdmA4486	0.837465	6.75848	0.00386391	0.0147598
SGdmA2311	0.860305	6.17714	0.00387193	0.0147799
SGdmA2673	0.765299	8.79114	0.00387317	0.0147799
SGdmA6976	-0.782904	5.87868	0.00388019	0.0147986
SGdmA1252	0.768829	7.04808	0.00388207	0.0147986
SGdmA4306	-0.758073	6.19222	0.00388848	0.014812
SGdmA0372	-0.75774	7.15464	0.00388958	0.014812
SGdmA0680	0.744216	11.0408	0.00389226	0.0148146
SGdmA7074	0.767393	6.93253	0.00390933	0.0148673
SGdmA7720	-1.60254	1.76043	0.00391315	0.0148673
SGdmA5763	0.829046	5.67295	0.00391413	0.0148673
SGdmA5709	-0.82295	5.01045	0.00391413	0.0148673
SGdmA6098	-0.787509	6.87929	0.00395285	0.0150066
SGdmA3135	0.780819	5.19644	0.00395521	0.0150079
SGdmA3885	0.749022	7.67592	0.00397205	0.0150641
SGdmA7532	0.800529	5.429	0.00397781	0.0150782
SGdmA0514	-0.765975	6.64722	0.0039812	0.0150833
SGdmA6923	0.77065	5.69968	0.00399626	0.0151249
SGdmA3783	-0.750481	6.30254	0.00404149	0.0152804
SGdmA4239	-0.768467	6.35458	0.00405774	0.0153341
SGdmA5311	-0.752387	5.34983	0.00408357	0.0154238
SGdmA2786	-0.813375	3.36117	0.00408878	0.0154356
SGdmA4895	0.791213	4.62037	0.00411206	0.0155156
SGdmA1085	-0.743219	7.38762	0.00413194	0.0155827
SGdmA3624	-0.742833	9.44754	0.0041387	0.0156002
SGdmA0305	0.821311	6.88138	0.00414709	0.0156239
SGdmA5850	0.749392	8.01821	0.00415797	0.0156492
SGdmA1207	0.840232	4.70613	0.00415804	0.0156492
SGdmA5784	0.751341	7.98977	0.00417359	0.0156997
SGdmA0542	-0.752867	8.04043	0.00418161	0.0157219
SGdmA5008	-0.768918	6.31568	0.00418925	0.0157348
SGdmA2611	-0.775919	6.58051	0.00418929	0.0157348
SGdmA1529	-0.746139	7.41188	0.00420705	0.0157935
SGdmA5228	-0.752662	7.09405	0.00422361	0.0158476
SGdmA1115	0.799188	5.40122	0.00426242	0.0159771
SGdmA4336	0.750471	7.50132	0.00426244	0.0159771
SGdmA0915	0.775991	6.42731	0.00428411	0.0160503
SGdmA1248	-0.741006	8.04045	0.00428666	0.0160517
SGdmA7242	-0.746121	7.15195	0.00429206	0.0160638
SGdmA6262	-0.741533	8.96459	0.00429583	0.0160698
SGdmA5779	0.806383	6.06358	0.0043126	0.0161243
SGdmA2104	-0.753987	5.8425	0.00432692	0.0161697
SGdmA3559	-0.752064	7.88756	0.00434817	0.0162409
SGdmA3721	-0.750319	5.25091	0.00437985	0.016351
SGdmA4938	-0.806053	5.24465	0.00442245	0.0165017
SGdmA6604	0.817857	5.96426	0.00443951	0.016557
SGdmA3400	0.918156	4.97042	0.00444833	0.0165816
SGdmA6221	0.764248	7.04025	0.00445105	0.0165834
SGdmA2225	-0.784469	5.37823	0.00445869	0.0166035
SGdmA7229	0.741752	9.41024	0.00446255	0.0166095
SGdmA5037	0.777636	7.61697	0.00447577	0.0166503
SGdmA2821	-0.739195	7.54319	0.00448207	0.0166654
SGdmA3322	0.795338	6.77296	0.00448639	0.0166731
SGdmA0743	-0.773287	6.34433	0.00449324	0.0166901
SGdmA2240	-0.744116	5.34651	0.00450228	0.0167153
SGdmA0279	0.732551	11.0376	0.0045082	0.0167289
SGdmA0620	0.751265	5.92194	0.00451662	0.0167518
SGdmA7641	0.739399	8.61385	0.00452587	0.0167777
SGdmA5369	-0.759188	7.37197	0.004544	0.0168365
SGdmA2718	-0.754096	6.51623	0.00455588	0.016872
SGdmA1909	0.766087	7.77482	0.00461201	0.0170713
SGdmA0564	0.733751	10.5182	0.00462742	0.0171198
SGdmA6743	0.738968	6.5421	0.00463038	0.0171222
SGdmA1890	0.769426	6.3001	0.00463756	0.0171402
SGdmA1417	0.740711	6.21389	0.00464435	0.0171567
SGdmA1032	0.819974	5.71686	0.00464692	0.0171577
SGdmA7241	-0.75299	6.67566	0.0046726	0.0172439
SGdmA0569	0.729461	10.4781	0.00468899	0.0172957
SGdmA3554	0.811143	5.02537	0.00469166	0.017297
SGdmA0693	-0.73375	6.52131	0.00469455	0.017299
SGdmA3235	0.842847	5.6034	0.00469886	0.0173063
SGdmA5550	-0.772549	6.92173	0.00470576	0.0173231
SGdmA3063	-0.740905	5.22399	0.00471553	0.0173504
SGdmA6867	0.761922	6.994	0.00473442	0.0174113
SGdmA3061	0.743298	6.77412	0.00478975	0.0175973
SGdmA7084	0.751539	6.13507	0.00483051	0.0177382
SGdmA3261	0.770509	7.4165	0.00483365	0.017741
SGdmA5366	-0.859804	4.79401	0.00484992	0.0177782
SGdmA4200	0.740804	7.73405	0.00485045	0.0177782
SGdmA2336	-0.737632	7.17463	0.00485334	0.0177782
SGdmA2261	-0.746711	5.75861	0.00485553	0.0177782
SGdmA5766	0.782122	5.55437	0.00485579	0.0177782
SGdmA3382	-0.739725	7.28182	0.00487606	0.0178435
SGdmA5729	0.726519	6.62204	0.00492199	0.0180027
SGdmA5325	-0.748099	7.49107	0.00496473	0.0181424
SGdmA7014	0.781793	5.67937	0.00496508	0.0181424
SGdmA4130	0.745505	7.28909	0.00496798	0.018144
SGdmA4811	-0.738261	6.8855	0.00498121	0.0181812
SGdmA2532	-0.733647	7.03541	0.00498306	0.0181812
SGdmA1980	0.741688	7.11642	0.00499257	0.0182069
SGdmA7334	-0.731424	7.40059	0.00500725	0.0182468
SGdmA4143	0.734317	5.8691	0.00500972	0.0182468
SGdmA2895	0.740242	6.76353	0.00501091	0.0182468
SGdmA4776	-0.746848	5.85463	0.00503549	0.0183273
SGdmA4366	-0.770545	5.35615	0.0050475	0.018362
SGdmA0900	0.76067	6.5226	0.0051037	0.0185573
SGdmA6963	0.757121	7.10502	0.0051383	0.018674
SGdmA1424	-0.736932	7.77214	0.00514226	0.0186792
SGdmA7127	1.02164	4.41065	0.00515917	0.0187222
SGdmA1206	0.78378	5.12756	0.00516742	0.018743
SGdmA2708	0.751709	6.02932	0.00517053	0.0187451
SGdmA3852	0.731805	6.4811	0.00517672	0.0187583
SGdmA3968	-0.769321	6.22933	0.00518539	0.0187805
SGdmA2040	-0.740107	7.298	0.00520701	0.0188496
SGdmA4062	-0.734695	5.3382	0.00521246	0.0188601
SGdmA5300	0.753434	5.10437	0.00524083	0.0189535
SGdmA2230	0.850612	4.41618	0.0052442	0.0189564
SGdmA7537	0.733257	7.67533	0.00525759	0.0189956
SGdmA2323	0.766149	5.87966	0.00527639	0.0190395
SGdmA0087	0.719439	9.83176	0.0052767	0.0190395
SGdmA2142	0.820675	3.52548	0.00527745	0.0190395
SGdmA1697	0.740446	5.68765	0.00528054	0.0190413
SGdmA6815	0.780145	5.19918	0.0052899	0.0190658
SGdmA6202	0.753177	6.23654	0.00529731	0.0190832
SGdmA3715	0.760799	5.22542	0.00531388	0.0191336
SGdmA2359	0.778553	5.4415	0.00531788	0.0191387
[truncated: 5,171 more rows]

## Sheet: T7dT
edgeR statistics: Epi_T7dT vs Trypo_T7dT
	logFC	logCPM	PValue	FDR
SGdmA4376	-5.46449	8.30094	3.21823e-119	2.38245e-115
SGdmA3696	-4.44922	8.91226	2.35283e-95	8.70899e-92
SGdmA4679	-4.20517	9.10841	6.24923e-84	1.38487e-80
SGdmA1515	-4.29443	7.48755	7.48276e-84	1.38487e-80
SGdmA0613	-3.93359	9.86061	5.97072e-73	8.84025e-70
SGdmA0123	-3.47545	9.60902	3.14446e-63	3.87974e-60
SGdmA1545	3.76852	9.62823	5.79876e-61	6.1326e-58
SGdmA2459	-3.36539	7.30997	1.31695e-57	1.21867e-54
SGdmA0131	-3.74818	5.75227	3.93417e-57	3.23608e-54
SGdmA0101	-3.39066	8.24835	1.41959e-54	1.05092e-51
SGdmA0019	-3.04935	11.2043	3.95619e-51	2.66251e-48
SGdmA7262	3.25503	11.0406	1.92109e-48	1.18515e-45
SGdmA0292	3.18907	11.0837	6.14961e-47	3.31512e-44
SGdmA4311	-2.93713	7.47593	6.39657e-47	3.31512e-44
SGdmA0017	3.18873	10.0069	6.71712e-47	3.31512e-44
SGdmA3100	3.15976	10.4069	3.87351e-46	1.79223e-43
SGdmA4146	3.25045	8.17363	1.23601e-45	5.38246e-43
SGdmA0356	3.11741	10.5837	3.08954e-45	1.27066e-42
SGdmA0049	-2.91137	9.98735	1.46729e-44	5.71703e-42
SGdmA7042	3.10608	6.79629	8.71195e-43	3.22473e-40
SGdmA6024	-3.15125	3.9556	2.01467e-42	7.1022e-40
SGdmA0001	-2.71427	13.7876	5.86178e-42	1.97249e-39
SGdmA6731	3.10829	6.51882	1.75667e-40	5.63045e-38
SGdmA3219	-2.79971	5.68407	1.82535e-40	5.63045e-38
SGdmA6170	2.9445	8.36823	5.22543e-40	1.54736e-37
SGdmA7714	-2.6641	7.15575	8.51764e-40	2.42523e-37
SGdmA7181	-2.66298	7.47497	1.15823e-37	3.10654e-35
SGdmA0243	-2.92011	7.73169	1.17497e-37	3.10654e-35
SGdmA6015	-2.62421	6.52855	7.53217e-37	1.92278e-34
SGdmA2689	2.75666	8.54608	8.18153e-37	2.01893e-34
SGdmA4120	2.73356	8.53131	3.30846e-36	7.90081e-34
SGdmA2617	-2.54129	7.20336	5.83089e-36	1.34894e-33
SGdmA2228	-2.56407	6.05322	3.06938e-35	6.84408e-33
SGdmA0061	2.6716	12.0419	3.1433e-35	6.84408e-33
SGdmA0066	-2.56558	6.76461	5.25246e-35	1.11097e-32
SGdmA3919	-2.8007	6.15786	1.01446e-34	2.08613e-32
SGdmA5549	2.70319	9.49228	1.23154e-34	2.46408e-32
SGdmA4290	-2.90903	7.71005	2.28175e-34	4.44522e-32
SGdmA0100	-2.50106	7.30755	1.00854e-33	1.91441e-31
SGdmA2457	-2.75793	6.84594	1.1315e-33	2.09413e-31
SGdmA2216	2.69646	8.13145	1.28187e-33	2.31456e-31
SGdmA1413	-2.41996	8.61904	1.58569e-33	2.79496e-31
SGdmA2117	2.67098	7.34206	3.49982e-33	6.02539e-31
SGdmA0099	-2.47846	7.30838	5.31279e-33	8.93877e-31
SGdmA4134	2.69542	7.92517	5.69383e-33	9.36698e-31
SGdmA3315	2.58177	8.75109	1.14767e-32	1.84701e-30
SGdmA4819	-2.36331	8.67192	1.61472e-32	2.54336e-30
SGdmA4309	-2.43235	6.50208	1.71799e-32	2.64964e-30
SGdmA2661	-2.42285	6.83795	3.52762e-32	5.32958e-30
SGdmA6770	2.52487	8.42089	8.91939e-32	1.32061e-29
SGdmA2603	-2.45268	6.875	9.68345e-32	1.40562e-29
SGdmA0062	-2.42504	8.92179	2.68178e-31	3.81793e-29
SGdmA0044	-2.37012	8.14535	3.57195e-31	4.98927e-29
SGdmA2250	-2.33497	7.57176	4.20061e-31	5.75873e-29
SGdmA0591	2.49663	9.7947	4.56833e-31	6.14897e-29
SGdmA3126	-2.28881	8.16847	9.66419e-31	1.27757e-28
SGdmA1344	-2.30972	6.41767	1.01166e-30	1.31392e-28
SGdmA1581	-2.38236	7.14422	1.34191e-30	1.71279e-28
SGdmA3045	2.47885	7.8137	1.41214e-30	1.77187e-28
SGdmA5151	2.51249	8.83494	2.01273e-30	2.48337e-28
SGdmA2683	-2.3921	7.2616	2.8177e-30	3.41957e-28
SGdmA6737	-2.7091	7.84975	4.94894e-30	5.9092e-28
SGdmA4310	-2.37922	6.7679	1.37892e-29	1.62034e-27
SGdmA1689	-2.27474	8.41795	1.51796e-29	1.75585e-27
SGdmA3634	-2.42604	7.66112	1.84848e-29	2.10528e-27
SGdmA3387	2.39419	8.37124	4.44755e-29	4.98866e-27
SGdmA6685	2.42661	9.76456	8.53387e-29	9.42929e-27
SGdmA7348	2.38488	8.79443	9.85255e-29	1.07262e-26
SGdmA0056	-2.30785	7.672	1.28538e-28	1.37561e-26
SGdmA3351	-2.2416	6.91402	1.30073e-28	1.37561e-26
SGdmA0003	-2.18585	11.9277	1.64047e-28	1.71048e-26
SGdmA1381	2.49069	7.26609	1.91213e-28	1.96494e-26
SGdmA0962	2.37334	8.17436	1.9376e-28	1.96494e-26
SGdmA0605	2.34135	9.60783	4.26545e-28	4.26718e-26
SGdmA3233	2.56926	5.3615	7.72051e-28	7.62066e-26
SGdmA6424	-2.94043	4.69152	9.57299e-28	9.32485e-26
SGdmA2058	-2.1429	8.55423	2.00879e-27	1.93131e-25
SGdmA7709	2.29482	8.54314	8.22341e-27	7.80486e-25
SGdmA5587	-2.24761	7.13627	2.12963e-26	1.99566e-24
SGdmA7730	2.54058	5.93892	2.83122e-26	2.61994e-24
SGdmA3781	-2.12561	7.50571	3.18364e-26	2.90969e-24
SGdmA6574	2.29354	5.40777	1.12418e-25	1.01492e-23
SGdmA5187	-2.58171	6.835	1.4e-25	1.2487e-23
SGdmA2529	-2.16479	5.84799	1.50492e-25	1.3263e-23
SGdmA0023	-2.07546	9.56729	1.69884e-25	1.47959e-23
SGdmA0005	-2.05336	12.3162	1.90002e-25	1.63557e-23
SGdmA7590	2.22281	8.69878	2.0569e-25	1.75025e-23
SGdmA7771	2.24468	8.01343	2.75075e-25	2.31407e-23
SGdmA0198	2.17128	9.82873	1.02883e-24	8.55777e-23
SGdmA3450	-2.10032	5.87111	1.07987e-24	8.88252e-23
SGdmA1802	-2.09018	5.44332	1.10143e-24	8.96031e-23
SGdmA4054	-2.0744	6.10513	1.14345e-24	9.20101e-23
SGdmA5471	2.17226	9.5684	1.64786e-24	1.31173e-22
SGdmA6613	-2.03058	6.38361	3.86938e-24	3.04734e-22
SGdmA4899	-2.06636	6.8319	4.91566e-24	3.83059e-22
SGdmA0076	-2.03544	7.24256	5.28415e-24	4.07485e-22
SGdmA6982	2.34192	5.74802	5.92656e-24	4.52313e-22
SGdmA2138	-2.05111	6.8125	6.54346e-24	4.94298e-22
SGdmA6014	2.21942	6.46901	7.55918e-24	5.65259e-22
SGdmA1602	-2.59615	6.69762	1.2208e-23	8.94812e-22
SGdmA3163	-2.04201	6.39675	2.57476e-23	1.86872e-21
SGdmA1786	-1.95393	8.40491	4.03515e-23	2.90021e-21
SGdmA4828	-1.9937	6.54942	5.15657e-23	3.67059e-21
SGdmA0703	-1.98979	6.86441	6.92482e-23	4.88233e-21
SGdmA3008	-1.95983	7.1307	8.37353e-23	5.84804e-21
SGdmA4730	2.08734	7.74215	1.04057e-22	7.19939e-21
SGdmA0111	-2.03293	6.30847	1.36618e-22	9.36464e-21
SGdmA0048	-2.08286	7.35279	1.51761e-22	1.03072e-20
SGdmA0590	2.35316	6.86566	1.86088e-22	1.25237e-20
SGdmA5741	-2.09057	5.51824	2.24831e-22	1.49948e-20
SGdmA0702	-1.95864	8.15861	2.81984e-22	1.86386e-20
SGdmA3945	-2.61788	5.88087	2.94067e-22	1.92653e-20
SGdmA0085	-2.02776	6.6657	3.92334e-22	2.54776e-20
SGdmA4706	2.07653	7.24225	5.15239e-22	3.2601e-20
SGdmA0008	-1.88963	10.3172	7.04282e-22	4.41848e-20
SGdmA0228	-2.37535	5.37877	7.67834e-22	4.7767e-20
SGdmA0053	2.032	8.75455	9.57843e-22	5.90909e-20
SGdmA7436	2.32834	6.35084	1.03901e-21	6.35684e-20
SGdmA6113	2.28424	7.15975	1.073e-21	6.511e-20
SGdmA7016	2.00944	9.66597	1.23283e-21	7.42001e-20
SGdmA3515	2.05143	6.96596	1.35314e-21	8.02227e-20
SGdmA5439	2.19419	6.36728	1.35456e-21	8.02227e-20
SGdmA0035	1.99373	11.0023	1.45347e-21	8.53971e-20
SGdmA3232	2.17397	5.42494	1.70569e-21	9.94268e-20
SGdmA4801	2.0477	7.75938	1.86827e-21	1.08053e-19
SGdmA0284	-1.89725	7.14006	2.10021e-21	1.19599e-19
SGdmA6590	-1.98294	6.18919	2.40794e-21	1.34475e-19
SGdmA2444	-2.00994	5.31275	2.41593e-21	1.34475e-19
SGdmA1973	-1.86169	7.4879	3.17571e-21	1.75446e-19
SGdmA2265	1.99391	7.91908	3.80502e-21	2.08656e-19
SGdmA0173	-2.19596	5.26257	4.58397e-21	2.49523e-19
SGdmA2694	2.05411	6.75413	4.73561e-21	2.55896e-19
SGdmA6124	-2.08671	6.83749	5.64069e-21	3.02595e-19
SGdmA3234	1.97763	7.28293	6.04384e-21	3.21889e-19
SGdmA5368	-1.83553	8.32519	9.29827e-21	4.91679e-19
SGdmA0002	-1.825	12.5644	1.07413e-20	5.63959e-19
SGdmA0175	-2.30499	5.77602	1.24126e-20	6.47116e-19
SGdmA0029	-1.83196	9.06717	1.35258e-20	7.0022e-19
SGdmA1734	2.13064	7.17963	1.42797e-20	7.34117e-19
SGdmA0506	1.94724	10.4868	1.86801e-20	9.53714e-19
SGdmA0572	1.93702	8.75263	2.07715e-20	1.05323e-18
SGdmA0257	1.98024	8.74581	2.35539e-20	1.18619e-18
SGdmA0466	1.94332	8.94615	2.89154e-20	1.44636e-18
SGdmA6362	1.92837	8.10919	2.92931e-20	1.45541e-18
SGdmA5429	2.05523	6.80693	2.97427e-20	1.4679e-18
SGdmA1362	2.15894	6.6205	3.58115e-20	1.74602e-18
SGdmA0889	-1.91893	6.30927	3.58497e-20	1.74602e-18
SGdmA2042	-1.81724	7.27412	4.28347e-20	2.07258e-18
SGdmA0127	-1.89623	8.53202	4.98675e-20	2.3972e-18
SGdmA1516	-1.84638	6.28986	5.51409e-20	2.6336e-18
SGdmA0234	-1.94723	5.06755	5.77007e-20	2.7382e-18
SGdmA0110	-1.83021	6.85267	6.00459e-20	2.82297e-18
SGdmA4738	-1.91768	5.21727	6.02498e-20	2.82297e-18
SGdmA2319	2.02306	6.62043	6.9209e-20	3.22235e-18
SGdmA0229	-2.4899	4.72842	1.32506e-19	6.09281e-18
SGdmA3139	-1.79601	7.37448	1.45707e-19	6.65846e-18
SGdmA6914	1.96457	6.65895	1.83461e-19	8.33227e-18
SGdmA1676	-1.87135	6.77908	1.85455e-19	8.37149e-18
SGdmA0473	1.90611	7.348	2.3867e-19	1.07083e-17
SGdmA0847	-1.84202	6.96058	2.73398e-19	1.21926e-17
SGdmA6573	1.92443	7.51344	4.62958e-19	2.04005e-17
SGdmA0828	1.8802	8.07176	4.86289e-19	2.13017e-17
SGdmA2569	-2.19322	6.28842	4.93102e-19	2.14732e-17
SGdmA1409	-1.76135	7.78896	4.96395e-19	2.14901e-17
SGdmA1135	-1.76941	6.16138	5.61364e-19	2.41615e-17
SGdmA0040	-1.79166	7.92349	5.92228e-19	2.53426e-17
SGdmA0151	-2.46428	5.13095	6.30632e-19	2.68308e-17
SGdmA4871	-1.76175	6.10481	6.7961e-19	2.87494e-17
SGdmA7260	1.85855	6.13666	8.47029e-19	3.56281e-17
SGdmA6990	1.84698	8.5116	8.67035e-19	3.62636e-17
SGdmA5909	2.02622	6.30107	9.25568e-19	3.84943e-17
SGdmA1182	1.89438	6.99079	9.74951e-19	4.03216e-17
SGdmA6591	-1.8583	4.46324	9.93021e-19	4.08407e-17
SGdmA0232	-1.8345	5.52572	1.15549e-18	4.72604e-17
SGdmA2901	1.89352	7.89736	1.2346e-18	5.02183e-17
SGdmA4399	1.87934	7.94528	1.53545e-18	6.21146e-17
SGdmA0542	-1.73155	8.04043	1.6566e-18	6.66512e-17
SGdmA7024	1.97554	7.16872	1.72472e-18	6.90169e-17
SGdmA1050	-1.72763	7.47057	1.9284e-18	7.67522e-17
SGdmA6105	2.01644	5.1208	2.08775e-18	8.19264e-17
SGdmA6523	1.87552	7.05381	2.0916e-18	8.19264e-17
SGdmA5179	-1.71544	8.2568	2.48452e-18	9.62981e-17
SGdmA4115	1.85654	8.10956	2.76314e-18	1.06539e-16
SGdmA0185	-2.40821	4.97766	2.78125e-18	1.06682e-16
SGdmA4617	-1.78974	5.39403	2.9002e-18	1.10671e-16
SGdmA0176	-2.04251	4.20298	3.37147e-18	1.27995e-16
SGdmA0865	1.94297	6.67354	3.38926e-18	1.28014e-16
SGdmA0731	-1.7281	6.44492	3.87524e-18	1.45627e-16
SGdmA4459	-1.80032	6.60316	4.16986e-18	1.55123e-16
SGdmA0020	-1.70348	9.41089	4.54306e-18	1.68161e-16
SGdmA0233	-1.73666	6.66567	5.00494e-18	1.84336e-16
SGdmA4149	-1.75828	6.52899	5.2108e-18	1.90968e-16
SGdmA6949	2.05491	4.75785	6.44771e-18	2.35135e-16
SGdmA0094	-1.83094	7.92634	6.72223e-18	2.43945e-16
SGdmA2556	-1.77669	6.17542	7.24621e-18	2.61677e-16
SGdmA0039	-1.76856	7.75398	7.58477e-18	2.72573e-16
SGdmA0378	-1.82882	5.64569	8.09084e-18	2.89355e-16
SGdmA4005	1.83257	6.35811	8.38474e-18	2.98424e-16
SGdmA0074	1.77977	11.1867	8.47807e-18	3.00302e-16
SGdmA7208	1.88139	5.61347	8.72835e-18	3.07695e-16
SGdmA7379	-1.69209	7.56991	9.18114e-18	3.22123e-16
SGdmA0333	-1.74295	7.86603	9.2253e-18	3.22146e-16
SGdmA5020	1.76766	10.8066	1.27462e-17	4.43006e-16
SGdmA2396	1.79924	7.24203	1.45661e-17	5.03891e-16
SGdmA0018	-1.672	9.08487	1.61385e-17	5.55691e-16
SGdmA0086	-1.73837	6.68228	1.69844e-17	5.82107e-16
SGdmA4731	-1.73774	5.02202	1.81509e-17	6.1922e-16
SGdmA5561	1.75775	9.53079	1.86424e-17	6.33074e-16
SGdmA7295	1.7751	10.4024	1.89093e-17	6.39204e-16
SGdmA0644	-1.71155	6.41648	2.51916e-17	8.47696e-16
SGdmA6070	-1.69545	6.86505	2.92208e-17	9.78832e-16
SGdmA4069	1.9925	5.43235	3.06389e-17	1.02171e-15
SGdmA5636	1.7463	8.21028	4.01525e-17	1.33296e-15
SGdmA0033	-1.64777	9.60796	4.13438e-17	1.36638e-15
SGdmA5512	-1.75355	4.85894	4.85908e-17	1.59874e-15
SGdmA1631	-2.1052	4.21231	5.31074e-17	1.73962e-15
SGdmA7384	-1.65337	7.9548	5.48741e-17	1.78172e-15
SGdmA1213	-1.70455	6.19946	7.4306e-17	2.40213e-15
SGdmA2696	-2.15635	3.88266	8.10519e-17	2.60882e-15
SGdmA2253	1.94144	6.90415	9.08858e-17	2.90012e-15
SGdmA1954	-1.65591	7.98669	9.29783e-17	2.95416e-15
SGdmA0409	1.90923	5.76733	1.03645e-16	3.27898e-15
SGdmA6344	-1.97417	5.58707	1.15067e-16	3.62486e-15
SGdmA0024	1.71611	10.701	1.17213e-16	3.6768e-15
SGdmA7143	1.72528	9.43379	1.37454e-16	4.29354e-15
SGdmA6830	-1.64085	7.63766	1.59054e-16	4.94739e-15
SGdmA2109	2.14654	3.95856	1.63146e-16	5.05344e-15
SGdmA0230	1.77537	7.50388	1.73403e-16	5.34876e-15
SGdmA1455	-1.63781	6.58336	1.82231e-16	5.59774e-15
SGdmA3411	-1.62296	6.99204	1.83273e-16	5.6065e-15
SGdmA1147	-1.98807	7.43495	1.94027e-16	5.91102e-15
SGdmA0235	-1.78865	5.62355	1.9915e-16	6.04224e-15
SGdmA3270	1.88885	5.19233	2.0224e-16	6.11096e-15
SGdmA0571	-1.99075	7.09955	2.33733e-16	7.03385e-15
SGdmA6265	1.80154	6.49068	2.35271e-16	7.05147e-15
SGdmA0028	-1.66362	8.45588	2.46002e-16	7.34337e-15
SGdmA3097	-1.69831	5.74625	2.47611e-16	7.36171e-15
SGdmA5568	1.69073	9.95177	2.60353e-16	7.70958e-15
SGdmA6366	1.75772	8.10089	3.1928e-16	9.41684e-15
SGdmA2575	-2.30435	6.73226	3.32489e-16	9.76751e-15
SGdmA0570	-1.69183	10.2939	3.77836e-16	1.10558e-14
SGdmA5080	1.84211	7.66008	4.36814e-16	1.27312e-14
SGdmA5986	-1.58577	9.56715	4.73019e-16	1.36998e-14
SGdmA4977	-1.66828	6.6464	4.73747e-16	1.36998e-14
SGdmA4407	1.75617	6.42351	4.80452e-16	1.38396e-14
SGdmA4528	1.91071	5.13629	5.14965e-16	1.47763e-14
SGdmA4057	-2.00889	4.61066	5.75693e-16	1.6455e-14
SGdmA7680	-1.60826	6.49133	5.92734e-16	1.68141e-14
SGdmA4848	1.79993	6.37616	5.92798e-16	1.68141e-14
SGdmA2141	-1.61991	6.24511	6.37015e-16	1.79993e-14
SGdmA7559	-1.73394	4.47432	6.50489e-16	1.83102e-14
SGdmA6547	-1.61501	5.6971	8.17113e-16	2.29132e-14
SGdmA7285	-1.69639	5.70131	1.06162e-15	2.96574e-14
SGdmA5353	-1.60125	7.15915	1.16172e-15	3.23317e-14
SGdmA6575	1.77022	6.11373	1.19672e-15	3.30963e-14
SGdmA7430	-1.56836	7.77388	1.19814e-15	3.30963e-14
SGdmA1935	-1.66231	7.16025	1.2905e-15	3.55153e-14
SGdmA7012	-1.5682	7.39109	1.34078e-15	3.66749e-14
SGdmA6572	1.71684	6.82047	1.34255e-15	3.66749e-14
SGdmA6772	-1.64392	5.43836	1.48544e-15	4.0429e-14
SGdmA3841	-1.61822	6.87035	1.62833e-15	4.39947e-14
SGdmA1544	1.64328	8.31808	1.6509e-15	4.44421e-14
SGdmA1040	1.70057	7.19309	1.80658e-15	4.8457e-14
SGdmA6335	1.64622	8.96812	2.06267e-15	5.49278e-14
SGdmA5129	1.85789	6.20286	2.07658e-15	5.51002e-14
SGdmA6885	1.76501	7.14096	2.92838e-15	7.71588e-14
SGdmA5984	-1.54351	9.05057	2.92876e-15	7.71588e-14
SGdmA0293	1.63688	6.62592	3.00725e-15	7.89457e-14
SGdmA0362	1.64974	7.72473	3.08602e-15	8.07271e-14
SGdmA2662	1.67662	6.80001	3.21851e-15	8.38966e-14
SGdmA3017	1.70074	5.70576	3.27635e-15	8.51045e-14
SGdmA3994	1.7679	5.58328	4.82227e-15	1.22697e-13
SGdmA6100	-1.55851	8.0018	4.82301e-15	1.22697e-13
SGdmA5609	1.6263	6.38928	5.02845e-15	1.27485e-13
SGdmA0513	-1.59154	7.06498	5.43906e-15	1.37424e-13
SGdmA2310	1.63949	6.36126	5.9075e-15	1.48753e-13
SGdmA5531	-1.55297	6.06219	6.23817e-15	1.56546e-13
SGdmA2357	1.61096	7.66845	7.19516e-15	1.79952e-13
SGdmA0030	-1.52615	8.29442	7.65891e-15	1.90905e-13
SGdmA3608	1.59654	11.5477	8.29479e-15	2.06062e-13
SGdmA5599	-1.57776	6.06596	8.77557e-15	2.17276e-13
SGdmA0247	1.59439	9.54507	9.27883e-15	2.28971e-13
SGdmA6584	-1.79268	5.46289	1.17746e-14	2.89592e-13
SGdmA4251	-1.51605	7.01024	1.27901e-14	3.13527e-13
SGdmA7332	1.59353	7.51351	1.32308e-14	3.2326e-13
SGdmA1506	-1.80128	5.51418	1.3739e-14	3.34573e-13
SGdmA4191	-1.51511	8.47673	1.3838e-14	3.35879e-13
SGdmA0309	1.59079	8.66291	1.40756e-14	3.40529e-13
SGdmA2677	-1.9356	7.04512	1.41674e-14	3.41632e-13
SGdmA3922	1.63587	6.93136	1.51627e-14	3.64445e-13
SGdmA6517	1.70225	4.89302	1.54966e-14	3.71267e-13
SGdmA6753	1.61859	7.57555	2.40488e-14	5.70618e-13
SGdmA5399	-1.57992	6.95998	2.42882e-14	5.73165e-13
SGdmA5529	1.75447	6.16783	2.43109e-14	5.73165e-13
SGdmA0031	1.5677	9.01077	2.60742e-14	6.12786e-13
SGdmA4448	1.6245	7.0227	2.73281e-14	6.4022e-13
SGdmA1702	1.57298	8.01159	2.88535e-14	6.73826e-13
SGdmA0153	-1.49985	9.25572	4.29628e-14	1.00017e-12
SGdmA3987	-1.50754	6.93443	5.04648e-14	1.17113e-12
SGdmA6897	-1.50542	6.19483	5.36619e-14	1.24143e-12
SGdmA4332	1.61686	7.49892	5.39511e-14	1.24424e-12
SGdmA2464	1.58364	7.15895	6.22989e-14	1.43229e-12
SGdmA1164	-1.49442	6.73982	6.58232e-14	1.50864e-12
SGdmA4990	1.58296	7.27804	7.54988e-14	1.72506e-12
SGdmA0624	1.54439	7.84994	7.8537e-14	1.78895e-12
SGdmA6543	-1.57231	6.13523	7.91521e-14	1.79743e-12
SGdmA3542	1.72839	4.40455	8.19907e-14	1.8562e-12
SGdmA3053	1.71154	6.32091	8.82007e-14	1.9907e-12
SGdmA2005	-1.61101	5.40647	9.11059e-14	2.05002e-12
SGdmA0274	-1.51934	7.74411	9.46432e-14	2.12316e-12
SGdmA3900	1.54638	7.22559	1.07413e-13	2.40236e-12
SGdmA6320	1.5734	8.38846	1.11268e-13	2.48107e-12
SGdmA2249	1.71154	5.49751	1.13212e-13	2.51683e-12
SGdmA3760	-1.5157	6.38978	1.14832e-13	2.54521e-12
SGdmA4203	1.57802	7.1655	1.36751e-13	3.02199e-12
SGdmA7672	-1.97712	6.94057	1.90067e-13	4.1877e-12
SGdmA2039	-1.47875	7.78554	2.07772e-13	4.56421e-12
SGdmA7088	1.65495	6.81219	2.26543e-13	4.91817e-12
SGdmA0077	-1.49979	7.25535	2.45259e-13	5.30893e-12
SGdmA4755	1.54659	7.73172	2.72963e-13	5.88066e-12
SGdmA4764	1.62172	6.3671	2.73261e-13	5.88066e-12
SGdmA6902	1.7295	5.82366	2.78381e-13	5.9735e-12
SGdmA2016	-1.47319	6.4973	2.80213e-13	5.99542e-12
SGdmA6705	-1.48499	5.86001	2.9194e-13	6.22834e-12
SGdmA6721	-1.43856	6.53207	3.025e-13	6.43508e-12
SGdmA4719	-1.48422	5.81515	3.04176e-13	6.45219e-12
SGdmA7675	1.50717	8.30941	3.1392e-13	6.63987e-12
SGdmA5850	1.50339	8.01821	3.16419e-13	6.67364e-12
SGdmA0810	-1.9755	4.31706	3.2001e-13	6.7097e-12
SGdmA1250	-1.48482	5.89581	3.20222e-13	6.7097e-12
SGdmA7634	1.7287	5.41883	3.20848e-13	6.7097e-12
SGdmA3820	1.71104	4.76513	3.32617e-13	6.93624e-12
SGdmA1882	-1.41849	8.9295	3.50969e-13	7.29839e-12
SGdmA0084	-1.71702	4.88697	3.53045e-13	7.32099e-12
SGdmA0479	-1.41206	8.51283	4.64469e-13	9.60466e-12
SGdmA4889	-1.41013	7.83038	6.14864e-13	1.2659e-11
SGdmA5264	1.52924	7.1697	6.15591e-13	1.2659e-11
SGdmA0013	-1.40573	11.0247	6.58428e-13	1.35023e-11
SGdmA5859	-1.39885	8.86094	7.37916e-13	1.50906e-11
SGdmA4702	-1.42154	7.11694	8.20283e-13	1.67288e-11
SGdmA6727	1.67981	4.77388	8.88208e-13	1.80643e-11
SGdmA6735	1.48456	8.2623	1.06367e-12	2.15735e-11
SGdmA6771	1.51748	8.64288	1.10832e-12	2.24178e-11
SGdmA0022	-1.41387	8.37534	1.16038e-12	2.34068e-11
SGdmA7484	1.55696	4.79879	1.27512e-12	2.56513e-11
SGdmA3095	-1.47996	5.84958	1.38142e-12	2.77145e-11
SGdmA6381	-1.59502	4.85442	1.38842e-12	2.77797e-11
SGdmA3565	-1.49805	7.2856	1.45382e-12	2.90097e-11
SGdmA0026	-1.38727	9.72414	1.48601e-12	2.95723e-11
SGdmA0124	-1.45127	6.67268	1.52857e-12	3.03379e-11
SGdmA0559	-1.54845	5.84636	1.54148e-12	3.04694e-11
SGdmA6384	1.52688	6.36413	1.54343e-12	3.04694e-11
SGdmA1052	-1.68651	5.54486	1.59269e-12	3.13581e-11
SGdmA0444	1.46319	8.32778	1.61087e-12	3.1632e-11
SGdmA2305	1.46628	6.66569	1.65184e-12	3.23506e-11
SGdmA4344	-1.44216	7.98603	1.75779e-12	3.43349e-11
SGdmA5039	-1.40863	6.73533	1.83239e-12	3.56978e-11
SGdmA0172	-1.47007	5.91702	1.89633e-12	3.68465e-11
SGdmA4143	1.48397	5.8691	1.97931e-12	3.83581e-11
SGdmA1357	-1.52339	7.56838	2.165e-12	4.18473e-11
SGdmA2509	-1.38068	6.58556	2.29375e-12	4.42203e-11
SGdmA5188	-1.39041	6.23563	2.33071e-12	4.48162e-11
SGdmA2826	-1.4601	6.85744	2.49999e-12	4.79467e-11
SGdmA4766	-1.3889	7.09072	2.54806e-12	4.87423e-11
SGdmA6971	1.44829	7.10706	2.72276e-12	5.195e-11
SGdmA5101	1.45525	7.34799	2.91435e-12	5.54626e-11
SGdmA1532	-1.42298	6.53208	3.06641e-12	5.82067e-11
SGdmA5425	-1.38711	6.64232	3.12648e-12	5.91953e-11
SGdmA1984	1.44174	8.50525	3.19708e-12	6.03776e-11
SGdmA0226	-1.58351	5.19719	3.38931e-12	6.38426e-11
SGdmA1642	1.43118	7.85663	3.39781e-12	6.38426e-11
SGdmA4163	1.42344	9.82243	3.65796e-12	6.85567e-11
SGdmA1681	1.46898	7.98472	3.6762e-12	6.87245e-11
SGdmA1965	1.43151	7.53428	4.63641e-12	8.64569e-11
SGdmA1578	-1.38744	6.27885	4.76663e-12	8.86618e-11
SGdmA6481	-1.54139	5.00549	4.97988e-12	9.23961e-11
SGdmA1987	1.51549	8.63846	5.34273e-12	9.86437e-11
SGdmA6884	1.60783	6.42527	5.34326e-12	9.86437e-11
SGdmA5498	1.45438	5.78915	5.91755e-12	1.08974e-10
SGdmA3383	1.47828	8.74613	6.03496e-12	1.10861e-10
SGdmA1712	-1.53837	4.44338	6.19451e-12	1.1323e-10
SGdmA4810	1.4631	7.48177	6.92985e-12	1.26359e-10
SGdmA1715	1.42479	6.92005	7.0666e-12	1.28536e-10
SGdmA5323	-1.36153	6.35484	7.61668e-12	1.38202e-10
SGdmA5056	1.4094	6.97587	7.79714e-12	1.4113e-10
SGdmA1408	-1.65879	4.9873	7.91513e-12	1.42916e-10
SGdmA7270	-1.35037	7.364	8.32614e-12	1.49972e-10
SGdmA5934	1.56633	6.48396	8.43039e-12	1.51481e-10
SGdmA4589	-1.55284	5.10714	9.16766e-12	1.6433e-10
SGdmA4361	-1.32925	8.18921	9.51944e-12	1.70223e-10
SGdmA0712	-1.35178	7.19184	1.01263e-11	1.80639e-10
SGdmA5603	-1.38594	7.42147	1.10394e-11	1.96453e-10
SGdmA7635	-1.45934	6.95044	1.12127e-11	1.9906e-10
SGdmA7588	-1.35815	7.09052	1.28762e-11	2.28044e-10
SGdmA0908	-1.58832	6.10839	1.29534e-11	2.28864e-10
SGdmA1020	-1.36009	6.19284	1.30067e-11	2.29258e-10
SGdmA2055	1.4288	7.74219	1.3159e-11	2.31393e-10
SGdmA4659	-1.54548	5.4113	1.32704e-11	2.32797e-10
SGdmA5403	-1.3861	5.81069	1.35308e-11	2.36804e-10
SGdmA3076	1.5869	6.262	1.36388e-11	2.38132e-10
SGdmA4854	1.42858	5.69735	1.53813e-11	2.67301e-10
SGdmA2932	-1.33368	6.61455	1.53816e-11	2.67301e-10
SGdmA3180	-1.35505	5.92044	1.63687e-11	2.83787e-10
SGdmA4316	1.55503	6.73258	1.66779e-11	2.88473e-10
SGdmA5461	1.44698	5.87533	1.71545e-11	2.96025e-10
SGdmA0980	1.50879	6.72807	1.73284e-11	2.98331e-10
SGdmA1625	-1.35417	6.21985	1.79512e-11	3.08335e-10
SGdmA5164	-1.35679	5.95076	1.81428e-11	3.10906e-10
SGdmA1991	1.36976	9.26059	2.0957e-11	3.58301e-10
SGdmA3449	1.39598	6.55122	2.14937e-11	3.66631e-10
SGdmA6546	-1.32543	6.24155	2.24581e-11	3.82201e-10
SGdmA4408	-1.39231	5.55079	2.32284e-11	3.94403e-10
SGdmA0159	1.39131	7.6806	2.61662e-11	4.42425e-10
SGdmA7569	1.37003	8.75375	2.61762e-11	4.42425e-10
SGdmA6339	-1.36354	5.86755	2.64909e-11	4.46726e-10
SGdmA7136	-1.38781	5.69352	2.70365e-11	4.54889e-10
SGdmA4950	1.37176	7.55866	3.12992e-11	5.24226e-10
SGdmA6741	1.36893	9.14725	3.21029e-11	5.36474e-10
SGdmA0340	1.37827	7.05324	3.25112e-11	5.42074e-10
SGdmA0401	1.35612	9.61941	3.30702e-11	5.50154e-10
SGdmA6284	1.43347	5.50368	3.32702e-11	5.52241e-10
SGdmA2686	1.39574	6.46046	3.39201e-11	5.61768e-10
SGdmA2018	1.55987	5.27024	3.70794e-11	6.12721e-10
SGdmA1555	-1.42785	5.77637	3.79323e-11	6.25419e-10
SGdmA1113	-1.80282	5.07368	3.86569e-11	6.35949e-10
SGdmA0655	-1.31091	6.28346	4.04401e-11	6.6381e-10
SGdmA4416	-1.35751	6.79074	4.07599e-11	6.67502e-10
SGdmA6658	-1.31498	6.39951	4.08454e-11	6.67502e-10
SGdmA2675	1.3771	7.96879	4.15375e-11	6.76318e-10
SGdmA7331	1.40044	5.739	4.15676e-11	6.76318e-10
SGdmA3052	1.37135	7.98689	4.29545e-11	6.96494e-10
SGdmA4050	-1.3828	6.22281	4.29958e-11	6.96494e-10
SGdmA7692	-1.6171	5.19976	4.42631e-11	7.15458e-10
SGdmA3237	-1.41352	7.88216	4.48546e-11	7.23439e-10
SGdmA2843	1.3622	5.70833	4.53108e-11	7.29208e-10
SGdmA2995	-1.40566	7.81376	5.41987e-11	8.70354e-10
SGdmA0371	-1.28669	8.25348	5.50599e-11	8.8227e-10
SGdmA5090	-1.35168	6.27684	5.79104e-11	9.25941e-10
SGdmA6194	-1.32425	6.78673	5.87066e-11	9.36649e-10
SGdmA2318	-1.34699	6.07191	6.22895e-11	9.91676e-10
SGdmA6743	1.36417	6.5421	6.27392e-11	9.96691e-10
SGdmA0663	1.37445	8.14802	6.33056e-11	1.00354e-09
SGdmA6729	-1.30045	6.52207	6.77496e-11	1.07169e-09
SGdmA2998	-1.27674	8.59896	6.9805e-11	1.10185e-09
SGdmA1551	1.33825	7.89136	7.57155e-11	1.1926e-09
SGdmA3442	-1.2899	7.39468	8.10745e-11	1.2743e-09
SGdmA3110	1.4341	7.01533	8.4199e-11	1.3206e-09
SGdmA5160	-1.28601	5.88522	8.48633e-11	1.32821e-09
SGdmA3675	-1.43655	3.42331	8.74181e-11	1.36531e-09
SGdmA1168	-1.29851	5.73896	8.78461e-11	1.3691e-09
SGdmA5225	1.36063	7.95664	8.93824e-11	1.39012e-09
SGdmA4540	-1.28935	5.6529	8.97881e-11	1.3935e-09
SGdmA4485	-1.27578	7.76827	9.282e-11	1.43754e-09
SGdmA3576	1.33214	8.50876	1.06514e-10	1.64618e-09
SGdmA3439	-1.25778	7.97116	1.08294e-10	1.67021e-09
SGdmA1080	1.44935	4.16147	1.08793e-10	1.67442e-09
SGdmA0646	1.32072	8.17419	1.13405e-10	1.74179e-09
SGdmA4042	-1.25783	8.83566	1.1466e-10	1.75741e-09
SGdmA3839	-1.25725	7.58729	1.25878e-10	1.92139e-09
SGdmA6454	1.46576	5.00486	1.28211e-10	1.95298e-09
SGdmA2878	-1.3843	5.64781	1.31114e-10	1.99309e-09
SGdmA1425	-1.26437	6.81974	1.37469e-10	2.08542e-09
SGdmA0486	1.32041	8.48748	1.4441e-10	2.18623e-09
SGdmA4654	1.42778	5.69476	1.45487e-10	2.19804e-09
SGdmA0609	1.31245	8.96951	1.50197e-10	2.26458e-09
SGdmA1337	1.47067	5.32693	1.52836e-10	2.29968e-09
SGdmA2424	1.35245	7.05562	1.67572e-10	2.51631e-09
SGdmA1844	-1.28288	6.43971	1.68632e-10	2.52709e-09
SGdmA3961	-1.46711	5.48595	1.72138e-10	2.57442e-09
SGdmA7313	1.32143	7.35602	1.75932e-10	2.62585e-09
SGdmA3432	1.32511	6.64528	1.82804e-10	2.72293e-09
SGdmA6806	-1.37363	5.34873	1.83745e-10	2.73145e-09
SGdmA0269	-1.38835	7.20261	1.8725e-10	2.77798e-09
SGdmA2343	-1.25953	6.42463	1.93707e-10	2.86803e-09
SGdmA6429	-1.3502	4.44309	1.96468e-10	2.90285e-09
SGdmA7234	-1.24779	6.84369	1.96843e-10	2.90285e-09
SGdmA5701	1.31997	7.7299	1.9945e-10	2.93545e-09
SGdmA2098	-1.50998	6.18913	2.07008e-10	3.04063e-09
SGdmA5884	1.41857	5.14391	2.0839e-10	3.05488e-09
SGdmA6051	1.45666	5.78212	2.10429e-10	3.07867e-09
SGdmA3445	1.32873	7.482	2.18118e-10	3.18122e-09
SGdmA0264	1.30077	9.2251	2.18298e-10	3.18122e-09
SGdmA7441	1.37177	4.54642	2.23467e-10	3.24641e-09
SGdmA1979	-1.25419	6.55876	2.23648e-10	3.24641e-09
SGdmA6646	1.33239	5.087	2.33751e-10	3.38641e-09
SGdmA4935	1.30709	6.79164	2.34455e-10	3.38998e-09
SGdmA5168	-1.2887	7.21129	2.47879e-10	3.57709e-09
SGdmA4963	1.42153	6.42802	2.50522e-10	3.6082e-09
SGdmA6903	1.28799	8.20725	2.59968e-10	3.73698e-09
SGdmA3085	-1.23859	7.64738	2.61962e-10	3.75835e-09
SGdmA7023	1.29075	10.5682	2.71541e-10	3.88823e-09
SGdmA2191	-1.231	8.50391	2.74905e-10	3.9288e-09
SGdmA6079	1.42138	4.50663	2.83752e-10	4.04743e-09
SGdmA6518	-1.28339	6.14822	2.85293e-10	4.06158e-09
SGdmA0465	1.28339	9.31666	2.96476e-10	4.21269e-09
SGdmA6492	-1.34792	4.94724	2.98862e-10	4.23846e-09
SGdmA6538	1.2972	7.20493	3.04821e-10	4.31471e-09
SGdmA6904	1.32641	6.0166	3.16224e-10	4.4584e-09
SGdmA2380	1.45145	5.30686	3.17172e-10	4.4584e-09
SGdmA3712	1.32989	9.17015	3.17855e-10	4.4584e-09
SGdmA0408	1.71754	5.37273	3.17955e-10	4.4584e-09
SGdmA4995	-1.2571	6.29128	3.17984e-10	4.4584e-09
SGdmA2571	-1.24719	6.93415	3.19023e-10	4.46452e-09
SGdmA0528	-1.29931	9.62095	3.21802e-10	4.49491e-09
SGdmA6393	-1.23927	6.58992	3.22434e-10	4.49525e-09
SGdmA5710	-1.57354	6.29235	3.27952e-10	4.56358e-09
SGdmA1329	1.35857	5.83335	3.3898e-10	4.70819e-09
SGdmA1261	-1.26574	6.13238	3.78545e-10	5.24789e-09
SGdmA2830	1.3277	6.64727	3.9469e-10	5.46148e-09
SGdmA5858	-1.22284	7.03308	4.19001e-10	5.78706e-09
SGdmA1768	1.47947	5.22738	4.33268e-10	5.97296e-09
SGdmA4215	1.29069	7.401	4.56758e-10	6.28509e-09
SGdmA6071	1.29736	6.61235	4.69753e-10	6.45191e-09
SGdmA5892	-1.3078	6.19534	4.82706e-10	6.61754e-09
SGdmA3212	1.32546	7.24648	4.91918e-10	6.73137e-09
SGdmA3546	1.31315	6.42519	5.01075e-10	6.84401e-09
SGdmA3025	-1.48102	7.5326	5.17794e-10	7.05935e-09
SGdmA7209	-1.27484	4.55722	5.21959e-10	7.10306e-09
SGdmA0485	1.38586	6.4497	5.36972e-10	7.29396e-09
SGdmA7601	1.40345	5.00367	5.53782e-10	7.50851e-09
SGdmA6906	1.33306	7.22957	5.83657e-10	7.89911e-09
SGdmA1969	-1.21705	6.97009	5.87082e-10	7.93096e-09
SGdmA4099	1.28305	6.82435	6.01285e-10	8.10804e-09
SGdmA1614	-1.22899	6.4563	6.05308e-10	8.14745e-09
SGdmA1709	-1.21461	7.45174	6.21328e-10	8.3479e-09
SGdmA2999	-1.36364	4.21078	6.39046e-10	8.57039e-09
SGdmA5333	1.4018	4.55451	6.587e-10	8.818e-09
SGdmA4622	1.27729	6.96591	6.77387e-10	9.0518e-09
SGdmA0318	1.25215	8.2542	7.37636e-10	9.83913e-09
SGdmA5084	-1.51532	5.98165	7.52781e-10	1.00231e-08
SGdmA5509	1.33726	6.34339	8.06201e-10	1.07151e-08
SGdmA4478	1.33989	5.12743	8.88408e-10	1.17865e-08
SGdmA6724	-1.29515	8.406	9.04282e-10	1.19757e-08
SGdmA4421	-1.23226	5.4743	9.3049e-10	1.23007e-08
SGdmA4476	-1.21174	6.71135	9.37513e-10	1.23715e-08
SGdmA2983	-1.19772	7.56597	9.58087e-10	1.26205e-08
SGdmA5908	1.56391	3.67063	1.01623e-09	1.33626e-08
SGdmA1140	1.25696	8.02412	1.05807e-09	1.38881e-08
SGdmA1470	1.38999	5.30557	1.07791e-09	1.41235e-08
SGdmA0744	-1.2012	7.00332	1.08562e-09	1.41994e-08
SGdmA6361	1.3932	4.23225	1.12386e-09	1.46737e-08
SGdmA1782	1.51144	5.69407	1.14813e-09	1.49641e-08
SGdmA1076	1.25973	7.23386	1.15575e-09	1.50369e-08
SGdmA4456	1.40653	6.2932	1.20092e-09	1.55972e-08
SGdmA2848	1.28379	6.75458	1.21874e-09	1.57873e-08
SGdmA6056	1.50613	5.2503	1.21982e-09	1.57873e-08
SGdmA6754	-1.18765	7.62861	1.24334e-09	1.60637e-08
SGdmA3153	-1.18877	8.508	1.28226e-09	1.65375e-08
SGdmA4875	1.24009	8.86891	1.28686e-09	1.65681e-08
SGdmA0319	1.51139	3.3294	1.30328e-09	1.67371e-08
SGdmA7150	1.32844	5.64795	1.30451e-09	1.67371e-08
SGdmA6820	-1.20969	5.94992	1.33328e-09	1.70767e-08
SGdmA3236	-1.1956	6.78643	1.35184e-09	1.72844e-08
SGdmA7219	1.3275	7.96551	1.36182e-09	1.7382e-08
SGdmA1746	-1.20115	5.55091	1.3764e-09	1.75379e-08
SGdmA2671	1.43438	3.85389	1.39707e-09	1.77706e-08
SGdmA1335	-1.19587	7.33352	1.44018e-09	1.82875e-08
SGdmA2632	-1.20662	6.54346	1.47746e-09	1.87288e-08
SGdmA2477	1.41214	4.72072	1.50478e-09	1.90425e-08
SGdmA5407	1.30383	6.41708	1.50827e-09	1.90542e-08
SGdmA0139	-1.30336	4.8879	1.60208e-09	2.01704e-08
SGdmA5312	-1.64393	3.24114	1.63448e-09	2.05434e-08
SGdmA3039	-1.189	6.97554	1.64991e-09	2.07022e-08
SGdmA1190	1.23558	6.94518	1.7408e-09	2.17688e-08
SGdmA1648	1.23221	7.11722	1.7568e-09	2.19318e-08
SGdmA5113	-1.1769	7.56508	1.78976e-09	2.23057e-08
SGdmA6407	-1.51952	4.80619	1.79539e-09	2.23383e-08
SGdmA6179	-1.2069	7.63948	1.83904e-09	2.2843e-08
SGdmA1905	1.23129	6.6811	1.84698e-09	2.28665e-08
SGdmA1540	-1.22223	8.89591	1.84711e-09	2.28665e-08
SGdmA5467	1.34384	4.90793	1.86675e-09	2.30711e-08
SGdmA7537	1.32646	7.67533	1.917e-09	2.36526e-08
SGdmA6046	1.23559	7.33835	1.93855e-09	2.38786e-08
SGdmA6256	-1.20011	6.20815	1.98823e-09	2.445e-08
SGdmA5739	1.25316	6.98593	2.08893e-09	2.56457e-08
SGdmA5999	-1.20447	7.311	2.23059e-09	2.72944e-08
SGdmA4964	-1.32843	4.53493	2.3047e-09	2.81546e-08
SGdmA4510	1.25288	8.77245	2.33371e-09	2.8462e-08
SGdmA3687	-1.3036	5.09646	2.33927e-09	2.84829e-08
SGdmA6586	-1.78892	3.09402	2.35047e-09	2.85724e-08
SGdmA0843	-1.19424	7.47403	2.35776e-09	2.86139e-08
SGdmA3705	-1.20357	5.77725	2.42853e-09	2.94246e-08
SGdmA6717	1.30427	7.45035	2.4539e-09	2.96834e-08
SGdmA7054	-1.17379	8.30842	2.51869e-09	3.04174e-08
SGdmA6394	-1.17425	7.47752	2.52919e-09	3.04945e-08
SGdmA4305	-1.2142	6.42733	2.53517e-09	3.05169e-08
SGdmA2955	-1.30768	7.08151	2.55414e-09	3.06953e-08
SGdmA0761	-1.16552	6.91643	2.67598e-09	3.21074e-08
SGdmA5070	1.2436	6.67275	2.74972e-09	3.29388e-08
SGdmA0055	1.22478	9.98318	2.81518e-09	3.36685e-08
SGdmA4866	-1.2184	6.29618	2.83743e-09	3.38798e-08
SGdmA2187	1.23122	6.37977	2.84203e-09	3.38801e-08
SGdmA0374	-1.3433	5.57885	3.00437e-09	3.57578e-08
SGdmA7777	-1.1635	8.23117	3.00951e-09	3.57614e-08
SGdmA2272	-1.15449	7.64659	3.07492e-09	3.64801e-08
SGdmA4874	-1.16125	8.088	3.11106e-09	3.68499e-08
SGdmA6331	1.30117	6.23606	3.1429e-09	3.71675e-08
SGdmA1459	1.26228	6.73917	3.15125e-09	3.72068e-08
SGdmA4869	-1.15831	7.81199	3.19682e-09	3.76338e-08
SGdmA7413	-1.20403	5.18077	3.19758e-09	3.76338e-08
SGdmA2800	1.30822	5.8149	3.31839e-09	3.89937e-08
SGdmA5735	1.20966	6.17665	3.48443e-09	4.08799e-08
SGdmA4876	1.30762	7.4016	3.74564e-09	4.38749e-08
SGdmA2290	1.36802	5.18915	3.81665e-09	4.46361e-08
SGdmA1688	-1.2403	5.18099	3.86814e-09	4.51669e-08
SGdmA0963	-1.1693	7.50677	3.96922e-09	4.62743e-08
SGdmA4238	1.27226	7.22685	3.97898e-09	4.63151e-08
SGdmA1319	-1.15331	7.50626	4.16637e-09	4.84202e-08
SGdmA1263	1.2331	7.15048	4.22993e-09	4.90818e-08
SGdmA7453	-1.1805	5.42539	4.27986e-09	4.95834e-08
SGdmA3386	1.2305	8.52149	4.97218e-09	5.75141e-08
SGdmA6418	-1.22909	4.93739	5.15863e-09	5.95778e-08
SGdmA2409	-1.20561	5.17456	5.18676e-09	5.98093e-08
SGdmA5142	-1.36247	6.37562	5.51718e-09	6.35205e-08
SGdmA0106	-1.21195	8.17972	5.55418e-09	6.38472e-08
SGdmA6334	-1.16477	6.211	5.62904e-09	6.46074e-08
SGdmA1799	1.39736	6.6729	5.6788e-09	6.50776e-08
SGdmA7071	-1.13811	8.97147	5.71224e-09	6.53596e-08
SGdmA2545	-1.14778	7.93386	5.74865e-09	6.56748e-08
SGdmA1630	-1.14032	7.24549	5.92645e-09	6.76017e-08
SGdmA5921	1.27293	5.45111	6.04325e-09	6.88279e-08
SGdmA5236	-1.15215	6.34418	6.18861e-09	7.03752e-08
SGdmA1380	-1.14723	6.77609	6.44637e-09	7.3194e-08
SGdmA3355	-1.70521	6.33585	6.46867e-09	7.33347e-08
SGdmA3784	-1.15652	5.85517	6.54489e-09	7.40854e-08
SGdmA1410	-1.18574	6.23618	6.64915e-09	7.51506e-08
SGdmA6484	1.18971	7.33912	6.72092e-09	7.5846e-08
SGdmA0107	-1.67554	5.02884	6.88185e-09	7.73085e-08
SGdmA3607	1.1826	7.95294	6.94964e-09	7.79518e-08
SGdmA0808	1.3045	4.92466	7.0135e-09	7.85491e-08
SGdmA2742	1.2411	5.06552	7.11765e-09	7.95951e-08
SGdmA4055	1.33769	4.90999	7.15022e-09	7.98387e-08
SGdmA6768	1.36687	6.01017	7.32192e-09	8.16328e-08
SGdmA7767	1.70879	3.34078	7.33389e-09	8.16433e-08
SGdmA6401	-1.12531	8.23366	7.45284e-09	8.28429e-08
SGdmA7532	1.25762	5.429	7.61138e-09	8.44783e-08
SGdmA7626	-1.36651	5.88342	7.69762e-09	8.53076e-08
SGdmA1353	1.19388	6.79421	7.83099e-09	8.6656e-08
SGdmA1580	-1.12546	7.38129	8.0305e-09	8.87311e-08
SGdmA1971	1.19457	7.57878	8.75382e-09	9.6579e-08
SGdmA7659	-1.13407	6.68858	8.91158e-09	9.81732e-08
SGdmA1238	1.2618	5.39609	9.12775e-09	1.00405e-07
SGdmA0419	1.16018	10.7736	9.16382e-09	1.00652e-07
SGdmA5257	-1.13847	6.429	9.51111e-09	1.04214e-07
SGdmA0771	-1.12978	7.51729	9.51622e-09	1.04214e-07
SGdmA2210	-2.15888	3.78563	9.59123e-09	1.0488e-07
SGdmA6125	1.18063	5.83514	9.62473e-09	1.05091e-07
SGdmA2256	-1.12308	6.74823	9.95023e-09	1.08326e-07
SGdmA6025	1.48463	5.09021	1.00881e-08	1.09666e-07
SGdmA4469	1.37574	4.79739	1.01174e-08	1.09823e-07
SGdmA7543	-1.29343	6.46037	1.02996e-08	1.11636e-07
SGdmA1127	-1.13093	6.87033	1.05268e-08	1.13932e-07
SGdmA5883	-1.11732	7.73027	1.06533e-08	1.15133e-07
SGdmA4577	1.21171	5.52394	1.08293e-08	1.16865e-07
SGdmA1231	1.17136	7.00629	1.08665e-08	1.17096e-07
SGdmA5165	-1.19955	4.84971	1.10607e-08	1.19015e-07
SGdmA2531	-1.12441	7.88656	1.19531e-08	1.28245e-07
SGdmA6579	1.22392	5.97606	1.22073e-08	1.30783e-07
SGdmA5550	-1.13007	6.92173	1.2405e-08	1.32709e-07
SGdmA1898	-1.21862	5.07341	1.2752e-08	1.36224e-07
SGdmA0735	1.15099	8.60247	1.29619e-08	1.38267e-07
SGdmA0379	-1.54463	2.76198	1.34332e-08	1.42952e-07
SGdmA4261	1.25254	5.87018	1.34398e-08	1.42952e-07
SGdmA2846	-1.11484	7.10122	1.3773e-08	1.46287e-07
SGdmA3930	1.16048	8.96361	1.38354e-08	1.46738e-07
SGdmA3846	1.43582	4.56235	1.38806e-08	1.47007e-07
SGdmA3405	1.19311	7.98341	1.40142e-08	1.4821e-07
SGdmA7631	1.16202	8.26685	1.43111e-08	1.51134e-07
SGdmA6807	1.15471	8.26213	1.48886e-08	1.57009e-07
SGdmA6797	-1.13592	5.14856	1.51683e-08	1.59731e-07
SGdmA1670	1.15579	7.51955	1.52974e-08	1.60633e-07
SGdmA6649	1.21716	5.26379	1.53943e-08	1.61422e-07
SGdmA3035	-1.15018	7.35437	1.55934e-08	1.63279e-07
SGdmA4836	1.15508	8.46344	1.58204e-08	1.64995e-07
SGdmA5008	-1.11567	6.31568	1.58237e-08	1.64995e-07
SGdmA2942	-1.11064	8.04911	1.58241e-08	1.64995e-07
SGdmA3427	1.18434	8.22158	1.59949e-08	1.6654e-07
SGdmA6324	-1.10349	7.74883	1.65779e-08	1.72127e-07
SGdmA6321	-1.13127	7.68755	1.66446e-08	1.72577e-07
SGdmA5205	1.21205	7.01216	1.68421e-08	1.7438e-07
SGdmA6161	1.14677	8.98753	1.70193e-08	1.75969e-07
SGdmA1639	1.22879	4.6467	1.7337e-08	1.79004e-07
SGdmA4373	1.30358	6.83216	1.80207e-08	1.85803e-07
SGdmA6972	1.14501	9.46193	1.87772e-08	1.93066e-07
SGdmA7536	-1.12422	5.94876	1.89876e-08	1.94958e-07
SGdmA0115	1.13457	11.0657	1.90592e-08	1.95423e-07
SGdmA5715	-1.2202	5.22844	1.91257e-08	1.95833e-07
SGdmA2973	1.1533	7.97086	1.94447e-08	1.98825e-07
SGdmA3323	1.18674	7.78088	1.98144e-08	2.02325e-07
SGdmA5304	1.22362	5.70592	1.99724e-08	2.03658e-07
SGdmA6689	-1.15367	6.194	2.00838e-08	2.04513e-07
SGdmA2202	-1.12815	6.36087	2.02909e-08	2.06337e-07
SGdmA4648	1.18523	5.82383	2.03333e-08	2.06485e-07
SGdmA0343	-1.11675	8.07407	2.10093e-08	2.13057e-07
SGdmA6638	1.1524	6.07519	2.41904e-08	2.44646e-07
SGdmA2905	-1.08919	8.8025	2.44966e-08	2.46732e-07
SGdmA0349	-1.17232	6.51932	2.48525e-08	2.49977e-07
SGdmA5619	-1.17646	5.9601	2.53717e-08	2.54853e-07
SGdmA0941	-1.15663	5.32159	2.56088e-08	2.56886e-07
SGdmA0414	1.14157	5.98436	2.59272e-08	2.59728e-07
SGdmA4927	-1.1524	6.36664	2.62654e-08	2.62761e-07
SGdmA4479	-1.47835	5.41124	2.65839e-08	2.65588e-07
SGdmA2690	1.28635	6.63275	2.67697e-08	2.67084e-07
SGdmA2450	1.22845	5.02664	2.77611e-08	2.76602e-07
SGdmA1388	1.14534	8.30562	2.7812e-08	2.76737e-07
SGdmA0751	1.12759	8.60023	2.79174e-08	2.77413e-07
SGdmA4141	1.32828	4.54291	2.83805e-08	2.81637e-07
SGdmA7281	1.23301	6.28314	2.89202e-08	2.86608e-07
SGdmA1536	-1.10961	6.83275	2.90997e-08	2.88002e-07
SGdmA2304	-1.11452	5.71444	2.94036e-08	2.90621e-07
SGdmA5914	-1.11131	5.70118	2.96832e-08	2.92993e-07
SGdmA0171	-1.15234	6.22258	3.2704e-08	3.21951e-07
SGdmA6626	1.14604	5.40437	3.37943e-08	3.32204e-07
SGdmA3107	-1.101	6.40979	3.57887e-08	3.50919e-07
SGdmA0791	1.94693	1.91004	3.59155e-08	3.51696e-07
SGdmA2597	1.11577	8.67557	3.6644e-08	3.58356e-07
SGdmA0253	-1.14086	5.31281	3.72813e-08	3.63887e-07
SGdmA5075	-1.10995	6.29544	3.73079e-08	3.63887e-07
SGdmA6581	1.5344	4.22239	3.83689e-08	3.73744e-07
SGdmA5515	1.29052	6.05073	3.91222e-08	3.80581e-07
SGdmA2379	1.1634	6.6914	4.01473e-08	3.9004e-07
SGdmA3135	1.21981	5.19644	4.29394e-08	4.16619e-07
SGdmA4359	-1.06882	8.74618	4.31715e-08	4.18323e-07
SGdmA2649	-1.08764	7.38204	4.33773e-08	4.19767e-07
SGdmA4406	1.11152	9.34134	4.37681e-08	4.22996e-07
SGdmA1938	1.11344	8.80704	4.45023e-08	4.29375e-07
SGdmA3492	1.13277	7.10527	4.45441e-08	4.29375e-07
SGdmA4744	1.18083	6.48736	4.46652e-08	4.29982e-07
SGdmA1079	1.33731	5.67976	4.47953e-08	4.30675e-07
SGdmA3016	-1.06714	7.94742	4.4921e-08	4.31324e-07
SGdmA1234	1.15419	5.81216	4.6018e-08	4.41284e-07
SGdmA3267	1.42966	4.81337	4.64381e-08	4.44736e-07
SGdmA6399	1.10151	9.57277	4.72718e-08	4.52136e-07
SGdmA5415	-1.09588	6.45655	4.79469e-08	4.58001e-07
SGdmA1682	1.16699	5.82681	4.83267e-08	4.61034e-07
SGdmA1525	1.12533	7.44735	4.88567e-08	4.6549e-07
SGdmA1743	1.10942	8.89382	4.95952e-08	4.7192e-07
SGdmA1579	-1.07465	7.14377	5.04309e-08	4.79256e-07
SGdmA5627	-1.14375	5.37614	5.06385e-08	4.80612e-07
SGdmA3301	1.1629	6.04602	5.12773e-08	4.86051e-07
SGdmA7217	1.24382	5.03002	5.15887e-08	4.88377e-07
SGdmA7318	-1.06441	7.49371	5.25931e-08	4.9725e-07
SGdmA3850	-1.08252	6.62326	5.28461e-08	4.99004e-07
SGdmA5895	1.13318	6.50706	5.44774e-08	5.13753e-07
SGdmA3715	1.13381	5.22542	5.50448e-08	5.18444e-07
SGdmA5852	1.2022	6.22767	5.59588e-08	5.26382e-07
SGdmA4181	-1.08643	6.61394	5.65581e-08	5.31344e-07
SGdmA0863	-1.07196	6.03182	5.91442e-08	5.54936e-07
SGdmA7548	1.21935	3.83873	5.93516e-08	5.56177e-07
SGdmA3809	-1.0842	5.84761	5.95475e-08	5.57308e-07
SGdmA6595	-1.09561	5.11421	6.36433e-08	5.94888e-07
SGdmA2903	-1.05891	7.51905	6.5329e-08	6.09875e-07
SGdmA4509	1.11532	6.97936	6.5493e-08	6.10636e-07
SGdmA4443	-1.29447	5.62621	6.64676e-08	6.18943e-07
SGdmA2297	-1.05805	8.30646	6.77132e-08	6.29392e-07
SGdmA2334	1.29282	6.48489	6.77598e-08	6.29392e-07
SGdmA1864	1.13963	6.7877	6.89868e-08	6.39987e-07
SGdmA0688	1.09888	9.18539	7.0017e-08	6.48731e-07
SGdmA5537	-1.06709	6.46074	7.15549e-08	6.62151e-07
SGdmA4109	1.13322	5.99194	7.23432e-08	6.6861e-07
SGdmA6323	1.4441	5.82814	7.34882e-08	6.78345e-07
SGdmA0136	-1.55101	3.67115	7.424e-08	6.84431e-07
SGdmA4453	-1.13768	5.17665	7.57107e-08	6.97123e-07
SGdmA3365	-1.08367	4.68613	7.58761e-08	6.97777e-07
SGdmA0300	1.08692	8.84153	7.71747e-08	7.08709e-07
SGdmA7231	-1.08433	6.56868	7.72563e-08	7.08709e-07
SGdmA5472	1.24123	5.25772	7.83192e-08	7.17571e-07
SGdmA2772	1.10935	5.3401	7.88563e-08	7.21598e-07
SGdmA3227	1.15575	5.33811	8.03816e-08	7.34649e-07
SGdmA7639	1.14184	5.40629	8.87826e-08	8.10429e-07
SGdmA2512	-1.26795	5.31164	8.96313e-08	8.17168e-07
SGdmA2540	-1.80507	4.7342	9.46081e-08	8.61481e-07
SGdmA1105	1.07543	9.83975	9.49361e-08	8.63406e-07
SGdmA0862	1.10574	6.14758	9.63137e-08	8.7486e-07
SGdmA7321	-1.0524	7.04871	9.66018e-08	8.75634e-07
SGdmA4845	1.14793	6.77271	9.66355e-08	8.75634e-07
SGdmA3311	-1.05971	6.43891	9.79966e-08	8.86881e-07
SGdmA2247	-1.04082	6.70113	1.0184e-07	9.20543e-07
SGdmA6840	-1.4306	6.99437	1.02288e-07	9.23463e-07
SGdmA5348	1.11603	7.25634	1.04721e-07	9.44276e-07
SGdmA0987	1.077	10.3373	1.06775e-07	9.61622e-07
SGdmA2045	-1.0504	6.80558	1.07329e-07	9.65441e-07
SGdmA2094	-1.08742	5.95635	1.12235e-07	1.00834e-06
SGdmA3865	1.12848	5.30708	1.1321e-07	1.01587e-06
SGdmA0893	1.12193	6.25072	1.13628e-07	1.01839e-06
SGdmA5696	-1.46909	6.89579	1.15348e-07	1.03131e-06
SGdmA6346	1.13771	7.83583	1.15512e-07	1.03152e-06
SGdmA1130	1.09014	7.96836	1.1584e-07	1.03296e-06
SGdmA3881	1.37033	5.76374	1.15951e-07	1.03296e-06
SGdmA3567	1.0911	6.78415	1.1819e-07	1.05164e-06
SGdmA6372	-1.03467	7.46257	1.19736e-07	1.06411e-06
SGdmA5011	-1.03766	8.38308	1.20433e-07	1.06902e-06
SGdmA4279	1.22647	4.83134	1.21701e-07	1.07899e-06
SGdmA3396	-1.05202	6.15747	1.24174e-07	1.09959e-06
SGdmA3210	1.12469	5.85901	1.2454e-07	1.10152e-06
SGdmA1811	-1.05384	6.51767	1.26531e-07	1.11779e-06
SGdmA0011	1.06761	10.0176	1.30497e-07	1.15145e-06
SGdmA5500	-1.04673	8.40108	1.37265e-07	1.20973e-06
SGdmA0734	1.05989	10.5504	1.37917e-07	1.21403e-06
SGdmA7382	1.08481	8.19017	1.38892e-07	1.22116e-06
SGdmA0860	-1.09557	6.91329	1.39098e-07	1.22152e-06
SGdmA5369	-1.03776	7.37197	1.39277e-07	1.22164e-06
SGdmA7461	1.22851	4.78966	1.39656e-07	1.22352e-06
SGdmA4438	-1.03067	7.41552	1.42861e-07	1.25012e-06
SGdmA4128	-1.34126	6.53375	1.44479e-07	1.26279e-06
SGdmA7733	-1.04633	5.49414	1.46537e-07	1.27926e-06
SGdmA0607	1.06539	7.99792	1.50685e-07	1.31392e-06
SGdmA6654	-1.06226	5.97056	1.52776e-07	1.33059e-06
SGdmA6134	1.06013	8.83212	1.53131e-07	1.33211e-06
SGdmA4965	1.22492	5.61013	1.55029e-07	1.34704e-06
SGdmA4212	1.06252	7.51324	1.56616e-07	1.35924e-06
SGdmA7255	1.06533	7.5551	1.5798e-07	1.36947e-06
SGdmA4657	-1.08461	5.22003	1.59369e-07	1.37989e-06
SGdmA2645	1.08995	6.69369	1.62741e-07	1.40607e-06
SGdmA7442	1.29968	4.79909	1.62773e-07	1.40607e-06
SGdmA1660	1.14332	6.03985	1.64597e-07	1.42018e-06
SGdmA5145	1.11723	7.22184	1.76053e-07	1.51725e-06
SGdmA1396	-1.10206	5.90629	1.78139e-07	1.53344e-06
SGdmA6062	-1.38398	3.27753	1.80622e-07	1.55302e-06
SGdmA5491	-1.04256	6.92884	1.82815e-07	1.57005e-06
SGdmA3106	1.05807	9.60864	1.85526e-07	1.59148e-06
SGdmA1933	-1.04079	5.57027	1.85994e-07	1.59365e-06
SGdmA6969	1.08008	6.51801	1.86933e-07	1.5982e-06
SGdmA4123	1.18381	5.7758	1.86957e-07	1.5982e-06
SGdmA0981	-1.28253	6.65801	1.88835e-07	1.6124e-06
SGdmA1495	-1.17577	6.96438	1.90158e-07	1.62182e-06
SGdmA7683	-1.09944	4.03596	1.95042e-07	1.66156e-06
SGdmA0339	1.0685	6.2864	1.98381e-07	1.68612e-06
SGdmA7363	-1.18876	5.30275	1.99713e-07	1.6955e-06
SGdmA6822	1.08991	5.94308	2.02787e-07	1.71963e-06
SGdmA2906	-1.01718	7.03374	2.03225e-07	1.72137e-06
SGdmA0878	1.06911	7.24281	2.06995e-07	1.7513e-06
SGdmA0932	1.07065	7.31925	2.10468e-07	1.77865e-06
SGdmA6942	1.18757	5.46539	2.12243e-07	1.79011e-06
SGdmA4356	-1.01647	6.59913	2.12308e-07	1.79011e-06
SGdmA7238	-1.01973	6.81707	2.1264e-07	1.79087e-06
SGdmA0125	-1.07266	5.89087	2.13524e-07	1.79627e-06
SGdmA2630	1.05723	6.55372	2.14622e-07	1.80346e-06
SGdmA4187	-1.03436	8.08512	2.16116e-07	1.81396e-06
SGdmA1345	1.08784	6.69238	2.1726e-07	1.82149e-06
SGdmA3003	1.09847	6.17423	2.18318e-07	1.82829e-06
SGdmA7623	-1.06143	6.99277	2.26653e-07	1.89595e-06
SGdmA3640	-1.02167	6.30274	2.31743e-07	1.93633e-06
SGdmA1627	1.0572	6.6381	2.37965e-07	1.98608e-06
SGdmA5900	1.07784	5.75097	2.60209e-07	2.16929e-06
SGdmA6860	-1.03224	6.32423	2.61508e-07	2.17767e-06
SGdmA6270	-1.05485	5.66179	2.63064e-07	2.18579e-06
SGdmA4585	1.04585	6.47629	2.63254e-07	2.18579e-06
SGdmA2930	1.10336	6.54306	2.6337e-07	2.18579e-06
SGdmA0829	1.12774	6.63947	2.7689e-07	2.29542e-06
SGdmA0425	-1.00432	7.53448	2.82054e-07	2.33562e-06
SGdmA5869	1.11518	7.14472	2.9055e-07	2.40329e-06
SGdmA7215	1.29956	4.3012	2.92655e-07	2.41799e-06
SGdmA3533	1.16815	7.23444	2.97757e-07	2.45741e-06
SGdmA2252	1.18881	5.92896	3.00259e-07	2.4753e-06
SGdmA2656	1.06159	6.23197	3.0803e-07	2.53653e-06
SGdmA6907	1.118	5.0818	3.10441e-07	2.55355e-06
SGdmA0375	-1.00565	7.26536	3.16465e-07	2.59733e-06
SGdmA3132	1.12449	5.73462	3.21936e-07	2.63874e-06
SGdmA4198	1.04315	7.80608	3.22224e-07	2.63874e-06
SGdmA0846	-1.00722	7.10386	3.32983e-07	2.72384e-06
SGdmA0926	1.18899	5.78395	3.41752e-07	2.79248e-06
SGdmA7098	1.11567	5.3564	3.52949e-07	2.88079e-06
SGdmA0372	-1.00332	7.15464	3.57377e-07	2.91373e-06
SGdmA5124	-1.02369	6.9673	3.57935e-07	2.91506e-06
SGdmA0102	1.02629	10.0264	3.5921e-07	2.92223e-06
SGdmA4283	1.12583	5.49853	3.66386e-07	2.97615e-06
SGdmA3668	-1.0036	6.27057	3.66642e-07	2.97615e-06
SGdmA4847	-1.03992	5.73938	3.67386e-07	2.97892e-06
SGdmA7307	-1.00389	7.41188	3.78741e-07	3.06763e-06
SGdmA0092	1.02359	10.2526	3.87724e-07	3.13696e-06
SGdmA7356	-1.0123	5.63393	3.97454e-07	3.21218e-06
SGdmA5849	1.03329	7.09692	3.97993e-07	3.21302e-06
SGdmA7236	-0.991878	7.84899	4.00025e-07	3.22591e-06
SGdmA6835	1.08936	5.58387	4.05027e-07	3.2627e-06
SGdmA1475	-1.02022	6.82991	4.08433e-07	3.28655e-06
SGdmA3545	1.24467	4.50051	4.11036e-07	3.30391e-06
SGdmA4288	-1.00683	8.6425	4.28624e-07	3.44154e-06
SGdmA4165	-0.992811	7.33679	4.30246e-07	3.45082e-06
SGdmA6052	1.09064	4.83801	4.32324e-07	3.46374e-06
SGdmA0681	1.08645	5.43847	4.35928e-07	3.48884e-06
SGdmA6563	-0.986309	7.58223	4.368e-07	3.49204e-06
SGdmA2407	-1.06219	5.29487	4.40064e-07	3.51434e-06
SGdmA7566	1.04007	6.06958	4.43331e-07	3.53662e-06
SGdmA0121	1.03404	7.49137	4.62799e-07	3.6865e-06
SGdmA1397	-1.01987	6.23058	4.63115e-07	3.6865e-06
SGdmA3953	1.07787	5.34601	4.66706e-07	3.71109e-06
SGdmA0244	1.15515	6.51716	4.7701e-07	3.78895e-06
SGdmA6739	-0.975637	9.5821	4.94869e-07	3.92659e-06
SGdmA2419	-0.98417	7.5366	4.98119e-07	3.94815e-06
SGdmA4137	-0.989118	6.36526	5.05698e-07	4.00394e-06
SGdmA5132	1.03258	6.53414	5.12637e-07	4.05056e-06
SGdmA4455	-1.33873	5.95425	5.12915e-07	4.05056e-06
SGdmA7677	1.08293	5.22717	5.13228e-07	4.05056e-06
SGdmA6148	-1.05822	8.98546	5.22224e-07	4.11717e-06
SGdmA6887	1.05729	6.36467	5.47218e-07	4.30963e-06
SGdmA4168	-0.980171	6.86301	5.53117e-07	4.34817e-06
SGdmA2193	-1.04181	7.77409	5.53285e-07	4.34817e-06
SGdmA0456	-0.978162	7.62658	5.58645e-07	4.38563e-06
SGdmA5993	-0.986815	5.86909	5.61258e-07	4.40148e-06
SGdmA6201	1.03077	7.48029	5.9335e-07	4.64822e-06
SGdmA5572	1.02133	8.74751	5.94095e-07	4.64914e-06
SGdmA3437	-0.978497	7.02434	5.99605e-07	4.6873e-06
SGdmA5745	1.27605	3.67445	6.01954e-07	4.7007e-06
SGdmA3921	1.02394	6.99832	6.0614e-07	4.72841e-06
SGdmA6228	-1.31656	5.34155	6.12434e-07	4.77247e-06
SGdmA4387	1.085	6.30609	6.13359e-07	4.77465e-06
SGdmA3408	1.05263	6.62239	6.18138e-07	4.8068e-06
SGdmA2873	-1.03179	6.40555	6.2743e-07	4.87394e-06
SGdmA7199	1.06496	5.4545	6.45346e-07	5.00786e-06
SGdmA6697	1.02006	7.40908	6.47493e-07	5.01926e-06
SGdmA5865	1.02952	5.50278	6.53194e-07	5.05815e-06
SGdmA4593	-0.982612	6.40361	6.57332e-07	5.08488e-06
SGdmA3464	-0.97517	6.6122	6.58959e-07	5.08718e-06
SGdmA0422	-0.977354	8.18431	6.59004e-07	5.08718e-06
SGdmA3463	1.04879	6.69721	6.64398e-07	5.12348e-06
SGdmA5524	-1.00074	6.58982	6.82399e-07	5.25681e-06
SGdmA5867	-0.975069	7.50833	6.90651e-07	5.31485e-06
SGdmA1575	-1.53912	5.65895	7.01464e-07	5.39246e-06
SGdmA1245	1.03243	7.9833	7.05713e-07	5.41949e-06
SGdmA0346	-0.991519	6.60057	7.09015e-07	5.43921e-06
SGdmA2463	-1.3472	6.46087	7.1208e-07	5.45707e-06
SGdmA4097	-0.996487	6.20747	7.13754e-07	5.46424e-06
SGdmA2938	-1.00102	5.81873	7.42527e-07	5.67865e-06
SGdmA4842	-1.03187	6.43842	7.44126e-07	5.685e-06
SGdmA2991	-1.02865	6.07877	7.50034e-07	5.72423e-06
SGdmA0227	-1.50968	3.72534	7.59234e-07	5.78371e-06
SGdmA5337	-0.994172	5.7703	7.5939e-07	5.78371e-06
SGdmA2988	-1.0558	6.07851	7.64216e-07	5.81448e-06
SGdmA6901	1.04531	6.15851	7.83652e-07	5.95624e-06
SGdmA4595	1.04584	6.15838	7.87604e-07	5.97801e-06
SGdmA7333	1.02307	6.64056	7.88132e-07	5.97801e-06
SGdmA1174	-0.96894	6.49356	8.04141e-07	6.0932e-06
SGdmA5198	1.0131	5.36026	8.21804e-07	6.22067e-06
SGdmA6109	1.35669	5.00088	8.26882e-07	6.25271e-06
SGdmA2261	-1.06569	5.75861	8.29321e-07	6.26476e-06
SGdmA5744	1.08305	7.53844	8.30224e-07	6.26519e-06
SGdmA7072	-0.973942	9.18866	8.45807e-07	6.37628e-06
SGdmA1586	-0.973893	6.9823	8.65087e-07	6.51499e-06
SGdmA7185	-1.16311	4.22928	8.73968e-07	6.57518e-06
SGdmA6082	1.15088	5.28006	8.81539e-07	6.62542e-06
SGdmA5128	1.03219	5.85314	8.83031e-07	6.6299e-06
SGdmA1043	0.989213	8.89866	8.9023e-07	6.67717e-06
SGdmA7288	-0.993475	5.98734	8.97243e-07	6.72297e-06
SGdmA4923	1.05913	5.82377	9.14657e-07	6.84652e-06
SGdmA5655	-0.963275	6.77882	9.3856e-07	7.01834e-06
SGdmA0021	-0.986484	6.34152	9.43644e-07	7.04924e-06
SGdmA2184	-1.0042	5.35679	9.5857e-07	7.15352e-06
SGdmA7151	1.02203	6.52073	9.64482e-07	7.19039e-06
SGdmA0443	1.07664	7.49534	9.73378e-07	7.24941e-06
SGdmA0400	0.998156	7.23114	9.81177e-07	7.30015e-06
SGdmA3302	0.998223	7.71711	1.06222e-06	7.88728e-06
SGdmA5988	-0.963556	6.76598	1.06775e-06	7.92043e-06
SGdmA0698	1.0799	4.28067	1.07222e-06	7.94559e-06
SGdmA2887	-0.993536	5.63439	1.1037e-06	8.17067e-06
SGdmA1317	-0.969199	6.65556	1.14094e-06	8.43793e-06
SGdmA1077	-1.48474	5.18418	1.1469e-06	8.47358e-06
SGdmA4480	-1.04687	5.45635	1.17454e-06	8.66914e-06
SGdmA3603	-0.954414	6.44368	1.19776e-06	8.83172e-06
SGdmA7107	1.01621	5.62846	1.20068e-06	8.84439e-06
SGdmA7239	-0.952091	7.63318	1.203e-06	8.85268e-06
SGdmA0592	0.983655	7.87573	1.2091e-06	8.88876e-06
SGdmA0249	0.984797	8.53636	1.22495e-06	8.99631e-06
SGdmA6664	-0.969837	6.73215	1.24474e-06	9.13264e-06
SGdmA2110	1.03373	6.58468	1.24636e-06	9.13545e-06
SGdmA3935	-0.943056	7.98863	1.24983e-06	9.15185e-06
SGdmA4148	1.04081	5.39629	1.25877e-06	9.20814e-06
SGdmA5765	-1.27124	5.45104	1.27545e-06	9.32096e-06
SGdmA4444	-0.942319	8.43839	1.27831e-06	9.33267e-06
SGdmA6839	1.11117	5.09025	1.29736e-06	9.46242e-06
SGdmA4996	1.03403	6.27495	1.30215e-06	9.48802e-06
SGdmA0875	-0.95901	7.40967	1.30689e-06	9.50807e-06
SGdmA7138	0.982608	7.7095	1.30747e-06	9.50807e-06
SGdmA1086	0.980916	7.39298	1.3227e-06	9.60938e-06
SGdmA1865	1.02111	7.28531	1.33388e-06	9.68107e-06
SGdmA7026	1.03728	6.13716	1.34221e-06	9.732e-06
SGdmA2060	0.999111	6.83156	1.35356e-06	9.8047e-06
SGdmA2377	0.999183	5.26181	1.36687e-06	9.88614e-06
SGdmA4374	1.11107	5.71056	1.36747e-06	9.88614e-06
SGdmA0764	-0.9813	6.93137	1.37789e-06	9.95172e-06
SGdmA6882	-1.05187	5.81868	1.37939e-06	9.95285e-06
SGdmA3917	-0.950142	7.54927	1.38824e-06	1.00069e-05
SGdmA2286	0.98261	7.31451	1.40134e-06	1.00916e-05
SGdmA1004	-0.943475	8.34518	1.42811e-06	1.02677e-05
SGdmA4369	-1.01258	6.04136	1.42858e-06	1.02677e-05
SGdmA0897	-0.951238	6.27593	1.43828e-06	1.03274e-05
SGdmA0177	-1.04843	6.91249	1.44902e-06	1.03945e-05
SGdmA5064	-0.949476	5.59678	1.45518e-06	1.04286e-05
SGdmA6181	-1.10393	5.6584	1.46409e-06	1.04823e-05
SGdmA7117	-1.16239	7.33457	1.47653e-06	1.05611e-05
SGdmA0541	0.994471	5.76554	1.49952e-06	1.07152e-05
SGdmA1318	-0.943353	6.8108	1.55751e-06	1.11188e-05
SGdmA2383	-0.9863	6.25163	1.57893e-06	1.12609e-05
SGdmA5535	-0.980909	6.01668	1.6136e-06	1.14971e-05
SGdmA7412	0.990127	5.57068	1.63183e-06	1.16158e-05
SGdmA1761	1.02198	5.46847	1.64412e-06	1.1692e-05
SGdmA1917	0.9873	8.45011	1.64625e-06	1.16959e-05
SGdmA1359	1.03788	5.93859	1.7054e-06	1.21046e-05
SGdmA0654	1.25783	5.31863	1.7341e-06	1.22965e-05
SGdmA1268	0.983611	7.38558	1.74379e-06	1.23534e-05
SGdmA5728	0.984659	6.95936	1.74797e-06	1.23711e-05
SGdmA6976	-0.971178	5.87868	1.75295e-06	1.23945e-05
SGdmA0626	-0.950507	7.61845	1.76465e-06	1.24654e-05
SGdmA5616	1.7348	2.03662	1.7851e-06	1.25978e-05
SGdmA3454	-1.07133	6.49186	1.79386e-06	1.26476e-05
SGdmA5847	1.00378	5.52477	1.79702e-06	1.26578e-05
SGdmA4403	-1.03271	5.92124	1.80246e-06	1.2684e-05
SGdmA0424	0.958707	8.98136	1.80727e-06	1.27058e-05
SGdmA2169	1.06991	5.86575	1.81711e-06	1.27629e-05
SGdmA5441	1.03504	6.32263	1.82307e-06	1.27926e-05
SGdmA0679	0.959677	9.64184	1.87454e-06	1.31347e-05
SGdmA6351	0.993281	6.52983	1.87537e-06	1.31347e-05
SGdmA4591	-0.924618	9.29759	1.87844e-06	1.31438e-05
SGdmA4541	0.987844	7.31224	1.89978e-06	1.32806e-05
SGdmA2234	-0.98571	7.40425	1.92822e-06	1.34666e-05
SGdmA4572	-0.955322	5.97494	1.9359e-06	1.35075e-05
SGdmA1956	-0.923903	9.37516	1.94648e-06	1.35686e-05
SGdmA2064	0.962525	7.18748	1.9505e-06	1.35838e-05
SGdmA5031	0.972797	10.7203	1.98724e-06	1.38266e-05
SGdmA2260	-0.957621	5.53476	2.0029e-06	1.39225e-05
SGdmA0669	1.11981	3.53769	2.02177e-06	1.40337e-05
SGdmA6465	0.968891	6.88859	2.02269e-06	1.40337e-05
SGdmA0784	1.10477	6.19586	2.03318e-06	1.40933e-05
SGdmA1834	-0.947663	5.45497	2.04425e-06	1.41353e-05
SGdmA3466	0.989775	6.01714	2.04453e-06	1.41353e-05
SGdmA6289	0.97464	7.15965	2.04496e-06	1.41353e-05
SGdmA5944	-0.933692	6.54531	2.05754e-06	1.42089e-05
SGdmA0281	0.998664	5.26845	2.08945e-06	1.44159e-05
SGdmA0065	-1.02965	4.24948	2.09585e-06	1.44465e-05
SGdmA4096	0.976797	4.86479	2.11806e-06	1.4586e-05
SGdmA6937	1.21593	5.05716	2.15164e-06	1.48035e-05
SGdmA6655	1.09539	4.79294	2.15702e-06	1.48268e-05
SGdmA4681	0.97303	7.11727	2.16431e-06	1.4863e-05
SGdmA3468	1.16406	5.45427	2.22001e-06	1.52315e-05
SGdmA6417	1.08157	4.65467	2.22902e-06	1.52791e-05
SGdmA7134	-0.925771	7.16116	2.25641e-06	1.54525e-05
SGdmA1288	1.00405	5.36146	2.27688e-06	1.55783e-05
SGdmA1430	-0.925672	7.20097	2.30081e-06	1.57275e-05
SGdmA1740	0.957484	7.36642	2.30776e-06	1.57605e-05
SGdmA6890	0.984466	5.9305	2.34742e-06	1.60165e-05
SGdmA2271	1.27682	3.01147	2.37566e-06	1.61943e-05
SGdmA1265	-1.02848	6.4581	2.37932e-06	1.62043e-05
SGdmA0430	1.20164	4.20713	2.38477e-06	1.62265e-05
SGdmA7308	-0.92254	7.04141	2.38819e-06	1.62349e-05
SGdmA5143	-0.942054	7.53304	2.40648e-06	1.63318e-05
SGdmA5318	1.06813	4.8709	2.40687e-06	1.63318e-05
SGdmA4265	0.986383	7.64181	2.42379e-06	1.64316e-05
SGdmA7350	0.967615	6.31353	2.43813e-06	1.65137e-05
SGdmA2274	0.966027	6.59939	2.44285e-06	1.65306e-05
SGdmA4151	-1.13067	6.76582	2.44681e-06	1.65422e-05
SGdmA7562	-0.969226	5.90579	2.52073e-06	1.70264e-05
SGdmA4154	1.10039	5.39958	2.54927e-06	1.72035e-05
SGdmA1083	0.982495	6.90823	2.56273e-06	1.72786e-05
SGdmA1201	0.968506	6.02112	2.57531e-06	1.73476e-05
SGdmA0458	-0.914481	8.93769	2.5871e-06	1.74112e-05
SGdmA4664	1.00179	5.5436	2.59918e-06	1.74766e-05
SGdmA5699	1.05994	4.56465	2.60476e-06	1.74982e-05
SGdmA3623	-0.918258	7.27017	2.64357e-06	1.77428e-05
SGdmA6909	0.995332	6.17793	2.68527e-06	1.80064e-05
SGdmA3333	-0.970866	4.74524	2.71865e-06	1.82137e-05
SGdmA5738	0.983815	5.90294	2.72382e-06	1.82318e-05
SGdmA1556	1.06505	3.87537	2.81371e-06	1.88165e-05
SGdmA3702	-0.910236	10.2011	2.84052e-06	1.89787e-05
SGdmA1373	-0.939461	7.04084	2.8906e-06	1.92959e-05
SGdmA5708	1.00789	5.19473	3.04348e-06	2.02981e-05
SGdmA2485	-0.991613	5.83131	3.06945e-06	2.04528e-05
SGdmA2584	-0.919345	6.34318	3.08316e-06	2.05257e-05
SGdmA5296	-0.937316	7.2207	3.18615e-06	2.11924e-05
SGdmA6406	-0.922083	5.84348	3.24488e-06	2.15636e-05
SGdmA0721	1.03587	6.57596	3.32106e-06	2.20501e-05
SGdmA6455	1.44952	3.64874	3.33188e-06	2.21021e-05
SGdmA6043	0.964477	6.98164	3.34301e-06	2.2156e-05
SGdmA0743	-0.931546	6.34433	3.37071e-06	2.23196e-05
SGdmA6102	0.95809	6.58639	3.3785e-06	2.23513e-05
SGdmA1264	0.993308	4.9885	3.41209e-06	2.25533e-05
SGdmA5893	0.991444	5.15876	3.53876e-06	2.33697e-05
SGdmA4023	-1.1415	6.51365	3.58221e-06	2.36356e-05
SGdmA0917	0.973903	5.20189	3.64924e-06	2.40564e-05
SGdmA1981	0.998584	6.74411	3.70035e-06	2.43716e-05
SGdmA5943	-0.906255	7.19561	3.72935e-06	2.45408e-05
SGdmA0766	-0.932443	5.38489	3.80669e-06	2.50053e-05
SGdmA4167	-0.905768	6.95579	3.8279e-06	2.51223e-05
SGdmA2215	1.01991	5.63246	3.85975e-06	2.53089e-05
SGdmA2099	-0.924533	6.65148	3.88738e-06	2.54675e-05
SGdmA3467	-0.902935	7.49898	3.90237e-06	2.55232e-05
SGdmA4958	0.950024	5.94862	3.90277e-06	2.55232e-05
SGdmA2895	0.953028	6.76353	3.91491e-06	2.558e-05
SGdmA0174	-1.22551	4.94675	3.93703e-06	2.57018e-05
SGdmA1279	-0.913132	6.44999	4.01031e-06	2.61571e-05
SGdmA6138	-0.939187	5.594	4.06384e-06	2.64829e-05
SGdmA4180	0.957829	5.79434	4.07059e-06	2.65036e-05
SGdmA3241	1.00309	7.61088	4.19379e-06	2.72817e-05
SGdmA3825	0.931283	7.88959	4.27106e-06	2.776e-05
SGdmA2751	0.988132	6.23649	4.36301e-06	2.83093e-05
SGdmA1316	-0.916412	6.88148	4.36322e-06	2.83093e-05
SGdmA5487	-0.968052	6.4415	4.41648e-06	2.86298e-05
SGdmA5597	0.938461	6.29879	4.43458e-06	2.87219e-05
SGdmA7268	-0.897299	6.73448	4.53658e-06	2.93569e-05
SGdmA5417	-1.09386	7.33173	4.63213e-06	2.99491e-05
SGdmA2952	0.938049	6.92486	4.71729e-06	3.0473e-05
SGdmA0448	1.28105	3.66902	4.74168e-06	3.05899e-05
SGdmA4921	0.931941	6.81269	4.74365e-06	3.05899e-05
SGdmA0732	0.943987	6.46319	4.80077e-06	3.09314e-05
SGdmA5374	-0.902678	6.46537	4.82434e-06	3.10562e-05
SGdmA4160	0.928422	7.23084	4.85824e-06	3.12472e-05
SGdmA6693	0.935876	6.09741	4.92271e-06	3.16344e-05
SGdmA1914	-0.903063	7.07017	5.03197e-06	3.23085e-05
SGdmA4671	0.942364	5.15295	5.05869e-06	3.24519e-05
SGdmA6889	0.969737	5.02933	5.12346e-06	3.28389e-05
SGdmA5069	-0.900986	6.31741	5.1722e-06	3.31226e-05
SGdmA3594	0.989077	6.30634	5.19986e-06	3.3271e-05
SGdmA1336	0.974022	5.29172	5.23904e-06	3.34928e-05
SGdmA4794	0.984351	5.96638	5.26191e-06	3.36099e-05
SGdmA1818	1.04819	5.14458	5.28304e-06	3.37158e-05
SGdmA0690	-0.913283	7.2067	5.29621e-06	3.37708e-05
SGdmA1713	-0.956605	4.86856	5.30503e-06	3.37979e-05
SGdmA3753	0.978382	5.17897	5.33872e-06	3.39832e-05
SGdmA4859	0.931823	6.36992	5.34539e-06	3.39965e-05
SGdmA2620	-0.898052	6.27616	5.46904e-06	3.47531e-05
SGdmA3190	-0.942599	5.46972	5.4988e-06	3.48993e-05
SGdmA1514	-0.956366	5.37973	5.50148e-06	3.48993e-05
SGdmA1243	0.921223	7.91595	5.59977e-06	3.54924e-05
SGdmA6033	-0.902537	5.67934	5.61382e-06	3.5551e-05
SGdmA6367	0.929312	7.51172	5.62063e-06	3.55637e-05
SGdmA7514	0.926335	7.71291	5.72066e-06	3.61657e-05
SGdmA6485	1.00318	5.17867	5.7943e-06	3.66e-05
SGdmA2754	0.998581	5.32315	5.82248e-06	3.67416e-05
SGdmA3539	0.96002	6.5857	5.82664e-06	3.67416e-05
SGdmA0387	0.946999	6.369	5.97721e-06	3.7659e-05
SGdmA1125	-0.879218	8.98259	6.02836e-06	3.79489e-05
SGdmA0036	-0.903168	10.4357	6.07049e-06	3.81602e-05
SGdmA2177	1.12478	3.81531	6.07222e-06	3.81602e-05
SGdmA4700	-0.897964	7.41546	6.15277e-06	3.86336e-05
SGdmA2739	0.978006	5.26314	6.30309e-06	3.95439e-05
SGdmA1124	-0.899328	7.64176	6.35653e-06	3.98454e-05
SGdmA3238	0.922485	6.02816	6.37968e-06	3.99566e-05
SGdmA3513	0.91641	8.54803	6.38542e-06	3.99588e-05
SGdmA4401	-0.96905	6.37364	6.41295e-06	4.00928e-05
SGdmA0839	-0.885753	6.7094	6.41766e-06	4.00928e-05
SGdmA6247	0.955748	5.27621	6.47789e-06	4.04349e-05
SGdmA1060	-0.902471	6.56248	6.49494e-06	4.05072e-05
SGdmA2650	-0.918832	6.38144	6.51554e-06	4.06015e-05
SGdmA3797	0.954046	6.79611	6.5369e-06	4.07003e-05
SGdmA5729	0.95386	6.62204	6.64622e-06	4.1343e-05
SGdmA7617	0.953116	5.39002	6.6513e-06	4.1343e-05
SGdmA2745	-0.885755	6.75114	6.75266e-06	4.19379e-05
SGdmA3318	0.909082	8.57679	6.82434e-06	4.23475e-05
SGdmA0116	0.900964	10.4744	6.96152e-06	4.31626e-05
SGdmA0756	1.00735	6.43357	7.03506e-06	4.35821e-05
SGdmA2188	0.914119	6.61071	7.06389e-06	4.37241e-05
SGdmA7049	-1.05536	4.61009	7.10551e-06	4.39449e-05
SGdmA1469	-1.01284	5.63854	7.146e-06	4.41585e-05
SGdmA2387	-0.874438	8.80091	7.15636e-06	4.41856e-05
SGdmA2285	1.00723	6.43435	7.22705e-06	4.45849e-05
SGdmA5237	0.914732	7.56054	7.25539e-06	4.47225e-05
SGdmA5227	0.938113	7.0516	7.28547e-06	4.48705e-05
SGdmA2842	0.974555	8.05624	7.29984e-06	4.49216e-05
SGdmA4635	-0.890974	6.41735	7.33667e-06	4.51108e-05
SGdmA1638	-0.902476	5.73272	7.35968e-06	4.52147e-05
SGdmA3211	-0.897701	6.10576	7.47292e-06	4.58723e-05
SGdmA3835	0.918562	6.60865	7.48166e-06	4.58734e-05
SGdmA6031	0.93317	6.04498	7.48549e-06	4.58734e-05
SGdmA6370	-0.875882	7.78366	7.50459e-06	4.59177e-05
SGdmA3055	0.983278	5.45912	7.50512e-06	4.59177e-05
SGdmA5595	0.907601	7.52068	7.54497e-06	4.61234e-05
SGdmA2577	-0.883984	8.40752	7.55202e-06	4.61284e-05
SGdmA0042	-0.877428	7.39546	7.57029e-06	4.62019e-05
SGdmA4071	-0.959811	6.77121	7.59679e-06	4.63254e-05
SGdmA6377	0.922903	6.8475	7.60484e-06	4.63363e-05
SGdmA1522	-0.877495	7.04208	7.61278e-06	4.63465e-05
SGdmA5511	0.922675	6.52747	7.71768e-06	4.69405e-05
SGdmA2225	-0.896301	5.37823	7.72302e-06	4.69405e-05
SGdmA7386	-0.871827	8.25992	7.76212e-06	4.71244e-05
SGdmA0090	0.911801	8.97694	7.76601e-06	4.71244e-05
SGdmA1379	-1.053	4.70606	7.94737e-06	4.8146e-05
SGdmA2909	-0.867795	8.49225	7.96905e-06	4.82378e-05
SGdmA2862	-0.919894	5.20167	7.99045e-06	4.83278e-05
SGdmA2588	0.91776	5.62378	8.02724e-06	4.85107e-05
SGdmA3380	-0.869611	7.55274	8.10631e-06	4.89486e-05
SGdmA4487	-0.906686	5.20457	8.1586e-06	4.92242e-05
SGdmA6178	1.02417	4.76202	8.23226e-06	4.95928e-05
SGdmA0873	-0.872728	8.05347	8.23536e-06	4.95928e-05
SGdmA5091	0.90825	8.0073	8.23979e-06	4.95928e-05
SGdmA5019	-0.90132	6.23285	8.27917e-06	4.97894e-05
SGdmA6672	0.988165	5.77585	8.32629e-06	4.99991e-05
SGdmA4660	-0.883656	7.06227	8.32755e-06	4.99991e-05
SGdmA4881	-0.874134	7.62134	8.35031e-06	5.00951e-05
SGdmA1149	-0.868096	8.37157	8.37372e-06	5.01948e-05
SGdmA5516	0.973021	7.34949	8.4135e-06	5.03925e-05
SGdmA2025	0.959287	5.02995	8.42854e-06	5.04418e-05
SGdmA7018	0.914691	6.97438	8.47367e-06	5.06329e-05
SGdmA4885	0.916132	7.53234	8.47416e-06	5.06329e-05
SGdmA5416	0.933969	6.91446	8.50305e-06	5.07646e-05
SGdmA6168	-0.893521	4.92746	8.5771e-06	5.11654e-05
SGdmA7483	-1.01835	3.52068	8.7094e-06	5.19128e-05
SGdmA4228	0.911513	6.34978	8.77637e-06	5.22599e-05
SGdmA2416	0.946581	5.19852	8.78176e-06	5.22599e-05
SGdmA1326	0.928051	5.63548	8.83244e-06	5.25193e-05
SGdmA2478	-1.00148	4.46623	8.90398e-06	5.29022e-05
SGdmA4263	0.928373	6.78572	8.92405e-06	5.29789e-05
SGdmA5756	0.951702	5.46204	8.95411e-06	5.31148e-05
SGdmA4414	-0.870922	6.47016	9.01432e-06	5.34292e-05
SGdmA1046	-0.862327	9.45312	9.03353e-06	5.35002e-05
SGdmA5017	0.893067	8.02132	9.05009e-06	5.35203e-05
SGdmA5904	0.914287	5.54712	9.05138e-06	5.35203e-05
SGdmA4858	-0.89911	5.70809	9.17311e-06	5.41967e-05
SGdmA1084	0.933147	5.53673	9.26638e-06	5.47041e-05
SGdmA0169	1.40143	3.00583	9.43219e-06	5.56386e-05
SGdmA3624	-0.861656	9.44754	9.45002e-06	5.56995e-05
SGdmA1696	0.903262	6.24337	9.49597e-06	5.59258e-05
SGdmA3349	-0.969406	6.19355	9.62251e-06	5.6626e-05
SGdmA3040	0.904135	6.78173	9.71802e-06	5.71426e-05
SGdmA4841	-0.866287	7.25169	9.87857e-06	5.80405e-05
SGdmA5345	-0.884764	5.87395	1.00518e-05	5.90117e-05
SGdmA2621	0.887863	8.46508	1.03203e-05	6.05396e-05
SGdmA1154	0.901413	6.35699	1.03928e-05	6.09166e-05
SGdmA2474	-1.68021	4.86774	1.04164e-05	6.1007e-05
SGdmA7142	0.924462	6.68896	1.05021e-05	6.14601e-05
SGdmA4388	0.903943	7.43049	1.05215e-05	6.15252e-05
SGdmA6587	-0.920065	6.94886	1.06609e-05	6.2291e-05
SGdmA1429	0.902269	6.91911	1.07742e-05	6.2866e-05
SGdmA7184	1.01134	6.64786	1.07763e-05	6.2866e-05
SGdmA7258	-0.872454	7.23056	1.0944e-05	6.37648e-05
SGdmA7004	0.973304	5.22118	1.09476e-05	6.37648e-05
SGdmA2043	0.88803	7.85948	1.09856e-05	6.39359e-05
SGdmA7438	-0.871215	6.19283	1.11206e-05	6.46707e-05
SGdmA1863	0.942812	6.22864	1.11775e-05	6.49078e-05
SGdmA2517	-0.930042	6.85685	1.11789e-05	6.49078e-05
SGdmA7359	-1.03718	8.22873	1.12013e-05	6.4987e-05
SGdmA7421	0.890648	7.29118	1.12865e-05	6.53954e-05
SGdmA2519	-0.8615	7.12818	1.12894e-05	6.53954e-05
SGdmA4098	0.906211	5.40776	1.13504e-05	6.56973e-05
SGdmA5923	0.905505	8.80479	1.14527e-05	6.62089e-05
SGdmA4916	0.967874	5.77173	1.14567e-05	6.62089e-05
SGdmA5672	0.903553	7.73919	1.1568e-05	6.68001e-05
SGdmA2888	-0.883843	8.13218	1.16464e-05	6.72003e-05
SGdmA2752	-0.863221	5.70612	1.17428e-05	6.76754e-05
SGdmA5507	-0.91689	5.50699	1.1747e-05	6.76754e-05
SGdmA0657	0.885725	8.21672	1.18482e-05	6.82057e-05
SGdmA6810	0.964722	4.80895	1.19061e-05	6.84852e-05
SGdmA6514	-0.944904	4.88349	1.19516e-05	6.86453e-05
SGdmA5925	0.932069	5.93289	1.19524e-05	6.86453e-05
SGdmA7371	0.904681	6.47701	1.20729e-05	6.92836e-05
SGdmA0006	-0.860035	8.35087	1.25651e-05	7.20525e-05
SGdmA7080	-0.910969	8.36787	1.26318e-05	7.23784e-05
SGdmA0837	-0.914825	7.19344	1.28135e-05	7.3363e-05
SGdmA3402	-0.85023	7.60835	1.29354e-05	7.40037e-05
SGdmA7121	-0.87635	6.02478	1.30126e-05	7.4388e-05
SGdmA0204	-1.10004	6.22106	1.30619e-05	7.46119e-05
SGdmA5761	-0.860084	6.48621	1.30872e-05	7.46991e-05
SGdmA3757	0.904687	6.75083	1.31216e-05	7.48375e-05
SGdmA4271	0.99058	7.30811	1.32041e-05	7.525e-05
SGdmA5210	0.928655	5.29167	1.33115e-05	7.58039e-05
SGdmA6973	0.907194	6.97753	1.34447e-05	7.65035e-05
SGdmA6571	1.04535	6.48246	1.36002e-05	7.73291e-05
SGdmA7616	0.885553	6.68753	1.36128e-05	7.73414e-05
SGdmA3735	0.960968	6.6574	1.36623e-05	7.75628e-05
SGdmA2382	-0.91757	5.33884	1.37564e-05	7.80372e-05
SGdmA0547	0.87596	7.84564	1.3767e-05	7.80374e-05
SGdmA5182	-0.867871	6.40825	1.37952e-05	7.81377e-05
SGdmA5137	0.932291	6.35514	1.38292e-05	7.82703e-05
SGdmA1724	0.892276	7.564	1.39424e-05	7.88506e-05
SGdmA3418	0.891456	6.49867	1.42289e-05	8.04097e-05
SGdmA3064	-0.862334	7.05668	1.43096e-05	8.07811e-05
SGdmA1206	0.938625	5.12756	1.43165e-05	8.07811e-05
SGdmA5918	1.25103	4.09562	1.43477e-05	8.08955e-05
SGdmA6647	0.916194	6.0644	1.45129e-05	8.1765e-05
SGdmA4897	-0.879914	6.24706	1.45877e-05	8.21235e-05
SGdmA4880	0.966552	5.81542	1.46053e-05	8.21605e-05
SGdmA4425	-0.890396	5.20781	1.46238e-05	8.22019e-05
SGdmA2245	-0.848847	7.49903	1.47828e-05	8.30329e-05
SGdmA1588	-0.842487	7.77156	1.48592e-05	8.33983e-05
SGdmA5055	0.971069	5.65427	1.49124e-05	8.3634e-05
SGdmA1529	-0.849237	7.41188	1.49816e-05	8.39584e-05
SGdmA5687	-1.00247	4.88354	1.54113e-05	8.63008e-05
SGdmA2223	-0.875196	5.69823	1.54659e-05	8.65414e-05
SGdmA4642	-0.878009	5.55282	1.56285e-05	8.73848e-05
SGdmA7305	0.913154	5.66306	1.56556e-05	8.74704e-05
SGdmA7036	-0.89175	4.96058	1.57277e-05	8.7807e-05
SGdmA4062	-0.910279	5.3382	1.60699e-05	8.965e-05
SGdmA2413	0.883169	5.85158	1.62481e-05	9.05757e-05
SGdmA6196	-0.87066	7.67906	1.62633e-05	9.05925e-05
SGdmA3885	0.865903	7.67592	1.62931e-05	9.06725e-05
SGdmA6026	0.939581	4.98535	1.63049e-05	9.06725e-05
SGdmA2803	-0.843497	6.90859	1.63144e-05	9.06725e-05
SGdmA3966	-0.8491	6.13431	1.64957e-05	9.1611e-05
SGdmA5282	1.45077	4.01654	1.68053e-05	9.32608e-05
SGdmA6314	-0.849593	7.22163	1.6942e-05	9.39486e-05
SGdmA0276	0.86496	10.2547	1.7012e-05	9.42663e-05
SGdmA2111	0.969734	4.28981	1.72956e-05	9.57663e-05
SGdmA0184	-0.864109	7.02633	1.73631e-05	9.60682e-05
SGdmA5583	0.899687	4.64562	1.74902e-05	9.66355e-05
SGdmA5656	-0.843143	6.94692	1.74997e-05	9.66355e-05
SGdmA3325	0.866251	7.59146	1.75048e-05	9.66355e-05
SGdmA6526	-0.953553	5.25185	1.76774e-05	9.75154e-05
SGdmA4708	0.872004	6.68563	1.78076e-05	9.81607e-05
SGdmA4260	0.879597	6.30029	1.78587e-05	9.83688e-05
SGdmA5014	-0.838053	8.26816	1.78899e-05	9.84674e-05
SGdmA6427	-0.949536	4.06665	1.79822e-05	9.89023e-05
SGdmA4367	0.884022	6.05704	1.81145e-05	9.95558e-05
SGdmA6919	-0.886956	4.77633	1.8433e-05	0.000101231
SGdmA6624	-0.881275	6.24485	1.88398e-05	0.000103389
SGdmA6740	0.876435	7.68876	1.88636e-05	0.000103443
SGdmA3517	0.968727	4.92569	1.93097e-05	0.00010581
SGdmA5367	-0.838135	6.95429	1.96686e-05	0.000107697
SGdmA3461	0.981184	5.82932	1.978e-05	0.000108147
SGdmA5456	0.991583	5.9921	2.01935e-05	0.000110326
SGdmA5872	-0.866097	6.5839	2.03471e-05	0.000111084
SGdmA1533	-0.849015	6.84672	2.03943e-05	0.000111259
SGdmA0027	-0.826216	9.81697	2.04828e-05	0.00011166
SGdmA2881	0.979209	4.43678	2.07884e-05	0.000113242
SGdmA1577	-0.956451	6.71222	2.09331e-05	0.000113911
SGdmA1949	-0.877972	5.9889	2.09464e-05	0.000113911
SGdmA4084	-0.904551	5.3645	2.09573e-05	0.000113911
SGdmA0594	0.897271	7.44804	2.09754e-05	0.000113926
SGdmA2104	-0.891479	5.8425	2.11077e-05	0.000114497
SGdmA2832	-1.09972	6.25181	2.11115e-05	0.000114497
SGdmA2269	-0.856453	4.90677	2.13964e-05	0.000115934
SGdmA5224	0.876492	5.4887	2.14078e-05	0.000115934
SGdmA5980	0.875119	5.87955	2.1826e-05	0.000118112
SGdmA4277	1.06229	3.92335	2.18525e-05	0.000118169
SGdmA2487	-0.841237	6.50405	2.23243e-05	0.000120633
SGdmA5469	0.896703	5.32209	2.24213e-05	0.000121069
SGdmA7368	0.895064	6.99841	2.2505e-05	0.000121432
SGdmA6864	0.999459	6.66113	2.25874e-05	0.000121788
SGdmA1976	0.85433	6.99316	2.26925e-05	0.000122265
SGdmA7241	-0.874583	6.67566	2.27506e-05	0.000122489
SGdmA1242	0.883355	6.30951	2.28264e-05	0.000122808
SGdmA6473	-0.838383	7.04251	2.29228e-05	0.000123208
SGdmA0956	-0.861513	5.92723	2.2934e-05	0.000123208
SGdmA2287	-0.844478	5.69458	2.31189e-05	0.000124111
SGdmA6715	0.894813	4.40315	2.32652e-05	0.000124806
SGdmA5716	0.905098	5.7719	2.36876e-05	0.00012698
SGdmA0267	1.21851	2.82017	2.40561e-05	0.000128862
SGdmA2246	0.906444	5.86191	2.41239e-05	0.000129132
SGdmA3394	1.25213	5.34259	2.42985e-05	0.000129973
SGdmA6846	-0.839923	7.2697	2.45066e-05	0.000130991
SGdmA4395	0.88399	7.97372	2.46234e-05	0.00013152
SGdmA2194	-0.838372	6.34793	2.47526e-05	0.000132115
SGdmA3889	-0.882913	5.3184	2.49236e-05	0.000132932
SGdmA0714	1.02227	5.94717	2.50623e-05	0.000133561
SGdmA3459	-1.34663	5.70013	2.50777e-05	0.000133561
SGdmA3740	-0.855264	6.20497	2.51081e-05	0.000133627
SGdmA2291	-0.831747	6.57764	2.53117e-05	0.000134614
SGdmA3166	0.87353	6.15149	2.54256e-05	0.000135122
SGdmA5453	0.975587	6.58629	2.54621e-05	0.00013522
SGdmA6979	-0.82741	8.55175	2.56147e-05	0.000135933
SGdmA1445	-0.842309	6.78036	2.56356e-05	0.000135946
SGdmA4391	0.865856	6.993	2.57956e-05	0.000136696
SGdmA6933	-0.957639	6.2727	2.61503e-05	0.000138477
SGdmA6506	0.859721	6.95543	2.61965e-05	0.000138569
SGdmA2209	-1.31907	2.8725	2.62052e-05	0.000138569
SGdmA5401	0.846442	8.35033	2.64245e-05	0.000139629
SGdmA5291	0.965497	5.35254	2.64453e-05	0.00013964
SGdmA6732	0.872244	9.39104	2.66652e-05	0.0001407
SGdmA1637	0.880978	7.10063	2.68687e-05	0.000141673
SGdmA6899	0.880742	5.10243	2.69318e-05	0.000141905
SGdmA5065	-0.887691	5.56965	2.72947e-05	0.000143714
SGdmA3090	-0.874336	5.39709	2.73763e-05	0.000144042
SGdmA2687	-1.58738	5.69829	2.74749e-05	0.000144458
SGdmA4701	-0.837958	6.52014	2.75119e-05	0.00014455
SGdmA6774	0.893926	5.41507	2.75321e-05	0.000144553
SGdmA2067	-1.138	6.88794	2.75553e-05	0.000144572
SGdmA3916	0.878336	5.46328	2.76489e-05	0.000144961
SGdmA4140	0.859586	6.57501	2.79016e-05	0.000146182
SGdmA5853	0.87633	7.41482	2.79877e-05	0.00014653
SGdmA0520	0.860175	7.13911	2.82129e-05	0.000147604
SGdmA2565	0.863883	7.01009	2.87003e-05	0.00014995
SGdmA3269	0.901583	6.51189	2.87017e-05	0.00014995
SGdmA0180	-0.830417	7.00622	2.88612e-05	0.000150677
SGdmA6843	0.85777	7.99684	2.92552e-05	0.000152626
SGdmA3756	0.867521	6.48429	2.95475e-05	0.00015397
SGdmA1416	-0.843143	5.84291	2.95544e-05	0.00015397
SGdmA2029	0.871777	5.41268	3.0016e-05	0.000156265
SGdmA0718	0.92104	5.96659	3.0076e-05	0.000156467
SGdmA3764	-0.868336	5.3573	3.02874e-05	0.000157456
SGdmA0310	-0.816286	7.95082	3.04358e-05	0.000158117
SGdmA4988	-0.897787	4.42198	3.09147e-05	0.000160474
SGdmA6350	-0.820546	7.39288	3.09329e-05	0.000160474
SGdmA2428	0.854153	7.59679	3.11058e-05	0.000161258
SGdmA6354	-1.15495	4.92889	3.15386e-05	0.000163387
SGdmA3714	0.881842	5.77383	3.17357e-05	0.000164293
SGdmA4703	-0.815768	7.69089	3.17973e-05	0.000164497
SGdmA4133	0.854161	6.75482	3.19244e-05	0.000165039
SGdmA5322	-0.811723	7.82996	3.20576e-05	0.000165612
SGdmA1372	0.864462	7.31037	3.24772e-05	0.000167663
SGdmA0866	0.928609	6.31523	3.27064e-05	0.000168728
SGdmA3991	-0.862562	5.54223	3.30569e-05	0.000170418
SGdmA3429	1.00198	4.72196	3.31103e-05	0.000170575
SGdmA0112	0.832195	8.80155	3.32526e-05	0.000171188
SGdmA0667	0.888661	6.27968	3.34197e-05	0.000171929
SGdmA4405	0.832037	8.57866	3.35866e-05	0.000172668
SGdmA1791	-0.82257	5.69183	3.37365e-05	0.000173318
SGdmA2497	0.884881	5.50261	3.40159e-05	0.000174632
SGdmA4125	0.863712	6.40051	3.42714e-05	0.000175822
SGdmA6093	0.934348	5.07158	3.44485e-05	0.000176608
SGdmA7620	0.85486	5.71334	3.45564e-05	0.000177039
SGdmA6276	-0.87155	7.00746	3.46357e-05	0.000177323
SGdmA4007	0.928304	4.00945	3.49062e-05	0.000178584
SGdmA3143	0.853523	5.79676	3.54509e-05	0.000181245
SGdmA4907	-0.806219	8.50758	3.55046e-05	0.000181291
SGdmA7301	0.837386	7.27972	3.55089e-05	0.000181291
SGdmA2679	0.916506	5.48533	3.5572e-05	0.000181488
SGdmA6283	-0.830929	5.27011	3.56277e-05	0.000181647
SGdmA0774	-1.17397	2.86637	3.60632e-05	0.000183741
SGdmA3589	-0.859771	7.20025	3.62015e-05	0.000184319
SGdmA1706	0.839275	7.50654	3.66218e-05	0.000186331
SGdmA1183	-0.816253	6.94785	3.68495e-05	0.00018736
SGdmA1101	-0.825078	5.84093	3.73605e-05	0.000189828
SGdmA4539	0.895708	5.32459	3.73864e-05	0.00018983
SGdmA5997	0.83424	7.79446	3.75645e-05	0.000190603
SGdmA6733	0.888959	6.42483	3.76259e-05	0.000190784
SGdmA1527	-0.801584	8.8729	3.77597e-05	0.000191239
SGdmA2712	0.836809	8.06738	3.77673e-05	0.000191239
SGdmA0440	0.859679	5.05624	3.80463e-05	0.00019252
SGdmA6416	-0.854888	5.13162	3.8382e-05	0.000194086
SGdmA4100	0.877443	6.78019	3.94573e-05	0.000199387
SGdmA6474	0.852632	6.36953	3.94999e-05	0.000199439
SGdmA6674	-0.827019	5.98407	3.95214e-05	0.000199439
SGdmA7366	0.854838	5.78361	3.97996e-05	0.000200706
SGdmA3164	-0.803289	7.08143	4.05407e-05	0.000204165
SGdmA7420	-0.827242	6.51147	4.0809e-05	0.000205376
SGdmA6700	0.928192	6.16949	4.13891e-05	0.000208155
SGdmA5292	0.823834	8.21271	4.14424e-05	0.000208281
SGdmA5649	-0.824908	5.14959	4.15431e-05	0.000208646
SGdmA1974	-0.805595	7.58737	4.16351e-05	0.000208966
SGdmA7218	-0.81796	5.802	4.22899e-05	0.000212108
SGdmA5727	-0.797838	7.52144	4.23922e-05	0.000212478
SGdmA4630	0.855086	6.74007	4.25692e-05	0.00021322
SGdmA7293	0.948362	6.1853	4.27662e-05	0.000214062
SGdmA1809	-0.829009	6.61973	4.28914e-05	0.000214544
SGdmA7323	0.926201	5.13512	4.34495e-05	0.000217189
SGdmA4610	-0.828539	5.47774	4.36268e-05	0.000217928
SGdmA0483	0.848445	6.40343	4.37868e-05	0.000218579
SGdmA7365	-0.844486	7.52167	4.41722e-05	0.000220355
SGdmA3888	0.847828	5.51207	4.43418e-05	0.000221052
SGdmA4868	-0.800304	7.3754	4.44237e-05	0.000221311
SGdmA4732	0.85845	6.86985	4.48846e-05	0.000223457
SGdmA1738	-0.83839	6.58885	4.49784e-05	0.000223658
SGdmA7154	-0.822191	5.79272	4.49854e-05	0.000223658
SGdmA7758	0.894433	5.13981	4.53352e-05	0.000225246
SGdmA0009	-0.803011	11.9668	4.54816e-05	0.000225822
SGdmA4301	-0.85324	5.93033	4.59578e-05	0.000228033
SGdmA7139	-0.798676	7.37732	4.65278e-05	0.000230707
SGdmA6448	-0.842349	4.54393	4.70007e-05	0.000232895
SGdmA2543	0.845049	7.60966	4.74277e-05	0.000234854
SGdmA4138	0.845936	9.81042	4.75585e-05	0.000235345
SGdmA0675	0.821195	8.3683	4.76351e-05	0.000235566
SGdmA5645	0.850173	4.90229	4.78211e-05	0.000236328
SGdmA7188	0.83724	6.0103	4.78645e-05	0.000236385
SGdmA6254	0.813539	8.83304	4.79016e-05	0.00023641
SGdmA0915	0.830276	6.42731	4.85518e-05	0.00023946
SGdmA2181	0.887197	7.09	4.86472e-05	0.0002397
SGdmA2957	-0.822547	5.89813	4.86854e-05	0.0002397
SGdmA4072	-0.805348	6.40179	4.86977e-05	0.0002397
SGdmA0948	0.857556	5.82005	4.88469e-05	0.000240275
SGdmA6262	-0.792307	8.96459	4.90349e-05	0.000241039
SGdmA5167	-0.851159	5.24456	4.94006e-05	0.000242676
SGdmA2351	-0.977126	6.22312	4.95312e-05	0.00024314
SGdmA4619	0.824094	7.79447	4.95654e-05	0.00024314
SGdmA6545	-0.7901	8.53302	4.95936e-05	0.00024314
SGdmA7690	0.85726	5.2756	4.96818e-05	0.000243411
SGdmA2003	0.842022	5.62465	5.0145e-05	0.000245518
SGdmA6941	-0.821265	4.61103	5.03057e-05	0.000246142
SGdmA7225	-0.821204	6.43695	5.04296e-05	0.000246586
SGdmA5913	-0.817084	5.6208	5.07123e-05	0.000247804
SGdmA6956	-0.793442	6.91549	5.08441e-05	0.000248284
SGdmA1903	0.865259	6.62382	5.29396e-05	0.000258347
SGdmA0959	0.832935	6.98122	5.31253e-05	0.000259082
SGdmA7563	0.870611	7.67012	5.33966e-05	0.000260234
SGdmA4565	-0.957536	5.19679	5.35252e-05	0.000260689
SGdmA4451	0.832467	5.73485	5.40244e-05	0.000262947
SGdmA3581	0.83828	7.04433	5.40756e-05	0.000263024
SGdmA0149	-0.864492	6.31754	5.57204e-05	0.000270796
SGdmA6813	-0.801602	6.88633	5.57468e-05	0.000270796
SGdmA5411	-0.905089	4.77226	5.58796e-05	0.000271263
SGdmA2294	0.918992	6.11601	5.61232e-05	0.000272267
SGdmA4811	-0.791113	6.8855	5.6302e-05	0.000272956
SGdmA5589	-0.78819	7.27467	5.67316e-05	0.0002747
SGdmA5743	0.885807	5.22264	5.67401e-05	0.0002747
SGdmA4117	0.827673	5.8456	5.67731e-05	0.0002747
SGdmA7673	-0.803931	7.26114	5.72589e-05	0.00027687
SGdmA3938	-0.787436	7.18733	5.72963e-05	0.00027687
SGdmA6238	0.841676	5.58718	5.75381e-05	0.000277857
SGdmA2397	0.849694	5.95039	5.8118e-05	0.000280475
SGdmA7101	0.910932	5.42655	5.89027e-05	0.000284076
SGdmA4415	0.826522	6.25842	5.90193e-05	0.000284453
SGdmA1714	-0.88077	4.36887	5.91828e-05	0.000285055
SGdmA7591	-0.856356	5.47135	5.92534e-05	0.00028521
SGdmA5141	-0.780566	8.80061	5.95661e-05	0.000286529
SGdmA1613	-0.984858	4.63826	5.96554e-05	0.000286772
SGdmA5238	-0.790372	8.63403	6.15765e-05	0.000295815
SGdmA7660	-0.782129	7.43328	6.26952e-05	0.000300799
SGdmA2538	-0.799393	5.36221	6.29427e-05	0.000301461
SGdmA1266	-0.782588	7.18306	6.29521e-05	0.000301461
SGdmA6184	-0.787619	7.21471	6.29555e-05	0.000301461
SGdmA1417	0.847429	6.21389	6.32177e-05	0.000302521
SGdmA1338	-0.866466	5.77454	6.35485e-05	0.000303908
SGdmA3488	0.831068	6.09454	6.37592e-05	0.000304719
SGdmA1215	0.815358	7.89906	6.38954e-05	0.000305172
SGdmA2542	-0.794457	6.54643	6.42444e-05	0.000306575
SGdmA7339	-0.795365	5.47817	6.42719e-05	0.000306575
SGdmA6241	0.82392	5.70835	6.47987e-05	0.000308889
SGdmA5755	-0.792831	7.60612	6.50334e-05	0.000309809
SGdmA4778	0.894944	5.47939	6.51597e-05	0.000310211
SGdmA6443	0.797807	9.46461	6.60678e-05	0.000314332
SGdmA4851	0.845823	7.61153	6.63559e-05	0.000315499
SGdmA2695	0.815459	6.78143	6.69591e-05	0.000318163
SGdmA7655	-0.786014	6.80713	6.71422e-05	0.000318829
SGdmA1094	0.801976	8.347	6.75573e-05	0.000320389
SGdmA7749	1.06634	2.63456	6.84988e-05	0.000324646
SGdmA3388	0.819691	5.96848	6.94633e-05	0.000329006
SGdmA6592	-0.786978	5.44317	7.03654e-05	0.000333066
SGdmA3200	0.838265	5.49	7.05206e-05	0.000333587
SGdmA4944	-0.792004	7.2755	7.10942e-05	0.000336086
SGdmA7330	0.807132	6.8692	7.15993e-05	0.000338258
SGdmA7568	0.842357	5.8447	7.18824e-05	0.000339378
SGdmA5280	-0.831775	5.26064	7.21617e-05	0.00034048
SGdmA2266	-0.940688	4.43194	7.3454e-05	0.000346357
SGdmA7251	-0.794727	5.88065	7.37018e-05	0.000347149
SGdmA3103	0.826615	5.79208	7.37157e-05	0.000347149
SGdmA0961	0.815248	6.57596	7.37844e-05	0.000347251
SGdmA0869	0.805992	8.75324	7.38381e-05	0.000347283
SGdmA4348	-0.775078	7.95752	7.41322e-05	0.000348445
SGdmA3678	0.87717	4.46362	7.44325e-05	0.000349634
SGdmA2511	-0.807167	5.42909	7.48157e-05	0.000351212
SGdmA2788	-0.794353	6.5287	7.62829e-05	0.000357872
SGdmA6848	0.860698	5.83158	7.72737e-05	0.000362291
SGdmA7149	0.835937	6.38763	7.85948e-05	0.000368251
SGdmA2476	0.885897	4.37707	7.91901e-05	0.000370806
SGdmA3657	-0.782479	6.84866	8.0252e-05	0.000375324
SGdmA3443	0.798292	7.7251	8.02698e-05	0.000375324
SGdmA7069	-0.772292	7.04758	8.03128e-05	0.000375324
SGdmA5437	0.87894	5.36549	8.03577e-05	0.000375324
SGdmA2709	0.821367	6.15615	8.04777e-05	0.000375621
SGdmA0058	-0.770974	7.68413	8.05228e-05	0.000375621
SGdmA6926	0.810629	7.32243	8.06901e-05	0.000376164
SGdmA7037	0.857223	6.20326	8.09653e-05	0.00037721
SGdmA3201	-0.865005	5.01847	8.16695e-05	0.000380251
SGdmA2264	0.857583	5.88387	8.18847e-05	0.000381014
SGdmA2270	-0.783085	7.40887	8.20757e-05	0.000381662
SGdmA0870	0.844221	6.26548	8.25444e-05	0.000383447
SGdmA6067	-0.77166	6.62393	8.25632e-05	0.000383447
SGdmA7320	-0.771391	6.72766	8.32301e-05	0.000386303
SGdmA7468	0.814897	7.85128	8.34701e-05	0.000387174
SGdmA1160	0.792369	7.06564	8.37153e-05	0.000387946
SGdmA5397	-0.809505	4.66006	8.37415e-05	0.000387946
SGdmA2562	-0.801225	5.31369	8.39014e-05	0.000388214
SGdmA0499	0.862494	6.85204	8.39041e-05	0.000388214
SGdmA6500	-0.771772	6.93374	8.4072e-05	0.000388748
SGdmA0271	0.801518	7.51985	8.44525e-05	0.000390263
SGdmA5533	-0.797911	7.21288	8.47451e-05	0.000391371
SGdmA2583	-0.796464	5.91294	8.52418e-05	0.00039342
SGdmA1115	0.837069	5.40122	8.55566e-05	0.000394627
SGdmA4326	0.788042	8.87008	8.56955e-05	0.000395021
SGdmA5747	0.842548	6.67765	8.61016e-05	0.000396646
SGdmA6828	-1.00187	3.56968	8.72269e-05	0.00040158
SGdmA7416	-0.772667	6.41291	8.7469e-05	0.000402444
SGdmA7642	-0.794925	7.0196	8.80312e-05	0.00040478
SGdmA3553	0.828948	6.23667	8.90953e-05	0.000409418
SGdmA2330	0.795039	7.50148	9.02629e-05	0.000414526
SGdmA2910	-0.768349	7.11626	9.05909e-05	0.000415774
SGdmA1031	0.887767	5.93728	9.08931e-05	0.000416903
SGdmA7005	-0.772848	7.6396	9.09524e-05	0.000416917
SGdmA4749	0.784326	8.03744	9.11404e-05	0.00041752
SGdmA5045	-0.766335	7.08113	9.18321e-05	0.000420429
SGdmA4893	-0.770088	7.18826	9.20637e-05	0.000421228
SGdmA4606	-0.964174	2.72461	9.21659e-05	0.000421436
SGdmA0551	0.794423	8.0039	9.23333e-05	0.000421941
SGdmA3328	-0.780161	6.54959	9.25889e-05	0.000422848
SGdmA5790	-0.761152	7.67901	9.35645e-05	0.000427039
SGdmA5420	-0.869006	6.69763	9.46151e-05	0.000431569
SGdmA5879	-0.762413	9.59126	9.52957e-05	0.000434405
SGdmA0275	-0.764899	7.47786	9.56828e-05	0.000435901
SGdmA5419	0.820271	5.34826	9.66556e-05	0.000439887
SGdmA1444	-0.795925	6.13792	9.66764e-05	0.000439887
SGdmA7472	-0.77633	6.64493	9.71558e-05	0.000441796
SGdmA1622	-0.791923	5.27516	9.73608e-05	0.000442457
SGdmA6090	1.29854	4.16295	9.76239e-05	0.00044338
SGdmA6098	-0.783766	6.87929	9.90375e-05	0.000449525
SGdmA5991	-0.798552	4.29591	9.93869e-05	0.000450834
SGdmA4959	-0.800099	5.30789	9.9713e-05	0.000451991
SGdmA6614	0.817549	6.08889	9.97641e-05	0.000451991
SGdmA2794	-0.767468	5.94548	0.000101568	0.000459881
SGdmA3727	-0.800053	5.71361	0.000102218	0.000462544
SGdmA4323	0.779144	6.76461	0.000102629	0.00046412
SGdmA1651	0.812671	5.05768	0.000102853	0.000464711
SGdmA2282	0.86319	5.84203	0.000102942	0.000464711
SGdmA1541	-0.881857	4.64595	0.000102948	0.000464711
SGdmA4063	-1.07326	5.23071	0.000103018	0.000464743
SGdmA7085	0.825078	6.80412	0.000103385	0.000466034
SGdmA7235	-0.760299	7.43726	0.00010343	0.000466034
SGdmA6950	0.830948	4.5129	0.000105141	0.000473456
SGdmA7656	-0.780678	7.08866	0.0001053	0.000473602
SGdmA3803	-0.983624	5.64624	0.000105302	0.000473602
SGdmA1032	0.846693	5.71686	0.000106752	0.000479615
SGdmA0553	-0.768721	6.57535	0.000106768	0.000479615
SGdmA2468	0.83303	5.65763	0.000107887	0.000484345
SGdmA1062	0.796492	6.08138	0.000110581	0.000496142
SGdmA3451	-0.778006	6.63829	0.00011079	0.000496779
SGdmA2827	0.790324	6.95701	0.000111907	0.000501484
SGdmA6061	-0.779474	5.77178	0.000112606	0.000504308
SGdmA1673	-0.795558	7.01687	0.000113219	0.000506749
SGdmA2443	0.783275	7.03439	0.000113486	0.000507634
SGdmA3704	-0.761643	6.09952	0.000114112	0.000510127
SGdmA5502	-0.754077	6.8955	0.000114214	0.000510277
SGdmA6080	0.857966	5.53758	0.000114887	0.00051288
SGdmA2618	0.791813	6.83124	0.000114936	0.00051288
SGdmA4929	0.870524	5.59476	0.000115707	0.000515998
SGdmA4550	-0.803934	5.4414	0.000115774	0.000515998
SGdmA6250	-0.763507	6.12905	0.000117346	0.000522691
SGdmA5521	-0.759745	5.63685	0.000118212	0.000525915
SGdmA1531	-0.842835	8.86628	0.000118539	0.000527054
SGdmA1133	-0.753123	7.63949	0.000121203	0.000538574
SGdmA1414	0.768329	9.77961	0.000122372	0.000543444
SGdmA7374	-0.76872	5.43852	0.000122944	0.000545658
SGdmA3041	0.776989	6.88655	0.000123149	0.000546237
SGdmA2361	0.776956	7.75383	0.000124065	0.000549892
SGdmA7432	-0.846575	4.35661	0.000124121	0.000549892
SGdmA7156	0.825009	5.63537	0.000124229	0.000550039
SGdmA6565	-0.749764	7.41906	0.000124829	0.000552269
SGdmA1982	-0.767531	6.20649	0.000124882	0.000552269
SGdmA6855	-0.74759	7.84085	0.000125729	0.000555687
SGdmA4392	-0.755136	7.21869	0.000125844	0.000555863
SGdmA4714	0.939669	5.62378	0.000125941	0.000555958
SGdmA0575	0.770566	9.64935	0.000126266	0.00055706
SGdmA5662	-0.781548	5.48664	0.000126576	0.000558096
SGdmA5497	-0.909918	5.34342	0.00012686	0.000558719
SGdmA2190	-0.745389	8.82181	0.000126868	0.000558719
SGdmA5473	-0.767132	5.7897	0.000127338	0.000560453
SGdmA6594	0.915894	5.73998	0.000127423	0.000560493
SGdmA0304	-0.808403	4.78646	0.000128246	0.000563556
SGdmA0877	0.87983	7.38541	0.000128271	0.000563556
SGdmA5709	-0.818766	5.01045	0.000131011	0.000575254
SGdmA7242	-0.764636	7.15195	0.000131446	0.000576818
SGdmA6126	0.782359	7.18562	0.000131959	0.000578726
SGdmA6374	-0.768544	6.8932	0.000133384	0.000584632
SGdmA4111	0.80351	6.32412	0.000133943	0.000586735
SGdmA6932	0.777332	7.34317	0.000135351	0.000592552
SGdmA6883	0.888204	6.33478	0.00013565	0.00059351
SGdmA3954	-0.759834	7.4754	0.000136914	0.000598405
SGdmA0614	-0.754723	7.40439	0.00013827	0.000603902
SGdmA1431	-0.747243	7.44442	0.000139462	0.000608749
SGdmA7314	-0.749748	8.8232	0.000139892	0.000610266
SGdmA1112	-0.769321	7.04069	0.00014016	0.000611075
SGdmA1825	-0.847215	3.8032	0.000141128	0.000614931
SGdmA3980	-0.778477	4.53449	0.00014234	0.000619849
SGdmA1436	-0.741024	7.33264	0.000143861	0.000626103
SGdmA3240	0.93097	6.19033	0.00014582	0.000634258
SGdmA0404	0.809399	5.89357	0.000146282	0.000635895
SGdmA1652	0.812858	6.00512	0.000146847	0.000637976
SGdmA7325	-0.755528	6.82728	0.000148079	0.000642948
SGdmA2136	-0.745417	6.9791	0.000148185	0.000643032
SGdmA1346	-0.765981	6.81576	0.000148707	0.000644921
SGdmA0515	-0.755694	7.89885	0.000149018	0.000645709
SGdmA4178	0.763531	7.1745	0.000149063	0.000645709
SGdmA2589	0.786948	5.8686	0.000150736	0.000652571
SGdmA4742	-0.745122	6.48095	0.000152859	0.000661375
SGdmA5185	-0.744059	6.82695	0.000154886	0.000669754
SGdmA5559	-0.741808	7.03628	0.00015527	0.000671023
SGdmA1128	0.833596	5.27413	0.000156923	0.00067777
SGdmA3015	0.776326	8.08206	0.000157067	0.000677998
SGdmA0336	0.769759	7.21633	0.000157306	0.000678633
SGdmA4371	0.810746	5.3428	0.000157771	0.000680242
SGdmA5387	-0.772947	6.58668	0.000159779	0.000688502
SGdmA2552	-0.737524	8.84765	0.000160723	0.000692164
SGdmA1170	-0.765509	5.59275	0.000162068	0.000697551
SGdmA6273	-0.814142	4.44554	0.000163944	0.000705145
SGdmA0133	0.845996	5.62806	0.000164023	0.000705145
SGdmA1273	0.772662	7.17618	0.00016445	0.000706574
SGdmA3908	0.793878	6.36693	0.000164707	0.000707264
SGdmA4734	0.777005	8.41683	0.000165035	0.000708264
SGdmA4806	0.783414	6.8499	0.000165442	0.000709331
SGdmA2685	-0.733342	8.16095	0.000165571	0.000709331
SGdmA3291	0.789646	4.79057	0.000166204	0.000711631
SGdmA2548	-0.737032	8.09207	0.000168882	0.00072268
SGdmA4682	-0.776883	4.80936	0.000169074	0.000723084
SGdmA3142	0.782201	6.43027	0.000169631	0.000725046
SGdmA5278	-0.743957	7.01887	0.000171982	0.000734487
SGdmA1188	0.757082	6.51647	0.000172038	0.000734487
SGdmA4826	-0.791059	6.8515	0.000172453	0.000735645
SGdmA2931	0.770743	5.83365	0.000172529	0.000735645
SGdmA3435	-0.729506	9.7016	0.000172608	0.000735645
SGdmA2278	-0.964278	4.62729	0.000173192	0.000737709
SGdmA4047	0.75951	7.16482	0.000175877	0.000748718
SGdmA7376	0.755296	6.86868	0.000176828	0.000752333
SGdmA3256	0.862971	5.16299	0.000179811	0.000764586
SGdmA7474	0.782258	6.34151	0.000180921	0.000768861
SGdmA3091	0.940519	4.66365	0.00018227	0.000774151
SGdmA2212	0.869732	4.33726	0.000182399	0.000774256
SGdmA1143	0.798093	6.44799	0.00018349	0.000778441
SGdmA4275	-0.893515	5.25903	0.000183958	0.000779978
SGdmA3014	0.768433	6.56312	0.000184433	0.000781542
SGdmA1794	0.792055	4.75832	0.000184732	0.000782362
SGdmA5551	0.757663	7.12428	0.00018759	0.000794014
SGdmA4183	0.767942	7.1466	0.000188298	0.000796556
SGdmA6195	-0.794747	5.19532	0.000188794	0.000798196
SGdmA5332	-0.8359	5.75156	0.000189328	0.000799996
SGdmA2762	0.75131	7.40275	0.000190339	0.000803812
SGdmA3495	-0.815722	5.0389	0.000190568	0.000804318
SGdmA2088	0.768973	5.10807	0.000192223	0.000810504
SGdmA6359	-0.748893	6.07851	0.000192252	0.000810504
SGdmA5294	-0.820199	5.61853	0.00019246	0.000810916
SGdmA1790	-0.740856	6.21002	0.000193129	0.000813271
SGdmA5528	0.755183	5.95908	0.000194665	0.000818809
SGdmA6974	-0.734941	7.09479	0.000194823	0.000819007
SGdmA4863	0.748235	10.5297	0.000195883	0.000823
SGdmA3643	0.794197	6.15527	0.00019645	0.000824911
SGdmA4936	0.802558	6.04417	0.000197356	0.000828248
SGdmA5254	0.781446	7.90229	0.000197543	0.000828563
SGdmA7050	0.846648	5.34696	0.000198026	0.000830118
SGdmA3327	0.75144	6.47887	0.000199462	0.000835662
SGdmA0930	-0.75315	6.28891	0.000200394	0.000839093
SGdmA6204	0.798667	5.52546	0.000200844	0.000840504
SGdmA2639	0.767132	5.75666	0.000202205	0.000845721
SGdmA1931	-0.732516	7.13226	0.000203121	0.000849071
SGdmA7603	-0.740601	6.37051	0.000204441	0.000853669
SGdmA1179	-0.754599	6.52162	0.000204451	0.000853669
SGdmA0206	-1.30575	2.70011	0.000204752	0.000854442
SGdmA3844	0.77919	5.58023	0.000208582	0.000869564
SGdmA3836	-0.740698	6.86036	0.000208611	0.000869564
SGdmA2159	0.785821	6.51002	0.000210363	0.000876374
SGdmA0752	0.748178	7.94417	0.000210842	0.000877877
SGdmA5543	0.830814	4.8483	0.000211725	0.000881059
SGdmA1773	0.885833	3.34897	0.00021214	0.000882289
SGdmA2732	-0.846709	6.90784	0.000212779	0.000884449
SGdmA0531	0.758184	7.88606	0.000213789	0.00088784
SGdmA5558	-0.869712	7.13888	0.000213835	0.00088784
SGdmA2131	-0.731391	6.90154	0.00021617	0.000897034
SGdmA6866	-0.730453	7.40191	0.000217074	0.000900281
SGdmA1508	-0.732666	7.63665	0.000218659	0.000906347
SGdmA1923	-1.01587	5.15763	0.000220073	0.000911694
SGdmA1815	-0.731335	7.133	0.000220498	0.000912944
SGdmA1813	0.747625	6.7111	0.000221178	0.000915249
SGdmA6236	0.744601	6.9585	0.000223938	0.000926154
SGdmA5078	0.756183	6.25643	0.000225027	0.000930136
SGdmA5666	0.742613	7.95089	0.000225201	0.000930339
SGdmA2015	0.811591	4.49001	0.000227237	0.000938225
SGdmA5463	-0.758784	6.06196	0.000227411	0.000938322
SGdmA1854	-0.72579	7.22942	0.000227514	0.000938322
SGdmA4364	0.758868	5.75935	0.000227742	0.000938736
SGdmA5768	0.844908	5.48534	0.000228246	0.000940293
SGdmA6600	-0.73269	6.42441	0.000228422	0.000940495
SGdmA2602	-0.732466	7.04832	0.000229201	0.000943179
SGdmA2770	0.758691	6.12254	0.000231924	0.000953852
SGdmA5442	-0.754315	5.42799	0.000232273	0.000954758
SGdmA7729	-1.02646	7.16862	0.000233103	0.000957638
SGdmA1132	-0.71961	7.51119	0.000233265	0.000957772
SGdmA2031	0.796915	6.20143	0.000233704	0.000959039
SGdmA0265	-0.718066	8.41356	0.000234879	0.000963328
SGdmA6939	1.07683	3.25444	0.000235866	0.000966842
SGdmA3487	-0.736375	6.96213	0.000236513	0.000968957
SGdmA2100	-0.782453	5.04862	0.000237996	0.000974493
SGdmA1009	0.757	7.11773	0.000238299	0.000975197
SGdmA0155	0.941801	3.72611	0.000239418	0.000979235
SGdmA2867	0.804605	5.4745	0.000239748	0.000980043
SGdmA5848	0.824475	5.46058	0.000241297	0.000985829
SGdmA7546	0.768629	5.32375	0.000242113	0.000988617
SGdmA2975	0.739439	7.57452	0.000244904	0.000999463
SGdmA4346	-0.715843	7.88048	0.000245173	0.00100001
SGdmA2925	-0.712148	7.91404	0.000246951	0.00100671
SGdmA1458	-0.716492	6.92547	0.000247478	0.0010083
SGdmA7704	-0.810236	6.93722	0.000247894	0.00100944
SGdmA2021	0.757852	7.08884	0.000248203	0.00101014
SGdmA6706	-0.739422	5.65587	0.000250199	0.0010177
SGdmA5976	0.796783	5.83058	0.000250787	0.00101954
SGdmA6468	0.760894	6.15072	0.000251194	0.00102063
SGdmA1159	-0.72814	5.72325	0.000251539	0.00102147
SGdmA4779	0.761752	5.52868	0.0002517	0.00102156
SGdmA4651	-0.820136	4.08213	0.000252644	0.00102484
SGdmA5110	-0.721257	6.6947	0.000255128	0.00103347
SGdmA1732	0.805874	5.0096	0.000255159	0.00103347
SGdmA3622	-0.70996	8.93971	0.000255249	0.00103347
SGdmA3122	0.751228	6.02737	0.000255332	0.00103347
SGdmA1284	0.756637	7.04782	0.000255651	0.0010342
SGdmA2600	0.740132	5.72045	0.000256982	0.00103902
SGdmA1576	-0.717819	6.74395	0.000257582	0.00104087
SGdmA5542	-0.723065	6.25994	0.000258994	0.00104601
SGdmA5190	-0.716475	8.15876	0.00026043	0.00105124
SGdmA6263	0.752866	5.78236	0.000261351	0.00105438
SGdmA7766	1.2632	2.52297	0.000262404	0.0010578
SGdmA3115	0.754176	6.58338	0.000262486	0.0010578
SGdmA5365	-0.7132	6.99446	0.000262687	0.00105804
SGdmA4162	0.737257	7.08509	0.000263109	0.00105882
SGdmA4130	0.75061	7.28909	0.000263216	0.00105882
SGdmA3739	0.771117	5.53971	0.00026331	0.00105882
SGdmA4051	0.738905	7.18992	0.000267391	0.00107465
SGdmA1361	-0.791014	4.93898	0.000269197	0.00108132
SGdmA5269	0.806582	5.58501	0.000270964	0.00108782
SGdmA3169	-0.72084	5.64737	0.000271989	0.00109078
SGdmA3373	0.755447	5.17434	0.000271996	0.00109078
SGdmA5404	-0.754172	6.67033	0.00027293	0.00109394
SGdmA1418	0.746715	8.30958	0.000273632	0.00109616
SGdmA3837	0.801759	5.00079	0.000273893	0.00109661
SGdmA4386	-0.727022	6.3428	0.0002746	0.00109865
SGdmA2280	-0.761335	7.3342	0.0002747	0.00109865
SGdmA4689	0.789641	7.91198	0.000278035	0.00111128
SGdmA6030	0.770025	4.24492	0.000278158	0.00111128
SGdmA3339	0.741646	5.60755	0.000280371	0.00111952
SGdmA1805	-0.748401	4.85199	0.000281102	0.00112183
SGdmA2741	0.769977	4.71068	0.000283831	0.00113211
SGdmA5646	-0.712619	6.08219	0.000284484	0.00113376
SGdmA4239	-0.742513	6.35458	0.000284549	0.00113376
SGdmA6662	-0.70956	7.22144	0.000288499	0.00114887
SGdmA1382	0.755765	5.68256	0.00028904	0.00115041
SGdmA4625	0.726125	8.47469	0.000290219	0.00115448
SGdmA6218	0.757194	8.03391	0.000291657	0.00115958
SGdmA7769	0.824741	4.07659	0.000292149	0.00116091
SGdmA0015	0.727348	8.07638	0.000294893	0.00117119
SGdmA1145	-0.714113	6.18124	0.000296115	0.00117541
SGdmA4216	0.788932	5.98413	0.00029691	0.00117793
SGdmA3367	0.741981	6.81533	0.000298711	0.00118444
SGdmA1710	-0.74129	5.33742	0.000299265	0.00118601
SGdmA1843	0.734338	6.79155	0.000299589	0.00118665
SGdmA7078	-0.767891	4.04307	0.000300017	0.00118771
SGdmA6022	-0.712789	6.24092	0.000301032	0.0011911
SGdmA4017	-0.736345	5.64151	0.000307234	0.00121499
SGdmA3701	0.732119	7.10839	0.000307416	0.00121506
SGdmA0996	0.744338	7.93138	0.000309193	0.00122143
SGdmA7087	-0.703563	8.38454	0.000309794	0.00122315
SGdmA5517	-0.718139	5.61497	0.000311115	0.00122771
SGdmA5987	-0.730575	5.72516	0.000312415	0.00123219
SGdmA1962	-0.712147	6.92617	0.00031315	0.00123442
SGdmA4182	-0.708625	7.0884	0.000313549	0.00123534
SGdmA3011	0.731967	7.16955	0.000314393	0.00123801
SGdmA4547	0.800752	5.80565	0.000314639	0.00123832
SGdmA5718	0.722843	8.65026	0.000315623	0.00124153
SGdmA2037	-0.743078	5.90857	0.000315807	0.00124159
SGdmA0656	1.49856	2.2607	0.000317853	0.00124897
SGdmA6315	-0.716901	6.80229	0.000320044	0.00125692
SGdmA6668	0.717168	9.25753	0.000321949	0.00126373
SGdmA0700	0.716065	11.7351	0.000323077	0.00126748
SGdmA6182	-0.738169	6.47437	0.000328181	0.00128682
SGdmA6785	0.736997	7.22663	0.000328668	0.00128805
SGdmA3130	0.730236	8.229	0.000329427	0.00129034
SGdmA7354	0.750545	5.60277	0.000329614	0.00129039
SGdmA2759	-0.72462	6.44287	0.000331448	0.00129689
SGdmA0563	0.74538	6.13326	0.000332751	0.0013013
SGdmA2989	0.805662	5.45738	0.000333351	0.00130296
SGdmA2000	-0.700901	7.67073	0.000333871	0.0013043
SGdmA5631	0.735087	5.98237	0.000335116	0.00130847
SGdmA4060	-0.729452	7.84247	0.000335515	0.00130934
SGdmA2839	-0.754732	5.39177	0.000336086	0.00131088
SGdmA0532	0.722544	7.02771	0.000337012	0.0013138
SGdmA2158	0.721554	7.36325	0.000337613	0.00131484
SGdmA5910	0.755071	7.16151	0.000337635	0.00131484
SGdmA2644	0.729155	7.21398	0.00034336	0.00133643
SGdmA0152	0.789099	6.34098	0.000344384	0.00133971
SGdmA2659	-0.763563	5.24422	0.000345414	0.00134302
SGdmA5089	-0.703304	7.32302	0.000347659	0.00135038
SGdmA4019	0.725367	7.48596	0.000347674	0.00135038
SGdmA4013	0.738116	6.17751	0.000348398	0.00135249
SGdmA3970	-0.793496	6.01406	0.000349313	0.00135509
SGdmA4633	-0.70029	7.47468	0.000349435	0.00135509
SGdmA5215	-0.716866	6.82755	0.000349915	0.00135624
SGdmA3807	-0.702416	6.00858	0.000350197	0.0013566
SGdmA3458	0.77879	4.52833	0.000350374	0.0013566
SGdmA1694	0.74123	6.06538	0.00035253	0.00136424
SGdmA5651	-0.877333	5.74749	0.000354728	0.00137202
SGdmA2801	-0.739475	5.23187	0.000355273	0.00137341
SGdmA6996	-0.705789	6.22846	0.000355941	0.00137528
SGdmA3968	-0.80748	6.22933	0.000357093	0.00137901
SGdmA6162	0.721373	6.26178	0.000357439	0.00137962
SGdmA6824	0.760634	6.33975	0.000358729	0.00138388
SGdmA1589	0.752737	6.54937	0.000359329	0.00138547
SGdmA6291	-0.704318	7.18059	0.000360685	0.00138998
SGdmA0514	-0.704859	6.64722	0.000362837	0.00139755
SGdmA0194	0.724654	8.23329	0.000363182	0.00139815
SGdmA0088	-0.731133	6.18035	0.000364084	0.00140089
SGdmA5673	0.749893	7.77819	0.000366044	0.0014077
SGdmA3559	-0.698458	7.88756	0.000367083	0.00141096
SGdmA1352	-0.737158	6.73923	0.000368471	0.00141556
SGdmA5643	0.883508	5.95141	0.000369893	0.00142029
SGdmA1402	0.728219	5.68305	0.000370835	0.00142317
SGdmA6628	0.799508	5.18986	0.000371516	0.00142504
SGdmA1428	-0.703254	6.18942	0.000372653	0.00142866
SGdmA1891	0.729555	6.36857	0.000375326	0.00143817
SGdmA7214	0.757822	4.20583	0.000376017	0.00144007
SGdmA3600	0.779872	7.12385	0.00037716	0.0014437
SGdmA4083	0.759596	5.55748	0.000381401	0.00145918
SGdmA2053	0.72747	6.52578	0.000384077	0.00146866
SGdmA2898	-0.785708	9.22628	0.000384497	0.00146951
SGdmA3287	0.728929	5.29833	0.000387037	0.00147845
SGdmA7276	-0.70243	6.34388	0.000391052	0.00149302
SGdmA1986	-0.697035	6.80825	0.000392852	0.00149912
SGdmA6817	-0.723413	5.92605	0.00039448	0.00150455
SGdmA2429	0.731746	7.14916	0.000395241	0.00150668
SGdmA3161	0.775795	5.53953	0.000395981	0.00150872
SGdmA1952	-0.694343	7.63597	0.000396448	0.00150972
SGdmA4354	-0.694758	7.38069	0.000398921	0.00151836
SGdmA3973	-0.698058	7.0086	0.000399432	0.00151953
SGdmA4092	0.775808	4.85715	0.000403017	0.00153237
SGdmA2664	0.72293	7.12075	0.000404653	0.00153781
SGdmA5183	-0.697008	7.02729	0.000405221	0.00153917
SGdmA5622	0.71773	6.47717	0.000409831	0.00155589
SGdmA4336	0.717268	7.50132	0.000410547	0.00155781
SGdmA5351	0.792718	5.68917	0.000410909	0.00155838
SGdmA6271	0.75855	5.10669	0.000411676	0.00156049
SGdmA0848	-0.698351	8.00019	0.000413104	0.0015651
SGdmA5703	0.721133	5.91923	0.000415434	0.00157232
SGdmA2845	-0.705238	7.23311	0.000416567	0.001575
SGdmA2819	-0.768481	6.15421	0.000419224	0.00158423
SGdmA0955	0.715777	6.82062	0.000421943	0.00159369
SGdmA5846	-0.88721	6.33793	0.000424834	0.00160294
SGdmA5319	0.75689	5.70179	0.000424903	0.00160294
SGdmA5217	-0.723458	5.39776	0.00042504	0.00160294
SGdmA4969	0.744613	5.55979	0.000428227	0.00161414
SGdmA6686	0.723324	7.95618	0.000431246	0.00162469
SGdmA2972	0.703398	8.69439	0.000432216	0.00162751
SGdmA7178	0.753232	5.72901	0.000435597	0.00163941
SGdmA2026	-0.691297	8.49772	0.000436756	0.00164294
SGdmA0109	-0.688868	7.89672	0.000437912	0.00164645
SGdmA4687	-0.860079	6.23103	0.000438646	0.00164838
SGdmA7689	0.755092	4.3951	0.000439092	0.00164857
SGdmA4888	-0.698813	7.71662	0.000439142	0.00164857
SGdmA3775	0.713149	6.5167	0.000443383	0.00166364
SGdmA2226	0.795421	5.53338	0.000444701	0.00166774
SGdmA2106	0.738568	6.11624	0.000445893	0.00167136
SGdmA5276	-0.703546	5.41322	0.00044622	0.00167175
SGdmA4543	0.713328	6.55561	0.000446608	0.00167235
SGdmA3506	0.712051	6.64143	0.000448569	0.00167885
SGdmA1467	-0.791832	7.11765	0.000449378	0.0016802
SGdmA4199	-0.688396	7.85718	0.000449386	0.0016802
SGdmA0779	0.741974	6.73514	0.000451286	0.00168646
SGdmA1030	0.77092	8.40734	0.000454573	0.00169788
SGdmA3639	-0.683957	8.00292	0.000454837	0.00169801
SGdmA4594	-0.717531	8.3049	0.000455329	0.00169899
SGdmA5907	0.730258	6.45755	0.000456063	0.00170087
SGdmA2132	-0.686519	6.99592	0.000459328	0.00171219
SGdmA4036	-0.694218	6.71662	0.000459945	0.00171363
SGdmA3500	0.720659	5.21661	0.000460389	0.00171379
SGdmA0070	-0.896606	6.9209	0.000460452	0.00171379
SGdmA7713	-0.860056	2.68908	0.000461048	0.00171515
SGdmA0901	-0.695078	5.9427	0.000462281	0.00171887
SGdmA6088	-0.706123	6.44859	0.000466284	0.00173288
SGdmA4793	-0.759697	5.0932	0.000468962	0.00174196
SGdmA0728	-0.683474	7.56008	0.000472146	0.00175291
SGdmA4298	0.745192	5.91556	0.000473577	0.00175734
SGdmA7329	0.710522	6.21681	0.000476213	0.00176623
SGdmA2362	-0.695399	5.9813	0.000477514	0.00177017
SGdmA4797	-0.725525	6.56213	0.000483374	0.001791
SGdmA2568	0.707381	8.02383	0.000484647	0.00179482
SGdmA5133	-0.746663	6.40191	0.000488391	0.00180778
SGdmA7670	0.724675	6.82025	0.000492111	0.00182041
SGdmA3382	-0.686668	7.28182	0.000492296	0.00182041
SGdmA5773	0.697224	9.21024	0.000494578	0.00182794
SGdmA7266	0.765164	6.11088	0.00049792	0.00183937
SGdmA3575	0.779706	5.41342	0.000499136	0.00184294
SGdmA7765	0.852159	3.3354	0.000500868	0.00184842
SGdmA5746	0.762723	6.84267	0.000505657	0.00186516
SGdmA0693	-0.683553	6.52131	0.000507723	0.00187048
SGdmA5310	-0.712884	5.29153	0.000507783	0.00187048
SGdmA6875	-1.4451	3.37248	0.000507857	0.00187048
SGdmA7099	0.729151	5.54908	0.000510988	0.00188107
SGdmA2222	-0.701884	6.01834	0.000513595	0.00188973
SGdmA0678	-0.728689	7.60218	0.000513964	0.00189015
SGdmA6811	0.700138	6.8026	0.000519284	0.00190782
SGdmA0666	0.73472	4.752	0.000520278	0.00191052
SGdmA3793	0.725447	6.77674	0.00052188	0.00191546
SGdmA1774	0.732747	5.74548	0.000523069	0.00191887
SGdmA3423	0.694367	7.73554	0.000524458	0.00192301
SGdmA6353	-0.790563	5.24482	0.000528235	0.0019359
SGdmA7576	0.744547	7.2205	0.000531713	0.00194768
SGdmA5482	-0.771458	6.11747	0.000534261	0.00195605
SGdmA2563	-0.707497	6.08488	0.000542204	0.00198415
SGdmA0886	-0.707439	6.28496	0.000543543	0.00198807
SGdmA1289	-0.69439	7.25512	0.000545386	0.00199382
SGdmA5665	0.757679	5.63672	0.000550521	0.00201071
SGdmA5326	-0.682533	7.22805	0.000550549	0.00201071
SGdmA7171	0.789353	4.54626	0.000551605	0.00201358
SGdmA0676	0.722355	7.00578	0.000553905	0.00202098
SGdmA7306	-0.681972	6.93309	0.000556034	0.00202774
SGdmA3742	0.691973	7.87326	0.000557861	0.00203341
SGdmA7775	0.843016	3.39415	0.000558907	0.00203622
SGdmA4032	-0.703265	6.2572	0.000559418	0.00203707
SGdmA5556	-0.717867	4.92563	0.000561175	0.00204247
SGdmA6888	0.748474	4.54035	0.000561557	0.0020425
SGdmA1100	0.704296	9.29072	0.000561737	0.0020425
SGdmA1932	0.690862	8.27863	0.000562662	0.00204486
SGdmA0146	-0.676604	9.97306	0.000564585	0.00205084
SGdmA1081	0.691134	8.21389	0.000571466	0.00207381
SGdmA4377	-0.966586	4.60015	0.0005721	0.00207509
SGdmA4070	-0.771609	7.10123	0.000577096	0.00209219
SGdmA7106	0.731397	5.51555	0.000577802	0.00209372
SGdmA3056	-1.04882	6.12977	0.000578316	0.00209456
SGdmA6790	-0.674353	7.63254	0.000582214	0.00210764
SGdmA6348	0.695838	7.73754	0.00058262	0.00210808
SGdmA1045	-0.668879	8.14812	0.000587282	0.00212391
SGdmA7052	-0.698238	5.62989	0.000590923	0.00213604
SGdmA4557	0.687326	8.11408	0.000591447	0.00213689
SGdmA6122	-0.97546	3.28999	0.000593303	0.00214255
SGdmA7303	-0.693201	6.40237	0.000598042	0.00215861
SGdmA3595	0.713343	5.71817	0.000599496	0.0021628
SGdmA5464	0.729291	5.05773	0.000600034	0.00216369
SGdmA6007	0.789575	5.18691	0.000602117	0.00216943
SGdmA4010	-0.729528	4.18823	0.000602213	0.00216943
SGdmA6010	-0.681154	6.71835	0.000605091	0.00217874
SGdmA5099	-0.697119	6.67957	0.000606578	0.00218303
[truncated: 5,171 more rows]

## Sheet: T7SL
edgeR statistics: Epi_T7SL vs Trypo_T7SL
	logFC	logCPM	PValue	FDR
SGdmA0613	-5.59896	9.86061	1.57719e-142	1.16759e-138
SGdmA4376	-5.61818	8.30094	2.1069e-139	7.7987e-136
SGdmA4290	-5.32768	7.71005	5.7954e-132	1.43011e-128
SGdmA0049	-4.89559	9.98735	6.89216e-117	1.27557e-113
SGdmA7262	4.65289	11.0406	4.11689e-108	6.09547e-105
SGdmA3696	-4.3613	8.91226	9.58204e-98	1.18226e-94
SGdmA0131	-4.47299	5.75227	2.29736e-94	2.42963e-91
SGdmA1515	-4.22544	7.48755	1.99038e-92	1.84185e-89
SGdmA4679	-4.11207	9.10841	3.40062e-89	2.7972e-86
SGdmA0101	-4.1144	8.24835	1.3052e-88	9.66236e-86
SGdmA0123	-4.08427	9.60902	2.4041e-88	1.61796e-85
SGdmA1545	4.02115	9.62823	8.86164e-86	5.46689e-83
SGdmA4138	3.91697	9.81042	2.79875e-82	1.59378e-79
SGdmA6737	-3.85682	7.84975	2.66478e-80	1.4091e-77
SGdmA0019	-3.80438	11.2043	5.60667e-79	2.76708e-76
SGdmA2459	-3.92407	7.30997	8.4231e-79	3.89726e-76
SGdmA0243	-3.75443	7.73169	7.3056e-77	3.18137e-74
SGdmA3100	3.74765	10.4069	8.28141e-77	3.40596e-74
SGdmA6685	3.66753	9.76456	4.27576e-74	1.66597e-71
SGdmA5031	3.62321	10.7203	8.03289e-73	2.97337e-70
SGdmA5549	3.6086	9.49228	4.32509e-72	1.5247e-69
SGdmA4146	3.63238	8.17363	5.99892e-72	2.01864e-69
SGdmA0356	3.59441	10.5837	7.89896e-72	2.54243e-69
SGdmA0107	-3.68935	5.02884	1.84059e-68	5.67745e-66
SGdmA0151	-3.67127	5.13095	1.99284e-68	5.90121e-66
SGdmA0017	3.4112	10.0069	9.46851e-66	2.69598e-63
SGdmA3945	-3.42982	5.88087	2.47087e-63	6.77476e-61
SGdmA0001	-3.31759	13.7876	3.09972e-63	8.19545e-61
SGdmA0062	-3.31003	8.92179	8.40769e-63	2.14628e-60
SGdmA1733	3.26996	9.96593	2.41927e-61	5.77737e-59
SGdmA7181	-3.26834	7.47497	5.56857e-61	1.28825e-58
SGdmA0044	-3.2293	8.14535	4.33585e-60	9.72675e-58
SGdmA0061	3.20807	12.0419	9.79385e-60	2.13247e-57
SGdmA2457	-3.19321	6.84594	2.02889e-58	4.29138e-56
SGdmA0229	-3.34973	4.72842	8.00564e-58	1.64627e-55
SGdmA1734	3.23244	7.17963	1.3163e-57	2.63367e-55
SGdmA6573	3.23094	7.51344	1.87542e-57	3.65361e-55
SGdmA5187	-3.15261	6.835	4.1012e-57	7.78492e-55
SGdmA2216	3.14339	8.13145	1.2177e-56	2.25367e-54
SGdmA0175	-3.1935	5.77602	2.17928e-56	3.93493e-54
SGdmA0591	3.07838	9.7947	1.73557e-55	3.05915e-53
SGdmA3919	-3.10168	6.15786	5.22222e-55	8.99072e-53
SGdmA0506	3.00288	10.4868	2.37567e-53	3.99706e-51
SGdmA1381	3.10531	7.26609	3.73973e-53	6.15226e-51
SGdmA0005	-2.94831	12.3162	6.66114e-52	1.07201e-49
SGdmA1581	-2.96699	7.14422	1.18489e-51	1.86633e-49
SGdmA0333	-2.95088	7.86603	1.43368e-51	2.21115e-49
SGdmA3315	2.95377	8.75109	2.33583e-51	3.52901e-49
SGdmA2575	-2.9517	6.73226	3.65943e-51	5.41815e-49
SGdmA0056	-2.9312	7.672	6.13082e-51	8.89931e-49
SGdmA4134	2.92118	7.92517	4.85636e-50	6.91377e-48
SGdmA6170	2.92019	8.36823	5.50425e-50	7.68829e-48
SGdmA0048	-2.8883	7.35279	1.37547e-49	1.88566e-47
SGdmA1413	-2.85984	8.61904	5.00406e-49	6.61519e-47
SGdmA3634	-2.86587	7.66112	4.91762e-49	6.61519e-47
SGdmA2661	-2.87629	6.83795	8.24571e-49	1.07093e-46
SGdmA0023	-2.81728	9.56729	6.21843e-48	7.93708e-46
SGdmA2228	-2.93301	6.05322	9.70195e-48	1.21735e-45
SGdmA0003	-2.7799	11.9277	5.62689e-47	6.94265e-45
SGdmA4311	-2.8135	7.47593	7.24617e-47	8.794e-45
SGdmA1602	-2.80325	6.69762	8.06185e-47	9.62611e-45
SGdmA0110	-2.77837	6.85267	6.00451e-46	7.05578e-44
SGdmA0099	-2.75449	7.30838	1.14001e-45	1.31867e-43
SGdmA6771	2.72858	8.64288	6.28975e-45	7.16355e-43
SGdmA7436	2.88947	6.35084	1.15357e-44	1.29392e-42
SGdmA2683	-2.71912	7.2616	1.4359e-44	1.58656e-42
SGdmA0014	2.68466	12.1309	3.12399e-44	3.40102e-42
SGdmA6113	2.76834	7.15975	3.30404e-44	3.5449e-42
SGdmA1987	2.6952	8.63846	5.7421e-44	6.07268e-42
SGdmA0571	-2.68904	7.09955	6.78198e-44	7.0714e-42
SGdmA3383	2.68821	8.74613	7.4543e-44	7.66447e-42
SGdmA5151	2.68547	8.83494	1.01507e-43	1.02939e-41
SGdmA6732	2.66829	9.39104	1.57124e-43	1.57188e-41
SGdmA2677	-2.66479	7.04512	3.29451e-43	3.20912e-41
SGdmA2138	-2.6607	6.8125	8.12169e-43	7.80843e-41
SGdmA2898	2.62865	9.22628	2.30567e-42	2.16062e-40
SGdmA7709	2.63642	8.54314	2.93032e-42	2.71164e-40
SGdmA7042	2.7639	6.79629	3.38145e-42	3.09048e-40
SGdmA2250	-2.62248	7.57176	6.56314e-42	5.92524e-40
SGdmA0028	-2.60034	8.45588	1.08158e-41	9.64689e-40
SGdmA7016	2.5916	9.66597	2.03482e-41	1.79331e-39
SGdmA0065	-2.9105	4.24948	2.49063e-41	2.16919e-39
SGdmA0235	-2.66908	5.62355	2.85542e-41	2.45799e-39
SGdmA0127	-2.58135	8.53202	3.48217e-41	2.96304e-39
SGdmA0100	-2.57656	7.30755	1.01248e-40	8.51753e-39
SGdmA0292	2.55764	11.0837	1.23232e-40	1.01461e-38
SGdmA1631	-2.81058	4.21231	1.23349e-40	1.01461e-38
SGdmA6543	-2.59545	6.13523	1.89906e-40	1.54491e-38
SGdmA7730	2.6947	5.93892	2.26787e-40	1.82489e-38
SGdmA7295	2.5435	10.4024	3.22091e-40	2.56391e-38
SGdmA0055	2.54005	9.98318	4.37419e-40	3.4449e-38
SGdmA4344	-2.5435	7.98603	4.55656e-40	3.55076e-38
SGdmA5471	2.5388	9.5684	6.15723e-40	4.74812e-38
SGdmA6590	-2.58161	6.18919	6.98242e-40	5.32896e-38
SGdmA2474	-2.64338	4.86774	1.14044e-39	8.615e-38
SGdmA6770	2.54354	8.42089	1.42929e-39	1.06879e-37
SGdmA1772	2.54002	7.90848	1.57636e-39	1.16698e-37
SGdmA0008	-2.48631	10.3172	9.63739e-39	7.06392e-37
SGdmA0063	-2.50068	7.21663	1.33922e-38	9.71986e-37
SGdmA7348	2.49249	8.79443	2.00067e-38	1.42413e-36
SGdmA0076	-2.48994	7.24256	2.75536e-38	1.92433e-36
SGdmA2696	-2.76666	3.88266	2.73669e-38	1.92433e-36
SGdmA2265	2.49481	7.91908	3.82782e-38	2.64835e-36
SGdmA0226	-2.57609	5.19719	4.57657e-38	3.13707e-36
SGdmA0962	2.47703	8.17436	1.05977e-37	7.19771e-36
SGdmA0086	-2.46938	6.68228	1.57787e-37	1.06191e-35
SGdmA0002	-2.4239	12.5644	3.93168e-37	2.59877e-35
SGdmA2512	-2.58732	5.31164	3.98851e-37	2.613e-35
SGdmA0185	-2.57269	4.97766	8.74566e-37	5.67931e-35
SGdmA7088	2.48628	6.81219	1.70673e-36	1.09869e-34
SGdmA4819	-2.40955	8.67192	1.87075e-36	1.19389e-34
SGdmA7672	-2.41433	6.94057	2.04306e-36	1.29272e-34
SGdmA2117	2.42854	7.34206	3.69219e-36	2.31638e-34
SGdmA2617	-2.4079	7.20336	4.48157e-36	2.78799e-34
SGdmA0228	-2.47123	5.37877	5.09134e-36	3.14093e-34
SGdmA0094	-2.39048	7.92634	5.40797e-36	3.3087e-34
SGdmA3781	-2.39192	7.50571	8.12638e-36	4.93112e-34
SGdmA3533	2.41517	7.23444	1.40363e-35	8.44803e-34
SGdmA4899	-2.40609	6.8319	1.48922e-35	8.89089e-34
SGdmA0198	2.36523	9.82873	2.10399e-35	1.24607e-33
SGdmA6124	-2.37392	6.83749	3.1716e-35	1.86344e-33
SGdmA3045	2.38139	7.8137	3.4265e-35	1.99735e-33
SGdmA6731	2.46892	6.51882	5.12553e-35	2.9644e-33
SGdmA6503	2.42882	7.11042	6.3131e-35	3.62293e-33
SGdmA0020	-2.34198	9.41089	7.02652e-35	4.00134e-33
SGdmA4310	-2.36133	6.7679	8.00611e-35	4.52437e-33
SGdmA5429	2.42253	6.80693	1.2647e-34	7.09285e-33
SGdmA4120	2.33556	8.53131	2.76718e-34	1.54026e-32
SGdmA4459	-2.34632	6.60316	5.68551e-34	3.11777e-32
SGdmA0040	-2.30319	7.92349	1.03144e-33	5.61453e-32
SGdmA0590	2.34634	6.86566	1.11443e-33	6.02199e-32
SGdmA0173	-2.38405	5.26257	1.54668e-33	8.29718e-32
SGdmA2319	2.34176	6.62043	1.63761e-33	8.72177e-32
SGdmA0029	-2.28497	9.06717	2.2749e-33	1.1944e-31
SGdmA6024	-2.64633	3.9556	2.27048e-33	1.1944e-31
SGdmA5439	2.39029	6.36728	3.02036e-33	1.57463e-31
SGdmA3076	2.42159	6.262	4.48005e-33	2.31929e-31
SGdmA2556	-2.30637	6.17542	5.44992e-33	2.80179e-31
SGdmA1600	2.28834	7.92782	6.18587e-33	3.15821e-31
SGdmA1689	-2.26791	8.41795	6.96129e-33	3.52976e-31
SGdmA5587	-2.27365	7.13627	8.85992e-33	4.4619e-31
SGdmA0035	2.25776	11.0023	8.9458e-33	4.47471e-31
SGdmA2603	-2.28152	6.875	1.45833e-32	7.24563e-31
SGdmA4801	2.26818	7.75938	2.50212e-32	1.23488e-30
SGdmA6239	2.2797	6.74618	4.57939e-32	2.24512e-30
SGdmA0111	-2.24343	6.30847	2.03541e-31	9.91327e-30
SGdmA6265	2.33115	6.49068	3.14305e-31	1.52078e-29
SGdmA1147	-2.2031	7.43495	4.54677e-31	2.17159e-29
SGdmA4546	-2.30779	5.82745	4.54042e-31	2.17159e-29
SGdmA7590	2.20109	8.69878	4.89656e-31	2.32367e-29
SGdmA0039	-2.19557	7.75398	5.53573e-31	2.61026e-29
SGdmA1408	-2.35981	4.9873	7.80317e-31	3.63314e-29
SGdmA3387	2.20713	8.37124	8.18097e-31	3.78523e-29
SGdmA7233	2.18039	10.2451	9.61124e-31	4.41938e-29
SGdmA3126	-2.20684	8.16847	1.24822e-30	5.70406e-29
SGdmA5080	2.19286	7.66008	1.52448e-30	6.92377e-29
SGdmA0703	-2.1916	6.86441	1.71048e-30	7.72113e-29
SGdmA0234	-2.28443	5.06755	2.1356e-30	9.58174e-29
SGdmA1506	-2.24044	5.51418	2.37884e-30	1.06088e-28
SGdmA1799	2.20948	6.6729	3.64838e-30	1.60768e-28
SGdmA3233	2.46921	5.3615	3.64342e-30	1.60768e-28
SGdmA0053	2.1519	8.75455	7.23744e-30	3.15169e-28
SGdmA4054	-2.40936	6.10513	1.05801e-29	4.55375e-28
SGdmA6717	2.15531	7.45035	1.0543e-29	4.55375e-28
SGdmA0605	2.13285	9.60783	1.51513e-29	6.48355e-28
SGdmA4848	2.2275	6.37616	2.09886e-29	8.92981e-28
SGdmA0073	-2.20624	5.88196	2.20416e-29	9.32425e-28
SGdmA0033	-2.11989	9.60796	2.4693e-29	1.03865e-27
SGdmA3008	-2.23321	7.1307	3.05714e-29	1.27864e-27
SGdmA7714	-2.13161	7.15575	7.21109e-29	2.99909e-27
SGdmA4271	2.12394	7.30811	9.27212e-29	3.83472e-27
SGdmA2689	2.11307	8.54608	1.15733e-28	4.73352e-27
SGdmA0030	-2.08926	8.29442	2.0653e-28	8.40076e-27
SGdmA7771	2.09929	8.01343	2.56267e-28	1.03669e-26
SGdmA0124	-2.09895	6.67268	2.99502e-28	1.20501e-26
SGdmA0139	-2.22445	4.8879	3.69932e-28	1.48033e-26
SGdmA0276	2.06304	10.2547	6.16452e-28	2.45354e-26
SGdmA2995	-2.06644	7.81376	6.55053e-28	2.59324e-26
SGdmA6587	-2.08172	6.94886	6.96542e-28	2.74282e-26
SGdmA7024	2.08544	7.16872	1.34606e-27	5.27241e-26
SGdmA2396	2.09756	7.24203	1.39087e-27	5.41928e-26
SGdmA0026	-2.04415	9.72414	1.51747e-27	5.88159e-26
SGdmA2318	-2.07093	6.07191	3.23642e-27	1.24788e-25
SGdmA4408	-2.13224	5.55079	4.72247e-27	1.81142e-25
SGdmA5877	2.0571	7.22098	5.41741e-27	2.06727e-25
SGdmA6885	2.05021	7.14096	5.48395e-27	2.08193e-25
SGdmA7012	-2.0456	7.39109	7.06799e-27	2.66961e-25
SGdmA2444	-2.15213	5.31275	7.73466e-27	2.90658e-25
SGdmA6481	-2.15113	5.00549	9.48945e-27	3.548e-25
SGdmA2826	-2.02566	6.85744	1.08174e-26	4.02418e-25
SGdmA6613	-2.17287	6.38361	1.39986e-26	5.18159e-25
SGdmA3237	-2.00173	7.88216	2.13452e-26	7.8227e-25
SGdmA0066	-2.01505	6.76461	2.6188e-26	9.55024e-25
SGdmA4955	2.03938	6.51454	2.73927e-26	9.94061e-25
SGdmA3234	2.0314	7.28293	2.83687e-26	1.02446e-24
SGdmA6190	2.01679	7.28992	3.49926e-26	1.25753e-24
SGdmA0018	-1.98863	9.08487	3.55364e-26	1.2709e-24
SGdmA0233	-2.00819	6.66567	4.28629e-26	1.52555e-24
SGdmA0715	-1.9904	7.36642	5.41601e-26	1.91841e-24
SGdmA4706	2.01538	7.24225	6.19203e-26	2.17249e-24
SGdmA4738	-2.12304	5.21727	6.18143e-26	2.17249e-24
SGdmA5020	1.97413	10.8066	6.60535e-26	2.30657e-24
SGdmA0479	-1.97201	8.51283	1.23874e-25	4.30535e-24
SGdmA7023	1.96156	10.5682	1.31087e-25	4.53476e-24
SGdmA4057	-2.32284	4.61066	1.41887e-25	4.88555e-24
SGdmA2005	-2.05738	5.40647	1.83833e-25	6.30052e-24
SGdmA0257	1.96103	8.74581	2.20643e-25	7.52728e-24
SGdmA3386	1.952	8.52149	3.88799e-25	1.32031e-23
SGdmA0022	-1.93909	8.37534	5.53405e-25	1.87071e-23
SGdmA0409	2.05173	5.76733	7.89304e-25	2.65601e-23
SGdmA3515	1.98228	6.96596	9.21771e-25	3.08773e-23
SGdmA6381	-2.22862	4.85442	1.20655e-24	4.02348e-23
SGdmA7423	1.91146	9.098	2.38892e-24	7.93058e-23
SGdmA7482	1.99325	5.87341	2.41141e-24	7.96949e-23
SGdmA2098	-1.9214	6.18913	4.7281e-24	1.54877e-22
SGdmA4730	1.92021	7.74215	4.88824e-24	1.59417e-22
SGdmA1516	-1.92792	6.28986	5.04745e-24	1.63887e-22
SGdmA4617	-2.02606	5.39403	5.11913e-24	1.65489e-22
SGdmA1455	-2.29621	6.58336	6.40515e-24	2.06162e-22
SGdmA1030	1.89601	8.40734	7.36344e-24	2.35981e-22
SGdmA6772	-2.01117	5.43836	7.61628e-24	2.43032e-22
SGdmA4399	1.90687	7.94528	8.72951e-24	2.77359e-22
SGdmA0737	1.8841	9.11878	1.01514e-23	3.21157e-22
SGdmA3017	2.0425	5.70576	1.34284e-23	4.23024e-22
SGdmA0171	-1.89432	6.22258	1.97623e-23	6.19916e-22
SGdmA1840	-1.9533	5.07201	2.14236e-23	6.69193e-22
SGdmA0137	-1.89474	6.20247	2.32387e-23	7.22839e-22
SGdmA2529	-1.92978	5.84799	2.34284e-23	7.25693e-22
SGdmA0085	-1.87794	6.6657	2.46754e-23	7.61135e-22
SGdmA4455	-1.89311	5.95425	3.04637e-23	9.3578e-22
SGdmA0181	1.85875	8.99556	3.4229e-23	1.0471e-21
SGdmA2690	1.90398	6.63275	3.86965e-23	1.17889e-21
SGdmA5636	1.8685	8.21028	4.5901e-23	1.39264e-21
SGdmA0106	-1.85193	8.17972	4.65084e-23	1.40531e-21
SGdmA1344	-2.13853	6.41767	6.67916e-23	2.00999e-21
SGdmA0847	-1.85771	6.96058	7.46475e-23	2.23731e-21
SGdmA0269	-1.84846	7.20261	7.75835e-23	2.31593e-21
SGdmA5710	-1.86745	6.29235	8.75751e-23	2.60369e-21
SGdmA0230	1.85163	7.50388	1.04845e-22	3.10468e-21
SGdmA5741	-1.90217	5.51824	1.44535e-22	4.26291e-21
SGdmA3608	1.82261	11.5477	1.48565e-22	4.36438e-21
SGdmA1362	1.87556	6.6205	1.50948e-22	4.41687e-21
SGdmA6070	-1.84002	6.86505	2.40603e-22	7.01253e-21
SGdmA2058	-1.82177	8.55423	2.77968e-22	8.06979e-21
SGdmA0232	-1.90117	5.52572	3.05348e-22	8.83005e-21
SGdmA1409	-1.81908	7.78896	3.24136e-22	9.33687e-21
SGdmA5254	1.81891	7.90229	4.23603e-22	1.21548e-20
SGdmA0702	-1.80571	8.15861	4.93244e-22	1.40984e-20
SGdmA4373	1.83678	6.83216	6.45502e-22	1.83794e-20
SGdmA2901	1.80426	7.89736	9.0896e-22	2.57817e-20
SGdmA6025	1.95128	5.09021	1.00504e-21	2.83982e-20
SGdmA3139	-1.80442	7.37448	1.02023e-21	2.87178e-20
SGdmA6729	-1.81199	6.52207	1.36525e-21	3.82838e-20
SGdmA2569	-1.80242	6.28842	1.43935e-21	4.02094e-20
SGdmA1261	-1.85797	6.13238	2.32038e-21	6.45781e-20
SGdmA0981	-1.78491	6.65801	2.41059e-21	6.68374e-20
SGdmA4689	1.77596	7.91198	2.7329e-21	7.54913e-20
SGdmA0828	1.7803	8.07176	2.75605e-21	7.58477e-20
SGdmA2042	-1.78385	7.27412	2.88124e-21	7.89993e-20
SGdmA0172	-1.80957	5.91702	3.27416e-21	8.94413e-20
SGdmA2694	1.81032	6.75413	3.45381e-21	9.40021e-20
SGdmA1188	1.90259	6.51647	4.17587e-21	1.12825e-19
SGdmA1338	-1.79873	5.77454	5.204e-21	1.40092e-19
SGdmA7094	1.7796	6.77511	7.56949e-21	2.03032e-19
SGdmA2676	1.78198	6.58296	7.70681e-21	2.05969e-19
SGdmA0500	-1.74646	8.42736	7.75326e-21	2.06465e-19
SGdmA6335	1.74835	8.96812	8.04814e-21	2.1355e-19
SGdmA2687	-1.78595	5.69829	8.44064e-21	2.23165e-19
SGdmA5205	1.77093	7.01216	8.95145e-21	2.35828e-19
SGdmA1376	1.77637	6.7642	1.02246e-20	2.68414e-19
SGdmA5739	1.77421	6.98593	1.10268e-20	2.88449e-19
SGdmA2141	-1.89405	6.24511	1.2162e-20	3.17026e-19
SGdmA4963	1.77899	6.42802	1.44113e-20	3.7408e-19
SGdmA5715	-1.80465	5.22844	1.44518e-20	3.7408e-19
SGdmA7281	1.7859	6.28314	1.45868e-20	3.76259e-19
SGdmA2479	1.83616	5.13272	1.55109e-20	3.98705e-19
SGdmA0309	1.73647	8.66291	1.736e-20	4.44693e-19
SGdmA3987	-1.74675	6.93443	1.81693e-20	4.63817e-19
SGdmA3241	1.7405	7.61088	2.09927e-20	5.34052e-19
SGdmA5425	-1.75025	6.64232	2.71275e-20	6.87756e-19
SGdmA1973	-1.75424	7.4879	2.92238e-20	7.38376e-19
SGdmA1357	-1.72174	7.56838	3.3268e-20	8.37696e-19
SGdmA0466	1.71761	8.94615	3.71282e-20	9.31729e-19
SGdmA3351	-1.72327	6.91402	6.03529e-20	1.50435e-18
SGdmA5168	-1.7133	7.21129	6.36114e-20	1.58025e-18
SGdmA5509	1.77226	6.34339	6.7067e-20	1.66053e-18
SGdmA6320	1.70807	8.38846	6.78574e-20	1.6745e-18
SGdmA3922	1.73131	6.93136	9.8888e-20	2.43212e-18
SGdmA4828	-1.71724	6.54942	1.05892e-19	2.59576e-18
SGdmA2253	1.72346	6.90415	1.15881e-19	2.83124e-18
SGdmA0024	1.68523	10.701	1.20867e-19	2.94335e-18
SGdmA5603	-1.69127	7.42147	1.40427e-19	3.40845e-18
SGdmA3427	1.68825	8.22158	1.58023e-19	3.82303e-18
SGdmA0077	-1.68793	7.25535	2.01718e-19	4.86423e-18
SGdmA0284	-1.69021	7.14006	2.32014e-19	5.57661e-18
SGdmA6323	1.75711	5.82814	3.126e-19	7.48924e-18
SGdmA5561	1.67025	9.53079	3.5032e-19	8.36587e-18
SGdmA5368	-1.67129	8.32519	4.26958e-19	1.01632e-17
SGdmA5568	1.65961	9.95177	4.35329e-19	1.03293e-17
SGdmA0058	-1.66935	7.68413	4.4882e-19	1.06154e-17
SGdmA3961	-1.74194	5.48595	4.92725e-19	1.16167e-17
SGdmA1020	-1.69004	6.19284	5.98331e-19	1.40617e-17
SGdmA7379	-1.66401	7.56991	6.42857e-19	1.50604e-17
SGdmA1052	-1.71155	5.54486	7.9276e-19	1.85136e-17
SGdmA0078	-1.65596	7.12135	9.11904e-19	2.1229e-17
SGdmA2540	-1.82366	4.7342	1.2079e-18	2.80317e-17
SGdmA6407	-1.7758	4.80619	1.22849e-18	2.84203e-17
SGdmA4950	1.6599	7.55866	1.24768e-18	2.87744e-17
SGdmA1676	-1.65986	6.77908	1.26858e-18	2.91655e-17
SGdmA1346	-1.65101	6.81576	1.38982e-18	3.18539e-17
SGdmA3301	1.71653	6.04602	1.40456e-18	3.20923e-17
SGdmA6100	-1.63264	8.0018	1.84455e-18	4.2016e-17
SGdmA7413	-1.80963	5.18077	1.94761e-18	4.42274e-17
SGdmA3232	1.7536	5.42494	2.091e-18	4.73385e-17
SGdmA5892	-1.74842	6.19534	2.27913e-18	5.14402e-17
SGdmA4115	1.63119	8.10956	2.72341e-18	6.12809e-17
SGdmA5113	-1.63863	7.56508	2.9592e-18	6.63846e-17
SGdmA6584	-1.66169	5.46289	2.98999e-18	6.68729e-17
SGdmA4479	-1.70712	5.41124	3.74398e-18	8.32332e-17
SGdmA0343	-1.61562	8.07407	3.82206e-18	8.47148e-17
SGdmA0072	-1.67266	5.726	4.78454e-18	1.05731e-16
SGdmA6324	-1.62239	7.74883	5.07074e-18	1.11722e-16
SGdmA6014	1.67323	6.46901	5.2226e-18	1.14727e-16
SGdmA5909	1.66812	6.30107	5.57098e-18	1.22018e-16
SGdmA3095	-1.64911	5.84958	6.16386e-18	1.34605e-16
SGdmA6982	1.70721	5.74802	6.88742e-18	1.49963e-16
SGdmA5225	1.6124	7.95664	7.1639e-18	1.55526e-16
SGdmA6906	1.62076	7.22957	7.28447e-18	1.57681e-16
SGdmA0362	1.61463	7.72473	7.46269e-18	1.61068e-16
SGdmA0349	-1.61859	6.51932	8.14567e-18	1.75298e-16
SGdmA3689	-1.78341	5.02654	1.03024e-17	2.21068e-16
SGdmA1786	-1.59061	8.40491	1.28164e-17	2.74218e-16
SGdmA5353	-1.60003	7.15915	1.44602e-17	3.08499e-16
SGdmA2662	1.6236	6.80001	1.54447e-17	3.28556e-16
SGdmA7143	1.58193	9.43379	1.56719e-17	3.32432e-16
SGdmA3712	1.58111	9.17015	1.74525e-17	3.69146e-16
SGdmA1935	-1.59285	7.16025	1.7592e-17	3.71035e-16
SGdmA3097	-1.62718	5.74625	1.85158e-17	3.89411e-16
SGdmA4990	1.60171	7.27804	2.10874e-17	4.42239e-16
SGdmA1688	-1.65641	5.18099	2.19575e-17	4.59186e-16
SGdmA4203	1.59801	7.1655	2.34175e-17	4.86966e-16
SGdmA6366	1.5801	8.10089	2.35622e-17	4.88602e-16
SGdmA0712	-1.58459	7.19184	2.38567e-17	4.93328e-16
SGdmA0074	1.56791	11.1867	2.45692e-17	5.06646e-16
SGdmA6990	1.58424	8.5116	2.56401e-17	5.2726e-16
SGdmA0499	1.60779	6.85204	2.58463e-17	5.30029e-16
SGdmA1532	-1.58897	6.53208	2.59732e-17	5.3116e-16
SGdmA1140	1.57977	8.02412	2.68021e-17	5.466e-16
SGdmA4407	1.616	6.42351	2.84475e-17	5.78562e-16
SGdmA1954	-1.57249	7.98669	3.02353e-17	6.13237e-16
SGdmA5512	-1.68447	4.85894	4.09559e-17	8.28406e-16
SGdmA4453	-1.65224	5.17665	4.53559e-17	9.14903e-16
SGdmA4069	1.71333	5.43235	6.07544e-17	1.22219e-15
SGdmA0174	-1.61233	4.94675	6.11715e-17	1.2245e-15
SGdmA1502	1.55138	9.0959	6.12002e-17	1.2245e-15
SGdmA6425	1.58655	6.4437	6.98122e-17	1.39305e-15
SGdmA0908	-1.75064	6.10839	7.45081e-17	1.48275e-15
SGdmA6830	-1.55378	7.63766	7.80615e-17	1.5493e-15
SGdmA5984	-1.5426	9.05057	8.89398e-17	1.76049e-15
SGdmA1715	1.56983	6.92005	9.46607e-17	1.86873e-15
SGdmA5619	-1.57599	5.9601	1.08678e-16	2.13974e-15
SGdmA6904	1.62118	6.0166	1.32315e-16	2.59822e-15
SGdmA1250	-1.62145	5.89581	1.44915e-16	2.83811e-15
SGdmA6727	1.65367	4.77388	1.56905e-16	3.06483e-15
SGdmA0542	-1.53401	8.04043	1.61494e-16	3.14615e-15
SGdmA2310	1.60348	6.36126	1.82765e-16	3.55121e-15
SGdmA1984	1.52855	8.50525	2.03087e-16	3.93574e-15
SGdmA4802	1.52	9.30446	2.271e-16	4.3818e-15
SGdmA5056	1.56568	6.97587	2.27288e-16	4.3818e-15
SGdmA4050	-1.54171	6.22281	2.41837e-16	4.65018e-15
SGdmA1551	1.53223	7.89136	2.4689e-16	4.73505e-15
SGdmA6321	-1.52329	7.68755	2.48095e-16	4.74586e-15
SGdmA5599	-1.55423	6.06596	2.51086e-16	4.79069e-15
SGdmA7332	1.54446	7.51351	2.66338e-16	5.06863e-15
SGdmA6362	1.53348	8.10919	3.05546e-16	5.7999e-15
SGdmA7559	-1.68294	4.47432	3.66351e-16	6.93631e-15
SGdmA6741	1.50684	9.14725	4.39199e-16	8.29436e-15
SGdmA6735	1.5103	8.2623	4.70828e-16	8.86906e-15
SGdmA1681	1.50985	7.98472	5.2001e-16	9.77065e-15
SGdmA5090	-1.52957	6.27684	5.63976e-16	1.05699e-14
SGdmA5456	1.54364	5.9921	6.26625e-16	1.17144e-14
SGdmA4042	-1.49104	8.83566	8.46947e-16	1.57933e-14
SGdmA7634	1.60504	5.41883	8.64059e-16	1.60719e-14
SGdmA4301	-1.56328	5.93033	9.32847e-16	1.73079e-14
SGdmA4744	1.55011	6.48736	9.54733e-16	1.76697e-14
SGdmA7569	1.48814	8.75375	1.05675e-15	1.94604e-14
SGdmA7208	1.5973	5.61347	1.15608e-15	2.12369e-14
SGdmA7453	-1.56541	5.42539	1.16549e-15	2.13568e-14
SGdmA6518	-1.51058	6.14822	1.21875e-15	2.22775e-14
SGdmA1495	-1.49248	6.96438	1.24163e-15	2.26399e-14
SGdmA1040	1.5091	7.19309	1.29252e-15	2.35099e-14
SGdmA1077	-1.53836	5.18418	1.33218e-15	2.41719e-14
SGdmA0731	-1.51445	6.44492	1.43848e-15	2.60369e-14
SGdmA4238	1.49504	7.22685	1.59291e-15	2.87618e-14
SGdmA6140	-1.49547	5.84777	1.83169e-15	3.29927e-14
SGdmA6346	1.48275	7.83583	2.15765e-15	3.87696e-14
SGdmA1589	1.50968	6.54937	2.26348e-15	4.05727e-14
SGdmA1135	-1.52631	6.16138	2.27051e-15	4.06004e-14
SGdmA2039	-1.46832	7.78554	2.58628e-15	4.61356e-14
SGdmA0011	1.46088	10.0176	2.81075e-15	5.00192e-14
SGdmA5161	1.49182	6.80286	2.83534e-15	5.03358e-14
SGdmA7219	1.47121	7.96551	3.02687e-15	5.36075e-14
SGdmA6195	-1.5378	5.19532	3.22425e-15	5.69669e-14
SGdmA6399	1.45902	9.57277	3.31231e-15	5.83834e-14
SGdmA1811	-1.48096	6.51767	3.9067e-15	6.86967e-14
SGdmA6228	-1.48903	5.34155	4.44734e-15	7.80181e-14
SGdmA2274	1.49807	6.59939	4.50865e-15	7.89068e-14
SGdmA4416	-1.46074	6.79074	5.05251e-15	8.82163e-14
SGdmA3052	1.45402	7.98689	5.85872e-15	1.02052e-13
SGdmA4316	1.47666	6.73258	6.7766e-15	1.17337e-13
SGdmA5701	1.45308	7.7299	6.78375e-15	1.17337e-13
SGdmA6684	1.44057	8.86083	7.24074e-15	1.24949e-13
SGdmA6303	1.46867	6.69595	8.2543e-15	1.42108e-13
SGdmA4977	-1.44796	6.6464	8.9532e-15	1.53783e-13
SGdmA0274	-1.43752	7.74411	9.12684e-15	1.56403e-13
SGdmA3900	1.46387	7.22559	9.18139e-15	1.56974e-13
SGdmA0247	1.43401	9.54507	9.35969e-15	1.59654e-13
SGdmA6194	-1.45379	6.78673	9.62673e-15	1.63456e-13
SGdmA6555	1.50516	6.1643	9.6202e-15	1.63456e-13
SGdmA4755	1.44369	7.73172	1.09688e-14	1.85818e-13
SGdmA5859	-1.42955	8.86094	1.13679e-14	1.92138e-13
SGdmA7777	-1.42955	8.23117	1.19287e-14	2.01158e-13
SGdmA7675	1.4323	8.30941	1.28551e-14	2.16288e-13
SGdmA5515	1.48296	6.05073	1.30884e-14	2.19713e-13
SGdmA1544	1.44121	8.31808	1.36784e-14	2.29097e-13
SGdmA4072	-1.52775	6.40179	1.41932e-14	2.37183e-13
SGdmA2632	-1.4466	6.54346	1.61681e-14	2.69577e-13
SGdmA2509	-1.63658	6.58556	1.80398e-14	3.0011e-13
SGdmA0401	1.41572	9.61941	1.84719e-14	3.06609e-13
SGdmA0473	1.4362	7.348	1.91163e-14	3.16595e-13
SGdmA6350	-1.4252	7.39288	2.06972e-14	3.42012e-13
SGdmA2286	1.4414	7.31451	2.09635e-14	3.45641e-13
SGdmA2309	1.45904	5.57158	2.14486e-14	3.52853e-13
SGdmA0644	-1.43811	6.41648	2.18166e-14	3.58111e-13
SGdmA3450	-1.46891	5.87111	2.34957e-14	3.84821e-13
SGdmA5923	1.4099	8.80479	2.43824e-14	3.98461e-13
SGdmA1802	-1.51106	5.44332	2.46478e-14	4.01911e-13
SGdmA5765	-1.44845	5.45104	2.65201e-14	4.31492e-13
SGdmA2932	-1.43594	6.61455	2.7793e-14	4.51075e-13
SGdmA4005	1.49326	6.35811	2.78456e-14	4.51075e-13
SGdmA1702	1.41559	8.01159	3.20473e-14	5.18005e-13
SGdmA7049	-1.51426	4.61009	3.28486e-14	5.298e-13
SGdmA6384	1.44579	6.36413	3.4685e-14	5.58202e-13
SGdmA6388	-1.4032	7.79428	3.62345e-14	5.81875e-13
SGdmA7134	-1.41726	7.16116	3.94791e-14	6.32605e-13
SGdmA1182	1.42973	6.99079	4.03979e-14	6.4593e-13
SGdmA1213	-1.43031	6.19946	4.12578e-14	6.58258e-13
SGdmA4927	-1.41733	6.36664	4.18527e-14	6.66313e-13
SGdmA5992	-1.40475	8.26113	5.34446e-14	8.49035e-13
SGdmA3841	-1.40589	6.87035	5.78121e-14	9.16452e-13
SGdmA0889	-1.42606	6.30927	6.42994e-14	1.01494e-12
SGdmA4288	-1.38346	8.6425	6.57066e-14	1.03495e-12
SGdmA1991	1.38378	9.26059	7.34548e-14	1.15453e-12
SGdmA0663	1.39043	8.14802	7.36855e-14	1.15571e-12
SGdmA6959	-1.48939	5.12013	7.47414e-14	1.16979e-12
SGdmA0609	1.38239	8.96951	7.58022e-14	1.1814e-12
SGdmA2048	1.38614	8.74684	7.7314e-14	1.19991e-12
SGdmA6207	-1.3913	7.54768	7.7605e-14	1.2019e-12
SGdmA0865	1.40714	6.67354	8.14387e-14	1.25864e-12
SGdmA7543	-1.39613	6.46037	8.55265e-14	1.31907e-12
SGdmA7218	-1.49736	5.802	8.83566e-14	1.35988e-12
SGdmA5986	-1.3724	9.56715	9.6362e-14	1.48002e-12
SGdmA7313	1.39272	7.35602	1.11504e-13	1.70903e-12
SGdmA7285	-1.40431	5.70131	1.19855e-13	1.83323e-12
SGdmA0079	-1.36269	11.0573	1.31958e-13	2.0142e-12
SGdmA4959	-1.44722	5.30789	1.3679e-13	2.08366e-12
SGdmA4151	-1.37666	6.76582	1.39206e-13	2.11611e-12
SGdmA0088	-1.38823	6.18035	1.55763e-13	2.36294e-12
SGdmA4369	-1.40583	6.04136	1.58706e-13	2.40266e-12
SGdmA1743	1.36445	8.89382	1.61676e-13	2.44263e-12
SGdmA6903	1.36963	8.20725	1.7561e-13	2.64774e-12
SGdmA3461	1.43347	5.82932	1.83313e-13	2.75827e-12
SGdmA2360	1.37414	7.36232	1.8575e-13	2.78927e-12
SGdmA4648	1.43019	5.82383	2.02222e-13	3.03046e-12
SGdmA1648	1.39249	7.11722	2.23771e-13	3.34662e-12
SGdmA4871	-1.43796	6.10481	2.69363e-13	4.02036e-12
SGdmA7054	-1.34934	8.30842	2.77236e-13	4.12953e-12
SGdmA3442	-1.35567	7.39468	2.83229e-13	4.21032e-12
SGdmA1231	1.37772	7.00629	2.99514e-13	4.44349e-12
SGdmA5070	1.37585	6.67275	3.03334e-13	4.49116e-12
SGdmA1425	-1.36795	6.81974	3.12029e-13	4.61067e-12
SGdmA1917	1.34787	8.45011	3.18216e-13	4.69274e-12
SGdmA3256	1.48285	5.16299	3.25344e-13	4.78831e-12
SGdmA5529	1.39925	6.16783	3.39197e-13	4.98229e-12
SGdmA3053	1.38047	6.32091	3.44518e-13	5.05043e-12
SGdmA5592	-1.3705	5.87285	3.47397e-13	5.08257e-12
SGdmA6914	1.37559	6.65895	3.52953e-13	5.15367e-12
SGdmA1050	-1.35449	7.47057	3.56951e-13	5.20178e-12
SGdmA7635	-1.35681	6.95044	3.60998e-13	5.25042e-12
SGdmA4589	-1.38973	5.10714	3.75769e-13	5.45454e-12
SGdmA7588	-1.3494	7.09052	3.77133e-13	5.46363e-12
SGdmA6416	-1.67977	5.13162	3.84911e-13	5.56542e-12
SGdmA4260	1.43093	6.30029	4.27445e-13	6.16838e-12
SGdmA1536	-1.35078	6.83275	4.43253e-13	6.38405e-12
SGdmA0260	-1.4908	4.06152	4.44347e-13	6.38737e-12
SGdmA6454	1.47176	5.00486	5.00846e-13	7.18559e-12
SGdmA5934	1.37087	6.48396	5.28095e-13	7.56187e-12
SGdmA3405	1.34043	7.98341	5.33786e-13	7.6286e-12
SGdmA1782	1.38897	5.69407	6.43167e-13	9.17412e-12
SGdmA1938	1.32768	8.80704	6.62048e-13	9.42527e-12
SGdmA4275	-1.39478	5.25903	6.88653e-13	9.76647e-12
SGdmA5039	-1.34378	6.73533	6.88031e-13	9.76647e-12
SGdmA4654	1.40296	5.69476	7.01342e-13	9.92741e-12
SGdmA2531	-1.32637	7.88656	7.08528e-13	1.001e-11
SGdmA0007	1.31821	11.4988	7.50932e-13	1.05889e-11
SGdmA4935	1.40336	6.79164	7.62747e-13	1.0735e-11
SGdmA0242	1.32993	7.88747	7.79489e-13	1.09498e-11
SGdmA7317	-1.32306	7.69401	8.42957e-13	1.1819e-11
SGdmA1905	1.37854	6.6811	8.67151e-13	1.21352e-11
SGdmA4764	1.35432	6.3671	9.01213e-13	1.25881e-11
SGdmA5088	1.31848	8.74537	9.22062e-13	1.2855e-11
SGdmA5491	-1.32777	6.92884	9.3904e-13	1.30671e-11
SGdmA0646	1.32584	8.17419	9.73195e-13	1.3517e-11
SGdmA7104	1.81815	4.27863	9.81017e-13	1.36001e-11
SGdmA5908	1.68161	3.67063	1.15885e-12	1.60055e-11
SGdmA6949	1.52124	4.75785	1.2175e-12	1.67768e-11
SGdmA2934	-1.32112	6.54802	1.27741e-12	1.75449e-11
SGdmA3270	1.44707	5.19233	1.33632e-12	1.83199e-11
SGdmA2294	1.34771	6.11601	1.34255e-12	1.83714e-11
SGdmA7563	1.31588	7.67012	1.40989e-12	1.92573e-11
SGdmA0244	1.32961	6.51716	1.4456e-12	1.97086e-11
SGdmA0654	1.4047	5.31863	1.45544e-12	1.98063e-11
SGdmA0153	-1.30255	9.25572	1.46162e-12	1.98539e-11
SGdmA6105	1.44594	5.1208	1.5088e-12	2.04573e-11
SGdmA1079	1.38539	5.67976	1.75463e-12	2.37469e-11
SGdmA4448	1.31981	7.0227	1.80881e-12	2.44354e-11
SGdmA3035	-1.30461	7.35437	1.85064e-12	2.4955e-11
SGdmA4874	-1.30119	8.088	1.925e-12	2.59104e-11
SGdmA7692	-1.35428	5.19976	2.38371e-12	3.20265e-11
SGdmA3163	-1.33183	6.39675	2.432e-12	3.25572e-11
SGdmA3180	-1.33161	5.92044	2.42884e-12	3.25572e-11
SGdmA2878	-1.33046	5.64781	2.56546e-12	3.42818e-11
SGdmA0408	1.35784	5.37273	2.79045e-12	3.72211e-11
SGdmA3687	-1.39765	5.09646	2.8145e-12	3.74743e-11
SGdmA6902	1.34672	5.82366	2.82242e-12	3.75124e-11
SGdmA1622	-1.47134	5.27516	2.91371e-12	3.86563e-11
SGdmA2930	1.32206	6.54306	2.93248e-12	3.88357e-11
SGdmA5497	-1.332	5.34342	3.17285e-12	4.19439e-11
SGdmA4302	-1.29102	6.79596	3.47933e-12	4.59135e-11
SGdmA2104	-1.31833	5.8425	3.64011e-12	4.78645e-11
SGdmA4476	-1.30641	6.71135	3.78828e-12	4.97246e-11
SGdmA6954	1.31199	7.25283	4.20691e-12	5.51216e-11
SGdmA6547	-1.34521	5.6971	4.41809e-12	5.77865e-11
SGdmA7363	-1.31804	5.30275	4.46966e-12	5.8255e-11
SGdmA6689	-1.29463	6.194	4.55448e-12	5.92563e-11
SGdmA7136	-1.30645	5.69352	4.61276e-12	5.99093e-11
SGdmA2055	1.28735	7.74219	4.6535e-12	6.02879e-11
SGdmA4127	-1.35856	5.34333	4.6582e-12	6.02879e-11
SGdmA2955	-1.2821	7.08151	4.68159e-12	6.04848e-11
SGdmA3705	-1.38329	5.77725	4.73077e-12	6.10137e-11
SGdmA1031	1.31926	5.93728	4.90161e-12	6.31072e-11
SGdmA6256	-1.30109	6.20815	5.49334e-12	7.06028e-11
SGdmA2071	1.27703	7.99255	6.06233e-12	7.77806e-11
SGdmA4700	-1.27307	7.41546	6.31875e-12	8.09303e-11
SGdmA6655	1.3735	4.79294	6.7861e-12	8.6766e-11
SGdmA5084	-1.28309	5.98165	6.93073e-12	8.84623e-11
SGdmA5237	1.27377	7.56054	7.18307e-12	9.15254e-11
SGdmA6807	1.26462	8.26213	8.09827e-12	1.03009e-10
SGdmA5401	1.2643	8.35033	9.0111e-12	1.14424e-10
SGdmA1882	-1.25548	8.9295	9.48762e-12	1.20269e-10
SGdmA4305	-1.27229	6.42733	9.62457e-12	1.21796e-10
SGdmA4864	-1.30971	5.0731	1.01104e-11	1.27726e-10
SGdmA1164	-1.26834	6.73982	1.10664e-11	1.39565e-10
SGdmA1444	-1.30233	6.13792	1.10989e-11	1.39737e-10
SGdmA0513	-1.26079	7.06498	1.11521e-11	1.40168e-10
SGdmA5264	1.2708	7.1697	1.1663e-11	1.46341e-10
SGdmA1898	-1.34523	5.07341	1.26559e-11	1.5853e-10
SGdmA5399	-1.25542	6.95998	1.38156e-11	1.72765e-10
SGdmA0532	1.27807	7.02771	1.40332e-11	1.7519e-10
SGdmA2184	-1.31006	5.35679	1.45644e-11	1.81515e-10
SGdmA3576	1.2477	8.50876	1.46922e-11	1.828e-10
SGdmA1586	-1.25475	6.9823	1.48758e-11	1.84775e-10
SGdmA2181	1.25594	7.09	1.61339e-11	1.99731e-10
SGdmA0346	-1.26034	6.60057	1.62466e-11	2.00791e-10
SGdmA0926	1.29861	5.78395	1.69507e-11	2.09144e-10
SGdmA0371	-1.24028	8.25348	1.7144e-11	2.11176e-10
SGdmA2464	1.25545	7.15895	1.72163e-11	2.11715e-10
SGdmA2887	-1.3609	5.63439	1.79459e-11	2.20321e-10
SGdmA2650	-1.25766	6.38144	1.85183e-11	2.26971e-10
SGdmA6492	-1.32011	4.94724	1.88573e-11	2.30745e-10
SGdmA7623	-1.2471	6.99277	1.89038e-11	2.30932e-10
SGdmA4149	-1.25317	6.52899	1.92684e-11	2.34999e-10
SGdmA4581	1.29808	5.79936	2.01082e-11	2.44837e-10
SGdmA2260	-1.29378	5.53476	2.06779e-11	2.5136e-10
SGdmA6649	1.35965	5.26379	2.08857e-11	2.53471e-10
SGdmA4262	-1.26512	5.59348	2.20045e-11	2.66611e-10
SGdmA3411	-1.25686	6.99204	2.23478e-11	2.70328e-10
SGdmA4359	-1.22949	8.74618	2.39859e-11	2.8967e-10
SGdmA0877	1.2413	7.38541	2.49774e-11	3.01152e-10
SGdmA1969	-1.24416	6.97009	2.60278e-11	3.13307e-10
SGdmA6876	-1.29411	5.1326	2.64911e-11	3.18366e-10
SGdmA1809	-1.25344	6.61973	2.65453e-11	3.185e-10
SGdmA2256	-1.26119	6.74823	2.74459e-11	3.28527e-10
SGdmA5535	-1.64755	6.01668	2.74697e-11	3.28527e-10
SGdmA5145	1.24001	7.22184	2.79281e-11	3.33471e-10
SGdmA4443	-1.26238	5.62621	2.86506e-11	3.41546e-10
SGdmA0374	-1.25504	5.57885	2.94648e-11	3.50126e-10
SGdmA4018	1.24364	6.83737	3.01818e-11	3.58071e-10
SGdmA3602	1.23456	7.80731	3.09474e-11	3.66566e-10
SGdmA4510	1.22447	8.77245	3.15273e-11	3.72838e-10
SGdmA3825	1.23019	7.88959	3.30848e-11	3.90633e-10
SGdmA0692	-1.25944	5.14883	3.35644e-11	3.95664e-10
SGdmA7626	-1.24598	5.88342	3.43886e-11	4.04736e-10
SGdmA1105	1.21897	9.83975	3.45201e-11	4.05639e-10
SGdmA1380	-1.24021	6.77609	3.46193e-11	4.0616e-10
SGdmA5790	-1.23679	7.67901	3.52283e-11	4.12651e-10
SGdmA5500	-1.2178	8.40108	3.58274e-11	4.19005e-10
SGdmA1580	-1.24708	7.38129	3.79778e-11	4.43014e-10
SGdmA4099	1.24326	6.82435	3.8e-11	4.43014e-10
SGdmA0283	1.21112	10.89	4.06384e-11	4.72286e-10
SGdmA1578	-1.24635	6.27885	4.05748e-11	4.72286e-10
SGdmA2706	1.24226	6.20151	4.13296e-11	4.79565e-10
SGdmA6971	1.23877	7.10706	4.22224e-11	4.89158e-10
SGdmA1606	-1.32642	5.12788	4.27485e-11	4.9448e-10
SGdmA0045	1.20951	10.3001	4.36849e-11	5.04524e-10
SGdmA1469	-1.29066	5.63854	4.38482e-11	5.0562e-10
SGdmA2842	1.21612	8.05624	4.60302e-11	5.29956e-10
SGdmA5640	1.22491	7.01673	4.87048e-11	5.59878e-10
SGdmA0626	-1.21389	7.61845	4.97973e-11	5.71549e-10
SGdmA1625	-1.23657	6.21985	5.02522e-11	5.74988e-10
SGdmA2188	1.25131	6.61071	5.07486e-11	5.79772e-10
SGdmA0006	-1.21262	8.35087	5.17937e-11	5.90799e-10
SGdmA0347	-1.22703	6.54892	5.32079e-11	6.05998e-10
SGdmA4889	-1.21715	7.83038	5.74386e-11	6.53177e-10
SGdmA1100	1.20431	9.29072	5.80392e-11	6.57985e-10
SGdmA6546	-1.24271	6.24155	5.80329e-11	6.57985e-10
SGdmA4622	1.22589	6.96591	5.87364e-11	6.64871e-10
SGdmA2705	-1.45661	6.11444	5.89289e-11	6.66032e-10
SGdmA1319	-1.21629	7.50626	6.08011e-11	6.86144e-10
SGdmA5065	-1.24146	5.56965	6.09242e-11	6.86487e-10
SGdmA2272	-1.25827	7.64659	6.28337e-11	7.06927e-10
SGdmA5358	1.208	7.63136	6.29499e-11	7.0716e-10
SGdmA3302	1.20907	7.71711	6.37303e-11	7.14842e-10
SGdmA6722	-1.38851	7.05222	6.62581e-11	7.42071e-10
SGdmA0096	-1.27398	4.62678	6.84169e-11	7.65091e-10
SGdmA6071	1.23034	6.61235	6.91332e-11	7.71935e-10
SGdmA4410	-1.3781	5.0471	6.93645e-11	7.73352e-10
SGdmA6697	1.21103	7.40908	7.25487e-11	8.07636e-10
SGdmA3423	1.21522	7.73554	7.3276e-11	8.14508e-10
SGdmA2285	1.24285	6.43435	7.43714e-11	8.25444e-10
SGdmA5165	-1.36723	4.84971	7.60516e-11	8.42829e-10
SGdmA1416	-1.23844	5.84291	7.82808e-11	8.66238e-10
SGdmA7591	-1.26083	5.47135	7.92628e-11	8.75795e-10
SGdmA2016	-1.21979	6.4973	8.20925e-11	9.05709e-10
SGdmA4071	-1.21155	6.77121	8.39337e-11	9.24645e-10
SGdmA1124	-1.19501	7.64176	9.27165e-11	1.01988e-09
SGdmA5482	-1.21639	6.11747	9.87175e-11	1.08428e-09
SGdmA7072	-1.18674	9.18866	1.02453e-10	1.12365e-09
SGdmA4336	1.19957	7.50132	1.12816e-10	1.23547e-09
SGdmA0465	1.18585	9.31666	1.135e-10	1.24113e-09
SGdmA0318	1.19663	8.2542	1.189e-10	1.29826e-09
SGdmA5415	-1.20686	6.45655	1.20695e-10	1.31591e-09
SGdmA1475	-1.20185	6.82991	1.30757e-10	1.42352e-09
SGdmA6897	-1.21278	6.19483	1.31965e-10	1.43456e-09
SGdmA5027	-1.24559	5.2537	1.34231e-10	1.45705e-09
SGdmA4199	-1.18545	7.85718	1.34684e-10	1.45983e-09
SGdmA4885	1.19292	7.53234	1.35215e-10	1.46345e-09
SGdmA0486	1.18378	8.48748	1.35646e-10	1.46597e-09
SGdmA3835	1.20833	6.60865	1.36293e-10	1.47081e-09
SGdmA7151	1.23136	6.52073	1.48821e-10	1.60367e-09
SGdmA2659	-1.24335	5.24422	1.55055e-10	1.66842e-09
SGdmA0227	-1.30079	3.72534	1.56791e-10	1.68465e-09
SGdmA1168	-1.22964	5.73896	1.6224e-10	1.74067e-09
SGdmA4251	-1.31645	7.01024	1.73844e-10	1.86247e-09
SGdmA6852	-1.22615	5.28455	1.90013e-10	2.03276e-09
SGdmA4719	-1.23918	5.81515	1.96925e-10	2.10366e-09
SGdmA6575	1.21148	6.11373	1.97283e-10	2.10445e-09
SGdmA4766	-1.1796	7.09072	2.07337e-10	2.20851e-09
SGdmA6956	-1.20114	6.91549	2.13519e-10	2.27109e-09
SGdmA2424	1.18972	7.05562	2.19607e-10	2.3325e-09
SGdmA3025	-1.16824	7.5326	2.29457e-10	2.43362e-09
SGdmA7382	1.16924	8.19017	2.35915e-10	2.49854e-09
SGdmA0108	-1.23294	5.40928	2.40482e-10	2.54327e-09
SGdmA6344	-1.19819	5.58707	2.64461e-10	2.79287e-09
SGdmA1076	1.17251	7.23386	2.70876e-10	2.85655e-09
SGdmA4974	-1.3881	4.24531	2.75624e-10	2.90249e-09
SGdmA5164	-1.2109	5.95076	2.82617e-10	2.97189e-09
SGdmA2897	1.1849	6.35686	2.94573e-10	3.09322e-09
SGdmA7631	1.16407	8.26685	2.98855e-10	3.13375e-09
SGdmA7371	1.1993	6.47701	2.99533e-10	3.13642e-09
SGdmA0146	-1.15418	9.97306	3.00822e-10	3.14545e-09
SGdmA2193	-1.15909	7.77409	3.11329e-10	3.25073e-09
SGdmA3465	-1.15521	7.93131	3.62288e-10	3.77749e-09
SGdmA0766	-1.2497	5.38489	3.85232e-10	4.01108e-09
SGdmA2551	-1.21604	4.99556	3.87559e-10	4.02963e-09
SGdmA4404	-1.23435	5.0564	3.96295e-10	4.11468e-09
SGdmA4377	-1.21822	4.60015	4.35097e-10	4.51124e-09
SGdmA2675	1.15403	7.96879	4.3703e-10	4.52494e-09
SGdmA7270	-1.15514	7.364	4.37857e-10	4.52717e-09
SGdmA0992	-1.15071	7.47921	4.43609e-10	4.58024e-09
SGdmA4965	1.20109	5.61013	4.48221e-10	4.62142e-09
SGdmA0116	1.14195	10.4744	4.60115e-10	4.73746e-09
SGdmA6875	-1.31313	3.37248	4.62865e-10	4.75916e-09
SGdmA3668	-1.18167	6.27057	5.00614e-10	5.14014e-09
SGdmA3240	1.16569	6.19033	5.04174e-10	5.16953e-09
SGdmA4989	-1.20654	5.18094	5.31415e-10	5.43379e-09
SGdmA1352	-1.15412	6.73923	5.42402e-10	5.53849e-09
SGdmA0761	-1.19081	6.91643	5.56046e-10	5.66219e-09
SGdmA5337	-1.21306	5.7703	5.55291e-10	5.66219e-09
SGdmA5546	-1.21581	5.30082	5.67749e-10	5.77342e-09
SGdmA0829	1.15764	6.63947	5.69078e-10	5.77899e-09
SGdmA5101	1.15639	7.34799	5.72913e-10	5.80997e-09
SGdmA6102	1.17079	6.58639	5.77702e-10	5.85052e-09
SGdmA7474	1.1697	6.34151	5.83081e-10	5.89693e-09
SGdmA0987	1.1353	10.3373	5.84045e-10	5.89862e-09
SGdmA5895	1.17566	6.50706	5.92236e-10	5.9732e-09
SGdmA7356	-1.24096	5.63393	5.98873e-10	6.03191e-09
SGdmA7337	1.33745	4.70951	6.01646e-10	6.05161e-09
SGdmA4876	1.14525	7.4016	6.18529e-10	6.21299e-09
SGdmA6866	-1.14134	7.40191	6.73057e-10	6.74745e-09
SGdmA7146	-1.29189	5.17758	6.7356e-10	6.74745e-09
SGdmA1190	1.16599	6.94518	6.98588e-10	6.98679e-09
SGdmA6806	-1.18382	5.34873	6.9934e-10	6.98679e-09
SGdmA5606	1.32894	4.12544	7.05561e-10	7.03944e-09
SGdmA4496	-1.1466	6.31907	7.19413e-10	7.16798e-09
SGdmA1318	-1.15292	6.8108	7.44398e-10	7.40696e-09
SGdmA6850	-1.14248	6.76255	7.58471e-10	7.53686e-09
SGdmA6418	-1.22478	4.93739	7.70437e-10	7.6455e-09
SGdmA4964	-1.35744	4.53493	8.02654e-10	7.95455e-09
SGdmA2888	-1.13037	8.13218	8.16407e-10	8.08003e-09
SGdmA6768	1.16838	6.01017	8.33472e-10	8.23791e-09
SGdmA3526	-1.14909	6.36684	8.3974e-10	8.28879e-09
SGdmA3607	1.13895	7.95294	8.47407e-10	8.35333e-09
SGdmA4191	-1.12725	8.47673	8.49369e-10	8.36154e-09
SGdmA1130	1.13513	7.96836	8.51035e-10	8.36681e-09
SGdmA3589	-1.13136	7.20025	9.16689e-10	9.00033e-09
SGdmA1373	-1.13351	7.04084	9.23027e-10	9.03859e-09
SGdmA5366	-1.17656	4.79401	9.22745e-10	9.03859e-09
SGdmA6284	1.21605	5.50368	9.49808e-10	9.28855e-09
SGdmA6377	1.14999	6.8475	9.82652e-10	9.59706e-09
SGdmA2545	-1.12802	7.93386	9.87398e-10	9.63071e-09
SGdmA2713	1.19763	5.25334	1.01346e-09	9.87189e-09
SGdmA2357	1.13782	7.66845	1.01997e-09	9.92225e-09
SGdmA3495	-1.24472	5.0389	1.02437e-09	9.95199e-09
SGdmA6579	1.16352	5.97606	1.03874e-09	1.00784e-08
SGdmA4875	1.12109	8.86891	1.07699e-09	1.04358e-08
SGdmA5129	1.17038	6.20286	1.08329e-09	1.04831e-08
SGdmA1712	-1.22513	4.44338	1.10622e-09	1.0691e-08
SGdmA2065	1.14764	6.43184	1.11361e-09	1.07485e-08
SGdmA5137	1.15743	6.35514	1.17394e-09	1.1316e-08
SGdmA6572	1.14726	6.82047	1.26415e-09	1.21697e-08
SGdmA0607	1.12185	7.99792	1.35665e-09	1.30374e-08
SGdmA4469	1.24257	4.79739	1.3578e-09	1.30374e-08
SGdmA2909	-1.11663	8.49225	1.38928e-09	1.33223e-08
SGdmA3265	1.16388	5.75005	1.45533e-09	1.39377e-08
SGdmA6087	1.19863	5.53258	1.47405e-09	1.40987e-08
SGdmA7018	1.13539	6.97438	1.50683e-09	1.43936e-08
SGdmA5883	-1.12369	7.73027	1.52679e-09	1.45467e-08
SGdmA7150	1.17726	5.64795	1.52572e-09	1.45467e-08
SGdmA4763	1.11573	7.93271	1.53634e-09	1.4619e-08
SGdmA0419	1.10607	10.7736	1.56363e-09	1.48595e-08
SGdmA4997	-1.13828	5.92251	1.56582e-09	1.48612e-08
SGdmA5879	-1.10597	9.59126	1.57033e-09	1.4885e-08
SGdmA4893	-1.11773	7.18826	1.65659e-09	1.56825e-08
SGdmA2517	-1.11612	6.85685	1.68286e-09	1.59076e-08
SGdmA5858	-1.13353	7.03308	1.68466e-09	1.59076e-08
SGdmA2334	1.12541	6.48489	1.73776e-09	1.63881e-08
SGdmA5074	-1.12415	6.52154	1.74441e-09	1.64299e-08
SGdmA4178	1.13181	7.1745	1.92954e-09	1.81504e-08
SGdmA0218	-1.15578	5.22044	1.96736e-09	1.84827e-08
SGdmA7085	1.1157	6.80412	2.02698e-09	1.90186e-08
SGdmA2247	-1.48905	6.70113	2.03983e-09	1.9115e-08
SGdmA7438	-1.13647	6.19283	2.10645e-09	1.97143e-08
SGdmA2317	1.2311	4.88515	2.13256e-09	1.99335e-08
SGdmA2324	1.15396	6.12999	2.16197e-09	2.01829e-08
SGdmA4266	1.1039	8.06567	2.35623e-09	2.19687e-08
SGdmA4391	1.117	6.993	2.3678e-09	2.20489e-08
SGdmA1533	-1.10784	6.84672	2.49513e-09	2.32054e-08
SGdmA5999	-1.09895	7.311	2.54676e-09	2.36558e-08
SGdmA6932	1.1059	7.34317	2.62555e-09	2.43571e-08
SGdmA2359	1.16011	5.4415	2.66883e-09	2.47276e-08
SGdmA7727	-1.12022	5.74802	2.67451e-09	2.47493e-08
SGdmA6473	-1.10033	7.04251	2.79921e-09	2.58709e-08
SGdmA0863	-1.14858	6.03182	2.83573e-09	2.61757e-08
SGdmA4187	-1.09147	8.08512	2.85318e-09	2.6304e-08
SGdmA7278	-1.2772	4.02909	2.87116e-09	2.64368e-08
SGdmA6884	1.10917	6.42527	2.9616e-09	2.72356e-08
SGdmA4406	1.088	9.34134	2.98207e-09	2.73899e-08
SGdmA1630	-1.10084	7.24549	3.00961e-09	2.76086e-08
SGdmA2643	-1.2455	5.34579	3.10786e-09	2.84746e-08
SGdmA1396	-1.13992	5.90629	3.15019e-09	2.87912e-08
SGdmA7757	1.11151	6.77576	3.14971e-09	2.87912e-08
SGdmA2630	1.13572	6.55372	3.16593e-09	2.88994e-08
SGdmA7258	-1.09476	7.23056	3.17764e-09	2.89705e-08
SGdmA6864	1.10319	6.66113	3.41828e-09	3.11261e-08
SGdmA0941	-1.1625	5.32159	3.48894e-09	3.17305e-08
SGdmA3110	1.09966	7.01533	3.53497e-09	3.21097e-08
SGdmA0873	-1.08724	8.05347	3.60643e-09	3.27186e-08
SGdmA7442	1.18209	4.79909	3.70474e-09	3.35694e-08
SGdmA1613	-1.18467	4.63826	3.75867e-09	3.40164e-08
SGdmA4215	1.09214	7.401	3.88292e-09	3.5098e-08
SGdmA3326	1.10729	6.61558	3.96552e-09	3.58009e-08
SGdmA3968	-1.09595	6.22933	3.99746e-09	3.60453e-08
SGdmA2472	1.36763	3.13369	4.02192e-09	3.62218e-08
SGdmA1026	-1.11648	5.46217	4.04581e-09	3.63926e-08
SGdmA5537	-1.10218	6.46074	4.08057e-09	3.66607e-08
SGdmA6218	1.08455	8.03391	4.20255e-09	3.77109e-08
SGdmA1248	-1.08031	8.04045	4.21695e-09	3.77943e-08
SGdmA6378	1.10414	6.24851	4.27294e-09	3.82497e-08
SGdmA0897	-1.12993	6.27593	4.30713e-09	3.85093e-08
SGdmA7562	-1.10729	5.90579	4.36165e-09	3.89497e-08
SGdmA0264	1.07631	9.2251	4.44645e-09	3.96591e-08
SGdmA6721	-1.13901	6.53207	4.50603e-09	4.01421e-08
SGdmA3352	1.11021	6.57373	4.6576e-09	4.14426e-08
SGdmA6813	-1.08426	6.88633	4.78211e-09	4.24994e-08
SGdmA3622	-1.07309	8.93971	4.97641e-09	4.41731e-08
SGdmA5280	-1.15963	5.26064	4.99928e-09	4.43229e-08
SGdmA3740	-1.09904	6.20497	5.04714e-09	4.46938e-08
SGdmA3881	1.12361	5.76374	5.06134e-09	4.4766e-08
SGdmA2266	-1.15807	4.43194	5.12917e-09	4.52577e-08
SGdmA4109	1.11571	5.99194	5.12567e-09	4.52577e-08
SGdmA0634	-1.1336	6.01791	5.2417e-09	4.61956e-08
SGdmA4154	1.15647	5.39958	5.34947e-09	4.70893e-08
SGdmA1642	1.08088	7.85663	5.35915e-09	4.71185e-08
SGdmA2998	-1.07142	8.59896	5.49131e-09	4.82232e-08
SGdmA2988	-1.09526	6.07851	5.68855e-09	4.98962e-08
SGdmA0159	1.07919	7.6806	5.72016e-09	5.0114e-08
SGdmA2976	-1.10259	5.18059	5.78304e-09	5.0605e-08
SGdmA1388	1.07136	8.30562	5.83656e-09	5.1013e-08
SGdmA1410	-1.08828	6.23618	5.89937e-09	5.15012e-08
SGdmA1043	1.06891	8.89866	5.9825e-09	5.21041e-08
SGdmA3998	-1.10273	6.16589	5.9822e-09	5.21041e-08
SGdmA6073	-1.12293	5.48067	6.12426e-09	5.32761e-08
SGdmA2477	1.1819	4.72072	6.22189e-09	5.39984e-08
SGdmA5060	-1.09557	6.05119	6.21853e-09	5.39984e-08
SGdmA2571	-1.08028	6.93415	6.28311e-09	5.44659e-08
SGdmA6339	-1.09505	5.86755	6.31239e-09	5.46557e-08
SGdmA5322	-1.07368	7.82996	6.40586e-09	5.54002e-08
SGdmA1670	1.08038	7.51955	6.83357e-09	5.90302e-08
SGdmA0480	-1.07027	7.09002	6.9723e-09	6.01584e-08
SGdmA1933	-1.21584	5.57027	7.04618e-09	6.07251e-08
SGdmA2407	-1.14037	5.29487	7.10626e-09	6.11717e-08
SGdmA1588	-1.08623	7.77156	7.14801e-09	6.14596e-08
SGdmA3715	1.29037	5.22542	7.17447e-09	6.16155e-08
SGdmA2848	1.08048	6.75458	7.61042e-09	6.52082e-08
SGdmA7576	1.06863	7.2205	7.68604e-09	6.578e-08
SGdmA4681	1.07703	7.11727	7.75252e-09	6.62724e-08
SGdmA1865	1.07319	7.28531	7.80874e-09	6.6676e-08
SGdmA6753	1.07119	7.57555	7.94775e-09	6.77848e-08
SGdmA6804	-1.08884	5.59761	8.3283e-09	7.09487e-08
SGdmA4097	-1.08548	6.20747	8.3872e-09	7.13683e-08
SGdmA0177	-1.06293	6.91249	8.65383e-09	7.35526e-08
SGdmA0679	1.05429	9.64184	8.68811e-09	7.37592e-08
SGdmA0525	-1.06303	7.08025	8.929e-09	7.57175e-08
SGdmA7203	1.13541	5.98729	9.19767e-09	7.79066e-08
SGdmA6571	1.07414	6.48246	9.34916e-09	7.90992e-08
SGdmA3600	1.0652	7.12385	9.41606e-09	7.95743e-08
SGdmA6125	1.15765	5.83514	9.56576e-09	8.07472e-08
SGdmA1746	-1.20156	5.55091	9.67662e-09	8.14971e-08
SGdmA3264	-1.07175	6.31819	9.67067e-09	8.14971e-08
SGdmA4869	-1.05614	7.81199	1.01318e-08	8.5234e-08
SGdmA4080	1.08006	6.07054	1.04578e-08	8.78767e-08
SGdmA1531	1.04884	8.86628	1.05795e-08	8.8798e-08
SGdmA0893	1.08395	6.25072	1.06078e-08	8.89352e-08
SGdmA1939	-1.04581	9.90279	1.07327e-08	8.98805e-08
SGdmA0624	1.05956	7.84994	1.07715e-08	9.01034e-08
SGdmA3449	1.08244	6.55122	1.10883e-08	9.26483e-08
SGdmA1421	-1.07461	6.33936	1.15923e-08	9.67504e-08
SGdmA6724	-1.04573	8.406	1.16154e-08	9.68344e-08
SGdmA1872	-1.12059	4.85535	1.18513e-08	9.86901e-08
SGdmA2583	-1.0683	5.91294	1.22629e-08	1.02003e-07
SGdmA1353	1.07437	6.79421	1.23374e-08	1.02507e-07
SGdmA4144	-1.10405	4.91719	1.2396e-08	1.02879e-07
SGdmA3426	-1.08376	5.75729	1.24693e-08	1.03371e-07
SGdmA3755	-1.06853	6.5386	1.25739e-08	1.04121e-07
SGdmA7333	1.06778	6.64056	1.2588e-08	1.04122e-07
SGdmA2538	-1.18723	5.36221	1.26098e-08	1.04186e-07
SGdmA2745	-1.07501	6.75114	1.34076e-08	1.10654e-07
SGdmA5875	-1.05781	6.64817	1.37939e-08	1.13715e-07
SGdmA7234	-1.06771	6.84369	1.4044e-08	1.15648e-07
SGdmA1245	1.04536	7.9833	1.47137e-08	1.20894e-07
SGdmA7293	1.06603	6.1853	1.47745e-08	1.21259e-07
SGdmA3492	1.05136	7.10527	1.51789e-08	1.2444e-07
SGdmA1081	1.04285	8.21389	1.54118e-08	1.2607e-07
SGdmA6283	-1.21339	5.27011	1.53952e-08	1.2607e-07
SGdmA0443	1.04477	7.49534	1.55527e-08	1.27082e-07
SGdmA5375	-1.05863	6.13137	1.57242e-08	1.28342e-07
SGdmA6401	-1.04152	8.23366	1.60124e-08	1.3055e-07
SGdmA4265	1.04343	7.64181	1.61477e-08	1.31509e-07
SGdmA6890	1.10233	5.9305	1.62686e-08	1.32348e-07
SGdmA3355	-1.04941	6.33585	1.64047e-08	1.33308e-07
SGdmA1949	-1.06444	5.9889	1.65044e-08	1.33972e-07
SGdmA7308	-1.0551	7.04141	1.69828e-08	1.37704e-07
SGdmA4614	-1.05979	5.89811	1.72095e-08	1.39387e-07
SGdmA7301	1.04782	7.27972	1.7228e-08	1.39387e-07
SGdmA6887	1.06838	6.36467	1.7292e-08	1.39752e-07
SGdmA1965	1.04424	7.53428	1.79282e-08	1.44735e-07
SGdmA3850	-1.04662	6.62326	1.81408e-08	1.46292e-07
SGdmA2987	-1.06505	6.76245	1.82676e-08	1.47155e-07
SGdmA1579	-1.04267	7.14377	1.92213e-08	1.54669e-07
SGdmA1337	1.09538	5.32693	1.94176e-08	1.56079e-07
SGdmA2487	-1.09475	6.50405	2.00837e-08	1.61258e-07
SGdmA4170	1.03895	7.88434	2.01329e-08	1.61477e-07
SGdmA0027	-1.02664	9.81697	2.02621e-08	1.62232e-07
SGdmA6276	-1.03626	7.00746	2.02708e-08	1.62232e-07
SGdmA0312	-1.02687	9.21291	2.06012e-08	1.64521e-07
SGdmA5407	1.05295	6.41708	2.05997e-08	1.64521e-07
SGdmA3809	-1.06889	5.84761	2.06487e-08	1.64722e-07
SGdmA6973	1.04326	6.97753	2.08317e-08	1.66003e-07
SGdmA3954	-1.03163	7.4754	2.16211e-08	1.72109e-07
SGdmA3994	1.09968	5.58328	2.1987e-08	1.74646e-07
SGdmA7384	-1.02918	7.9548	2.2322e-08	1.77117e-07
SGdmA5634	-1.05623	5.72594	2.25559e-08	1.78781e-07
SGdmA3318	1.02695	8.57679	2.33888e-08	1.85184e-07
SGdmA1768	1.11267	5.22738	2.39944e-08	1.89776e-07
SGdmA0300	1.02485	8.84153	2.40907e-08	1.90335e-07
SGdmA2983	-1.03152	7.56597	2.42824e-08	1.91644e-07
SGdmA2584	-1.06223	6.34318	2.48633e-08	1.96021e-07
SGdmA6082	1.10038	5.28006	2.49707e-08	1.96658e-07
SGdmA4836	1.02321	8.46344	2.55278e-08	2.00831e-07
SGdmA3064	-1.03097	7.05668	2.56931e-08	2.01769e-07
SGdmA5900	1.15128	5.75097	2.57015e-08	2.01769e-07
SGdmA3603	-1.05418	6.44368	2.66417e-08	2.08929e-07
SGdmA0097	-1.12053	4.86926	2.71454e-08	2.12428e-07
SGdmA0102	1.01659	10.0264	2.71271e-08	2.12428e-07
SGdmA3863	-1.02433	7.18373	2.72982e-08	2.13399e-07
SGdmA1976	1.05692	6.99316	2.76797e-08	2.16153e-07
SGdmA4361	-1.02352	8.18921	2.87736e-08	2.24459e-07
SGdmA5744	1.02673	7.53844	3.09222e-08	2.40965e-07
SGdmA1615	-1.0229	6.93351	3.1841e-08	2.47865e-07
SGdmA5595	1.02812	7.52068	3.20498e-08	2.49228e-07
SGdmA5179	-1.01819	8.2568	3.21353e-08	2.49631e-07
SGdmA1614	-1.03443	6.4563	3.2275e-08	2.50452e-07
SGdmA2872	-1.02009	7.43376	3.23718e-08	2.50941e-07
SGdmA3879	1.06115	5.59849	3.30096e-08	2.55618e-07
SGdmA1317	-1.02547	6.65556	3.35565e-08	2.59581e-07
SGdmA3291	1.14735	4.79057	3.41028e-08	2.63532e-07
SGdmA7515	1.04684	6.01116	3.4327e-08	2.64987e-07
SGdmA3418	1.04055	6.49867	3.54008e-08	2.72707e-07
SGdmA4851	1.0182	7.61153	3.53731e-08	2.72707e-07
SGdmA7469	1.06694	6.10277	3.58521e-08	2.75897e-07
SGdmA3625	-1.01817	7.25989	3.65732e-08	2.81154e-07
SGdmA6495	-1.02409	6.25744	3.81728e-08	2.93146e-07
SGdmA0735	1.01129	8.60247	4.1457e-08	3.17708e-07
SGdmA6295	-1.01086	7.1607	4.17786e-08	3.19842e-07
SGdmA3522	1.02562	6.85217	4.25118e-08	3.25119e-07
SGdmA6394	-1.01162	7.47752	4.29689e-08	3.28275e-07
SGdmA5333	1.17244	4.55451	4.37921e-08	3.3422e-07
SGdmA0678	-1.0069	7.60218	4.39003e-08	3.347e-07
SGdmA6538	1.02173	7.20493	4.53285e-08	3.45234e-07
SGdmA7239	-1.00729	7.63318	4.85114e-08	3.69095e-07
SGdmA4491	1.01486	6.91295	5.23745e-08	3.98079e-07
SGdmA1577	-1.00832	6.71222	5.29208e-08	4.01818e-07
SGdmA0655	-1.02543	6.28346	5.4308e-08	4.11928e-07
SGdmA0444	0.999009	8.32778	5.51129e-08	4.17509e-07
SGdmA3156	-0.999742	7.54246	5.51566e-08	4.17509e-07
SGdmA3015	0.997904	8.08206	5.79298e-08	4.38053e-07
SGdmA7255	1.00691	7.5551	5.83263e-08	4.40601e-07
SGdmA3107	-1.00882	6.40979	6.07981e-08	4.58805e-07
SGdmA5662	-1.03633	5.48664	6.18688e-08	4.6641e-07
SGdmA3437	-1.00739	7.02434	6.20606e-08	4.6738e-07
SGdmA5468	-1.06422	5.06017	6.43022e-08	4.82788e-07
SGdmA5884	1.0735	5.14391	6.4227e-08	4.82788e-07
SGdmA6860	-1.01875	6.32423	6.42526e-08	4.82788e-07
SGdmA4023	-1.00235	6.51365	6.46036e-08	4.8456e-07
SGdmA6369	0.994512	8.24537	6.61567e-08	4.95706e-07
SGdmA4330	-1.0145	6.28247	6.62794e-08	4.96124e-07
SGdmA1503	1.01817	6.10128	6.74325e-08	5.04245e-07
SGdmA4381	-1.01445	6.31314	6.79804e-08	5.07829e-07
SGdmA2387	-0.988161	8.80091	6.80729e-08	5.08008e-07
SGdmA0587	-1.00493	6.44546	6.9661e-08	5.19335e-07
SGdmA0690	-0.996247	7.2067	7.04304e-08	5.24544e-07
SGdmA3601	1.00573	6.63474	7.14543e-08	5.31635e-07
SGdmA3236	-1.00677	6.78643	7.24273e-08	5.37793e-07
SGdmA4487	-1.05099	5.20457	7.24228e-08	5.37793e-07
SGdmA2905	-0.986853	8.8025	7.27103e-08	5.39353e-07
SGdmA4854	1.05318	5.69735	7.34954e-08	5.44631e-07
SGdmA7135	-1.16177	4.87061	7.39561e-08	5.47497e-07
SGdmA5283	1.00066	6.66905	7.69367e-08	5.68993e-07
SGdmA1844	-1.00016	6.43971	7.87857e-08	5.82086e-07
SGdmA4163	0.981269	9.82243	8.00404e-08	5.90767e-07
SGdmA4660	-0.990524	7.06227	8.0664e-08	5.94777e-07
SGdmA3595	1.05596	5.71817	8.07642e-08	5.94923e-07
SGdmA0422	-0.983964	8.18431	8.13282e-08	5.98026e-07
SGdmA3953	1.11474	5.34601	8.13471e-08	5.98026e-07
SGdmA6589	1.04773	5.81879	8.2071e-08	6.02749e-07
SGdmA7154	-1.20706	5.79272	8.23402e-08	6.04127e-07
SGdmA6743	1.01227	6.5421	8.4159e-08	6.16861e-07
SGdmA5894	0.989316	7.2918	8.4275e-08	6.171e-07
SGdmA0744	-0.99561	7.00332	8.52218e-08	6.23416e-07
SGdmA6044	1.04323	5.5862	8.59158e-08	6.27872e-07
SGdmA2297	-0.979602	8.30646	9.34217e-08	6.82052e-07
SGdmA3771	1.04542	6.71281	9.37746e-08	6.83954e-07
SGdmA2991	-1.00026	6.07877	9.62146e-08	7.0106e-07
SGdmA4863	0.973883	10.5297	9.71273e-08	7.07014e-07
SGdmA0400	0.993172	7.23114	9.73828e-08	7.08178e-07
SGdmA3260	-1.07281	4.36196	9.81605e-08	7.13132e-07
SGdmA5716	1.02947	5.7719	9.83496e-08	7.13806e-07
SGdmA4165	-0.986295	7.33679	9.8636e-08	7.14828e-07
SGdmA4702	-0.985276	7.11694	9.86836e-08	7.14828e-07
SGdmA0961	1.00176	6.57596	9.87841e-08	7.14857e-07
SGdmA4383	-0.98414	6.72663	1.00115e-07	7.23732e-07
SGdmA6370	-0.982272	7.78366	1.00206e-07	7.23732e-07
SGdmA3112	-1.02073	5.57187	1.03103e-07	7.43926e-07
SGdmA4659	-1.06209	5.4113	1.05298e-07	7.59031e-07
SGdmA6673	1.04191	6.00093	1.07396e-07	7.73399e-07
SGdmA4506	-0.996785	7.23754	1.0782e-07	7.75695e-07
SGdmA6056	1.04824	5.2503	1.10114e-07	7.91433e-07
SGdmA3546	1.00852	6.42519	1.11817e-07	8.02892e-07
SGdmA2419	-0.977981	7.5366	1.12218e-07	8.04568e-07
SGdmA4595	1.00957	6.15838	1.12268e-07	8.04568e-07
SGdmA2645	0.996384	6.69369	1.12407e-07	8.04788e-07
SGdmA6236	1.00088	6.9585	1.12961e-07	8.0797e-07
SGdmA4761	1.04669	5.69724	1.16896e-07	8.35309e-07
SGdmA0732	1.00267	6.46319	1.17031e-07	8.35467e-07
SGdmA5516	0.978401	7.34949	1.18191e-07	8.42939e-07
SGdmA6138	-1.02882	5.594	1.18971e-07	8.47685e-07
SGdmA2497	1.02994	5.50261	1.19601e-07	8.51352e-07
SGdmA0425	-0.977362	7.53448	1.20248e-07	8.54714e-07
SGdmA1740	0.991178	7.36642	1.20304e-07	8.54714e-07
SGdmA4160	0.987056	7.23084	1.20469e-07	8.55066e-07
SGdmA6062	-1.20337	3.27753	1.23097e-07	8.72883e-07
SGdmA7318	-0.977802	7.49371	1.24357e-07	8.80972e-07
SGdmA4401	-0.982741	6.37364	1.27108e-07	8.99598e-07
SGdmA5124	-0.977693	6.9673	1.29692e-07	9.17013e-07
SGdmA5188	-1.00022	6.23563	1.30041e-07	9.18597e-07
SGdmA3970	-0.985819	6.01406	1.31733e-07	9.29664e-07
SGdmA0734	0.963695	10.5504	1.32413e-07	9.32659e-07
SGdmA3760	-0.985096	6.38978	1.32535e-07	9.32659e-07
SGdmA4084	-1.02494	5.3645	1.3234e-07	9.32659e-07
SGdmA7305	1.01639	5.66306	1.32981e-07	9.34909e-07
SGdmA2832	-0.97769	6.25181	1.34342e-07	9.43581e-07
SGdmA6901	0.995735	6.15851	1.3546e-07	9.50531e-07
SGdmA6179	-0.968036	7.63948	1.36497e-07	9.56899e-07
SGdmA7374	-1.02477	5.43852	1.37587e-07	9.63629e-07
SGdmA7678	0.973862	7.58262	1.40743e-07	9.84801e-07
SGdmA5091	0.968035	8.0073	1.41448e-07	9.88798e-07
SGdmA5481	-1.14288	6.35638	1.42597e-07	9.9589e-07
SGdmA2133	1.05865	6.21899	1.43529e-07	1.00146e-06
SGdmA0516	-0.962253	8.87194	1.44462e-07	1.00702e-06
SGdmA4657	-1.10286	5.22003	1.44765e-07	1.00818e-06
SGdmA6159	0.978517	7.35035	1.45319e-07	1.01109e-06
SGdmA0933	-0.982105	6.14024	1.46325e-07	1.01713e-06
SGdmA6909	0.992129	6.17793	1.50793e-07	1.0472e-06
SGdmA3570	0.96517	8.13429	1.5329e-07	1.06355e-06
SGdmA6972	0.958709	9.46193	1.58374e-07	1.09779e-06
SGdmA2594	-0.975463	6.55478	1.5853e-07	1.09784e-06
SGdmA4525	0.964914	7.65602	1.59021e-07	1.10022e-06
SGdmA0664	0.977688	6.57916	1.59216e-07	1.10054e-06
SGdmA6527	-1.22898	6.60886	1.59372e-07	1.10059e-06
SGdmA7732	0.977386	6.84958	1.63438e-07	1.12762e-06
SGdmA1638	-1.00053	5.73272	1.6641e-07	1.14705e-06
SGdmA0700	0.954668	11.7351	1.6701e-07	1.15012e-06
SGdmA7472	-0.982984	6.64493	1.68396e-07	1.15858e-06
SGdmA5277	-0.989374	6.22652	1.70964e-07	1.17516e-06
SGdmA3565	-0.963125	7.2856	1.72758e-07	1.18639e-06
SGdmA3991	-0.998756	5.54223	1.73087e-07	1.18754e-06
SGdmA6270	-0.984834	5.66179	1.735e-07	1.18928e-06
SGdmA7098	1.02636	5.3564	1.7471e-07	1.19647e-06
SGdmA0980	0.981333	6.72807	1.75712e-07	1.20221e-06
SGdmA3323	0.962136	7.78088	1.77293e-07	1.21191e-06
SGdmA4181	-0.970926	6.61394	1.78059e-07	1.21603e-06
SGdmA4888	-0.957376	7.71662	1.84273e-07	1.2573e-06
SGdmA7330	0.975482	6.8692	1.87414e-07	1.27756e-06
SGdmA2578	-1.01124	5.03377	1.94994e-07	1.32801e-06
SGdmA4944	-0.958756	7.2755	1.96125e-07	1.33448e-06
SGdmA2830	0.981844	6.64727	2.08658e-07	1.41715e-06
SGdmA6334	-0.977661	6.211	2.08483e-07	1.41715e-06
SGdmA6098	-0.956528	6.87929	2.17447e-07	1.47549e-06
SGdmA6785	0.96099	7.22663	2.21218e-07	1.4997e-06
SGdmA4180	1.00034	5.79434	2.2456e-07	1.52097e-06
SGdmA2685	-0.95283	8.16095	2.2515e-07	1.52357e-06
SGdmA1329	0.998618	5.83335	2.39611e-07	1.61995e-06
SGdmA0278	0.951467	8.21206	2.4143e-07	1.62927e-06
SGdmA1974	-0.950876	7.58737	2.44173e-07	1.64628e-06
SGdmA2903	-0.95343	7.51905	2.46161e-07	1.65666e-06
SGdmA5869	0.958334	7.14472	2.45957e-07	1.65666e-06
SGdmA2942	-0.946308	8.04911	2.49985e-07	1.68087e-06
SGdmA4141	1.09617	4.54291	2.59503e-07	1.74328e-06
SGdmA0021	-0.961521	6.34152	2.60197e-07	1.74636e-06
SGdmA2952	0.968595	6.92486	2.60548e-07	1.74713e-06
SGdmA4446	-1.13263	4.9597	2.6973e-07	1.80707e-06
SGdmA0688	0.940522	9.18539	2.75118e-07	1.8415e-06
SGdmA4212	0.953767	7.51324	2.86155e-07	1.91365e-06
SGdmA3438	-0.940269	8.19213	2.89434e-07	1.93383e-06
SGdmA6592	-1.24478	5.44317	2.91229e-07	1.94407e-06
SGdmA6205	0.97844	5.71992	2.93297e-07	1.95611e-06
SGdmA0059	-0.948307	7.48079	2.97866e-07	1.98479e-06
SGdmA0195	0.940589	8.49137	2.99193e-07	1.99184e-06
SGdmA0421	-0.984613	5.39206	3.03164e-07	2.01646e-06
SGdmA4951	-0.961906	5.80805	3.08166e-07	2.04789e-06
SGdmA6315	-0.951304	6.80229	3.14876e-07	2.09061e-06
SGdmA2218	-0.963951	6.13308	3.22235e-07	2.13755e-06
SGdmA5143	-0.939389	7.53304	3.28473e-07	2.17503e-06
SGdmA6201	0.941571	7.48029	3.34229e-07	2.20919e-06
SGdmA4845	0.951454	6.77271	3.46335e-07	2.28513e-06
SGdmA5627	-1.0278	5.37614	3.46214e-07	2.28513e-06
SGdmA5524	-0.951338	6.58982	3.50535e-07	2.31078e-06
SGdmA7566	0.986167	6.06958	3.58909e-07	2.36178e-06
SGdmA7530	0.954881	6.13566	3.72154e-07	2.44676e-06
SGdmA3369	-0.940728	6.62076	3.7802e-07	2.48312e-06
SGdmA4985	-0.950172	6.07136	3.81464e-07	2.50352e-06
SGdmA0514	-0.94949	6.64722	3.91101e-07	2.5645e-06
SGdmA1445	-0.9373	6.78036	4.08002e-07	2.67295e-06
SGdmA4239	-0.943215	6.35458	4.21413e-07	2.75837e-06
SGdmA1527	-0.925719	8.8729	4.29191e-07	2.80681e-06
SGdmA4868	-0.932948	7.3754	4.33541e-07	2.83095e-06
SGdmA7642	-0.932591	7.0196	4.33648e-07	2.83095e-06
SGdmA7005	-0.928541	7.6396	4.35844e-07	2.84278e-06
SGdmA0771	-0.929013	7.51729	4.48075e-07	2.91998e-06
SGdmA6882	-0.956963	5.81868	4.5205e-07	2.9433e-06
SGdmA2558	-0.922526	8.60625	4.68449e-07	3.04739e-06
SGdmA2649	-0.927889	7.38204	4.68934e-07	3.04787e-06
SGdmA3921	0.936119	6.99832	4.77941e-07	3.10368e-06
SGdmA7368	0.934898	6.99841	4.79534e-07	3.1113e-06
SGdmA3473	0.937555	6.55533	4.99111e-07	3.23265e-06
SGdmA0843	-0.924241	7.47403	5.05717e-07	3.27257e-06
SGdmA5075	-0.936957	6.29544	5.12508e-07	3.31362e-06
SGdmA6006	-0.947311	6.20947	5.49715e-07	3.55108e-06
SGdmA7764	-1.09858	3.90407	5.51675e-07	3.56063e-06
SGdmA5463	-0.940189	6.06196	5.58444e-07	3.60119e-06
SGdmA4421	-0.964741	5.4743	5.6943e-07	3.66884e-06
SGdmA5868	-0.923559	6.77974	5.70785e-07	3.67437e-06
SGdmA5037	0.91858	7.61697	5.74666e-07	3.69614e-06
SGdmA7314	-0.913075	8.8232	5.83958e-07	3.75264e-06
SGdmA5160	-0.987506	5.88522	5.92938e-07	3.80704e-06
SGdmA4368	0.948119	6.07175	5.94092e-07	3.81115e-06
SGdmA5257	-0.934817	6.429	5.99411e-07	3.84194e-06
SGdmA2450	0.979719	5.02664	6.36683e-07	4.07731e-06
SGdmA0963	-0.915813	7.50677	6.3967e-07	4.09289e-06
SGdmA2351	-0.925153	6.22312	6.40918e-07	4.09733e-06
SGdmA7461	1.01573	4.78966	6.46883e-07	4.1319e-06
SGdmA3402	-0.924064	7.60835	6.50022e-07	4.14837e-06
SGdmA2809	-1.02793	4.58636	6.51588e-07	4.15479e-06
SGdmA3454	-0.919623	6.49186	6.59329e-07	4.20053e-06
SGdmA0464	0.919247	7.39994	6.61309e-07	4.20952e-06
SGdmA7686	-0.96841	5.81027	6.78556e-07	4.3156e-06
SGdmA2304	-0.948705	5.71444	6.86447e-07	4.36203e-06
SGdmA7032	0.938704	6.12298	7.00057e-07	4.4447e-06
SGdmA0869	0.907097	8.75324	7.22313e-07	4.58208e-06
SGdmA7532	0.952031	5.429	7.23714e-07	4.58704e-06
SGdmA1738	-0.91686	6.58885	7.31289e-07	4.63108e-06
SGdmA2552	-0.904445	8.84765	7.41268e-07	4.69026e-06
SGdmA0934	0.909385	7.64155	7.71853e-07	4.87961e-06
SGdmA6478	-0.908809	7.30612	7.74699e-07	4.89343e-06
SGdmA6636	-0.922536	6.22543	7.81537e-07	4.93241e-06
SGdmA3548	0.934139	6.257	7.82817e-07	4.93628e-06
SGdmA7680	-0.927748	6.49133	7.8837e-07	4.96707e-06
SGdmA0764	-0.911564	6.93137	7.90216e-07	4.97447e-06
SGdmA5170	-0.923687	5.80038	8.10294e-07	5.09652e-06
SGdmA2088	1.01845	5.10807	8.18879e-07	5.14178e-06
SGdmA2568	0.907475	8.02383	8.18643e-07	5.14178e-06
SGdmA5132	0.932368	6.53414	8.37674e-07	5.25534e-06
SGdmA1154	0.946284	6.35699	8.38693e-07	5.25728e-06
SGdmA0528	-0.897945	9.62095	8.50044e-07	5.31942e-06
SGdmA6182	-0.923377	6.47437	8.49388e-07	5.31942e-06
SGdmA5384	-0.915245	6.53888	8.64075e-07	5.40266e-06
SGdmA2621	0.903138	8.46508	8.65891e-07	5.40944e-06
SGdmA5045	-0.917235	7.08113	8.74233e-07	5.45695e-06
SGdmA5944	-0.92474	6.54531	8.78517e-07	5.47907e-06
SGdmA2099	-0.912364	6.65148	8.8319e-07	5.50358e-06
SGdmA4810	0.907217	7.48177	8.9154e-07	5.55094e-06
SGdmA3623	-0.914206	7.27017	8.93079e-07	5.55585e-06
SGdmA6664	-0.910142	6.73215	9.00474e-07	5.59715e-06
SGdmA1327	-0.954068	5.4429	9.18714e-07	5.70096e-06
SGdmA4995	-0.941319	6.29128	9.21154e-07	5.70887e-06
SGdmA5177	0.925012	5.85596	9.31408e-07	5.76523e-06
SGdmA0751	0.898073	8.60023	9.73211e-07	6.01392e-06
SGdmA3774	-0.898659	7.35863	9.72986e-07	6.01392e-06
SGdmA4309	0.919153	6.50208	9.8103e-07	6.05719e-06
SGdmA3713	-0.976854	4.60082	9.83552e-07	6.0677e-06
SGdmA2130	0.923032	7.10437	9.89467e-07	6.08897e-06
SGdmA2235	1.05115	3.87526	9.88447e-07	6.08897e-06
SGdmA3853	-0.898048	8.02492	9.88894e-07	6.08897e-06
SGdmA0866	0.91893	6.31523	9.91539e-07	6.09665e-06
SGdmA5369	-0.90302	7.37197	1.02443e-06	6.29363e-06
SGdmA1004	-0.894591	8.34518	1.03937e-06	6.38017e-06
SGdmA1660	0.920789	6.03985	1.05968e-06	6.49942e-06
SGdmA0685	0.928238	6.01243	1.06697e-06	6.53873e-06
SGdmA5925	0.929324	5.93289	1.07052e-06	6.55503e-06
SGdmA6046	0.90214	7.33835	1.07269e-06	6.56289e-06
SGdmA0424	0.894133	8.98136	1.09398e-06	6.68766e-06
SGdmA7359	0.892104	8.22873	1.11559e-06	6.81412e-06
SGdmA0846	-0.900746	7.10386	1.11958e-06	6.83288e-06
SGdmA3846	1.0094	4.56235	1.13625e-06	6.92887e-06
SGdmA3793	0.903471	6.77674	1.1469e-06	6.98808e-06
SGdmA2500	-0.970451	5.23242	1.17017e-06	7.12399e-06
SGdmA2287	-0.937948	5.69458	1.1867e-06	7.21869e-06
SGdmA3085	-0.896796	7.64738	1.19111e-06	7.23959e-06
SGdmA2034	0.905256	6.68243	1.23057e-06	7.46537e-06
SGdmA4475	-0.897674	6.55222	1.22931e-06	7.46537e-06
SGdmA4743	-0.937126	5.16534	1.23129e-06	7.46537e-06
SGdmA2550	0.90883	6.40481	1.2386e-06	7.50201e-06
SGdmA7276	-0.9211	6.34388	1.23936e-06	7.50201e-06
SGdmA2252	0.911198	5.92896	1.25819e-06	7.60944e-06
SGdmA2577	-0.886423	8.40752	1.25916e-06	7.60944e-06
SGdmA4332	0.891854	7.49892	1.27054e-06	7.67197e-06
SGdmA7767	1.05861	3.34078	1.29242e-06	7.79773e-06
SGdmA3149	1.08675	5.2694	1.29642e-06	7.81546e-06
SGdmA3704	-0.927031	6.09952	1.30998e-06	7.89082e-06
SGdmA1265	-0.897773	6.4581	1.31794e-06	7.93229e-06
SGdmA4379	-0.961789	5.06833	1.31947e-06	7.93506e-06
SGdmA1177	0.89122	7.73752	1.37292e-06	8.24978e-06
SGdmA4216	0.917577	5.98413	1.37887e-06	8.27878e-06
SGdmA2245	-0.888418	7.49903	1.40624e-06	8.43631e-06
SGdmA3435	-0.879772	9.7016	1.41742e-06	8.49648e-06
SGdmA6817	-0.908433	5.92605	1.4201e-06	8.50568e-06
SGdmA5550	-0.893259	6.92173	1.42241e-06	8.51261e-06
SGdmA0547	0.889463	7.84564	1.45102e-06	8.66984e-06
SGdmA4034	0.893975	6.85483	1.45003e-06	8.66984e-06
SGdmA2094	-0.908402	5.95635	1.45453e-06	8.68378e-06
SGdmA7726	-0.880946	8.15523	1.47111e-06	8.77567e-06
SGdmA1086	0.892892	7.39298	1.48082e-06	8.82651e-06
SGdmA5783	-0.881446	8.47226	1.52538e-06	9.0848e-06
SGdmA2566	0.894717	6.70941	1.54657e-06	9.2036e-06
SGdmA0138	-0.927082	4.76638	1.55009e-06	9.21714e-06
SGdmA1088	0.916979	6.02544	1.56631e-06	9.29861e-06
SGdmA7169	-0.939071	4.74707	1.56518e-06	9.29861e-06
SGdmA6262	-0.876802	8.96459	1.58207e-06	9.38468e-06
SGdmA1170	-0.91563	5.59275	1.61734e-06	9.5716e-06
SGdmA5306	-0.921707	4.79626	1.61746e-06	9.5716e-06
SGdmA7331	0.941162	5.739	1.61497e-06	9.5716e-06
SGdmA3188	0.998355	5.5375	1.63104e-06	9.63657e-06
SGdmA6088	-0.89473	6.44859	1.63034e-06	9.63657e-06
SGdmA4415	0.908878	6.25842	1.67372e-06	9.87296e-06
SGdmA4934	0.880908	7.94461	1.67842e-06	9.89278e-06
SGdmA0485	0.898205	6.4497	1.68771e-06	9.93961e-06
SGdmA1519	0.886035	7.31099	1.70271e-06	1.002e-05
SGdmA1359	0.902829	5.93859	1.75208e-06	1.02942e-05
SGdmA5597	0.91173	6.29879	1.77422e-06	1.0416e-05
SGdmA3679	-0.911642	5.27831	1.78305e-06	1.04595e-05
SGdmA6523	0.884831	7.05381	1.82353e-06	1.06885e-05
SGdmA0489	-0.878968	7.13796	1.88419e-06	1.10266e-05
SGdmA0795	0.880266	7.5249	1.8828e-06	1.10266e-05
SGdmA2028	0.882127	6.97229	1.89858e-06	1.10933e-05
SGdmA6936	0.893255	6.59343	1.89768e-06	1.10933e-05
SGdmA5673	0.87624	7.77819	1.91061e-06	1.11548e-05
SGdmA7605	-0.906446	6.76979	1.92053e-06	1.12039e-05
SGdmA4016	-0.879161	6.50996	1.92874e-06	1.12429e-05
SGdmA2880	0.892787	6.06329	1.93689e-06	1.12726e-05
SGdmA5220	-0.894921	6.16215	1.93667e-06	1.12726e-05
SGdmA1951	0.871168	8.92479	1.95751e-06	1.13837e-05
SGdmA0430	0.992333	4.20713	2.00447e-06	1.16385e-05
SGdmA4820	0.867494	9.51049	2.00427e-06	1.16385e-05
SGdmA7071	-0.868124	8.97147	2.02188e-06	1.17304e-05
SGdmA1539	-0.890198	5.98707	2.04852e-06	1.18663e-05
SGdmA1397	-0.900532	6.23058	2.07497e-06	1.20008e-05
SGdmA2794	-0.91513	5.94548	2.07436e-06	1.20008e-05
SGdmA7537	0.871843	7.67533	2.08363e-06	1.20415e-05
SGdmA5133	-0.881095	6.40191	2.12193e-06	1.22532e-05
SGdmA2843	1.06593	5.70833	2.13268e-06	1.23057e-05
SGdmA5099	-0.877937	6.67957	2.16476e-06	1.24811e-05
SGdmA5921	0.935358	5.45111	2.23596e-06	1.28816e-05
SGdmA5469	0.95685	5.32209	2.26371e-06	1.30313e-05
SGdmA5404	-0.876474	6.67033	2.28168e-06	1.31245e-05
SGdmA1854	-0.875064	7.22942	2.30708e-06	1.32603e-05
SGdmA1637	0.873725	7.10063	2.31241e-06	1.32807e-05
SGdmA5508	0.883812	6.50696	2.40659e-06	1.38108e-05
SGdmA5028	0.867256	7.89557	2.43358e-06	1.39549e-05
SGdmA3193	-0.888628	5.76175	2.44694e-06	1.40207e-05
SGdmA7138	0.867501	7.7095	2.49038e-06	1.42585e-05
SGdmA5696	-0.865994	6.89579	2.51947e-06	1.44139e-05
SGdmA4655	-0.88873	5.67773	2.55753e-06	1.46204e-05
SGdmA6386	-0.873062	6.74962	2.56107e-06	1.46293e-05
SGdmA2562	-0.920565	5.31369	2.56466e-06	1.4632e-05
SGdmA3039	-0.872223	6.97554	2.56747e-06	1.4632e-05
SGdmA4664	0.907037	5.5436	2.56669e-06	1.4632e-05
SGdmA7376	0.897574	6.86868	2.57311e-06	1.46529e-05
SGdmA4502	-0.879532	6.05675	2.65929e-06	1.5132e-05
SGdmA1617	0.881802	6.94872	2.75043e-06	1.56386e-05
SGdmA3090	-0.899724	5.39709	2.77291e-06	1.57543e-05
SGdmA7011	0.875641	6.81262	2.81197e-06	1.5964e-05
SGdmA4350	-0.861223	7.46316	2.83557e-06	1.60733e-05
SGdmA7008	0.915497	6.40568	2.83473e-06	1.60733e-05
SGdmA0387	0.881329	6.369	2.84039e-06	1.60883e-05
SGdmA5355	-1.04822	4.25016	2.84718e-06	1.61144e-05
SGdmA3106	0.853874	9.60864	2.85041e-06	1.61204e-05
SGdmA3931	-0.867938	6.34325	2.91401e-06	1.64675e-05
SGdmA4919	-0.8592	7.37118	2.92833e-06	1.65358e-05
SGdmA5176	-0.855388	8.3958	2.93381e-06	1.65541e-05
SGdmA1971	0.861888	7.57878	2.94523e-06	1.66059e-05
SGdmA5485	-0.926522	5.51997	2.95177e-06	1.66301e-05
SGdmA6705	-0.882248	5.86001	2.96284e-06	1.66798e-05
SGdmA0784	0.881747	6.19586	2.96602e-06	1.6685e-05
SGdmA4108	0.863168	7.46332	2.96869e-06	1.66873e-05
SGdmA7231	-0.869776	6.56868	2.98193e-06	1.6749e-05
SGdmA3753	0.933457	5.17897	2.99374e-06	1.67998e-05
SGdmA5403	-0.88768	5.81069	2.99551e-06	1.67998e-05
SGdmA5227	0.868241	7.0516	3.05464e-06	1.71185e-05
SGdmA6985	-0.912447	4.55496	3.13448e-06	1.75526e-05
SGdmA3864	0.86123	7.16896	3.17921e-06	1.77896e-05
SGdmA4467	-0.875069	5.89648	3.18653e-06	1.78166e-05
SGdmA4821	0.882987	5.9112	3.18884e-06	1.78166e-05
SGdmA0081	0.849262	9.89392	3.21048e-06	1.7924e-05
SGdmA4049	-0.926622	5.05073	3.27415e-06	1.82657e-05
SGdmA2383	-0.871571	6.25163	3.30339e-06	1.84149e-05
SGdmA3542	1.01173	4.40455	3.3143e-06	1.84618e-05
SGdmA5261	0.863042	7.43423	3.33071e-06	1.85393e-05
SGdmA5558	-0.851329	7.13888	3.51208e-06	1.95341e-05
SGdmA4168	-0.872695	6.86301	3.52428e-06	1.95873e-05
SGdmA2064	0.88012	7.18748	3.53219e-06	1.96165e-05
SGdmA0887	0.856283	7.6592	3.57818e-06	1.9857e-05
SGdmA0559	-0.8753	5.84636	3.63409e-06	2.01522e-05
SGdmA6443	0.847072	9.46461	3.66464e-06	2.03064e-05
SGdmA6109	0.92527	5.00088	3.6866e-06	2.04128e-05
SGdmA5089	-0.853791	7.32302	3.69985e-06	2.04708e-05
SGdmA5323	-0.87081	6.35484	3.71021e-06	2.05128e-05
SGdmA5193	0.870274	6.51633	3.74367e-06	2.06824e-05
SGdmA3011	0.856665	7.16955	3.75214e-06	2.06987e-05
SGdmA7117	-0.849578	7.33457	3.75221e-06	2.06987e-05
SGdmA6250	-0.86728	6.12905	3.82832e-06	2.11028e-05
SGdmA1968	0.860142	6.98271	3.83479e-06	2.11228e-05
SGdmA1982	-0.86629	6.20649	3.85564e-06	2.12161e-05
SGdmA2695	0.868507	6.78143	3.85748e-06	2.12161e-05
SGdmA2593	-0.846942	7.59038	3.8977e-06	2.14215e-05
SGdmA5672	0.849746	7.73919	3.90915e-06	2.14684e-05
SGdmA0297	-0.85121	7.68167	3.91875e-06	2.15052e-05
SGdmA2377	0.959512	5.26181	4.00189e-06	2.19452e-05
SGdmA0149	-0.857112	6.31754	4.07618e-06	2.2336e-05
SGdmA5010	-0.866465	6.17904	4.10572e-06	2.24812e-05
SGdmA0860	-0.849131	6.91329	4.17101e-06	2.28219e-05
SGdmA2202	-0.863922	6.36087	4.2064e-06	2.29985e-05
SGdmA3051	-1.00051	4.53112	4.22301e-06	2.30714e-05
SGdmA4173	0.849071	7.51745	4.26993e-06	2.32942e-05
SGdmA3505	0.943456	5.42373	4.35609e-06	2.37468e-05
SGdmA4123	0.883248	5.7758	4.38369e-06	2.38621e-05
SGdmA6051	0.876361	5.78212	4.38303e-06	2.38621e-05
SGdmA0438	-0.847387	7.5646	4.42962e-06	2.40944e-05
SGdmA2494	0.842261	7.75043	4.43388e-06	2.4099e-05
SGdmA7184	0.854474	6.64786	4.43698e-06	2.4099e-05
SGdmA6393	-0.861029	6.58992	4.45254e-06	2.41658e-05
SGdmA1921	-0.898828	4.89798	4.47443e-06	2.42668e-05
SGdmA2180	-0.895997	7.9164	4.49396e-06	2.43549e-05
SGdmA1083	0.849224	6.90823	4.51927e-06	2.44741e-05
SGdmA7321	-0.847059	7.04871	4.53292e-06	2.45122e-05
SGdmA7729	0.844796	7.16862	4.5578e-06	2.46287e-05
SGdmA4591	-0.837828	9.29759	4.5884e-06	2.4776e-05
SGdmA5571	-0.844709	7.09066	4.64351e-06	2.50371e-05
SGdmA2910	-0.846114	7.11626	4.79642e-06	2.58427e-05
SGdmA4183	0.845675	7.1466	4.94453e-06	2.66213e-05
SGdmA5533	-0.83885	7.21288	5.04389e-06	2.71366e-05
SGdmA0415	-0.847872	6.08261	5.05526e-06	2.7178e-05
SGdmA3311	-0.850013	6.43891	5.1165e-06	2.74873e-05
SGdmA7619	0.915217	5.51248	5.13483e-06	2.75658e-05
SGdmA2746	0.872866	5.9769	5.13961e-06	2.75714e-05
SGdmA0125	-0.858001	5.89087	5.15782e-06	2.7649e-05
SGdmA7617	0.916932	5.39002	5.16255e-06	2.76544e-05
SGdmA3007	-0.885573	5.33715	5.43508e-06	2.90512e-05
SGdmA5219	-0.838845	6.88004	5.43214e-06	2.90512e-05
SGdmA5988	-0.84448	6.76598	5.43217e-06	2.90512e-05
SGdmA2201	0.8405	6.81422	5.47879e-06	2.92637e-05
SGdmA2226	0.866721	5.53338	5.49654e-06	2.93162e-05
SGdmA5784	0.8379	7.98977	5.49361e-06	2.93162e-05
SGdmA1713	-0.884367	4.86856	5.53973e-06	2.95253e-05
SGdmA1458	-0.906735	6.92547	5.61555e-06	2.99078e-05
SGdmA0493	0.833415	7.96257	5.69491e-06	3.03087e-05
SGdmA4128	-0.837641	6.53375	5.7199e-06	3.04199e-05
SGdmA7769	0.973438	4.07659	5.76188e-06	3.06211e-05
SGdmA4198	0.834248	7.80608	5.77287e-06	3.06575e-05
SGdmA3190	-0.868593	5.46972	5.8311e-06	3.09224e-05
SGdmA0820	-0.840368	6.33321	5.93422e-06	3.14459e-05
SGdmA3653	0.843614	7.20321	5.93831e-06	3.14459e-05
SGdmA7156	0.870944	5.63537	5.96397e-06	3.15592e-05
SGdmA3103	0.871483	5.79208	5.99107e-06	3.1661e-05
SGdmA6184	-0.837419	7.21471	5.99177e-06	3.1661e-05
SGdmA5059	-0.842171	6.57804	6.04849e-06	3.19379e-05
SGdmA1007	0.853244	6.2313	6.1095e-06	3.22371e-05
SGdmA0614	-0.835541	7.40439	6.16968e-06	3.25314e-05
SGdmA3703	-0.841472	6.30252	6.26841e-06	3.30285e-05
SGdmA5348	0.833624	7.25634	6.31166e-06	3.32327e-05
SGdmA7191	-0.912082	5.08839	6.32544e-06	3.32816e-05
SGdmA2191	-0.82744	8.50391	6.36269e-06	3.34538e-05
SGdmA6092	-1.08251	4.97042	6.43167e-06	3.37925e-05
SGdmA4866	-0.840794	6.29618	6.44956e-06	3.38388e-05
SGdmA5255	0.857371	6.5068	6.44961e-06	3.38388e-05
SGdmA3701	0.839257	7.10839	6.48743e-06	3.3965e-05
SGdmA5709	-0.870945	5.01045	6.48301e-06	3.3965e-05
SGdmA6966	-0.855571	6.19958	6.4787e-06	3.3965e-05
SGdmA7388	-0.848456	5.53511	6.50155e-06	3.40148e-05
SGdmA0593	-0.849709	5.74634	6.54013e-06	3.41925e-05
SGdmA1522	-0.837607	7.04208	6.67377e-06	3.48666e-05
SGdmA5249	0.830612	7.15693	6.69093e-06	3.49316e-05
SGdmA4292	-0.84443	5.6513	6.70284e-06	3.49691e-05
SGdmA0839	-0.843633	6.7094	6.78024e-06	3.53401e-05
SGdmA3901	-0.841996	6.12213	6.78369e-06	3.53401e-05
SGdmA6907	0.900111	5.0818	6.78828e-06	3.53401e-05
SGdmA2859	-0.882362	5.86052	6.80473e-06	3.54008e-05
SGdmA3803	-0.856081	5.64624	6.81137e-06	3.54105e-05
SGdmA6800	-0.875679	5.2713	6.84503e-06	3.55605e-05
SGdmA6797	-0.994897	5.14856	7.00096e-06	3.63451e-05
SGdmA2895	0.838756	6.76353	7.04086e-06	3.65119e-05
SGdmA7351	0.885889	4.90945	7.04296e-06	3.65119e-05
SGdmA1127	-0.833856	6.87033	7.05833e-06	3.65149e-05
SGdmA1183	-0.830411	6.94785	7.05699e-06	3.65149e-05
SGdmA7045	-0.839676	6.55612	7.05684e-06	3.65149e-05
SGdmA2515	-0.845079	6.16749	7.1142e-06	3.67782e-05
SGdmA7711	-0.831638	7.25698	7.1316e-06	3.68424e-05
SGdmA1818	0.879148	5.14458	7.34172e-06	3.79015e-05
SGdmA6116	1.0317	4.79611	7.39791e-06	3.8165e-05
SGdmA2803	-0.867582	6.90859	7.55177e-06	3.89316e-05
SGdmA5928	-0.849974	6.14508	7.62706e-06	3.92924e-05
SGdmA4701	-0.836379	6.52014	7.66863e-06	3.94791e-05
SGdmA3222	-0.820164	7.10481	7.73824e-06	3.98097e-05
SGdmA4286	-0.871483	5.50754	8.12054e-06	4.17475e-05
SGdmA5918	0.919966	4.09562	8.19041e-06	4.20774e-05
SGdmA4387	0.840444	6.30609	8.26891e-06	4.24513e-05
SGdmA2973	0.816743	7.97086	8.55339e-06	4.38813e-05
SGdmA4509	0.825473	6.97936	8.61177e-06	4.41502e-05
SGdmA2648	0.865463	5.37085	8.69151e-06	4.45282e-05
SGdmA1627	0.834415	6.6381	8.80906e-06	4.5068e-05
SGdmA6196	-0.815046	7.67906	8.85561e-06	4.52749e-05
SGdmA1470	0.876425	5.30557	8.87285e-06	4.53318e-05
SGdmA4032	-0.828347	6.2572	8.88514e-06	4.53632e-05
SGdmA1709	-0.818838	7.45174	8.90896e-06	4.54535e-05
SGdmA2229	-0.82978	5.85802	9.03419e-06	4.60607e-05
SGdmA2741	0.938634	4.71068	9.12575e-06	4.64955e-05
SGdmA6638	0.865173	6.07519	9.14538e-06	4.65634e-05
SGdmA2437	0.859836	6.3445	9.34959e-06	4.75705e-05
SGdmA6843	0.81235	7.99684	9.41802e-06	4.78857e-05
SGdmA5451	-0.833626	6.26355	9.46936e-06	4.81137e-05
SGdmA6621	-0.855173	4.71782	9.65219e-06	4.9009e-05
SGdmA5849	0.822868	7.09692	9.71236e-06	4.9247e-05
SGdmA6319	0.808192	8.77233	9.77434e-06	4.95273e-05
SGdmA5847	0.871346	5.52477	9.80981e-06	4.96731e-05
SGdmA6979	-0.808418	8.55175	9.83889e-06	4.97863e-05
SGdmA2215	0.84589	5.63246	9.87231e-06	4.99212e-05
SGdmA1555	-0.875702	5.77637	9.92074e-06	5.01319e-05
SGdmA5057	-0.813235	6.74216	9.98171e-06	5.04056e-05
SGdmA5342	-0.836489	5.71204	1.00082e-05	5.05048e-05
SGdmA2043	0.814478	7.85948	1.00668e-05	5.07662e-05
SGdmA6811	0.828405	6.8026	1.00838e-05	5.08171e-05
SGdmA1215	0.811993	7.89906	1.01443e-05	5.10873e-05
SGdmA7050	0.849412	5.34696	1.02219e-05	5.14431e-05
SGdmA0687	-1.17218	5.34389	1.03975e-05	5.22913e-05
SGdmA4714	0.847667	5.62378	1.04869e-05	5.27052e-05
SGdmA5244	-0.825167	6.67461	1.05084e-05	5.27775e-05
SGdmA4364	0.843864	5.75935	1.06329e-05	5.33662e-05
SGdmA1843	0.82266	6.79155	1.06663e-05	5.34979e-05
SGdmA5632	-1.03722	5.5476	1.06799e-05	5.35295e-05
SGdmA1526	-0.809303	7.50536	1.07241e-05	5.37151e-05
SGdmA2876	-0.819301	6.66953	1.07335e-05	5.37253e-05
SGdmA7225	-0.817925	6.43695	1.07515e-05	5.37794e-05
SGdmA5159	-0.84832	4.947	1.08427e-05	5.41987e-05
SGdmA4694	-0.850114	4.64642	1.08507e-05	5.42023e-05
SGdmA7733	-0.893222	5.49414	1.08979e-05	5.44013e-05
SGdmA1323	0.897636	5.03235	1.09122e-05	5.44358e-05
SGdmA1199	0.849667	5.49784	1.09995e-05	5.48345e-05
SGdmA2834	-0.815446	6.52297	1.10517e-05	5.50337e-05
SGdmA3210	0.835445	5.85901	1.10543e-05	5.50337e-05
SGdmA7514	0.807173	7.71291	1.11419e-05	5.54326e-05
SGdmA2663	-0.820107	6.83116	1.12358e-05	5.5862e-05
SGdmA3322	0.816314	6.77296	1.12828e-05	5.60581e-05
SGdmA3016	-0.806072	7.94742	1.13576e-05	5.6392e-05
SGdmA7229	0.800509	9.41024	1.13896e-05	5.65128e-05
SGdmA4996	0.830926	6.27495	1.14649e-05	5.68484e-05
SGdmA1794	0.941291	4.75832	1.17618e-05	5.82813e-05
SGdmA0010	-0.79928	9.03028	1.18765e-05	5.87974e-05
SGdmA2164	0.861927	5.79614	1.18818e-05	5.87974e-05
SGdmA4140	0.819812	6.57501	1.20025e-05	5.93548e-05
SGdmA2123	0.814338	7.04837	1.20388e-05	5.94835e-05
SGdmA3885	0.81535	7.67592	1.20445e-05	5.94835e-05
SGdmA6456	0.863549	4.51619	1.21847e-05	6.01357e-05
SGdmA3923	-0.907321	4.58127	1.22903e-05	6.06162e-05
SGdmA2305	0.835165	6.66569	1.22987e-05	6.06173e-05
SGdmA0592	0.807763	7.87573	1.23487e-05	6.08234e-05
SGdmA5684	-0.816466	6.35992	1.25818e-05	6.18891e-05
SGdmA6484	0.810476	7.33912	1.25781e-05	6.18891e-05
SGdmA7142	0.813349	6.68896	1.26116e-05	6.19944e-05
SGdmA2816	0.803293	7.82828	1.27635e-05	6.26995e-05
SGdmA3391	0.80254	7.76849	1.2812e-05	6.28958e-05
SGdmA3432	0.818494	6.64528	1.28274e-05	6.29297e-05
SGdmA6658	-0.816091	6.39951	1.29159e-05	6.33223e-05
SGdmA6976	-0.81748	5.87868	1.319e-05	6.46232e-05
SGdmA3973	-0.806607	7.0086	1.32001e-05	6.46301e-05
SGdmA5872	-0.807639	6.5839	1.32982e-05	6.50673e-05
SGdmA2686	0.8199	6.46046	1.3335e-05	6.52043e-05
SGdmA7266	0.824927	6.11088	1.36801e-05	6.68475e-05
SGdmA3170	-0.841235	5.46562	1.37021e-05	6.69105e-05
SGdmA0372	-0.802475	7.15464	1.37182e-05	6.69452e-05
SGdmA1540	-0.790816	8.89591	1.42901e-05	6.96901e-05
SGdmA6937	0.861607	5.05716	1.43823e-05	7.00938e-05
SGdmA4776	-0.825294	5.85463	1.46639e-05	7.14191e-05
SGdmA6595	-0.859611	5.11421	1.48667e-05	7.23591e-05
SGdmA2110	0.804403	6.58468	1.51116e-05	7.35028e-05
SGdmA0075	-0.785522	10.9477	1.57335e-05	7.64273e-05
SGdmA1361	-0.838092	4.93898	1.5817e-05	7.67825e-05
SGdmA2006	-0.815476	5.67068	1.5878e-05	7.69775e-05
SGdmA6468	0.824244	6.15072	1.59703e-05	7.73743e-05
SGdmA0012	-0.787239	8.75304	1.61215e-05	7.80558e-05
SGdmA0743	-0.80113	6.34433	1.61877e-05	7.83254e-05
SGdmA3957	-0.793818	7.2184	1.6214e-05	7.84012e-05
SGdmA6760	-0.898409	5.67653	1.6488e-05	7.96742e-05
SGdmA3153	-0.78631	8.508	1.65574e-05	7.99572e-05
SGdmA1414	0.785014	9.77961	1.66872e-05	8.05315e-05
SGdmA2169	0.811274	5.86575	1.67256e-05	8.06641e-05
SGdmA2787	0.908899	5.663	1.67831e-05	8.08364e-05
SGdmA3842	0.847291	5.6114	1.67804e-05	8.08364e-05
SGdmA7241	-0.794886	6.67566	1.67994e-05	8.08624e-05
SGdmA5740	0.798948	6.88354	1.70818e-05	8.21682e-05
SGdmA4619	0.792501	7.79447	1.71122e-05	8.22606e-05
SGdmA1404	-0.782913	9.1955	1.74652e-05	8.39034e-05
SGdmA5682	-0.800726	6.98543	1.74962e-05	8.39977e-05
SGdmA3258	-0.84525	4.30313	1.75785e-05	8.42332e-05
SGdmA6563	-0.794262	7.58223	1.75794e-05	8.42332e-05
SGdmA7616	0.805345	6.68753	1.75707e-05	8.42332e-05
SGdmA3917	-0.787946	7.54927	1.769e-05	8.47085e-05
SGdmA1514	-0.824059	5.37973	1.77526e-05	8.49529e-05
SGdmA6744	-0.814854	5.98603	1.78358e-05	8.52964e-05
SGdmA3757	0.798535	6.75083	1.80886e-05	8.64494e-05
SGdmA0304	-0.842645	4.78646	1.8173e-05	8.67964e-05
SGdmA3889	-0.823815	5.3184	1.83926e-05	8.7732e-05
SGdmA6119	-0.802477	5.82924	1.83862e-05	8.7732e-05
SGdmA0112	0.78285	8.80155	1.89204e-05	9.01919e-05
SGdmA2519	-0.792511	7.12818	1.89605e-05	9.03246e-05
SGdmA6058	0.804792	6.6867	1.89764e-05	9.03425e-05
SGdmA2421	-0.807737	6.00769	1.9113e-05	9.09342e-05
SGdmA2187	0.813357	6.37977	1.92676e-05	9.16109e-05
SGdmA5651	-0.802208	5.74749	1.93737e-05	9.2056e-05
SGdmA6686	0.783435	7.95618	1.95604e-05	9.28835e-05
SGdmA0955	0.794443	6.82062	1.97587e-05	9.37652e-05
SGdmA3903	-0.797869	5.93681	1.98318e-05	9.4052e-05
SGdmA2736	-0.928397	4.24853	2.00307e-05	9.49341e-05
SGdmA6186	-0.789605	6.26626	2.00743e-05	9.50801e-05
SGdmA5572	0.778552	8.74751	2.0142e-05	9.53398e-05
SGdmA6374	-0.786919	6.8932	2.02506e-05	9.57924e-05
SGdmA7420	-0.809636	6.51147	2.04671e-05	9.67549e-05
SGdmA5081	-0.785573	7.26013	2.07332e-05	9.795e-05
SGdmA5867	-0.781607	7.50833	2.08911e-05	9.86332e-05
SGdmA3935	-0.786337	7.98863	2.10968e-05	9.95408e-05
SGdmA2759	-0.787615	6.44287	2.14962e-05	0.000101296
SGdmA0555	0.794552	6.87992	2.16031e-05	0.000101735
SGdmA6693	0.811725	6.09741	2.16699e-05	0.000101985
SGdmA7073	-0.792596	6.28675	2.18455e-05	0.000102746
SGdmA1953	-0.776873	7.97702	2.20654e-05	0.000103715
SGdmA2937	-0.791231	6.14148	2.22322e-05	0.000104432
SGdmA2772	0.876643	5.3401	2.22872e-05	0.000104624
SGdmA4117	0.835645	5.8456	2.27466e-05	0.000106713
SGdmA6279	-0.796146	6.05787	2.3009e-05	0.000107876
SGdmA5993	-0.898984	5.86909	2.34984e-05	0.0001101
SGdmA7421	0.783845	7.29118	2.35538e-05	0.00011029
SGdmA7238	-0.789371	6.81707	2.35839e-05	0.000110361
SGdmA1011	-0.784512	7.55425	2.37353e-05	0.00011093
SGdmA4172	-0.794484	6.23425	2.37735e-05	0.000111038
SGdmA1193	-0.776979	6.66003	2.41367e-05	0.000112663
SGdmA4485	-0.775365	7.76827	2.43245e-05	0.000113468
SGdmA5011	-0.771364	8.38308	2.434e-05	0.000113469
SGdmA1590	0.781355	7.10232	2.44631e-05	0.000113971
SGdmA5328	-0.78865	6.04998	2.46165e-05	0.000114614
SGdmA2496	-0.852989	3.77446	2.46975e-05	0.000114865
SGdmA6420	-1.00432	5.53473	2.47015e-05	0.000114865
SGdmA2147	-0.796417	5.3193	2.48454e-05	0.000115462
SGdmA1675	-0.784887	6.22868	2.52081e-05	0.000117
SGdmA4439	-0.795089	6.15404	2.52061e-05	0.000117
SGdmA2106	0.802057	6.11624	2.57195e-05	0.000119299
SGdmA6434	-0.827391	5.78442	2.57771e-05	0.000119492
SGdmA5531	-0.849028	6.06219	2.58652e-05	0.000119825
SGdmA4601	-0.952124	5.03264	2.64458e-05	0.000122438
SGdmA1006	-0.795564	6.40855	2.65886e-05	0.000123022
SGdmA3081	0.786322	6.53736	2.67342e-05	0.000123618
SGdmA0071	-0.801138	7.1277	2.67661e-05	0.000123689
SGdmA1927	0.796665	6.091	2.68899e-05	0.000124184
SGdmA5976	0.812606	5.83058	2.72222e-05	0.00012564
SGdmA7659	-0.784556	6.68858	2.73003e-05	0.000125922
SGdmA4201	-0.80892	5.02192	2.7344e-05	0.000126044
SGdmA3606	0.76935	7.94857	2.7407e-05	0.000126256
SGdmA2093	0.787499	6.04627	2.7456e-05	0.000126404
SGdmA2258	-0.783191	5.85449	2.76074e-05	0.000127021
SGdmA1428	-0.792202	6.18942	2.76355e-05	0.000127072
SGdmA3556	0.840175	6.22982	2.8316e-05	0.00013012
SGdmA5434	0.797735	5.6399	2.84452e-05	0.000130633
SGdmA6919	-0.840885	4.77633	2.88089e-05	0.000132221
SGdmA4734	0.763819	8.41683	2.90077e-05	0.000133051
SGdmA1803	0.779699	6.77854	2.90989e-05	0.000133386
SGdmA4859	0.798335	6.36992	2.91729e-05	0.000133643
SGdmA6942	0.8074	5.46539	2.92619e-05	0.000133968
SGdmA3182	0.780585	6.44377	2.96586e-05	0.0001357
SGdmA5365	-0.790574	6.99446	2.98925e-05	0.000136686
SGdmA1471	-0.899956	5.02591	3.01736e-05	0.000137886
SGdmA3290	-0.800455	7.22784	3.0327e-05	0.000138502
SGdmA1230	-0.773897	6.80474	3.04771e-05	0.000139101
SGdmA2280	-0.767904	7.3342	3.05374e-05	0.00013929
SGdmA1179	-0.769795	6.52162	3.06674e-05	0.000139797
SGdmA5441	0.777794	6.32263	3.09701e-05	0.00014109
SGdmA6200	0.855394	4.84998	3.10323e-05	0.000141287
SGdmA5141	-0.760571	8.80061	3.10815e-05	0.000141424
SGdmA0728	-0.768023	7.56008	3.11351e-05	0.00014158
SGdmA7707	0.804776	6.05661	3.14346e-05	0.000142855
SGdmA7009	-0.781783	6.3382	3.1465e-05	0.000142905
SGdmA2261	-0.78994	5.75861	3.1497e-05	0.000142963
SGdmA4683	-0.786824	5.97678	3.19428e-05	0.000144809
SGdmA4988	-0.847065	4.42198	3.19311e-05	0.000144809
SGdmA3735	0.772552	6.6574	3.1972e-05	0.000144852
SGdmA0584	-0.808661	5.42516	3.24208e-05	0.000146796
SGdmA7683	-0.882932	4.03596	3.26773e-05	0.000147867
SGdmA5363	-0.769823	6.35962	3.29741e-05	0.000149119
SGdmA6562	0.804475	5.87494	3.3082e-05	0.000149515
SGdmA6801	-0.833674	5.46934	3.31944e-05	0.000149887
SGdmA7354	0.807456	5.60277	3.32047e-05	0.000149887
SGdmA5236	-0.779016	6.34418	3.43007e-05	0.000154646
SGdmA5302	0.802823	5.40685	3.51439e-05	0.000158351
SGdmA2548	-0.756105	8.09207	3.54328e-05	0.000159555
SGdmA5912	0.840354	4.60052	3.5548e-05	0.000159977
SGdmA5453	0.776159	6.58629	3.56703e-05	0.000160332
SGdmA6134	0.75591	8.83212	3.56616e-05	0.000160332
SGdmA2819	-0.784799	6.15421	3.58186e-05	0.000160901
SGdmA7034	-0.800355	5.46353	3.59807e-05	0.000161531
SGdmA3167	-0.756363	7.68178	3.60533e-05	0.000161759
SGdmA2671	1.01808	3.85389	3.61276e-05	0.000161994
SGdmA1243	0.756662	7.91595	3.69159e-05	0.000165429
SGdmA3624	-0.750641	9.44754	3.76673e-05	0.000168592
SGdmA2018	0.808389	5.27024	3.78567e-05	0.000169337
SGdmA0258	-0.847827	3.90039	3.78926e-05	0.000169395
SGdmA4920	-0.790821	5.15315	3.79306e-05	0.000169463
SGdmA2882	0.792664	5.80119	3.8257e-05	0.000170818
SGdmA5850	0.756632	8.01821	3.83515e-05	0.000171137
SGdmA4241	-0.771425	5.73587	3.83855e-05	0.000171185
SGdmA5547	-0.757441	7.46925	3.86544e-05	0.000172281
SGdmA4651	-0.897494	4.08213	3.87089e-05	0.00017242
SGdmA4438	-0.758771	7.41552	3.89121e-05	0.000173221
SGdmA4177	0.772303	6.36891	3.89487e-05	0.00017328
SGdmA3537	0.806277	5.60565	3.94397e-05	0.000175359
SGdmA6353	-0.794921	5.24482	3.96467e-05	0.000176173
SGdmA6512	-0.886339	5.74891	3.9705e-05	0.000176326
SGdmA7325	-0.760525	6.82728	3.99652e-05	0.000177376
SGdmA3918	0.785323	6.44779	4.00354e-05	0.000177474
SGdmA6435	-0.827783	5.09929	4.00171e-05	0.000177474
SGdmA4280	-0.765594	6.26833	4.04483e-05	0.000179197
SGdmA1151	0.749043	8.67895	4.05729e-05	0.000179534
SGdmA7215	0.887509	4.3012	4.05516e-05	0.000179534
SGdmA3091	0.815902	4.66365	4.09784e-05	0.000181221
SGdmA1726	-0.766644	6.08788	4.11273e-05	0.000181771
SGdmA4793	-0.791678	5.0932	4.15956e-05	0.00018373
SGdmA3408	0.763649	6.62239	4.22214e-05	0.000186383
SGdmA3948	0.769845	6.28432	4.2248e-05	0.00018639
SGdmA1286	0.785562	6.32281	4.26657e-05	0.00018812
SGdmA2158	0.76087	7.36325	4.26945e-05	0.000188135
SGdmA4451	0.805643	5.73485	4.27403e-05	0.000188225
SGdmA2710	-1.02517	5.58241	4.35291e-05	0.000191585
SGdmA5191	-0.773707	6.54959	4.37935e-05	0.000192634
SGdmA7580	0.78711	4.77418	4.3833e-05	0.000192694
SGdmA1345	0.762241	6.69238	4.40518e-05	0.00019354
SGdmA6406	-0.784765	5.84348	4.41583e-05	0.000193893
SGdmA5888	0.769814	6.38437	4.4191e-05	0.000193922
SGdmA1766	0.788384	5.47698	4.5002e-05	0.000197364
SGdmA2040	-0.750893	7.298	4.54565e-05	0.000199239
SGdmA4786	-0.753538	6.39911	4.55882e-05	0.000199698
SGdmA4662	-0.802584	6.16587	4.58965e-05	0.00020093
SGdmA4826	-0.749596	6.8515	4.66064e-05	0.000203917
SGdmA2173	-0.760146	5.92758	4.68425e-05	0.000204829
SGdmA3217	0.753835	7.19842	4.69504e-05	0.000205179
SGdmA6565	-0.751593	7.41906	4.70178e-05	0.000205353
SGdmA0223	0.740832	9.31802	4.80418e-05	0.000209579
SGdmA7658	0.759252	6.54138	4.8042e-05	0.000209579
SGdmA3594	0.770289	6.30634	4.82645e-05	0.000210425
SGdmA2000	-0.746363	7.67073	4.89237e-05	0.000213174
SGdmA3127	0.775624	5.71135	4.91457e-05	0.00021398
SGdmA4013	0.774352	6.17751	4.91954e-05	0.00021398
SGdmA2654	0.760661	6.28772	4.94827e-05	0.000214851
SGdmA5980	0.797815	5.87955	4.94583e-05	0.000214851
SGdmA6338	-0.757383	6.40955	4.94827e-05	0.000214851
SGdmA5846	-0.749214	6.33793	4.9979e-05	0.000216878
SGdmA0915	0.764287	6.42731	5.00624e-05	0.000217113
SGdmA2416	0.793126	5.19852	5.16153e-05	0.000223717
SGdmA0835	-0.876301	3.47025	5.20358e-05	0.000225281
SGdmA4279	0.809199	4.83134	5.20371e-05	0.000225281
SGdmA0714	0.764086	5.94717	5.24846e-05	0.000226713
SGdmA1805	-0.839816	4.85199	5.2521e-05	0.000226713
SGdmA2112	-0.743703	7.06829	5.25142e-05	0.000226713
SGdmA5367	-0.751644	6.95429	5.24791e-05	0.000226713
SGdmA6308	-0.742711	7.48161	5.24835e-05	0.000226713
SGdmA3227	0.792672	5.33811	5.26267e-05	0.000227037
SGdmA1430	-0.747212	7.20097	5.33521e-05	0.000230032
SGdmA0756	0.755289	6.43357	5.34758e-05	0.000230432
SGdmA5142	-0.748171	6.37562	5.35862e-05	0.000230773
SGdmA1979	-0.75795	6.55876	5.44936e-05	0.000234408
SGdmA7165	0.761086	6.66872	5.44747e-05	0.000234408
SGdmA0427	-0.870905	5.73492	5.467e-05	0.00023503
SGdmA3359	-0.773767	4.79632	5.5491e-05	0.000238201
SGdmA3360	0.747039	6.74934	5.55041e-05	0.000238201
SGdmA7306	-0.745727	6.93309	5.60684e-05	0.000240483
SGdmA1815	-0.7495	7.133	5.62876e-05	0.000241284
SGdmA2368	0.766906	5.93139	5.64672e-05	0.000241914
SGdmA3018	-0.787336	5.44318	5.68575e-05	0.000243445
SGdmA2600	0.81455	5.72045	5.71861e-05	0.00024471
SGdmA0396	0.731458	10.2271	5.81155e-05	0.000248544
SGdmA0458	-0.732652	8.93769	5.94653e-05	0.000254023
SGdmA4881	-0.737035	7.62134	5.9461e-05	0.000254023
SGdmA4567	0.745457	7.14491	6.01579e-05	0.000256827
SGdmA6978	-0.754604	5.89704	6.01911e-05	0.000256827
SGdmA4217	-0.758998	5.8479	6.06239e-05	0.000258525
SGdmA1379	-0.931703	4.70606	6.11993e-05	0.000260828
SGdmA1238	0.767931	5.39609	6.20133e-05	0.000263993
SGdmA2892	0.783282	5.91922	6.23332e-05	0.000265203
SGdmA2251	0.742666	6.6206	6.32215e-05	0.000268827
SGdmA6581	0.821952	4.22239	6.39971e-05	0.000271969
SGdmA7391	0.72887	8.81896	6.41601e-05	0.000272506
SGdmA3443	0.733021	7.7251	6.5738e-05	0.000278973
SGdmA6960	0.755353	6.12734	6.57581e-05	0.000278973
SGdmA3663	-0.732769	7.27103	6.62783e-05	0.000281018
SGdmA7344	-0.773726	5.45186	6.68657e-05	0.000283347
SGdmA1520	-0.732386	7.55195	6.76051e-05	0.000286152
SGdmA3382	-0.732901	7.28182	6.81083e-05	0.000288118
SGdmA2971	0.773764	5.50711	6.93142e-05	0.000293051
SGdmA6506	0.73757	6.95543	6.95053e-05	0.000293692
SGdmA4130	0.734641	7.28909	6.95888e-05	0.000293877
SGdmA0837	-0.729779	7.19344	6.97003e-05	0.00029418
SGdmA3363	-0.742059	6.77638	6.98085e-05	0.000294469
SGdmA3528	-0.752995	5.60866	7.03132e-05	0.000296429
SGdmA5637	-0.807234	6.48135	7.10227e-05	0.00029925
SGdmA0603	-0.745493	7.02935	7.23875e-05	0.00030448
SGdmA3212	0.73155	7.24648	7.23506e-05	0.00030448
SGdmA3899	-0.73975	6.18961	7.24484e-05	0.000304542
SGdmA4167	-0.738476	6.95579	7.24846e-05	0.000304542
SGdmA2397	0.751657	5.95039	7.29282e-05	0.000306059
SGdmA5997	0.728567	7.79446	7.29116e-05	0.000306059
SGdmA3284	-0.754283	5.71235	7.34213e-05	0.000307953
SGdmA0675	0.724728	8.3683	7.34898e-05	0.000308066
SGdmA7182	-0.769965	5.36155	7.40897e-05	0.00031023
SGdmA7320	-0.746521	6.72766	7.42729e-05	0.000310821
SGdmA7303	-0.735135	6.40237	7.44398e-05	0.000311343
SGdmA2691	0.727403	7.54459	7.47299e-05	0.00031238
SGdmA3060	-0.726742	7.64097	7.48992e-05	0.000312911
SGdmA0791	1.35084	1.91004	7.54798e-05	0.000315159
SGdmA5528	0.798221	5.95908	7.57693e-05	0.000316012
SGdmA6612	0.769096	4.98493	7.57267e-05	0.000316012
SGdmA2742	0.802798	5.06552	7.65871e-05	0.000319242
SGdmA3463	0.73069	6.69721	7.69456e-05	0.000320556
SGdmA6614	0.741964	6.08889	7.69998e-05	0.000320602
SGdmA6093	0.778381	5.07158	7.73539e-05	0.000321714
SGdmA4125	0.740302	6.40051	7.78968e-05	0.000323608
SGdmA5226	0.733261	7.60355	7.80833e-05	0.000324201
SGdmA5914	-0.760411	5.70118	7.81834e-05	0.000324435
SGdmA5725	-0.741112	6.41635	7.84573e-05	0.000325389
SGdmA6289	0.731976	7.15965	7.88675e-05	0.000326907
SGdmA1864	0.731768	6.7877	7.91355e-05	0.000327651
SGdmA3524	-0.756592	5.00144	7.9109e-05	0.000327651
SGdmA1616	-0.747266	5.96533	7.9308e-05	0.000328182
SGdmA7288	-0.743587	5.98734	8.0009e-05	0.000330898
SGdmA6354	-0.759152	4.92889	8.0246e-05	0.000331692
SGdmA0890	-0.739124	5.96647	8.03325e-05	0.000331865
SGdmA1914	-0.728621	7.07017	8.05783e-05	0.000332694
SGdmA3142	0.741989	6.43027	8.07053e-05	0.000332837
SGdmA6247	0.776782	5.27621	8.07477e-05	0.000332837
SGdmA6249	0.791332	4.7758	8.07457e-05	0.000332837
SGdmA7052	-0.760548	5.62989	8.33712e-05	0.00034346
SGdmA3466	0.752868	6.01714	8.35489e-05	0.000343809
SGdmA7139	-0.724716	7.37732	8.37024e-05	0.000344249
SGdmA2046	0.722725	7.66984	8.41126e-05	0.000345744
SGdmA1201	0.771867	6.02112	8.43055e-05	0.000346345
SGdmA0498	-0.84333	4.66393	8.44121e-05	0.00034659
SGdmA2657	0.726214	6.98997	8.44941e-05	0.000346735
SGdmA4051	0.725179	7.18992	8.46385e-05	0.000347135
SGdmA6947	-0.801946	4.69501	8.52309e-05	0.000349371
SGdmA3675	-0.870049	3.42331	8.54228e-05	0.000349964
SGdmA1451	-0.816727	5.42877	8.89015e-05	0.000364014
SGdmA4797	-0.724274	6.56213	8.948e-05	0.00036618
SGdmA0200	-0.720303	7.16216	9.07473e-05	0.000370986
SGdmA6668	0.714449	9.25753	9.07545e-05	0.000370986
SGdmA1582	-0.760511	5.74789	9.10806e-05	0.000371998
SGdmA5630	-0.785309	5.34342	9.11025e-05	0.000371998
SGdmA0818	-0.720918	6.79789	9.13033e-05	0.000372612
SGdmA6975	-0.718966	7.38453	9.18305e-05	0.000374557
SGdmA1464	0.740268	6.71878	9.19776e-05	0.000374951
SGdmA5718	0.715325	8.65026	9.21442e-05	0.000375423
SGdmA4594	-0.713481	8.3049	9.29434e-05	0.000378471
SGdmA1990	-0.718198	7.68125	9.34954e-05	0.000380323
SGdmA2380	0.763851	5.30686	9.35011e-05	0.000380323
SGdmA4423	0.733947	5.97953	9.44683e-05	0.000384047
SGdmA1835	0.751149	5.75408	9.45596e-05	0.000384207
SGdmA3275	0.733784	6.30922	9.46797e-05	0.000384444
SGdmA7227	-0.714188	7.95394	9.47219e-05	0.000384444
SGdmA0496	0.765978	5.33969	9.71348e-05	0.000394021
SGdmA3836	-0.71686	6.86036	9.72843e-05	0.000394412
SGdmA3253	-0.732745	5.52801	9.75602e-05	0.00039526
SGdmA5017	0.715945	8.02132	9.87085e-05	0.000399529
SGdmA4492	-0.717263	6.603	9.91479e-05	0.000401088
SGdmA4572	-0.737393	5.97494	9.92087e-05	0.000401115
SGdmA3908	0.728225	6.36693	9.96327e-05	0.00040261
SGdmA3756	0.726726	6.48429	0.000100883	0.000407438
SGdmA3821	-0.721628	6.07534	0.00010186	0.000410939
SGdmA5292	0.712216	8.21271	0.000101843	0.000410939
SGdmA5009	-0.713122	7.79586	0.000102006	0.0004113
SGdmA4830	-0.75854	4.99336	0.000102688	0.000413828
SGdmA2718	-0.715862	6.51623	0.00010411	0.00041933
SGdmA0856	0.739476	5.9127	0.000104767	0.000421747
SGdmA4736	0.708699	8.7688	0.000104963	0.000422304
SGdmA2750	0.719265	6.74268	0.000105482	0.000424161
SGdmA2240	-0.806698	5.34651	0.00010557	0.000424285
SGdmA2906	-0.722897	7.03374	0.00010587	0.000425262
SGdmA3325	0.714679	7.59146	0.000106016	0.000425617
SGdmA4825	0.718207	7.28477	0.000106181	0.000426046
SGdmA5687	-0.745102	4.88354	0.000106731	0.000428024
SGdmA6899	0.777508	5.10243	0.000107105	0.00042929
SGdmA7240	-0.716631	7.01323	0.000107212	0.000429488
SGdmA5296	-0.712256	7.2207	0.000107557	0.000430637
SGdmA2620	-0.73053	6.27616	0.00010792	0.000431853
SGdmA1587	-0.772232	5.16767	0.000109047	0.000436128
SGdmA0087	0.703792	9.83176	0.000109728	0.000438618
SGdmA5621	0.745059	5.55882	0.000110063	0.000439716
SGdmA0753	-0.726152	6.18934	0.000110347	0.000440537
SGdmA3916	0.75552	5.46328	0.000110387	0.000440537
SGdmA0645	-0.713045	7.08946	0.000111081	0.000443066
SGdmA3144	-0.711916	7.29306	0.000111481	0.000444425
SGdmA4200	0.709572	7.73405	0.000112649	0.000448837
SGdmA4873	0.705771	8.53411	0.000113292	0.000451156
SGdmA2177	0.932464	3.81531	0.000113445	0.000451525
SGdmA1736	0.710116	7.16494	0.000113849	0.00045289
SGdmA1904	0.709914	7.71342	0.000114516	0.000455236
SGdmA6461	0.827038	3.35389	0.000114562	0.000455236
SGdmA4947	0.718241	6.71965	0.000114643	0.000455311
SGdmA7456	-0.710643	7.73768	0.000118488	0.000470332
SGdmA0253	-0.732249	5.31281	0.000118818	0.000471089
SGdmA1114	-0.873159	5.75948	0.000118836	0.000471089
SGdmA4756	-0.717928	6.31107	0.00011887	0.000471089
SGdmA3640	-0.736931	6.30274	0.000119436	0.000473078
SGdmA2936	-0.709645	6.86402	0.000120066	0.00047532
SGdmA3464	-0.724418	6.6122	0.00012077	0.00047785
SGdmA2284	0.766234	5.33899	0.000121099	0.000478896
SGdmA7048	0.718183	6.33677	0.000121284	0.000479374
SGdmA7251	-0.738421	5.88065	0.000121804	0.000481171
SGdmA3779	0.722133	6.63146	0.000121906	0.000481316
SGdmA4374	0.736737	5.71056	0.000122308	0.000482646
SGdmA6846	-0.70648	7.2697	0.000123709	0.000487915
SGdmA0570	-0.697221	10.2939	0.000124745	0.000491739
SGdmA3539	0.717212	6.5857	0.000126641	0.000498949
SGdmA4635	-0.714999	6.41735	0.000126869	0.00049958
SGdmA1029	-0.706803	6.83735	0.000127137	0.000500371
SGdmA0442	0.70421	7.44131	0.00012756	0.0005015
SGdmA1903	0.710642	6.62382	0.000131489	0.000516675
SGdmA3406	0.71645	6.94753	0.000133735	0.000525211
SGdmA5420	-0.70749	6.69763	0.000133804	0.000525211
SGdmA1220	-0.710261	6.18463	0.000134406	0.000527296
SGdmA7770	0.820366	4.48776	0.000134898	0.000528945
SGdmA4724	-0.731607	6.22668	0.000135386	0.00053058
SGdmA0781	-0.697669	7.85916	0.000135827	0.000532026
SGdmA2867	0.748438	5.4745	0.000135989	0.000532378
SGdmA1572	-0.740763	5.06162	0.000137591	0.000538365
SGdmA1863	0.71565	6.22864	0.000138378	0.000540968
SGdmA4346	-0.698655	7.88048	0.000138402	0.000540968
SGdmA6754	-0.706205	7.62861	0.000138721	0.000541928
SGdmA2222	-0.713607	6.01834	0.000139209	0.000543545
SGdmA6545	-0.696198	8.53302	0.000139619	0.000544859
SGdmA0282	-0.75033	4.25081	0.000140866	0.000549438
SGdmA7216	-0.708379	6.20355	0.000141583	0.000551941
SGdmA3592	0.741809	5.0442	0.00014216	0.000553899
SGdmA0406	0.760618	5.29443	0.000142427	0.000554066
SGdmA0864	-0.704842	6.45542	0.000142382	0.000554066
SGdmA6835	0.724996	5.58387	0.000142393	0.000554066
SGdmA2003	0.745755	5.62465	0.00014266	0.000554679
SGdmA1639	0.781855	4.6467	0.000143554	0.000557572
SGdmA4329	0.717012	6.04397	0.00014353	0.000557572
SGdmA0698	0.822209	4.28067	0.000143784	0.000558173
SGdmA5086	-0.718192	6.13537	0.000144211	0.000559534
SGdmA5856	0.696737	8.11251	0.000144372	0.000559866
SGdmA1481	-0.717137	5.37729	0.000145343	0.000563337
SGdmA5085	-0.785706	4.34808	0.000145578	0.000563952
SGdmA3393	-0.720988	5.45038	0.000146931	0.000568898
SGdmA5773	0.691352	9.21024	0.000147693	0.000571548
SGdmA6448	-0.797569	4.54393	0.000149595	0.000578484
SGdmA7316	-0.692595	8.31951	0.000149641	0.000578484
SGdmA4143	0.762516	5.8691	0.000149854	0.000579002
SGdmA4425	-0.737226	5.20781	0.000150521	0.000581277
SGdmA1372	0.699574	7.31037	0.000150676	0.000581571
SGdmA6851	0.711534	6.78151	0.000151542	0.00058461
SGdmA1517	0.703953	6.88682	0.000152761	0.000589006
SGdmA5852	0.709137	6.22767	0.00015331	0.000590814
SGdmA3215	0.721607	5.78354	0.00015358	0.000591238
SGdmA7000	-0.702634	6.61272	0.000153555	0.000591238
SGdmA0538	-0.748087	5.89422	0.000154505	0.00059449
SGdmA7265	0.741474	5.41038	0.000155273	0.000597135
SGdmA1018	-0.712923	5.7055	0.000155358	0.000597152
SGdmA2542	-0.707815	6.54643	0.000155572	0.000597355
SGdmA5467	0.752725	4.90793	0.000155533	0.000597355
SGdmA0515	-0.691508	7.89885	0.000155884	0.000598243
SGdmA3725	-0.700535	6.27877	0.000156923	0.000601916
SGdmA2543	0.694825	7.60966	0.000158757	0.000608008
SGdmA3742	0.693277	7.87326	0.000158754	0.000608008
SGdmA3659	0.743806	5.18566	0.000159825	0.000611783
SGdmA3926	-0.696608	6.6041	0.000163857	0.000626891
SGdmA6933	-0.697378	6.2727	0.000165298	0.000632079
SGdmA6881	-0.711987	5.58516	0.000167065	0.000638504
SGdmA3451	-0.700487	6.63829	0.000168027	0.000641849
SGdmA6191	-0.748143	4.83571	0.000168303	0.00064257
SGdmA4100	0.699392	6.78019	0.000169133	0.000645409
SGdmA3133	0.696428	6.85142	0.000170395	0.000649888
SGdmA2492	0.713407	5.70344	0.000171424	0.000653462
SGdmA6322	0.698866	6.48598	0.000171508	0.000653462
SGdmA5461	0.722948	5.87533	0.000171704	0.00065387
SGdmA5185	-0.697983	6.82695	0.000173073	0.000658743
SGdmA6808	-0.68387	8.27077	0.00017487	0.000665242
SGdmA3209	-0.69774	6.58112	0.000177389	0.00067448
SGdmA0741	0.689619	7.96733	0.000177831	0.000675813
SGdmA6537	-0.694481	6.435	0.000178215	0.000676924
SGdmA7101	0.720355	5.42655	0.000178638	0.000678184
SGdmA1604	0.695792	7.11392	0.000179128	0.000679695
SGdmA0038	-0.696624	6.46054	0.000179276	0.000679906
SGdmA7291	-0.727119	5.21941	0.000180346	0.000683616
SGdmA7168	0.739187	5.26309	0.000181248	0.000686685
SGdmA5387	-0.692546	6.58668	0.000181937	0.000688943
SGdmA6924	-0.718141	5.32598	0.00018307	0.000692875
SGdmA3230	0.694805	6.83885	0.000183175	0.000692922
SGdmA3938	-0.691941	7.18733	0.000183863	0.000694813
SGdmA6544	-0.694062	6.22278	0.000183775	0.000694813
SGdmA2478	-0.950039	4.46623	0.000184333	0.000695877
SGdmA2597	0.684899	8.67557	0.000184316	0.000695877
SGdmA2105	-0.691322	6.37337	0.000184498	0.000696148
SGdmA0921	-0.699012	6.01971	0.000185993	0.00070143
SGdmA2326	-0.707166	5.7516	0.000186909	0.000704525
SGdmA4386	-0.699655	6.3428	0.000189542	0.000713737
SGdmA6607	0.746594	4.20526	0.000189546	0.000713737
SGdmA0693	-0.741393	6.52131	0.000191033	0.000717975
SGdmA1288	0.744822	5.36146	0.000190883	0.000717975
SGdmA2712	0.681566	8.06738	0.000191059	0.000717975
SGdmA7074	0.691987	6.93253	0.000190783	0.000717975
SGdmA2225	-0.742488	5.37823	0.000191232	0.00071826
SGdmA1934	-0.710649	6.37617	0.000194113	0.000728713
SGdmA1282	-0.690683	6.91712	0.000194523	0.000729879
SGdmA0446	0.727979	4.63807	0.000195362	0.000732656
SGdmA5904	0.761013	5.54712	0.000195602	0.000733184
SGdmA1952	-0.682682	7.63597	0.000196139	0.000734825
SGdmA6161	0.67865	8.98753	0.000197159	0.000738273
SGdmA1563	-0.702397	5.457	0.000198718	0.000743738
SGdmA2636	-0.86516	5.54996	0.000200262	0.000749135
SGdmA1184	0.692593	6.64516	0.000201696	0.000754121
SGdmA6938	-0.713937	4.97557	0.000202341	0.00075615
SGdmA4093	-0.727033	4.8481	0.000203314	0.000759402
SGdmA3214	0.706784	5.75461	0.000204038	0.000761721
SGdmA7036	-0.749656	4.96058	0.00020417	0.000761828
SGdmA3396	-0.698888	6.15747	0.000204279	0.000761853
SGdmA0932	0.683315	7.31925	0.000204581	0.000762595
SGdmA3930	0.677121	8.96361	0.000205592	0.000765978
SGdmA2679	0.715189	5.48533	0.000207381	0.000772256
SGdmA1087	0.719569	5.69806	0.000210479	0.000783395
SGdmA6263	0.719578	5.78236	0.000210845	0.000784365
SGdmA3639	-0.676931	8.00292	0.000211664	0.000786621
SGdmA0901	-0.703739	5.9427	0.000213063	0.000791424
SGdmA3003	0.695755	6.17423	0.000213328	0.000791696
SGdmA3810	-0.732554	4.77465	0.000213351	0.000791696
SGdmA2374	-0.679804	7.67382	0.000213538	0.000791996
SGdmA2159	0.690483	6.51002	0.000215705	0.00079963
SGdmA1467	-0.679722	7.11765	0.00021698	0.000803552
SGdmA3130	0.676181	8.229	0.000216944	0.000803552
SGdmA5761	-0.697329	6.48621	0.000217306	0.00080436
SGdmA5119	0.692551	7.26506	0.000218263	0.000807496
SGdmA6922	0.715669	5.82565	0.00022194	0.000820691
SGdmA7217	0.730734	5.03002	0.000222297	0.000821601
SGdmA7731	0.675597	7.74445	0.00022383	0.000826852
SGdmA6074	0.689296	6.50228	0.000225119	0.000831201
SGdmA4907	-0.674002	8.50758	0.000225715	0.000832985
SGdmA2850	-0.678629	6.93712	0.000227943	0.000840788
SGdmA1392	-0.740819	3.83771	0.000229683	0.000846783
SGdmA7211	0.735393	5.1972	0.000230627	0.000849843
SGdmA1686	-0.676978	6.71476	0.000231944	0.000854269
SGdmA0689	-0.68104	6.5863	0.000233291	0.000858376
SGdmA2356	0.723762	4.76801	0.000233253	0.000858376
SGdmA4632	-0.680253	7.01738	0.000233451	0.000858537
SGdmA1942	0.671255	8.92825	0.00023392	0.000859145
SGdmA4366	-0.705669	5.35615	0.000233799	0.000859145
SGdmA4456	0.685335	6.2932	0.000233964	0.000859145
SGdmA5881	-0.68845	6.52341	0.000236104	0.000866574
SGdmA4733	0.675918	7.68707	0.000237817	0.000872427
SGdmA6008	0.695063	6.14954	0.000239973	0.000879773
SGdmA6010	-0.685543	6.71835	0.000240057	0.000879773
SGdmA6264	-0.688732	5.71941	0.000240197	0.00087985
SGdmA6261	-0.671459	8.16044	0.000242714	0.00088863
SGdmA7026	0.694105	6.13716	0.000242925	0.000888964
SGdmA4921	0.683238	6.81269	0.000243876	0.000892003
SGdmA3905	-0.689926	6.07717	0.000244616	0.000894268
SGdmA3263	0.697923	5.91681	0.000244979	0.000895154
SGdmA2924	-0.694029	5.78615	0.000247181	0.000902753
SGdmA0544	-0.681906	6.43281	0.000247337	0.000902877
SGdmA3040	0.685218	6.78173	0.00024844	0.000906458
SGdmA3593	0.677571	6.85985	0.000248571	0.00090649
SGdmA7132	0.672987	7.33402	0.000253771	0.000924996
SGdmA0838	0.689162	6.35413	0.000256278	0.000933675
SGdmA2814	0.668166	8.91383	0.000256733	0.00093487
SGdmA2747	-0.697639	6.03027	0.000257435	0.000936966
SGdmA6141	0.693125	5.74434	0.00025784	0.000937981
SGdmA2198	0.699078	6.41994	0.000258025	0.000938191
SGdmA3211	-0.695476	6.10576	0.00025855	0.000939438
SGdmA3941	-0.682161	6.25021	0.000258622	0.000939438
SGdmA2463	-0.675106	6.46087	0.000259959	0.000943832
SGdmA3571	-0.670319	7.14582	0.000260408	0.000945
SGdmA3796	-0.686144	6.09022	0.000261191	0.000947377
SGdmA2129	0.691625	6.46715	0.000263955	0.000956935
SGdmA1258	0.670913	7.34096	0.000267934	0.000970885
SGdmA4405	0.665239	8.57866	0.000270905	0.000980688
SGdmA7449	0.682491	6.25755	0.000270776	0.000980688
SGdmA6654	-0.685674	5.97056	0.00027139	0.000981965
SGdmA4335	-0.674166	7.0591	0.00027168	0.000982534
SGdmA4583	0.709515	5.1675	0.000272336	0.000984424
SGdmA3056	-0.675999	6.12977	0.000276022	0.000996908
SGdmA7268	-0.705687	6.73448	0.000276059	0.000996908
SGdmA0433	-0.664627	7.61147	0.000278124	0.00100388
SGdmA0769	-0.70056	5.1814	0.000279425	0.00100808
SGdmA4190	-0.696882	5.2296	0.00028013	0.00101013
SGdmA3269	0.673855	6.51189	0.000282602	0.00101855
SGdmA5069	-0.67971	6.31741	0.000284198	0.0010238
SGdmA4777	0.667663	7.04982	0.000284798	0.00102547
SGdmA5669	-0.673888	6.69491	0.00028549	0.00102746
SGdmA7459	0.679805	7.00606	0.00028762	0.00103462
SGdmA2269	-0.722224	4.90677	0.000290477	0.00104439
SGdmA0809	-0.67939	5.58625	0.00029136	0.00104706
SGdmA0657	0.664902	8.21672	0.000293229	0.00105326
SGdmA0553	-0.675242	6.57535	0.000294736	0.0010575
SGdmA1568	-0.679255	5.97596	0.000294724	0.0010575
SGdmA7260	0.827958	6.13666	0.000296202	0.00106188
SGdmA4949	-0.717155	4.75585	0.000297534	0.00106614
[truncated: 5,171 more rows]
